# Supplementary material for: Mouse strain specific gene expression differences for illumina microarray expression profiling in embryos
Source: BMC Res Notes. 2012 May 14;5:232. doi: 10.1186/1756-0500-5-232 (PMC3497855; doi:10.1186/1756-0500-5-232)
Supplement: Additional file 1 — Table S1. List of significant differentially regulated probes with a fold change >1.5× for entire embryos of four strains (C57BL/6J, 129 S2/SvHsd, FVB/NHan TMHsd and Hsd:ICR(CD-1)®) at E11.5 subjected to microarray expression analysis. Expression values are included. [file 1756-0500-5-232-S1.xls]

## Sheet: FC>1.5
NAMES	CD1-1	CD1-2	CD1-3	CD1-4	CD1_AVG	CD1 Avg Sig	B6-1	B6-2	B6-3	B6-4	B6_AVG	B6 Avg Sig	129-1	129-2	129-3	129-4	129_AVG	129 Avg Sig	FVB-1	FVB-2	FVB-3	FVB-4	FVB_AVG	FVB Avg Sig	CD1 vs B6	CD1 vs 129	CD1 vs FVB	B6 vs 129	B6 vs FVB	129 vs FVB	Total FC	FC>1.5	P Value	FDR
LOC382555	11.3018	9.97375	11.183	12.3428	11.2004	2353.13	12.0363	10.9722	11.827	12.292	11.7819	3521.31	7.09562	7.02897	7.4271	7.20397	7.18892	145.908	7.12812	7.58601	7.10262	7.20683	7.2559	152.842	1.49644	16.1275	15.3959	24.1338	23.0389	1.04752	81.24	1	7.55e-15	1.5e-11
Zfp235	8.28086	8.28756	8.27138	8.36482	8.30115	315.425	7.73143	8.17954	8.09934	8.22912	8.05986	266.845	6.81306	0	6.81583	0.855566	3.62111	12.3045	8.26702	8.23456	8.08976	7.86109	8.11311	276.878	1.18205	25.6349	1.13922	21.6868	1.0376	22.5022	73.1827	1	0.000180347	0.00275639
Sspn	6.82088	7.88078	6.77395	8.10565	7.39532	168.35	9.18175	9.4742	9.1935	9.17836	9.25695	611.814	9.68717	9.25113	9.73547	9.45057	9.53108	739.848	6.81039	6.52155	5.60915	0	4.73527	26.6354	3.63419	4.39471	6.32053	1.20927	22.97	27.7769	66.3055	1	2.24e-07	1.28e-05
Cfl1	8.51891	8.77976	8.41254	8.6969	8.60203	388.57	8.66239	8.8191	8.82751	8.81913	8.78203	440.205	8.80113	8.37943	8.8539	8.25563	8.57252	380.703	6.72091	6.46729	4.81156	0	4.49994	22.6265	1.13289	1.02066	17.1732	1.1563	19.4553	16.8256	56.764	1	3.3e-09	3.17e-07
Rbm45	9.08799	9.50518	10.0226	8.43802	9.26345	614.579	5.54535	7.18936	6.54811	7.25496	6.63445	99.3498	10.3148	10.1789	10.4157	10.2557	10.2913	1253.1	7.15423	7.20565	5.85982	4.31855	6.13456	70.2567	6.18601	2.03896	8.74761	12.613	1.4141	17.8361	48.8358	1	1.18e-08	1.09e-06
Lrrc57	6.92215	6.83239	6.80979	6.763	6.83183	113.916	9.36923	9.40437	9.41882	9.42103	9.40336	677.165	6.86417	3.72773	6.7407	4.61258	5.4863	44.827	6.80187	6.75941	6.20852	0.954741	5.18113	36.2808	5.9444	2.54125	3.13986	15.1062	18.6646	1.23556	46.6318	1	0.000279331	0.0027974
Cap1	11.6376	11.6851	11.598	11.6184	11.6348	3179.92	7.66417	8.00279	7.74711	7.94513	7.8398	229.095	11.573	11.7327	11.5711	11.7352	11.653	3220.37	11.5814	11.5909	11.7378	11.5868	11.6242	3156.69	13.8804	1.01272	1.00736	14.057	13.779	1.02017	44.7566	1	2.89e-15	8.83e-12
EG384179	7.11306	7.03809	7.17149	7.30676	7.15735	142.75	7.00273	6.95724	6.99107	7.36443	7.07887	135.192	10.2131	11.3288	10.4494	11.5529	10.8861	1892.5	7.0122	7.44143	6.83484	6.94833	7.0592	133.362	1.0559	13.2574	1.0704	13.9986	1.01373	14.1907	44.5867	1	1.25e-09	1.81e-07
LOC383308	9.09108	9.09412	9.49131	10.7581	9.60865	780.711	13.6235	13.3815	13.5425	13.5539	13.5253	11790.6	9.14804	10.4669	9.50598	10.778	9.97473	1006.22	9.17998	10.9659	10.3846	10.7788	10.3273	1284.78	15.1024	1.28885	1.64566	11.7177	9.17709	1.27684	40.2085	1	3.75e-07	1.53e-05
Prkag2	7.678	7.58834	7.5211	8.01637	7.70095	208.074	9.65824	9.63204	9.81852	9.81387	9.73067	849.617	6.9657	4.80838	7.09368	5.63377	6.12538	69.8111	9.43678	9.83568	9.79277	9.84686	9.72802	848.06	4.08325	2.98053	4.07577	12.1702	1.00184	12.1479	36.4595	1	6.87e-09	6.97e-07
Snx5	8.28224	8.40765	8.52635	9.5847	8.70024	415.941	9.13209	8.21719	9.23022	9.81993	9.09986	548.693	6.97716	2.91532	6.99732	5.74028	5.65752	50.4758	8.33957	9.96028	9.35136	9.61297	9.31605	637.396	1.31916	8.24042	1.53242	10.8704	1.16166	12.6278	35.7519	1	7.45e-05	0.00137768
9430065F12Rik	6.84141	6.73472	6.84338	6.62434	6.76096	108.456	9.57167	9.25995	9.89647	9.1533	9.47035	709.346	6.78036	4.64449	6.77948	4.90674	5.77777	54.8633	6.7992	6.64578	6.59652	4.73776	6.19482	73.253	6.54043	1.97683	1.48056	12.9293	9.68351	1.33519	33.9459	1	0.000113704	0.00139259
Lip1	10.1929	10.231	10.3396	10.3285	10.273	1237.32	10.2571	10.1893	10.1655	10.3454	10.2393	1208.76	10.0505	10.2592	10.129	10.2111	10.1624	1146.03	7.02506	7.36862	6.69229	6.84243	6.9821	126.422	1.02363	1.07966	9.78724	1.05473	9.5613	9.06513	31.5717	1	9.38e-15	1.69e-11
Ccdc5	10.2401	10.3293	10.2476	10.6326	10.3624	1316.42	10.6706	10.2994	10.7214	10.7601	10.6129	1566.03	7.45039	6.98961	7.62316	7.66651	7.43242	172.735	10.4787	10.987	10.8335	11.0041	10.8258	1815.11	1.18961	7.62101	1.37883	9.06606	1.15906	10.5081	30.9226	1	7.87e-13	5.59e-10
2810417H13Rik	8.71294	8.64273	8.64121	8.60836	8.65131	402.072	11.8988	11.8538	12.0061	12.0401	11.9497	3955.68	8.61598	8.35925	8.60718	8.68759	8.5675	379.38	9.84428	9.98707	10.4202	10.0212	10.0682	1073.56	9.83825	1.05981	2.67008	10.4267	3.68463	2.82979	30.5093	1	6.53e-15	1.44e-11
C920006O11Rik	6.83604	6.85136	6.77361	6.69384	6.78871	110.562	9.16157	9.10118	9.08989	9.04016	9.0982	548.063	9.05719	8.94237	9.12476	9.04613	9.04261	527.348	6.83239	6.60968	6.64903	3.81788	5.97725	62.9986	4.95707	4.76971	1.75499	1.03928	8.69962	8.3708	29.5915	1	3.99e-15	7.94e-12
B230312I18Rik	9.34975	8.98704	9.33781	8.89952	9.14353	565.557	9.15724	9.32182	9.2456	9.19941	9.23102	600.916	7.08798	5.48513	6.94841	4.85497	6.09412	68.3147	9.37303	9.03966	9.14559	9.10783	9.16653	574.645	1.06252	8.2787	1.01607	8.79629	1.04572	8.41174	28.611	1	2.95e-08	2.38e-06
Fcer1g	6.87622	6.80059	6.66925	6.73982	6.77147	109.249	9.18656	9.2388	9.41762	9.2003	9.26082	613.459	6.86393	6.32196	6.71858	4.01696	5.98036	63.1345	6.78792	6.64652	6.54934	5.33376	6.32939	80.4146	5.61526	1.73041	1.35857	9.7167	7.6287	1.2737	27.3233	1	8.62e-12	3.01e-09
Cbwd1	8.51757	8.85482	8.05372	8.24602	8.41803	342.042	9.63091	9.72223	9.77179	9.7468	9.71793	842.149	9.47344	9.40348	9.52267	9.47391	9.46838	708.378	6.96666	7.21142	6.24787	5.43762	6.46589	88.3948	2.46212	2.07102	3.86948	1.18884	9.52713	8.01379	27.1324	1	3.05e-11	7.66e-09
Pdrg1	7.76639	8.69193	8.569	8.96685	8.49854	361.672	9.48421	9.68156	9.77263	9.65031	9.64718	801.843	9.82473	9.76281	9.8074	9.62778	9.75568	864.473	6.89673	7.06958	6.51991	5.85463	6.58521	96.0166	2.21704	2.39021	3.76677	1.07811	8.35109	9.00337	26.8066	1	4.82e-14	6.38e-11
Tm7sf3	8.98295	8.64258	8.74209	8.88546	8.81327	449.84	9.32551	8.91202	9.19682	9.28861	9.18074	580.335	6.88205	5.70201	6.77716	5.9408	6.32551	80.1986	9.22741	9.82102	9.56451	9.6754	9.57209	761.176	1.29009	5.60907	1.6921	7.23622	1.31161	9.49113	26.6302	1	1.05e-09	1.61e-07
LOC641366	6.92449	6.87627	6.909	6.81795	6.88193	117.941	9.67211	9.57379	9.6913	9.64154	9.64468	800.459	6.8843	6.2962	6.94693	6.71457	6.7105	104.728	6.89164	6.7563	6.48747	6.42125	6.63916	99.6753	6.78692	1.12617	1.18326	7.64324	8.03066	1.05069	25.8209	1	7.82e-13	6.22e-10
Atrnl1	9.273	9.36845	9.33702	9.88513	9.4659	707.164	9.51851	9.11515	9.60088	9.83818	9.51818	733.26	6.96575	5.9637	7.11972	6.82705	6.71906	105.351	7.09224	7.88001	7.0227	7.30417	7.32478	160.316	1.0369	6.71248	4.41105	6.96019	4.57383	1.52174	25.2162	1	1.59e-07	7.69e-06
6230403H02Rik	9.0487	9.01574	9.31056	9.94648	9.33037	643.755	6.47161	6.93119	6.4251	6.87605	6.67599	102.252	8.86375	9.73271	9.26312	9.96775	9.45683	702.732	8.93018	10.1043	9.79302	9.90611	9.68339	822.228	6.29576	1.09162	1.27724	6.87255	8.04118	1.17004	24.7484	1	5.32e-07	2.02e-05
Ube2i	7.769	7.59832	8.25454	8.92306	8.13623	281.352	10.072	9.018	9.80948	10.3194	9.80472	894.365	7.22334	6.22987	7.26608	6.6533	6.84315	114.813	7.17972	7.12455	6.92513	6.46556	6.92374	121.41	3.17881	2.45051	2.31737	7.78972	7.3665	1.05745	24.1604	1	2.8e-08	1.86e-06
scl0001602.1_506	9.6674	9.58918	9.65221	9.91894	9.70693	835.751	7.21636	6.9519	6.82924	6.79768	6.9488	123.537	6.98133	7.14943	6.98621	7.57436	7.17283	144.29	6.92369	6.97489	6.7292	7.3982	7.0065	128.578	6.76521	5.79215	6.49997	1.168	1.04081	1.1222	22.3883	1	4.37e-13	7.24e-10
Eif2s3y	7.0774	6.89235	7.22243	7.53651	7.18218	145.228	10.1236	9.83531	9.88436	9.84868	9.92298	970.765	6.84795	10.013	9.94726	8.82432	8.90814	480.416	7.07838	8.41159	7.23598	6.57505	7.32525	160.369	6.68442	3.30801	1.10426	2.02068	6.05332	2.99569	22.1664	1	1.32e-08	1e-06
LOC100041516	9.08675	9.18416	9.17719	9.01028	9.11459	554.327	8.8574	8.41327	8.66957	8.65693	8.64929	401.51	6.87629	6.35097	6.74904	6.17388	6.53754	92.896	6.79971	6.64133	7.27047	6.02941	6.68523	102.909	1.38061	5.96718	5.38656	4.32215	3.90159	1.10779	22.0659	1	7.99e-10	9.93e-08
2810410P22Rik	9.16117	8.95641	9.65483	9.47562	9.31201	635.615	10.2479	10.1786	10.1687	10.234	10.2073	1182.24	7.04115	7.10293	7.08328	7.92769	7.28876	156.364	9.60742	10.0283	9.80866	9.82713	9.81788	902.56	1.85999	4.06497	1.41998	7.56081	1.30987	5.77218	21.9878	1	2.21e-11	7.2e-09
Ctsc	7.10895	7.0666	7.04934	6.95799	7.04572	132.121	8.75034	8.9689	8.89315	8.90654	8.87973	471.048	6.97957	5.1025	6.91239	5.18877	6.04581	66.0647	6.97241	6.74572	6.11976	5.11587	6.23844	75.5019	3.56526	1.99988	1.74991	7.1301	6.23889	1.14285	21.8269	1	3.76e-05	0.000576037
Prcp	8.16566	8.24145	8.1716	8.19327	8.19299	292.642	10.8124	10.6572	10.7881	10.8143	10.768	1743.79	10.9677	10.9993	10.7852	10.8703	10.9056	1918.32	10.6305	10.6632	10.7848	10.7815	10.715	1680.88	5.95879	6.55517	5.7438	1.10008	1.03743	1.14126	21.5365	1	7.85e-15	5.2e-11
Zcchc3	10.2483	10.1586	10.3483	10.3343	10.2724	1236.78	10.5174	10.3164	10.5304	10.4548	10.4548	1403.44	7.84409	7.85632	8.01624	7.8526	7.89231	237.587	10.3521	10.576	10.5925	10.6014	10.5305	1479.08	1.13476	5.20559	1.19592	5.90707	1.0539	6.22544	20.7227	1	2.72e-15	6.01e-12
Csrp1	8.96839	9.03166	8.91846	8.85527	8.94344	492.317	9.50569	9.58234	9.63659	9.66743	9.59801	774.979	9.59868	9.39345	9.62063	9.53951	9.53807	743.437	7.04994	7.34026	6.91002	6.40596	6.92655	121.646	1.57415	1.51008	4.04713	1.04243	6.37077	6.11147	20.656	1	1.88e-15	4.66e-12
2310002F18Rik	9.03622	8.1339	7.94783	9.28345	8.60035	388.118	9.90273	9.61968	9.76081	10.0095	9.82317	905.879	9.40438	10.1033	9.69248	10.0112	9.80283	893.191	6.86783	7.47468	7.26438	7.60306	7.30249	157.859	2.33403	2.30134	2.45864	1.0142	5.73855	5.65818	19.505	1	5.68e-09	4.93e-07
1110005F07Rik	7.5769	7.52758	7.52578	7.70242	7.58317	191.761	10.0627	10.1625	10.137	9.86423	10.0566	1064.97	7.42266	7.57427	7.68031	7.50548	7.54568	186.843	7.68532	7.8597	7.78599	7.68049	7.75288	215.699	5.55362	1.02633	1.12483	5.69983	4.9373	1.15444	19.4963	1	3.69e-15	9.16e-12
LOC229810	8.48068	8.33205	8.49118	8.78028	8.52105	367.359	9.21339	9.01701	9.07454	9.31455	9.15487	570.021	7.0569	6.49972	6.90856	6.33646	6.70041	103.998	8.84486	9.50739	9.38247	9.46963	9.30109	630.822	1.55167	3.53237	1.71718	5.48109	1.10666	6.06572	19.4547	1	8.93e-11	2.12e-08
Gpr137b-ps	8.92368	9.05339	9.07001	8.97586	9.00573	514.039	8.97527	8.91567	8.99719	9.0851	8.99331	509.63	7.07176	5.77201	7.06798	6.30028	6.55301	93.8969	8.98078	9.07056	9.0059	8.99397	9.0128	516.563	1.00865	5.4745	1.00491	5.42755	1.0136	5.50138	19.4306	1	6.35e-11	1.68e-08
Psmd8	10.5506	10.4283	10.42	10.5363	10.4838	1431.99	10.2931	10.4998	10.4628	10.4309	10.4216	1371.59	8.12109	8.93694	8.12637	8.5305	8.42873	344.588	7.96624	8.40551	8.33437	8.49744	8.30089	315.367	1.04403	4.15565	4.5407	3.98038	4.34919	1.09266	19.1626	1	1.09e-10	1.91e-08
Itga9	9.11296	9.21067	9.18048	9.39571	9.22495	598.395	6.2389	7.19672	6.77232	7.21629	6.85606	115.846	9.13813	9.03934	9.16614	9.14401	9.1219	557.143	9.27769	9.35367	9.34609	9.13466	9.27803	620.819	5.16545	1.07404	1.03747	4.80936	5.35903	1.11429	18.5596	1	8.23e-11	1.54e-08
Cox15	8.19465	7.84307	8.25808	7.79188	8.02192	259.92	9.41116	9.48619	9.40228	9.4143	9.42848	689.059	7.30598	6.65348	7.31269	6.51164	6.94595	123.293	7.50371	7.4222	6.80165	6.59025	7.07945	135.247	2.65104	2.10815	1.92182	5.5888	5.09482	1.09696	18.4616	1	2.49e-08	1.69e-06
A630064P09Rik	7.37418	7.46577	7.36893	7.39367	7.40063	168.971	7.44318	7.58176	7.4684	7.68398	7.54433	186.668	6.77072	3.83178	6.63682	3.41483	5.16354	35.8409	7.47549	7.49229	7.14684	6.80627	7.23022	150.146	1.10473	4.71448	1.12538	5.20823	1.24324	4.18924	17.5853	1	0.000777268	0.00846222
Adamts9	8.00727	8.02471	8.14042	8.75774	8.23254	300.774	10.0417	10.0615	9.93341	10.0513	10.022	1039.72	7.87876	8.22753	8.06921	8.45523	8.15768	285.567	10.2226	10.1452	10.1525	10.1115	10.158	1142.49	3.45681	1.05325	3.7985	3.6409	1.09885	4.00079	17.0491	1	7.23e-13	5.32e-10
Mff	7.7959	8.14541	7.78817	7.90895	7.90961	240.452	9.59697	9.2593	9.39673	9.64431	9.47433	711.306	9.32718	9.40533	9.45144	9.5955	9.44486	696.926	7.62651	7.58574	7.40992	6.93489	7.38927	167.645	2.9582	2.8984	1.43429	1.02063	4.24293	4.15715	16.7116	1	8.79e-10	1.07e-07
D930014N22Rik	10.0149	9.7113	10.0644	9.90952	9.92502	972.141	8.2219	8.08794	8.21215	8.32653	8.21213	296.549	7.76517	7.45475	7.83494	7.71343	7.69207	206.797	7.85436	7.86203	7.70589	7.34272	7.69125	206.679	3.27818	4.70094	4.70362	1.43401	1.43483	1.00057	16.5521	1	2.44e-13	4.85e-10
Wnt2	7.64562	8.18086	7.72138	8.42357	7.99286	254.735	9.68779	9.68135	9.72485	9.71688	9.70272	833.315	7.47394	7.27999	7.51524	7.92599	7.54879	187.246	9.36952	9.47389	9.37398	9.3261	9.38587	669.004	3.2713	1.36043	2.62627	4.45038	1.24561	3.57286	16.5268	1	7.68e-14	8.98e-11
LOC331139	8.2112	8.38511	8.14512	8.07492	8.20409	294.902	8.15447	8.13577	8.20036	8.00901	8.1249	279.151	6.82709	5.54266	6.80185	5.71917	6.22269	74.6822	6.89963	6.75117	6.53507	5.61075	6.44915	87.3753	1.05642	3.94876	3.37512	3.73786	3.19485	1.16996	16.483	1	0.00014773	0.00170853
6720422M22Rik	6.9081	6.85734	6.87647	6.72594	6.84196	114.719	9.07396	8.76817	8.98336	8.79571	8.9053	479.471	6.93488	6.71065	6.83769	6.6436	6.7817	110.026	6.90158	6.72069	6.71409	6.46549	6.70046	104.002	4.17952	1.04265	1.10305	4.35778	4.61022	1.05793	16.3511	1	4.68e-11	1.06e-08
Wdr82	8.3605	8.24645	8.50026	9.21387	8.58027	382.753	10.8912	10.6207	10.8376	11.016	10.8414	1834.75	8.20486	9.16141	8.50273	9.58565	8.86366	465.831	8.29478	9.5825	9.28019	9.41587	9.14334	565.482	4.79357	1.21705	1.47741	3.93867	3.24459	1.21392	15.8852	1	1.63e-05	0.000296116
Dennd2a	9.52466	9.56643	9.47981	9.43287	9.50094	724.551	9.59508	9.78984	9.5226	9.70679	9.65358	805.408	9.76108	9.57668	9.70208	9.46093	9.62519	789.718	7.41523	7.78754	7.50449	7.39136	7.52466	184.14	1.1116	1.08994	3.93479	1.01987	4.3739	4.28869	15.8188	1	1.15e-13	1.14e-10
Tor1aip2	6.98077	6.95747	6.93483	7.75455	7.1569	142.706	8.63819	8.3236	8.70901	8.77473	8.61138	391.097	8.51075	8.4147	8.51226	8.75049	8.54705	374.041	6.93663	6.90439	6.27456	6.32924	6.6112	97.7622	2.74057	2.62105	1.45973	1.0456	4.00049	3.82603	15.6935	1	1.43e-11	4.24e-09
C920004C08Rik	9.96793	10.1154	10.4656	10.3756	10.2311	1201.93	10.4033	10.2226	10.3291	10.0363	10.2478	1215.91	8.69178	8.75674	8.65883	8.53507	8.6606	404.67	10.9965	11.005	11.0223	11.0584	11.0206	2077.4	1.01163	2.97015	1.72838	3.00469	1.70851	5.13355	15.5569	1	8.09e-16	2.3e-12
LOC633016	10.6244	10.6928	10.6851	10.142	10.5361	1484.83	10.2549	10.3264	10.2084	10.0709	10.2152	1188.7	8.78864	8.40768	8.72901	8.58166	8.62675	395.284	8.68487	8.95444	8.60082	8.49548	8.6839	411.259	1.24912	3.75636	3.61045	3.0072	2.89039	1.04041	15.5539	1	1.16e-11	3.73e-09
EG666668	8.3891	8.49729	8.751	9.52311	8.79012	442.681	6.6111	7.19828	6.93093	7.10816	6.96212	124.683	8.12288	9.37271	8.50582	9.76171	8.94078	491.408	8.19306	9.64807	9.02784	9.54794	9.10423	550.359	3.55047	1.11007	1.24324	3.94127	4.41408	1.11996	15.3791	1	0.00021641	0.00231205
4930555G01Rik	7.06509	7.06045	6.99639	7.3959	7.12946	140.017	5.37569	6.98845	6.3976	6.88665	6.4121	85.1597	7.5303	7.01593	7.73986	7.53889	7.45625	175.612	8.5965	8.98773	8.72215	8.33264	8.65975	404.432	1.64417	1.25422	2.88845	2.06215	4.7491	2.30299	14.9011	1	1.14e-07	5.85e-06
2600001B17Rik	7.31261	8.00553	7.1467	7.07446	7.38482	167.13	6.71182	7.12508	6.9789	7.04991	6.96643	125.056	8.90091	8.87468	8.9653	8.98525	8.93153	488.27	7.10502	6.9304	6.60304	7.04367	6.92053	121.14	1.33644	2.9215	1.37964	3.90442	1.03232	4.03062	14.6049	1	2.09e-11	6.97e-09
Rbm14	8.80905	8.62131	8.90705	9.78885	9.03157	523.326	9.65047	9.04932	9.73149	10.0442	9.61886	786.26	8.92215	9.4589	9.09129	9.87653	9.33722	646.819	7.7745	7.76844	7.44489	7.26552	7.56334	189.143	1.50243	1.23598	2.76682	1.21558	4.15695	3.41973	14.2975	1	8.89e-07	3e-05
Slc25a17	11.1425	11.1495	11.1615	11.2762	11.1824	2324.03	11.1029	11.0898	11.09	11.1605	11.1108	2211.47	11.0624	11.2547	11.1371	11.1203	11.1436	2262.4	9.24892	9.3594	9.27164	9.15715	9.25928	612.802	1.0509	1.02724	3.79247	1.02303	3.60879	3.69189	14.1943	1	2.16e-17	2.14e-13
1700047I17Rik1	8.52711	8.60491	8.64557	8.78942	8.64175	399.418	9.06331	9.1967	9.21969	9.3763	9.214	593.869	10.2351	10.6046	10.4232	10.5569	10.4549	1403.62	8.51837	8.75478	8.30419	8.31269	8.47251	355.205	1.48684	3.51418	1.12447	2.36352	1.6719	3.95159	14.1125	1	1.1e-09	1.65e-07
Atp7a	9.02148	9.11633	9.15482	9.11719	9.10246	549.683	9.04569	8.84498	8.9572	9.03238	8.97006	501.485	7.5925	7.07307	7.57772	7.35068	7.39849	168.72	7.69286	7.67606	7.39856	7.40102	7.54212	186.383	1.09611	3.25795	2.94922	2.97228	2.69062	1.10468	14.0709	1	1.15e-10	1.99e-08
Arl5a	9.58939	9.34555	9.90649	9.81088	9.66308	810.729	10.2442	10.2784	10.2339	10.0787	10.2088	1183.45	7.90761	8.15923	7.82505	8.79229	8.17105	288.224	9.74995	10.0747	9.70556	9.86789	9.84953	922.577	1.45974	2.81285	1.13796	4.10602	1.28277	3.20091	14.0002	1	2.53e-09	3.19e-07
3110099E03Rik	8.27305	8.20583	8.13941	8.14104	8.18983	292.001	8.25089	8.42198	8.44808	8.22203	8.33575	323.08	6.88689	5.57369	6.74762	6.52335	6.43289	86.3957	8.26363	8.28277	8.22709	8.23982	8.25333	305.14	1.10643	3.37981	1.045	3.73954	1.05879	3.53189	13.8615	1	1.95e-12	1.05e-09
B3galt6	7.41713	8.31736	7.40067	8.02348	7.78966	221.27	8.71756	8.88052	8.80775	8.77644	8.79556	444.353	7.42857	6.33563	7.38277	6.60182	6.9372	122.548	7.31202	7.0877	7.2362	6.1527	6.94716	123.396	2.0082	1.80558	1.79316	3.62597	3.60102	1.00693	13.8409	1	1.96e-05	0.000344531
Wdr46	7.3089	7.21797	7.2622	7.53141	7.33012	160.912	8.97686	8.91916	9.01564	8.94469	8.96409	499.413	8.95663	8.79755	8.87568	8.76087	8.84768	460.699	7.2006	7.6619	7.45701	7.29235	7.40296	169.244	3.10365	2.86306	1.05178	1.08403	2.95084	2.7221	13.7755	1	3.29e-11	7.88e-09
ENSMUSG00000068790	10.4813	10.691	10.5408	10.9276	10.6602	1618.18	10.8444	10.8485	10.8942	10.8703	10.8643	1864.18	12.5963	12.5992	12.5044	12.6857	12.5964	6192.94	11.4558	11.3845	11.5638	11.3788	11.4457	2789.39	1.15202	3.82709	1.72378	3.32206	1.4963	2.22018	13.7414	1	8.72e-10	1.46e-07
LOC381904	7.53984	7.72499	8.07684	7.51475	7.71411	209.98	7.26324	7.53339	7.20519	7.5947	7.39913	168.795	9.22014	9.4727	9.31553	9.46218	9.36764	660.602	7.81774	7.83919	7.74476	7.59632	7.7495	215.195	1.24399	3.14603	1.02484	3.91363	1.27489	3.06978	13.6732	1	2.43e-08	2.01e-06
Erdr1	11.8994	11.6132	11.9312	11.6193	11.7658	3482.14	12.1315	12.1994	11.8612	12.3916	12.1459	4531.98	10.7895	10.8435	10.4164	10.8065	10.714	1679.67	12.5492	12.5855	12.8224	12.8282	12.6963	6636.98	1.30149	2.07311	1.90601	2.69814	1.46448	3.95137	13.3946	1	1.07e-09	1.61e-07
Rec8	7.26385	7.31649	7.18469	7.34076	7.27645	155.035	8.73154	8.72598	8.76274	8.75116	8.74286	428.412	7.16939	7.07629	7.21404	7.48568	7.23635	150.785	7.16721	7.00856	6.73079	6.14434	6.76273	108.589	2.76333	1.02818	1.42772	2.84122	3.94528	1.38859	13.3943	1	1.81e-12	1.09e-09
Ccl27	9.36099	9.6164	9.48702	9.47873	9.48578	716.978	9.70185	9.74367	9.67722	9.65758	9.69508	828.916	7.88036	7.70906	8.04203	7.88899	7.88011	235.586	9.71719	9.56502	9.75727	9.68613	9.6814	821.093	1.15613	3.04339	1.14521	3.51853	1.00953	3.48533	13.3581	1	7.69e-16	2.3e-12
Scg5	10.9537	11.0454	10.8959	10.9607	10.9639	1997.43	9.32909	9.25704	9.38268	9.48875	9.36439	659.118	9.46394	9.36451	9.64324	9.52612	9.49945	723.801	10.8373	10.921	10.9188	10.771	10.862	1861.22	3.03046	2.75964	1.07319	1.09814	2.8238	2.57144	13.3567	1	1.73e-11	4.99e-09
Lama1	8.88555	8.95473	8.81667	9.23059	8.97188	502.118	10.0837	10.0992	10.1243	10.0066	10.0784	1081.22	10.263	10.3583	10.0818	10.274	10.2443	1212.91	8.63637	8.73868	8.45048	8.43799	8.56588	378.954	2.15332	2.41559	1.32501	1.1218	2.85317	3.20068	13.0696	1	9.22e-12	3.74e-09
LOC544988	7.52464	7.69431	7.63659	8.0874	7.73574	213.152	7.70209	7.82469	7.66695	8.05575	7.81237	224.78	9.2727	9.71218	9.4692	9.58665	9.51018	729.206	8.33213	8.70924	8.28081	8.44637	8.44213	347.805	1.05455	3.42107	1.63172	3.24409	1.54731	2.09659	12.9953	1	8.71e-06	0.000249122
Twistnb	9.41956	9.1457	9.61532	9.62748	9.45201	700.39	9.71935	9.55722	9.83643	9.87965	9.74816	859.98	7.69629	7.9701	7.87666	8.43333	7.99409	254.954	9.44809	9.77666	9.67837	9.81768	9.6802	820.41	1.22786	2.74712	1.17136	3.37308	1.04823	3.21787	12.7855	1	1.73e-10	3.77e-08
2700017A04Rik	7.57821	7.64301	7.80656	7.78474	7.70313	208.388	9.19561	8.74489	9.15649	9.0361	9.03327	523.946	7.32543	7.03811	7.41076	7.13749	7.22795	149.909	7.41042	7.54041	7.28677	7.51525	7.43822	173.431	2.51428	1.3901	1.20157	3.49509	3.02107	1.1569	12.779	1	9.49e-10	1.12e-07
Ttc27	9.89426	10.0046	9.58133	9.68078	9.79025	885.442	10.7102	10.6205	10.6996	10.7198	10.6876	1649.2	10.6071	10.5564	10.548	10.5691	10.5701	1520.29	8.0623	9.62063	9.00809	9.21376	8.97619	503.621	1.86257	1.71698	1.75815	1.08479	3.27469	3.01872	12.7159	1	3.16e-09	3.09e-07
AA388235	6.93823	6.81713	6.74431	6.84381	6.83587	114.236	8.08797	8.21626	8.13654	8.21456	8.16383	286.786	8.4441	7.95673	8.21246	8.33827	8.23789	301.892	6.8722	6.73821	6.49668	6.94081	6.76198	108.532	2.51047	2.64271	1.05255	1.05267	2.64241	2.78159	12.6824	1	2.68e-11	8.59e-09
Ccng2	10.8017	10.5757	10.9174	11.2299	10.8811	1886.05	11.016	10.8581	11.0497	11.1698	11.0234	2081.52	8.60421	9.8273	8.9886	10.1657	9.39645	673.928	8.76824	10.5992	10.0641	10.1359	9.89186	950.047	1.10364	2.79859	1.98521	3.08864	2.19097	1.40972	12.5768	1	0.00113606	0.00860432
E430033B07Rik	9.78569	10.7317	10.4085	10.3009	10.3067	1266.58	10.4413	9.91079	10.192	10.4252	10.2423	1211.27	8.26854	9.09406	8.20163	8.9051	8.61733	392.713	9.64723	9.83646	9.6027	10.0836	9.7925	886.82	1.04566	3.2252	1.42822	3.08437	1.36586	2.25819	12.4075	1	3.16e-05	0.00070022
Gsbs	7.88995	7.79376	7.87215	7.97781	7.88342	236.127	8.00002	7.91839	7.87449	8.21544	8.00209	256.37	7.02658	5.26176	6.90784	6.15422	6.3376	80.8738	7.70176	8.27333	7.94163	7.72727	7.911	240.684	1.08573	2.9197	1.0193	3.17001	1.06517	2.97605	12.236	1	5.43e-07	2.62e-05
Arrdc3	11.123	11.1316	11.1823	11.2323	11.1673	2299.81	10.9978	11.2278	10.538	11.0408	10.9511	1979.78	8.87053	9.71598	9.2123	10.0329	9.45792	703.264	10.9126	11.0143	11.0392	10.8618	10.957	1987.82	1.16165	3.2702	1.15695	2.81513	1.00406	2.82657	12.2346	1	9.16e-09	8.75e-07
Manbal	9.13985	9.23522	9.30032	9.40404	9.26986	617.312	10.6948	10.7069	10.7325	10.6433	10.6944	1657.01	10.7508	10.6664	10.7408	10.6937	10.7129	1678.46	9.32513	9.53581	9.55006	9.58331	9.49858	723.363	2.68424	2.71899	1.17179	1.01295	2.29071	2.32036	12.199	1	1.07e-12	6.87e-10
A130096D14Rik	7.62522	8.19321	7.63737	7.80151	7.81433	225.085	8.8116	8.42094	8.8962	8.76188	8.72265	422.455	8.29376	8.31632	8.30256	8.48101	8.34841	325.929	7.1071	7.04982	6.9764	6.90038	7.00843	128.75	1.87687	1.44803	1.74824	1.29616	3.28121	2.53149	12.182	1	3.4e-11	7.94e-09
C430002D13Rik	8.3177	8.93007	8.39334	8.30601	8.48678	358.737	9.62968	9.71066	9.92201	9.68573	9.73702	853.365	8.37716	8.31342	8.27873	8.01073	8.24501	303.386	8.26213	8.01037	7.91555	7.93412	8.03054	261.477	2.37881	1.18244	1.37196	2.8128	3.26363	1.16028	12.1699	1	4.81e-11	1.07e-08
B230213E18Rik	7.74612	7.6108	7.46921	7.74821	7.64358	199.962	7.64302	7.88959	7.9136	8.03668	7.87072	234.058	6.92347	5.77522	6.88665	6.17244	6.43944	86.7892	8.15479	8.24112	8.34669	7.93696	8.16989	287.993	1.17051	2.304	1.44024	2.69685	1.23044	3.31831	12.1603	1	1.12e-07	7.22e-06
LOC380947	7.19815	7.18596	7.15412	7.63411	7.29308	156.833	6.9733	7.1161	6.8842	7.43303	7.10166	137.345	8.36921	9.03181	8.56101	9.08544	8.76187	434.096	7.6557	8.17731	7.79341	7.96873	7.89879	238.656	1.14189	2.76789	1.52172	3.16063	1.73764	1.81892	12.1487	1	8.5e-05	0.00153217
1200009F10Rik	7.94343	7.29426	6.83792	8.23979	7.57885	191.188	8.60449	8.37546	8.61996	9.15864	8.68964	412.897	8.21378	8.76195	8.54718	8.8632	8.59653	387.09	8.93182	9.6769	9.35681	9.49131	9.36421	659.035	2.15963	2.02465	3.44705	1.06667	1.59613	1.70254	11.9967	1	7.32e-06	0.000302251
Tesk1	9.80933	9.86714	9.76991	9.85572	9.82553	907.357	10.2536	10.204	10.1893	10.2729	10.2299	1200.93	10.1837	10.2711	10.2724	10.3516	10.2697	1234.48	8.05126	9.12862	8.75302	8.77984	8.67819	409.633	1.32355	1.36053	2.21505	1.02794	2.93172	3.01363	11.8724	1	6.43e-13	4.91e-10
D030013I16Rik	8.30696	8.28494	8.35413	8.19156	8.2844	311.782	7.67765	7.52167	7.64007	7.59883	7.60956	195.301	9.0288	9.52329	9.02992	9.45165	9.25841	612.435	8.82382	8.81098	8.79966	8.94508	8.84489	459.808	1.59642	1.9643	1.47477	3.13585	2.35435	1.33194	11.8576	1	7.1e-09	5.93e-07
Sc4mol	9.49118	9.90923	9.57423	10.4579	9.85815	928.107	11.4254	11.5241	11.4099	11.6074	11.4917	2879.66	11.2127	11.4469	11.2881	11.3428	11.3226	2561.25	11.141	11.3626	11.3157	11.2762	11.2739	2476.12	3.10273	2.75964	2.66793	1.12432	1.16297	1.03438	11.852	1	1.1e-08	2.22e-06
Spna1	7.65601	7.75124	7.70539	7.78785	7.72512	211.589	8.79505	8.48275	9.05184	8.33544	8.66627	406.263	7.5723	6.1615	7.58075	6.97993	7.07362	134.701	7.2869	7.6882	7.24024	6.49781	7.17829	144.837	1.92005	1.5708	1.46088	3.01603	2.80496	1.07525	11.848	1	2.38e-05	0.000405204
1110004P21Rik	10.2562	10.3664	10.2453	10.3048	10.2932	1254.75	9.4677	9.39061	9.35325	9.30449	9.37902	665.833	9.06263	8.74118	8.84494	8.73199	8.84518	459.902	10.4641	10.2106	10.3134	10.349	10.3343	1291	1.88449	2.72831	1.02889	1.44777	1.93892	2.80712	11.8355	1	1.02e-14	1.85e-11
Tomm22	8.38664	8.46624	8.56868	9.04983	8.61785	392.853	10.2256	10.2707	10.1147	10.2432	10.2136	1187.37	8.38374	8.9082	8.47958	9.03161	8.70078	416.099	8.37803	8.96561	9.02407	9.06721	8.85873	464.241	3.02243	1.05917	1.18172	2.85358	2.55766	1.1157	11.7903	1	3.95e-07	1.59e-05
D330012P07Rik	7.28035	7.36381	7.22516	7.66219	7.38288	166.904	8.64288	8.56909	8.56367	8.58218	8.58945	385.197	7.10218	6.96833	7.24956	6.4879	6.95199	123.811	7.28857	7.13548	7.10392	7.16054	7.17213	144.22	2.30789	1.34806	1.15729	3.11118	2.6709	1.16484	11.7602	1	4.43e-13	3.83e-10
Hnrpa3	7.04688	6.91076	6.96023	6.96648	6.97109	125.46	8.23596	7.93029	8.13981	8.39606	8.17553	289.121	6.96671	6.84716	7.00055	6.64341	6.86446	116.522	7.86211	8.41524	8.27029	8.20786	8.18887	291.808	2.30449	1.07671	2.3259	2.48126	1.00929	2.50432	11.702	1	4.59e-11	1.27e-08
Cuedc1	8.23439	7.91846	8.18586	8.30272	8.16036	286.096	6.85704	7.1526	6.99322	7.09536	7.02456	130.197	8.34591	8.44064	8.58038	8.63234	8.49982	361.993	8.47569	8.61796	8.50421	8.85531	8.61329	391.615	2.19741	1.26528	1.36882	2.78034	3.00786	1.08183	11.7015	1	8.06e-09	6.65e-07
4832420L08Rik	7.68022	8.01232	7.84972	7.70304	7.81133	224.617	9.33211	9.12531	9.22003	9.20308	9.22013	596.398	9.42471	9.67752	9.22555	9.325	9.4132	681.797	9.18328	9.1672	9.21441	9.34587	9.22769	599.531	2.65517	3.03537	2.66912	1.14319	1.00525	1.13722	11.6453	1	7.31e-09	1.58e-06
BC003331	7.97667	7.9328	7.90331	8.17133	7.99603	255.296	9.73153	9.54912	9.58649	9.69348	9.64015	797.949	9.24488	9.43815	9.29817	9.31976	9.32524	641.471	9.08335	9.33666	9.27514	9.15355	9.21217	593.118	3.12559	2.51266	2.32326	1.24394	1.34535	1.08152	11.6323	1	3.74e-10	1.38e-07
Ahcy	9.16372	9.68784	9.25546	9.2692	9.34406	649.893	9.85235	9.8899	9.84444	9.87002	9.86418	931.995	8.47545	8.32447	8.51189	8.33548	8.41182	340.573	8.47329	8.61696	8.37553	8.44567	8.47786	356.526	1.43407	1.90823	1.82285	2.73655	2.6141	1.04684	11.5626	1	6.2e-14	7.7e-11
Taf6	8.82735	8.65412	8.64855	8.96989	8.77497	438.057	9.35317	9.07929	9.21287	9.36336	9.25217	609.791	7.741	7.46757	7.72594	7.78755	7.68052	205.147	8.89265	9.22027	9.14955	9.03972	9.07555	539.526	1.39204	2.13533	1.23163	2.97246	1.13024	2.62994	11.4916	1	6.44e-09	6.63e-07
Eme2	6.83055	6.86117	6.89672	6.94597	6.8836	118.078	8.27241	8.1915	8.18397	8.24868	8.22414	299.028	6.89816	6.06122	6.96575	6.61711	6.63556	99.4265	6.88814	6.96238	7.0454	6.66504	6.89024	118.623	2.53245	1.1876	1.00461	3.00753	2.52083	1.19307	11.4461	1	5.88e-09	5.08e-07
Atp10d	9.63547	9.85937	9.88115	9.67398	9.76249	868.568	7.82539	8.534	8.14678	8.32485	8.20776	295.652	9.5093	9.37297	9.39738	9.30653	9.39654	673.971	9.70642	9.73435	9.40468	9.47994	9.58135	766.077	2.9378	1.28873	1.13379	2.27961	2.59114	1.13666	11.3677	1	3.8e-09	3.56e-07
4933427D14Rik	9.30244	8.98256	9.29627	8.96523	9.13663	562.857	9.79994	9.74262	9.89306	9.92077	9.8391	915.933	8.16959	8.44799	8.30228	8.49412	8.3535	327.079	9.77088	9.79191	9.6403	9.77605	9.74479	857.971	1.62729	1.72086	1.52431	2.80034	1.06756	2.62313	11.3635	1	2.64e-09	3.29e-07
A830029A02Rik	6.98648	7.3713	6.92687	6.8419	7.03164	130.838	7.81098	7.80057	7.91603	7.83235	7.83998	229.124	6.95681	4.7403	6.87479	6.41179	6.24592	75.8945	7.01558	6.77005	6.64578	6.31986	6.68782	103.094	1.7512	1.72394	1.26911	3.01898	2.22247	1.35839	11.3441	1	4.72e-05	0.000693584
Arv1	8.44704	8.34917	8.3327	8.51573	8.41116	340.417	8.78416	8.73432	8.74356	8.64592	8.72699	423.727	7.36348	7.43329	7.35499	7.13413	7.32147	159.95	8.99225	8.74793	8.77283	8.86499	8.8445	459.684	1.24473	2.12827	1.35036	2.64912	1.08486	2.87393	11.3313	1	3.04e-11	9.3e-09
4930455C21Rik	8.13569	8.80954	8.14923	8.92824	8.50567	363.465	7.84853	8.24836	8.05325	8.38793	8.13452	281.018	9.54472	9.5553	9.51498	9.40588	9.50522	726.703	8.02226	8.19225	8.0139	7.72694	7.98884	254.027	1.29339	1.99937	1.43081	2.58596	1.10625	2.86073	11.2765	1	2.83e-07	1.57e-05
Idb2	8.74202	8.81936	8.9129	8.80554	8.81995	451.93	10.2689	9.94529	10.3769	10.2037	10.1987	1175.2	8.67633	8.91661	8.66811	8.57912	8.71004	418.779	9.16994	9.24529	9.19283	9.12472	9.1832	581.323	2.6004	1.07916	1.28631	2.80625	2.02159	1.38814	11.1819	1	1.26e-10	2.14e-08
Fgfr1op2	7.82693	7.84283	8.03821	8.65675	8.09118	272.702	9.51954	9.50865	9.61951	9.6589	9.57665	763.587	7.86053	8.31883	7.9854	8.57733	8.18552	291.131	7.97743	8.84904	8.52908	8.54901	8.47614	356.1	2.80008	1.06758	1.30582	2.62283	2.1443	1.22316	11.1638	1	2.81e-06	7.53e-05
LOC381946	7.99783	8.32097	8.15053	8.15488	8.15605	285.244	7.73854	7.97986	7.8537	7.8696	7.86043	232.393	7.13081	6.38443	7.08249	6.07952	6.66931	101.78	8.18337	7.95084	8.28992	7.82231	8.06161	267.169	1.22742	2.80254	1.06765	2.28329	1.14964	2.62496	11.1555	1	7.79e-07	3.54e-05
Cd59a	10.6825	11.2731	10.9937	11.2622	11.0529	2124.45	10.0782	10.0782	10.3537	9.8322	10.0856	1086.59	10.1749	9.71615	9.86121	9.87704	9.90732	960.287	11.3482	10.9639	11.2124	11.3934	11.2295	2401.07	1.95516	2.21231	1.13021	1.13152	2.20974	2.50037	11.1393	1	3.96e-06	0.000135166
Raet1c	7.71229	7.25247	8.03196	7.51287	7.6274	197.731	6.82029	7.06313	7.01339	7.22051	7.02933	130.629	8.27664	8.50619	8.32283	8.39161	8.37432	331.834	8.32269	8.52711	8.39547	8.40234	8.4119	340.592	1.51369	1.67821	1.7225	2.54028	2.60733	1.02639	11.0884	1	4.1e-09	3.82e-07
Trim11	8.20882	8.17309	8.15564	8.11101	8.16214	286.45	8.53906	8.34103	8.43817	8.52078	8.45976	352.08	8.13778	8.3769	8.26743	8.15823	8.23509	301.306	6.88136	7.193	6.69045	7.06506	6.95747	124.282	1.22911	1.05186	2.30484	1.16851	2.83292	2.42438	11.0116	1	1.16e-11	3.73e-09
Msi1h	8.07692	8.48415	8.41192	8.15492	8.28198	311.26	8.89987	8.85639	9.20543	8.75648	8.92954	487.596	8.30976	8.38704	8.22695	7.94566	8.21735	297.625	7.62269	7.44357	7.14306	7.23885	7.36204	164.511	1.56652	1.04581	1.89203	1.63829	2.96391	1.80915	10.9157	1	2.86e-07	1.25e-05
8030402P03Rik	9.77279	9.79139	10.0276	9.8458	9.85939	928.907	9.88515	9.89446	10.0289	10.0873	9.97396	1005.68	8.29167	8.83162	8.38412	8.63757	8.53625	371.25	9.57227	9.62237	9.5076	9.60909	9.57783	764.214	1.08265	2.50211	1.21551	2.70891	1.31597	2.05849	10.8836	1	9.34e-09	8.84e-07
B330002M01Rik	8.40587	8.5869	8.63101	8.6687	8.57312	380.861	8.70256	8.52906	8.6551	8.59395	8.62017	393.486	8.43904	8.28203	8.47582	8.07607	8.31824	319.183	7.53933	7.56341	7.04316	6.71514	7.21526	148.597	1.03315	1.19324	2.56305	1.23279	2.64801	2.14798	10.8182	1	5.2e-07	1.99e-05
2310038D14Rik	7.82038	7.81861	8.64859	7.6928	7.99509	255.131	9.29432	9.34044	9.4704	9.43681	9.38549	668.829	9.41747	9.51069	9.36142	9.13532	9.35622	655.395	9.47084	9.3461	9.25037	9.33595	9.35081	652.944	2.62151	2.56886	2.55925	1.0205	1.02433	1.00375	10.7982	1	6.73e-13	1.01e-09
2310005L22Rik	8.70877	8.81029	8.80597	8.86943	8.79861	445.294	8.98607	8.86113	9.11222	8.9265	8.97148	501.978	9.09608	9.15802	9.20135	9.26129	9.17919	579.709	7.76053	7.9183	7.52473	7.78843	7.748	214.971	1.1273	1.30186	2.07142	1.15485	2.3351	2.69669	10.6872	1	3.09e-12	1.53e-09
C330011F01Rik	7.33518	7.25272	7.20723	7.23483	7.25749	153.011	8.45531	8.46468	8.25277	8.35903	8.38295	333.825	7.41471	7.48258	7.38367	7.25518	7.38404	167.038	7.19103	7.04043	6.9475	6.50531	6.92107	121.185	2.18171	1.09168	1.26262	1.99849	2.75467	1.37837	10.6675	1	5.65e-11	1.21e-08
LOC666621	7.89471	7.83143	8.15208	8.62621	8.12611	279.384	6.96358	7.11457	6.93303	6.89417	6.97634	125.918	7.77071	8.75208	7.98839	8.93337	8.36114	328.816	7.69182	8.69235	8.22215	8.50239	8.27718	310.226	2.21878	1.17693	1.11039	2.61136	2.46372	1.05993	10.6411	1	0.000533178	0.00467301
Wfdc2	10.3421	10.3111	10.5312	10.6619	10.4616	1410.08	10.992	10.8789	11.0264	10.95	10.9618	1994.51	9.94467	10.005	9.82071	9.95095	9.93034	975.733	9.63814	9.56479	9.39109	9.71863	9.57816	764.389	1.41446	1.44515	1.84472	2.04411	2.60929	1.27649	10.6342	1	7.39e-11	1.44e-08
Slc15a2	7.77711	7.83658	8.3799	8.15846	8.03801	262.834	8.03309	8.23477	7.87017	7.88338	8.00535	256.952	7.9294	7.25734	8.21159	7.47053	7.71722	210.433	9.29874	9.16597	8.96127	9.22773	9.16343	573.411	1.02289	1.24902	2.18164	1.22106	2.23159	2.72491	10.6311	1	9.81e-08	6.54e-06
Mt1	12.7687	13.0551	12.8813	13.2912	12.9991	8186.69	14.3618	14.3236	14.6704	14.0319	14.3469	20837.9	13.0985	12.9744	12.7886	13.1205	12.9955	8166.35	13.1508	12.789	13.302	12.972	13.0534	8501.18	2.54534	1.00249	1.03841	2.55168	2.45118	1.041	10.6301	1	1.19e-06	3.72e-05
Nfe2	9.51772	9.79113	9.89481	9.56374	9.69185	827.061	9.9705	9.63299	10.0026	9.34221	9.73707	853.398	10.3109	9.99582	10.04	10.0878	10.1086	1104.08	8.66974	8.4541	8.70839	8.75227	8.64613	400.63	1.03184	1.33494	2.0644	1.29374	2.13014	2.75585	10.6109	1	1.44e-07	8.8e-06
Pop4	11.5175	11.3078	11.3921	11.5217	11.4348	2768.3	11.1695	11.3188	11.3373	11.3683	11.2985	2518.73	10.3157	10.2483	10.3353	10.3875	10.3217	1279.8	10.2202	10.3427	10.1581	10.2939	10.2537	1220.9	1.09909	2.16307	2.26742	1.96805	2.063	1.04824	10.6089	1	5e-10	6.67e-08
Nt5c3	10.1747	10.2864	10.2917	10.2934	10.2616	1227.54	10.0317	9.87429	10.1231	9.87159	9.97518	1006.53	8.8909	8.72288	8.87393	8.79696	8.82117	452.311	9.90615	9.90799	10.1378	9.90752	9.96487	999.368	1.21958	2.71394	1.22832	2.22531	1.00717	2.20947	10.6038	1	1.07e-09	1.61e-07
Zfp367	7.9912	7.9515	7.88062	8.44897	8.06807	268.369	9.20806	9.02102	9.25406	9.23846	9.1804	580.197	8.36684	8.62788	8.43717	8.98879	8.60517	389.416	7.64735	8.08675	7.75612	7.76755	7.81445	225.104	2.16194	1.45105	1.1922	1.48992	2.57747	1.72994	10.6025	1	7.76e-11	1.48e-08
4930431J19Rik	6.92285	6.8813	6.84591	6.76007	6.85254	115.563	8.08535	8.02893	8.09638	8.28978	8.12511	279.191	7.85621	7.27424	7.9069	7.44132	7.61967	196.675	8.223	8.43078	8.18156	7.92453	8.18997	292.029	2.41593	1.70188	2.52701	1.41956	1.04598	1.48483	10.5952	1	6.32e-09	1.41e-06
D14Ertd449e	9.46502	9.26876	9.38464	9.86811	9.49663	722.389	10.799	10.5926	10.7867	10.7554	10.7335	1702.52	9.30518	9.30539	9.37664	9.50116	9.37209	662.645	9.46496	9.37368	9.50923	9.33571	9.42089	685.444	2.3568	1.09016	1.0539	2.56929	2.48383	1.03441	10.5884	1	9.79e-11	1.78e-08
2210419D22Rik	12.5954	12.6512	12.5988	12.6177	12.6158	6276.67	11.6302	11.5667	11.7039	11.6079	11.6272	3163.18	11.6059	11.571	11.5453	11.584	11.5765	3054.1	12.6531	12.741	12.736	12.8076	12.7344	6814.65	1.98429	2.05516	1.08571	1.03571	2.15437	2.23131	10.5466	1	3e-14	4.26e-11
Bdh2	8.07374	7.87718	7.19089	8.44389	7.89643	238.266	8.71503	8.99333	8.84174	8.93233	8.87061	468.078	9.29401	8.84349	9.40495	9.47787	9.25508	611.021	9.2325	9.09611	9.3218	9.02317	9.16839	575.389	1.96452	2.56446	2.41491	1.30538	1.22926	1.06193	10.5405	1	7.21e-08	8.9e-06
Cntn2	7.50289	7.85115	7.55219	7.83897	7.6863	205.972	7.91323	7.87618	7.92237	8.06186	7.94341	246.153	7.69768	7.70883	7.69598	7.49098	7.64837	200.626	9.04289	8.96627	8.94155	8.94303	8.97344	502.659	1.19508	1.02664	2.44043	1.22692	2.04206	2.50545	10.4366	1	1.11e-12	6.87e-10
3110040M04Rik	7.47466	7.65893	7.6198	7.49557	7.56224	189	8.98365	8.65408	9.28072	8.54578	8.86606	466.604	8.85421	8.05203	8.62656	8.32801	8.46521	353.411	7.80236	7.97142	7.75135	7.8883	7.85335	231.257	2.46881	1.86991	1.22359	1.32029	2.01768	1.52822	10.4285	1	6.97e-06	0.000150587
Supt16h	8.49655	8.53841	8.54487	8.47041	8.51256	365.205	9.70093	9.68645	9.67578	9.61622	9.66984	814.541	8.59051	8.29698	8.50824	8.26781	8.41589	341.534	8.43847	8.33044	8.24733	8.3044	8.33016	321.831	2.23037	1.06931	1.13477	2.38495	2.53096	1.06122	10.4116	1	1.76e-12	1.09e-09
2310007O11Rik	10.4259	10.3716	10.4108	10.4378	10.4115	1362.02	9.37407	9.38497	9.44822	9.36995	9.3943	672.924	10.3182	10.2716	10.201	10.3149	10.2764	1240.26	9.24412	9.26659	9.21239	9.23576	9.23971	604.548	2.02403	1.09818	2.25295	1.84309	1.1131	2.05154	10.3829	1	5.42e-14	6.73e-11
Tens1	7.91692	8.17495	8.1363	8.00408	8.05806	266.513	9.51136	9.331	9.56451	9.39122	9.44952	699.182	9.20542	9.35655	8.97534	9.05694	9.14856	567.535	9.02111	9.00373	8.94954	8.99911	8.99338	509.654	2.62345	2.12948	1.91231	1.23196	1.37188	1.11357	10.3826	1	3.02e-07	2.72e-05
5930418K15Rik	11.743	11.8307	11.7712	11.605	11.7375	3414.58	11.7221	11.5843	11.7236	11.544	11.6435	3199.2	12.0558	12.1599	12.136	12.1468	12.1246	4465.62	10.683	10.6837	10.7159	10.7997	10.7206	1687.37	1.06732	1.30781	2.02362	1.39585	1.89598	2.6465	10.3371	1	1.49e-14	2.28e-11
C130021K03Rik	7.79958	8.05837	7.92707	7.96241	7.93686	245.038	7.98245	8.16514	8.04483	8.06204	8.06362	267.541	7.33298	6.44465	7.29295	7.24645	7.07926	135.229	7.26458	7.15933	6.6808	6.47256	6.89432	118.959	1.09184	1.81202	2.05985	1.97843	2.24902	1.13677	10.3279	1	1.98e-06	5.68e-05
Mrps12	11.5734	11.6053	11.5685	11.5721	11.5798	3061.1	11.5084	11.5312	11.5923	11.597	11.5572	3013.54	10.5151	10.446	10.5687	10.6291	10.5397	1488.61	10.4286	10.4465	10.5558	10.5782	10.5023	1450.43	1.01578	2.05635	2.11047	2.0244	2.07768	1.02632	10.311	1	5.4e-12	2.19e-09
Akr1b8	8.33639	8.45652	8.3755	8.43704	8.40136	338.113	8.13935	8.24175	8.21848	8.32494	8.23113	300.481	8.39958	8.46934	8.41052	8.42789	8.42683	344.135	7.37143	7.19431	6.77234	7.18763	7.13143	140.208	1.12524	1.01781	2.4115	1.14528	2.14311	2.45446	10.2974	1	3.37e-11	1e-08
Emb	8.39587	8.45253	6.87266	8.48858	8.05241	265.471	9.52282	9.39285	9.32712	9.41972	9.41563	682.946	9.2147	9.38835	8.93949	9.13041	9.16824	575.326	9.08831	9.25544	9.11606	9.2533	9.17828	579.344	2.57258	2.16719	2.18232	1.18706	1.17883	1.00698	10.295	1	3.59e-06	0.000179469
2810055F11Rik	7.81717	7.68127	7.8678	8.21977	7.8965	238.278	7.5846	7.88848	7.76332	8.11583	7.83806	228.818	7.54593	6.29946	7.55178	6.82026	7.05436	132.915	8.1928	8.81422	8.45015	8.45205	8.47731	356.389	1.04134	1.79271	1.49568	1.72154	1.55752	2.68133	10.2901	1	7.94e-07	3.6e-05
Ncf4	9.33515	9.55742	9.53719	9.29501	9.43119	690.354	8.49591	8.40127	8.80348	8.26946	8.49253	360.169	9.34315	8.63629	9.16739	8.70423	8.96276	498.954	8.44301	8.21847	7.98444	7.80605	8.11299	276.856	1.91675	1.3836	2.49355	1.38533	1.30093	1.80222	10.2824	1	3.27e-05	0.000929861
Hebp1	10.2946	10.444	10.4782	10.4611	10.4195	1369.55	9.00992	9.19392	9.36997	9.06368	9.15937	571.803	10.3329	10.1624	10.3509	10.277	10.2808	1244.04	9.83496	9.7566	9.64168	9.56853	9.70044	832.003	2.39514	1.10089	1.64609	2.17565	1.45505	1.49524	10.2681	1	8.6e-08	4.63e-06
Snhg11	8.24786	8.54168	8.41461	8.64968	8.46346	352.984	9.46753	9.22087	9.65783	9.37062	9.42921	689.408	9.6532	9.68526	9.62352	9.48998	9.61299	783.067	8.66693	8.38525	8.67488	8.65749	8.59614	386.986	1.95309	2.21842	1.09633	1.13585	1.78148	2.0235	10.2087	1	2.45e-09	3.12e-07
Med18	8.34173	8.18473	8.30605	8.36271	8.29881	314.912	8.56339	8.5462	8.76251	8.65845	8.63264	396.902	8.29968	8.44566	8.46129	8.20847	8.35377	327.142	7.38614	7.44397	7.11882	7.17381	7.28068	155.491	1.26036	1.03884	2.02528	1.21324	2.55258	2.10394	10.1942	1	3.49e-09	3.34e-07
Ccdc117	9.56405	9.46767	9.65469	9.67386	9.59007	770.722	9.37319	9.37958	9.46827	9.56258	9.4459	697.43	8.53132	8.43315	8.58579	8.47683	8.50677	363.742	8.35958	8.70253	8.55831	8.43834	8.51469	365.744	1.10509	2.11887	2.10727	1.91738	1.90688	1.0055	10.161	1	1.04e-08	8.31e-07
Tagap	9.21229	9.21733	9.26959	9.24197	9.23529	602.699	9.44812	9.29105	9.37367	9.4419	9.38868	670.31	8.08828	7.92807	8.23267	8.06571	8.07868	270.349	9.15686	9.16551	9.22669	9.23931	9.19709	586.95	1.11218	2.22933	1.02683	2.47942	1.14202	2.17108	10.1609	1	1.2e-12	7.15e-10
Lrp6	8.11879	8.82089	8.78852	8.88718	8.65384	402.779	7.13291	7.44505	7.32352	7.48088	7.34559	162.646	7.49078	7.65178	7.54679	7.36941	7.51469	182.872	7.66513	7.83459	7.67186	7.50566	7.66931	203.56	2.47641	2.20252	1.97868	1.12436	1.25155	1.11313	10.1466	1	2.3e-08	3.77e-06
Peg3	11.0741	11.1371	11.2694	11.257	11.1844	2327.21	10.3051	10.1626	10.23	10.2303	10.232	1202.67	9.79657	10.1223	10.0424	10.0814	10.0107	1031.59	10.9954	11.0262	10.9988	10.8942	10.9787	2017.93	1.93503	2.25594	1.15326	1.16584	1.67787	1.95613	10.1441	1	1.33e-10	2.99e-08
Zfhx2	8.76594	8.8078	8.85326	8.80906	8.80902	448.516	10.0048	9.97335	9.90036	9.8511	9.93241	977.133	10.1117	9.94512	10.1753	10.1749	10.1018	1098.83	9.66071	9.57257	9.65569	9.81631	9.67632	818.206	2.17859	2.44993	1.82425	1.12455	1.19424	1.34298	10.1145	1	1.63e-09	4.5e-07
1190028F09	7.71837	7.92674	7.89136	7.73353	7.8175	225.581	9.03074	8.78886	8.82277	8.68791	8.83257	455.898	7.64274	7.95045	7.63037	7.9688	7.79809	222.566	8.73125	8.95426	8.71953	8.8503	8.81384	450.017	2.021	1.01354	1.99493	2.04837	1.01307	2.02195	10.1129	1	1.94e-08	1.64e-06
C430014K11Rik	8.76474	8.94228	8.84711	8.84656	8.85017	461.495	9.69123	9.7026	9.61519	9.52973	9.63469	794.932	10.2725	10.2156	10.2164	10.219	10.2309	1201.73	9.56261	9.48227	9.63773	9.67457	9.5893	770.31	1.72251	2.60399	1.66916	1.51174	1.03196	1.56006	10.0994	1	3.19e-09	3.86e-07
Tmem181	7.68734	7.71927	7.65626	7.47855	7.63535	198.825	7.66795	7.70327	7.87263	7.73467	7.74463	214.47	8.26342	8.15401	8.30784	7.49615	8.05535	266.013	7.14703	7.05655	6.55182	6.14115	6.72414	105.723	1.07869	1.33793	1.88063	1.24033	2.02861	2.51615	10.0823	1	6.94e-06	0.000209251
Prg2	8.33485	9.0231	8.64435	8.62417	8.65662	403.554	8.63086	8.65653	8.46125	8.70901	8.61441	391.919	10.0015	9.67656	10.1279	9.55428	9.84006	916.545	9.38914	8.80655	9.33752	8.86058	9.09845	548.158	1.02969	2.27118	1.35833	2.33861	1.39865	1.67205	10.0685	1	0.000106475	0.00183642
5730406F04Rik	7.80235	7.8843	7.89566	8.05043	7.90819	240.215	8.64823	8.60872	8.79772	8.77643	8.70778	418.121	7.75395	7.3844	7.78251	7.20703	7.53197	185.076	7.68275	7.713	7.26104	7.21473	7.46788	177.034	1.74061	1.29793	1.35689	2.25919	2.36182	1.04543	10.0619	1	1e-07	5.31e-06
C130064E22Rik	7.35282	7.48543	7.90804	7.08278	7.45727	175.736	8.80574	8.73259	8.81058	8.83938	8.79707	444.818	8.27478	8.40085	8.32287	8.21226	8.30269	315.761	8.31814	8.24504	7.97396	7.97663	8.12844	279.837	2.53117	1.79679	1.59237	1.40871	1.58956	1.12838	10.047	1	2.47e-06	6.81e-05
Setd1b	10.3469	10.4308	10.4638	10.5075	10.4372	1386.5	11.5952	11.6202	11.6247	11.5455	11.5964	3096.45	11.2428	11.4221	11.3934	11.6001	11.4146	2729.81	11.7072	11.5915	11.7668	11.7518	11.7043	3337.01	2.23328	1.96884	2.40679	1.13431	1.07769	1.22244	10.0434	1	1.77e-13	4.39e-10
Dlgap5	8.42452	8.38174	8.28687	8.7089	8.45051	349.829	9.53226	9.53388	9.56941	9.71708	9.58816	769.704	8.27949	8.12996	8.36264	8.4832	8.31382	318.207	8.32788	8.84643	8.51596	8.41423	8.52612	368.653	2.20023	1.09938	1.05381	2.41888	2.08788	1.15853	10.0187	1	9.51e-10	1.12e-07
Uap1	8.94666	8.67853	8.93352	9.14766	8.92659	486.6	10.1962	10.2403	10.1745	10.171	10.1955	1172.6	8.63609	9.28299	9.00678	9.41622	9.08552	543.268	8.69185	9.12665	9.27032	9.10703	9.04896	529.675	2.40978	1.11646	1.08852	2.15842	2.21381	1.02566	10.0126	1	7.61e-07	2.64e-05
Usp25	7.49279	7.1855	7.4289	7.37883	7.37151	165.594	8.10184	7.4898	7.99503	8.15904	7.93643	244.964	6.90072	6.45667	6.89998	6.84222	6.7749	109.508	7.45274	8.24954	7.94661	8.16187	7.95269	247.741	1.47931	1.51216	1.49608	2.23694	1.01134	2.2623	9.99812	1	2.55e-05	0.000593209
Tmem16b	8.05101	8.08851	8.13008	7.90465	8.04356	263.848	7.05414	7.20334	7.18177	6.98935	7.10715	137.868	6.97963	6.62573	6.92735	6.82544	6.83954	114.527	7.02259	6.9101	6.65991	6.68824	6.82021	113.002	1.91376	2.30381	2.33488	1.20381	1.22005	1.01349	9.98981	1	8.58e-08	1.02e-05
Hist1h4i	8.50737	8.38408	8.19416	8.06696	8.28814	312.593	9.00132	8.72219	9.00861	8.84272	8.89371	475.635	7.89819	7.08456	7.89756	7.76638	7.66167	202.485	7.81592	7.75532	7.85329	7.93961	7.84103	229.29	1.52158	1.54378	1.36331	2.34899	2.07438	1.13238	9.98441	1	1.1e-07	5.69e-06
Wdfy1	9.02117	9.10425	9.15543	9.14173	9.10565	550.9	7.73093	7.91829	7.91157	7.96338	7.88104	235.738	8.98484	8.99626	9.25303	9.13898	9.09328	546.197	9.14064	9.19243	9.03189	8.92402	9.07224	538.292	2.33691	1.00861	1.02342	2.31696	2.28343	1.01469	9.98402	1	2.89e-10	4.34e-08
Aqr	7.79926	7.81903	7.79911	7.85911	7.81913	225.836	8.82389	8.74524	8.77411	8.86333	8.80164	446.23	8.74776	8.75089	8.77269	8.81489	8.77156	437.021	7.71211	7.8517	7.799	7.77042	7.78331	220.297	1.9759	1.93513	1.02514	1.02107	2.02558	1.98378	9.9666	1	8.72e-14	9.23e-11
Vwa5a	8.59953	8.59047	8.31148	8.50296	8.50111	362.318	7.99986	8.27389	8.0711	8.06386	8.10218	274.788	8.42237	8.26672	8.50597	8.37298	8.39201	335.928	9.38961	9.36964	9.46728	9.36049	9.39675	674.07	1.31853	1.07856	1.86044	1.2225	2.45305	2.00659	9.93967	1	1.09e-10	1.91e-08
Rnase4	9.68994	9.8161	9.73456	9.86228	9.77572	876.568	8.50928	8.63634	8.5527	8.50076	8.54977	374.747	9.56258	9.74413	9.77311	9.68951	9.69233	827.337	9.76749	9.66375	9.72954	9.72283	9.7209	843.884	2.3391	1.05951	1.03873	2.20772	2.25188	1.02	9.91693	1	3.64e-12	1.72e-09
AB041568	8.90353	9.01165	8.95997	8.88943	8.94114	491.533	7.7143	7.58736	7.78003	7.64853	7.68255	205.437	8.8554	8.83535	8.66588	8.76332	8.77999	439.582	8.77547	8.69222	8.63302	8.81516	8.72897	424.308	2.39262	1.11818	1.15843	2.13974	2.06539	1.036	9.91036	1	6.44e-10	8.35e-08
Sorl1	9.07529	9.1399	9.23249	9.10475	9.13811	563.436	8.19667	8.16692	8.15244	8.30428	8.20508	295.104	9.43013	8.89289	9.28963	9.26229	9.21874	595.822	9.49757	9.53593	9.39194	9.50359	9.48225	715.226	1.90928	1.05748	1.2694	2.01903	2.42364	1.2004	9.87923	1	7.86e-12	2.97e-09
C130067A03Rik	8.75471	8.70475	9.13244	9.09775	8.92241	485.192	8.11476	7.92541	8.13139	8.29287	8.1161	277.454	7.27956	7.86415	7.41949	7.89564	7.61471	196	7.99835	8.37626	8.20634	7.99187	8.14321	282.716	1.74873	2.47547	1.71618	1.41558	1.01896	1.44243	9.81735	1	0.000194501	0.00352604
BC068157	8.16575	8.21011	8.24597	8.27681	8.22466	299.136	8.74502	8.75796	8.77001	8.98486	8.81446	450.213	7.57651	7.72827	7.76916	8.27267	7.83665	228.596	8.80229	9.18168	9.04295	8.90847	8.98385	506.299	1.50504	1.30858	1.69254	1.96947	1.12458	2.21483	9.81504	1	5.23e-09	5.59e-07
Rpain	8.51458	8.38403	8.45341	8.59209	8.48603	358.549	8.66782	8.56198	8.81938	8.68434	8.68338	411.11	8.50068	8.6035	8.54318	8.58585	8.5583	376.969	7.55315	7.58599	7.39263	7.32847	7.46506	176.688	1.14659	1.05137	2.02928	1.09057	2.32676	2.13353	9.77811	1	1.4e-10	2.28e-08
Osbp	8.80838	8.83702	8.85895	8.86694	8.84282	459.15	9.32335	9.29508	9.35517	9.14204	9.27891	621.198	9.32901	9.37361	9.35428	9.41552	9.36811	660.818	7.90284	8.19141	8.36909	8.35395	8.20432	294.949	1.35293	1.43922	1.55671	1.06378	2.10612	2.24045	9.75921	1	1.01e-11	3.87e-09
Hscb	7.48804	7.54132	7.55946	8.25026	7.70977	209.349	8.00423	7.46475	7.8914	8.39425	7.93866	245.343	7.06476	6.46298	7.07265	6.72123	6.8304	113.804	7.43316	8.57564	7.93692	8.09914	8.01122	257.998	1.17193	1.83956	1.23238	2.15584	1.05158	2.26704	9.71834	1	6.56e-07	3.07e-05
LOC433955	11.7581	12.4972	11.7941	12.2771	12.0816	4334.41	11.6822	11.6532	11.6449	11.6985	11.6697	3257.85	12.6781	12.7823	12.633	12.7767	12.7175	6735.2	12.6723	12.8403	12.7548	12.7634	12.7577	6925.4	1.33045	1.55389	1.59777	2.06738	2.12576	1.02824	9.70349	1	4.99e-12	2.11e-09
Adra2b	8.05885	8.04262	8.46312	8.20435	8.19223	292.488	7.68507	7.85495	8.1438	7.81797	7.87545	234.826	8.05372	7.22762	7.91037	7.57367	7.69134	206.693	7.3261	7.39541	6.74421	6.36548	6.9578	124.31	1.24555	1.41509	2.35289	1.13611	1.88903	1.66272	9.7014	1	0.000115286	0.00237319
C030003H22Rik	9.05897	9.09666	9.02373	9.07264	9.063	534.853	7.99751	8.16577	8.11211	8.1087	8.09602	273.619	8.28686	7.90535	8.22675	8.06391	8.12072	278.343	8.86975	9.12537	9.03455	8.98215	9.00296	513.05	1.95474	1.92156	1.0425	1.01726	1.87505	1.84323	9.65435	1	3.27e-11	7.88e-09
Hemgn	9.39453	9.36326	9.63615	9.21367	9.4019	676.479	9.76048	9.43758	9.86792	9.08498	9.53774	743.268	9.21604	9.40569	9.03409	9.0446	9.1751	578.071	8.33611	8.10081	8.22501	8.76224	8.35605	327.658	1.09873	1.17023	2.06459	1.28577	2.26843	1.76425	9.65201	1	9.04e-06	0.000185445
Ogn	8.1799	8.60032	8.27084	8.68089	8.43299	345.607	7.57928	7.91014	7.60657	8.00651	7.77562	219.127	8.56594	8.00686	8.58358	8.5551	8.42787	344.383	9.10621	8.9939	9.4446	8.65303	9.04943	529.847	1.5772	1.00355	1.53309	1.57161	2.41799	1.53854	9.64198	1	2.79e-07	1.23e-05
D930048J18Rik	7.73673	7.72673	7.84401	8.21343	7.88022	235.605	7.03174	7.08883	6.76314	6.94884	6.95814	124.339	7.72317	7.9703	7.73536	8.17878	7.9019	239.172	7.79854	8.38039	8.19909	8.33112	8.17728	289.473	1.89485	1.01514	1.22864	1.92354	2.32809	1.21031	9.60058	1	3.75e-08	2.35e-06
9030016H15Rik	8.50178	8.13591	8.64564	8.8723	8.53891	371.935	9.25585	8.7619	9.12337	9.04159	9.04568	528.47	7.53381	8.235	7.73274	7.70789	7.80236	223.226	8.45897	8.39771	8.46821	8.53609	8.46525	353.421	1.42087	1.66618	1.05238	2.36743	1.4953	1.58325	9.58541	1	0.000102958	0.00129637
2810484G07Rik	9.58108	9.62926	9.94962	9.74451	9.72612	846.941	9.35729	9.3571	9.54515	9.26096	9.38013	666.345	10.6069	10.3047	10.3458	10.3316	10.3972	1348.59	9.32797	9.08487	9.18697	9.41974	9.25489	610.941	1.27102	1.59231	1.38629	2.02386	1.09069	2.2074	9.57158	1	2.98e-10	6.03e-08
Wdr92	7.27249	7.2723	7.3536	7.46546	7.34096	162.125	8.45539	8.26972	8.41718	8.4323	8.39365	336.31	7.78782	7.49856	7.92409	7.96715	7.7944	221.998	7.29242	7.49949	7.28328	7.08297	7.28954	156.448	2.07439	1.3693	1.03628	1.51492	2.14966	1.41899	9.56355	1	1.71e-09	1.8e-07
Prr3	8.77483	8.50767	8.70467	8.65761	8.66119	404.836	9.08986	8.86766	9.14401	9.02131	9.03071	523.015	8.91918	9.34875	9.06976	9.04799	9.09642	547.388	8.05694	7.91486	7.92618	8.01022	7.97705	251.959	1.29192	1.35212	1.60675	1.0466	2.07579	2.17252	9.54571	1	5.17e-09	4.56e-07
LOC668631	10.4033	10.1413	10.3528	10.3597	10.3143	1273.25	9.3248	9.18072	9.39371	9.30647	9.30142	630.969	10.3858	10.6418	10.2756	10.4225	10.4314	1380.91	10.2721	10.3194	10.4405	10.4411	10.3683	1321.79	2.01793	1.08456	1.03812	2.18856	2.09486	1.04473	9.46876	1	5.74e-11	1.21e-08
Tmem130	9.26882	9.8813	9.63166	9.64414	9.60648	779.54	8.67145	9.08595	8.93162	8.97062	8.91491	482.676	9.57713	9.16154	9.79385	9.67723	9.55244	750.879	10.1701	10.087	10.3755	9.87224	10.1262	1117.62	1.61504	1.03817	1.43369	1.55566	2.31546	1.48841	9.44643	1	1.64e-07	7.87e-06
LOC100040657	7.02024	6.90791	6.87111	6.80786	6.90178	119.576	7.10063	6.86076	7.00272	6.83374	6.94946	123.594	7.83562	8.00209	8.00966	8.21302	8.0151	258.693	6.91538	6.89554	7.17335	7.00371	6.99699	127.733	1.0336	2.16343	1.06822	2.09309	1.03349	2.02526	9.4171	1	3.4e-09	4.02e-07
Phtf1	9.37934	9.27684	9.46591	9.37316	9.37381	663.436	9.62808	9.34139	9.50476	9.64491	9.52978	739.18	8.61731	8.4609	8.54706	8.58985	8.55378	375.789	8.60783	8.76389	8.63365	8.58739	8.64819	401.203	1.11417	1.76545	1.65362	1.967	1.84241	1.06763	9.41027	1	8.1e-09	6.65e-07
BC003993	9.11856	9.11865	9.00419	9.18559	9.10675	551.32	8.16411	8.17289	8.18712	8.20266	8.1817	290.359	8.09796	8.21534	8.09754	7.89711	8.07698	270.032	7.98646	7.99628	7.94709	8.02758	7.98935	254.118	1.89875	2.04169	2.16955	1.07528	1.14262	1.06262	9.39051	1	3.94e-14	1.56e-10
2610305D13Rik	7.59963	7.85328	7.62261	8.28024	7.83894	228.958	8.4295	8.39411	8.47495	8.59545	8.4735	355.45	7.72736	6.98931	7.7432	7.30701	7.44172	173.853	8.23198	8.74942	8.3525	8.26596	8.39996	337.786	1.55247	1.31697	1.47532	2.04455	1.05229	1.94294	9.38453	1	9.96e-05	0.00174276
Dusp16	8.12627	8.08812	8.10774	8.2722	8.14858	283.771	9.01929	9.01249	9.00488	9.07624	9.02823	522.116	9.03674	8.98466	9.0516	9.09816	9.04279	527.412	8.06681	8.26736	8.17219	8.14014	8.16162	286.348	1.83992	1.85859	1.00908	1.01014	1.82336	1.84186	9.38295	1	1.06e-12	6.87e-10
Gstk1	9.98537	9.76271	9.96431	9.81646	9.88221	943.719	9.7258	9.73521	9.69825	9.60467	9.69098	826.565	9.86239	9.77464	9.79592	9.7286	9.79039	885.525	8.59839	8.98662	8.71371	8.76429	8.76575	435.266	1.14174	1.06572	2.16815	1.07133	1.89899	2.03445	9.38037	1	1.63e-09	2.23e-07
LOC638050	7.42185	7.38003	7.44263	7.74391	7.49711	180.656	8.38364	8.43347	8.40405	8.56798	8.44729	349.049	8.29982	8.51348	8.25764	8.71851	8.44736	349.068	7.32184	7.89112	7.60951	7.96746	7.69748	207.574	1.93211	1.93222	1.149	1.00005	1.68156	1.68165	9.3766	1	7.68e-05	0.00101031
Cln5	9.5387	9.54762	9.78491	9.75322	9.65611	806.824	10.5196	10.5727	10.3279	10.3535	10.4434	1392.45	10.4872	10.7369	10.4578	10.5054	10.5468	1495.95	9.39451	9.54356	9.76024	9.77285	9.61779	785.674	1.72584	1.85412	1.02692	1.07433	1.7723	1.90403	9.35754	1	1.09e-06	4.61e-05
6430706D22Rik	10.8042	10.5526	10.8381	10.8612	10.764	1738.97	11.753	11.7848	11.8129	11.6784	11.7573	3461.74	10.8663	11.2043	10.9713	11.2075	11.0624	2138.47	10.6013	10.5871	10.746	10.7682	10.6757	1635.67	1.99068	1.22973	1.06316	1.61879	2.11641	1.3074	9.32617	1	1.77e-10	2.79e-08
Glo1	11.6619	11.6669	11.7014	11.8306	11.7152	3362.23	11.2502	11.3229	11.3534	11.3008	11.3068	2533.33	12.3258	12.3064	12.3182	12.3645	12.3287	5144.19	11.299	11.2078	11.3665	11.261	11.2836	2492.86	1.3272	1.52999	1.34874	2.03061	1.01623	2.06357	9.31634	1	8.83e-14	9.23e-11
Ncapd2	9.71193	9.69676	9.77968	9.75967	9.73701	853.359	10.8416	10.5315	10.6857	10.7411	10.7	1663.46	10.5045	10.6055	10.5432	10.658	10.5778	1528.41	9.79048	9.91703	9.81514	10.0123	9.88373	944.714	1.94931	1.79105	1.10705	1.08836	1.76081	1.61786	9.31444	1	6.82e-11	1.34e-08
Slc38a5	10.4731	10.3895	10.7574	10.5711	10.5478	1496.92	10.5909	10.321	10.8337	10.1396	10.4713	1419.61	10.3383	10.2386	10.1241	10.1607	10.2154	1188.9	9.60654	9.23135	9.64762	9.38062	9.46653	707.473	1.05446	1.25908	2.11586	1.19405	2.00659	1.68049	9.31053	1	5.22e-06	0.00012001
A930005H10Rik	8.44451	8.58414	8.43092	8.38146	8.46026	352.202	7.98701	8.08047	7.9541	7.91579	7.98434	253.236	9.22581	9.06738	9.12876	9.1537	9.14391	565.707	8.39789	8.24613	8.31107	8.60173	8.3892	335.276	1.3908	1.6062	1.05048	2.23391	1.32396	1.68729	9.29265	1	1.41e-09	1.97e-07
1110038B12Rik	9.25043	9.36431	9.10819	9.16452	9.22186	597.114	10.0725	9.98579	10.1487	9.94752	10.0386	1051.77	10.0435	10.1725	10.0126	10.1561	10.0962	1094.59	9.24969	9.07291	9.18258	9.30504	9.20256	589.176	1.76142	1.83313	1.01347	1.04071	1.78515	1.85783	9.29173	1	1.5e-10	3.31e-08
2700089E24Rik	7.48063	7.4456	7.44288	7.35611	7.43131	172.602	8.0312	7.9016	8.20002	8.51628	8.16228	286.477	7.37629	6.86233	7.41398	6.64554	7.07453	134.787	7.37753	7.34454	7.4841	6.64424	7.2126	148.323	1.65976	1.28056	1.16369	2.12541	1.93144	1.10043	9.26128	1	9.66e-05	0.00123205
Gdpd3	7.16326	7.08204	7.04589	6.99627	7.07187	134.538	7.44809	7.56013	7.86799	7.48148	7.58943	192.595	7.62689	7.97871	7.46395	7.57241	7.66049	202.319	8.19955	7.96994	8.31073	8.42232	8.22563	299.338	1.43153	1.50381	2.22494	1.05049	1.55424	1.47954	9.24455	1	8.8e-08	1.04e-05
Ndufaf1	10.5813	10.5544	10.4835	10.3882	10.5018	1449.99	10.3917	10.4847	10.43	10.2886	10.3988	1350.02	10.4191	10.3705	10.4402	10.5784	10.452	1400.81	9.42494	9.31769	9.58619	9.39857	9.43185	690.669	1.07405	1.03511	2.0994	1.03762	1.95465	2.02819	9.22902	1	1.71e-09	2.33e-07
D330046C14Rik	8.29328	8.50361	8.49844	8.5222	8.45438	350.771	8.613	8.46327	8.56116	8.56752	8.55124	375.128	8.29197	8.29891	8.42577	8.07159	8.27206	309.128	7.49699	7.77633	7.37676	7.25885	7.47723	178.185	1.06944	1.13471	1.96858	1.2135	2.10527	1.73487	9.22637	1	9.05e-12	3.1e-09
Mxra7	8.45576	8.3081	8.53656	8.49787	8.44957	349.603	8.57342	8.53698	8.59459	8.70214	8.60178	388.503	7.90363	7.3565	8.19409	6.88838	7.58565	192.091	8.20845	8.16777	7.96419	7.60253	7.98573	253.481	1.11127	1.81998	1.37921	2.02249	1.53267	1.31959	9.18521	1	0.00124532	0.00924633
Shmt1	8.85272	8.59135	8.8145	8.77232	8.75772	432.85	9.22379	9.21341	9.16958	9.1842	9.19774	587.215	8.26515	8.0117	8.16293	8.27724	8.17926	289.869	9.12592	9.23831	9.07126	9.16277	9.14956	567.927	1.35662	1.49326	1.31207	2.02579	1.03396	1.95926	9.18096	1	3.67e-11	1.07e-08
Atp2c1	7.8785	7.87762	7.87198	8.38731	8.00385	256.684	8.82758	8.89998	8.7886	8.8971	8.85331	462.501	7.84178	7.52589	7.88715	7.80105	7.76397	217.364	7.78966	8.32311	7.9012	7.84203	7.964	249.691	1.80183	1.1809	1.02801	2.12778	1.8523	1.14872	9.13953	1	2.87e-12	1.46e-09
Alas2	11.9262	12.3806	12.3585	11.9757	12.1603	4577.22	11.8201	11.418	12.0939	11.1239	11.614	3134.39	12.191	11.7634	11.8368	11.9995	11.9477	3950.07	11.0165	10.9336	11.148	11.3969	11.1238	2231.43	1.46032	1.15877	2.05124	1.26024	1.40465	1.77019	9.10541	1	0.000209342	0.00371643
4933439C20Rik	9.12582	9.02864	8.93741	8.8853	8.99429	509.979	9.56987	9.65672	9.22663	9.55214	9.50134	724.749	10.2061	10.0507	9.91907	10.1057	10.0704	1075.2	9.33523	9.24634	9.30914	9.33989	9.30765	633.697	1.42114	2.10832	1.24259	1.48354	1.14368	1.69671	9.09598	1	1.89e-09	2.53e-07
D3Ertd254e	7.89855	8.15721	7.84256	8.05936	7.98942	254.13	8.27871	8.05775	8.22524	8.31759	8.21982	298.135	7.99963	8.26769	8.16225	8.19572	8.15632	285.298	7.30229	7.20227	6.97713	7.25967	7.18534	145.547	1.17316	1.12265	1.74603	1.045	2.04838	1.96018	9.09539	1	6.55e-08	3.66e-06
Gypa	10.6209	10.4748	10.7926	10.6088	10.6243	1578.42	10.5439	10.3665	10.9446	10.1939	10.5122	1460.5	10.878	10.6855	10.6103	10.6422	10.704	1668.1	9.75132	9.43508	9.73425	9.74065	9.66533	811.994	1.08074	1.05682	1.94388	1.14214	1.79866	2.05432	9.07656	1	2.47e-09	3.12e-07
4933434L15Rik	8.13199	7.93788	8.06996	8.37347	8.12833	279.814	8.17323	8.04562	8.1503	8.48621	8.21384	296.902	9.10627	9.16129	9.22632	9.19085	9.17118	576.503	8.04348	8.47252	8.42324	8.03298	8.24306	302.975	1.06107	2.06031	1.08277	1.94173	1.02046	1.9028	9.06913	1	1.99e-07	1.16e-05
Clstn1	8.63183	8.56736	8.59209	9.08072	8.718	421.095	8.89819	8.76215	8.81096	9.11001	8.89533	476.169	7.74737	7.88778	7.89183	7.83189	7.83972	229.082	8.53777	8.60912	8.69377	8.61033	8.61274	391.466	1.13079	1.83818	1.07569	2.0786	1.21637	1.70885	9.04847	1	4.65e-09	5.02e-07
Tmem14c	10.8297	11.1512	10.4026	10.9695	10.8383	1830.8	11.971	11.7246	11.9858	11.7604	11.8604	3718.33	11.8159	11.8123	11.6959	11.8019	11.7815	3520.34	11.5325	11.5135	11.6126	11.6572	11.5789	3059.22	2.03099	1.92285	1.67098	1.05624	1.21545	1.15073	9.04723	1	3.43e-06	0.000174297
9430095K15Rik	8.14087	8.34335	8.466	8.45721	8.35186	326.708	7.64071	7.75446	7.76311	8.02376	7.79551	222.168	7.74585	7.64355	7.75878	7.55795	7.67653	204.581	7.44656	7.55975	7.21097	6.85492	7.26805	154.135	1.47054	1.59696	2.11962	1.08596	1.44139	1.32729	9.04176	1	2.2e-08	3.68e-06
1200015F23Rik	7.98327	7.96634	7.96862	7.98714	7.97634	251.836	8.71858	8.7602	8.78582	8.64263	8.72681	423.673	8.0368	7.3614	7.95136	7.48515	7.70868	209.191	7.95057	7.90698	7.75103	7.57356	7.79553	222.172	1.68233	1.20386	1.13352	2.02529	1.90696	1.06205	9.01402	1	2.77e-06	7.47e-05
5730408I11Rik	7.08404	7.48961	6.98601	6.99151	7.13779	140.828	7.49919	7.8741	7.95678	7.87655	7.80165	223.117	7.075	6.78295	6.97134	7.06012	6.97235	125.57	7.09357	6.96622	6.78777	6.17797	6.75638	108.112	1.58432	1.12151	1.30261	1.77683	2.06375	1.16148	9.0105	1	1.43e-06	4.37e-05
Eif4el3	11.0749	11.0725	10.9249	11.2442	11.0791	2163.46	11.2369	11.1644	11.1949	11.1301	11.1816	2322.67	10.2898	10.4101	10.4705	10.4784	10.4122	1362.64	10.2187	10.2193	10.231	10.5349	10.301	1261.55	1.07359	1.58769	1.71492	1.70453	1.84113	1.08014	9.002	1	8.08e-12	2.97e-09
2700024H10Rik	8.78938	8.8841	8.93745	8.90704	8.87949	470.97	9.76684	9.62772	9.70069	9.59093	9.67154	815.502	9.26736	9.41769	9.22243	9.33846	9.31149	635.385	8.70292	8.57526	8.67134	8.84548	8.69875	415.512	1.73154	1.3491	1.13347	1.28348	1.96264	1.52916	8.98939	1	5.49e-11	1.2e-08
Smg7	10.531	10.5186	10.5798	10.5032	10.5332	1481.84	10.6213	10.5561	10.6444	10.4936	10.5788	1529.47	10.5879	10.6542	10.5665	10.5314	10.585	1536.01	9.59997	9.53355	9.54852	9.6648	9.58671	768.931	1.03215	1.03656	1.92714	1.00427	1.98909	1.99759	8.98681	1	3.15e-11	7.83e-09
2610528E23Rik	9.23288	9.20339	9.07065	9.17963	9.17164	576.684	9.19532	9.10756	9.12262	9.16922	9.14868	567.58	7.88428	8.32149	8.09499	8.4141	8.17871	289.759	9.1235	9.22912	9.07854	9.26374	9.17373	577.52	1.01604	1.99022	1.00145	1.9588	1.01751	1.9931	8.97712	1	4.37e-10	8.11e-08
Man2b1	8.90563	8.77765	8.76511	8.71735	8.79143	443.083	9.71115	9.7579	9.67593	9.71067	9.71391	839.807	8.96535	8.98225	8.83794	8.86593	8.91287	481.992	9.55085	9.4164	9.45215	9.43751	9.46423	706.343	1.89537	1.08781	1.59415	1.74237	1.18895	1.46547	8.97412	1	6.65e-11	4.01e-08
2010204O13Rik	8.46725	8.55067	8.76833	8.54652	8.58319	383.529	8.46646	8.15905	8.2533	8.38256	8.31534	318.543	7.65274	7.89354	7.85826	7.84468	7.8123	224.77	8.74573	8.78418	8.9636	8.82816	8.83042	455.219	1.20401	1.70632	1.18692	1.4172	1.42907	2.02527	8.96879	1	2.18e-07	1.25e-05
LOC386405	8.45874	8.51213	8.44537	8.48668	8.47573	355.999	7.96088	7.94844	7.91296	7.9538	7.94402	246.257	7.49958	7.21823	7.61187	7.36041	7.42252	171.554	8.0243	7.88801	7.68616	7.58143	7.79497	222.086	1.44564	2.07514	1.60298	1.43544	1.10883	1.29455	8.96258	1	5.04e-05	0.00127588
Mns1	10.2701	10.1673	10.1701	10.1821	10.1974	1174.16	11.1865	11.1597	11.1615	11.144	11.1629	2292.86	10.4854	10.377	10.6438	10.3524	10.4646	1413.1	10.1764	10.2933	10.0972	10.1864	10.1883	1166.8	1.95276	1.20349	1.00631	1.62258	1.96508	1.21109	8.96131	1	2.61e-12	1.4e-09
3110050L10Rik	8.48956	8.62315	8.64697	8.73566	8.62383	394.487	8.92524	8.53984	8.77133	8.82692	8.76583	435.29	7.38294	7.9206	7.5408	8.09483	7.73479	213.012	8.64093	8.74261	8.56987	8.54357	8.62424	394.599	1.10343	1.85195	1.00028	2.0435	1.10312	1.85247	8.95475	1	7.92e-06	0.000230979
Tia1	9.90157	9.96151	10.006	9.9247	9.94845	988.056	9.9826	9.86963	9.94522	9.89096	9.9221	970.176	9.16232	9.17954	9.16832	9.04699	9.13929	563.898	9.20868	9.08057	9.20026	9.11958	9.15227	568.994	1.01843	1.75219	1.7365	1.72048	1.70507	1.00904	8.9417	1	1.17e-09	1.33e-07
Gng12	9.32241	9.73922	9.38704	9.58527	9.50848	728.348	8.51485	8.69608	8.52595	8.59319	8.58252	383.349	8.4507	8.45179	8.52886	8.58334	8.50367	362.961	8.6259	8.48335	8.47929	8.68079	8.56733	379.336	1.89996	2.00668	1.92006	1.05617	1.01058	1.04511	8.93856	1	4.71e-07	3.83e-05
Ccdc88a	8.14587	8.29225	8.69158	8.3346	8.36608	329.944	9.15459	9.09161	9.08251	9.19486	9.13089	560.625	9.05448	8.8439	9.07483	8.8389	8.95303	495.6	9.29525	9.39416	9.59209	9.29787	9.39484	673.176	1.69915	1.50207	2.04028	1.13121	1.20076	1.35831	8.93177	1	1.6e-08	2.91e-06
Zfhx3	9.79459	9.85153	9.88836	9.94066	9.86879	934.976	10.6092	10.6086	10.6206	10.6655	10.626	1580.28	10.7133	10.6452	10.9401	10.9104	10.8023	1785.67	10.8292	10.9824	10.8235	10.7993	10.8586	1856.82	1.69018	1.90986	1.98595	1.12997	1.17499	1.03984	8.93081	1	1.51e-10	6.97e-08
Klc4	9.02902	8.97767	9.01639	8.82688	8.96249	498.859	9.08806	9.13569	9.09185	9.13004	9.11141	553.104	8.52448	7.78164	8.44932	7.83786	8.14833	283.72	9.2015	9.09112	9.13788	9.08656	9.12926	559.992	1.10874	1.75828	1.12255	1.94947	1.01245	1.97375	8.92523	1	1.2e-06	4.97e-05
C430014G13Rik	7.58501	7.69117	7.63711	7.65509	7.64209	199.756	7.37405	7.61701	7.67397	7.74964	7.60367	194.506	8.49763	8.07901	8.37151	8.26446	8.30315	315.863	7.43675	7.39033	7.39793	6.75508	7.24502	151.694	1.02699	1.58124	1.31683	1.62392	1.28222	2.08223	8.91345	1	1.37e-08	1.21e-06
Map4k5	7.05523	6.96066	7.01358	6.99919	7.00717	128.637	7.94089	7.56957	7.94291	8.13279	7.89654	238.284	6.95618	7.11486	6.98355	6.96204	7.00416	128.369	6.94052	7.00349	6.72182	6.87035	6.88405	118.115	1.85237	1.00209	1.08909	1.85624	2.0174	1.08682	8.90401	1	5.72e-11	1.21e-08
Rps2	14.1729	14.3181	14.1455	14.2366	14.2183	19060.1	14.8558	14.8173	14.7996	14.6724	14.7863	28255.8	14.4147	14.3616	14.2977	14.4029	14.3692	21162.5	13.8062	13.6277	13.7898	13.7706	13.7486	13763.7	1.48246	1.1103	1.38481	1.33518	2.05293	1.53756	8.90325	1	1.01e-10	1.8e-08
Capzb	9.8241	9.75288	9.85446	9.70444	9.78397	881.595	9.71977	9.71101	9.75521	9.66937	9.71384	839.764	9.76806	9.67147	9.77248	9.69712	9.72728	847.625	8.81564	8.83258	8.80026	8.7154	8.79097	442.941	1.04981	1.04008	1.99032	1.00936	1.89588	1.91363	8.89909	1	1.07e-11	3.6e-09
Pkm2	12.4797	12.314	12.3742	12.4191	12.3967	5392.46	12.5339	12.412	12.4427	12.4485	12.4593	5631.38	11.4446	11.5609	11.4335	11.4605	11.4749	2846.3	12.2444	12.3175	12.3245	12.326	12.3031	5053.59	1.04431	1.89455	1.06706	1.97849	1.11433	1.7755	8.87424	1	1.25e-12	7.15e-10
F730021A14Rik	6.9166	7.34642	6.83814	7.08318	7.04608	132.155	7.77674	7.66705	7.72818	7.59719	7.69229	206.829	6.87339	6.77611	6.78904	7.09024	6.8822	117.964	7.63072	7.58689	7.60848	8.08805	7.72854	212.091	1.56505	1.1203	1.60487	1.75333	1.02544	1.79793	8.86691	1	9.6e-07	4.19e-05
LOC100043821	9.12473	9.35831	9.47542	9.26264	9.30527	632.654	10.0752	10.0447	10.1393	9.96772	10.0567	1065.07	9.26051	9.23354	9.25738	9.25635	9.25195	609.696	9.07679	9.06235	9.01395	8.99415	9.03681	525.232	1.68349	1.03766	1.20452	1.74688	2.0278	1.16081	8.86117	1	3.53e-12	1.71e-09
Alad	13.1059	13.2391	13.1277	13.2102	13.1707	9221.13	12.2748	12.1234	12.4535	12.0457	12.2243	4785.13	13.0391	13.072	12.9491	13.0643	13.0311	8370.54	12.6534	12.6685	12.5653	12.7066	12.6484	6420.31	1.92704	1.10162	1.43624	1.74928	1.34172	1.30376	8.85966	1	6.98e-08	8.72e-06
5330423I11Rik	7.14013	7.07813	6.98624	6.96895	7.04336	131.906	7.90073	7.91283	8.08176	7.90424	7.94989	247.261	7.27662	7.02863	7.35858	7.0471	7.17773	144.781	7.10417	7.16311	7.26183	6.39344	6.98064	126.293	1.87453	1.09761	1.04444	1.70782	1.95783	1.14639	8.82862	1	2.38e-07	1.07e-05
Higd1a	8.18164	8.22422	8.24868	8.829	8.37088	331.045	8.4549	8.18544	8.49709	8.83992	8.49434	360.62	8.00133	7.79807	8.17245	8.22965	8.05038	265.097	8.48152	9.50188	9.16406	9.08962	9.05927	533.472	1.08934	1.24877	1.61148	1.36033	1.47932	2.01237	8.80161	1	2.14e-08	1.78e-06
BC056474	9.04786	9.07704	9.15957	9.23912	9.1309	560.628	10.0684	9.86023	10.0174	9.89602	9.96051	996.352	9.06494	8.90035	9.07516	8.88794	8.9821	505.685	9.43876	9.1551	9.24285	9.29658	9.28332	623.1	1.77721	1.10865	1.11143	1.9703	1.59902	1.23219	8.7988	1	9.12e-07	3.07e-05
9930105H17Rik	10.0973	9.57474	10.0047	9.94172	9.90461	958.483	10.3368	10.06	10.1739	10.2492	10.205	1180.35	10.5203	10.9003	10.6031	10.7357	10.6898	1651.81	9.73611	9.59285	9.80858	9.82042	9.73949	854.828	1.23147	1.72336	1.12126	1.39943	1.3808	1.93233	8.78864	1	5.7e-08	4.1e-06
Vars2	9.00046	9.23133	9.20591	9.45575	9.22336	597.735	8.84237	8.9356	8.8541	8.84828	8.87009	467.91	9.72893	9.89671	9.84725	9.78953	9.8156	901.137	8.98467	8.97183	9.01716	8.87697	8.96266	498.917	1.27746	1.50759	1.19806	1.92588	1.06627	1.80618	8.78144	1	2.93e-12	1.49e-09
Mesdc1	8.96508	9.00924	9.09731	9.05637	9.032	523.484	8.10449	8.04116	8.08282	8.19084	8.10483	275.294	8.88294	9.01887	8.95646	9.09253	8.9877	507.653	8.99313	9.06796	9.00109	9.16809	9.05757	532.843	1.90155	1.03118	1.01788	1.84404	1.93555	1.04962	8.77982	1	4.24e-12	1.96e-09
Cited4	9.49597	9.64233	9.80773	9.5558	9.62546	789.863	9.45302	9.44473	9.71486	9.20732	9.45498	701.832	9.94556	9.48021	9.66798	9.70987	9.70091	832.269	8.82317	8.76817	8.54024	8.85348	8.74626	429.425	1.12543	1.05369	1.83935	1.18585	1.63435	1.9381	8.77677	1	1.08e-07	7.12e-06
LOC100044172	10.0016	9.97194	10.0391	9.69097	9.92592	972.75	10.1175	10.2345	10.1605	10.1072	10.1549	1140.1	9.91189	9.72622	9.86634	10.0216	9.8815	943.254	9.27441	9.31763	9.02004	9.01926	9.15783	571.192	1.17203	1.03127	1.70302	1.20868	1.99599	1.65138	8.76238	1	1.77e-08	1.27e-06
2900073G15Rik	9.19946	9.20083	9.18541	9.18405	9.19244	585.06	8.37703	8.73546	8.58065	8.5541	8.56181	377.888	8.56129	7.94162	8.44252	8.4414	8.34671	325.544	9.14989	9.06915	9.22626	9.0899	9.1338	561.756	1.54824	1.79718	1.04149	1.16079	1.48657	1.72559	8.75985	1	1.03e-06	4.4e-05
4930427A07Rik	8.09541	8.08741	8.20222	8.25023	8.15882	285.791	8.36475	8.33826	8.37261	8.20625	8.32047	319.676	7.3241	7.79331	7.39866	7.44647	7.49064	179.848	8.42687	8.37984	8.492	8.5108	8.45238	350.283	1.11857	1.58907	1.22566	1.77748	1.09574	1.94766	8.75417	1	1.37e-09	1.93e-07
Polr2a	8.98941	8.88145	8.95488	9.03125	8.96425	499.468	9.81987	9.63512	9.81116	9.79506	9.7653	870.259	9.72731	9.65857	9.93455	9.9711	9.82288	905.696	9.73016	10.024	9.98744	9.97553	9.92928	975.016	1.74237	1.81332	1.95211	1.04072	1.12037	1.07654	8.74544	1	1.96e-08	3.38e-06
B230216G23Rik	7.4444	7.37535	7.15563	6.89043	7.21645	148.72	7.26986	7.5692	7.65994	7.84498	7.58599	192.137	7.53514	6.86239	7.66511	7.42836	7.37275	165.737	6.76272	6.80978	6.19665	6.68628	6.61386	97.942	1.29194	1.11442	1.51845	1.15929	1.96175	1.69219	8.73805	1	0.000136371	0.00160518
Fbxo6	10.4589	10.7346	10.6488	10.1637	10.5015	1449.64	9.96801	10.003	10.3106	9.87791	10.0399	1052.69	10.6928	10.3842	10.4908	10.5513	10.5298	1478.35	9.76092	9.54412	9.59949	9.72211	9.65666	807.131	1.37708	1.0198	1.79605	1.40435	1.30424	1.83161	8.73312	1	7e-07	3.24e-05
Stk25	8.20941	8.36517	8.23396	8.29872	8.27682	310.149	9.19489	9.34228	9.20168	9.16639	9.22631	598.958	8.33149	8.15583	8.44817	8.39222	8.33193	322.226	8.27951	8.39807	8.39859	8.32373	8.34998	326.282	1.9312	1.03894	1.05202	1.85881	1.83571	1.01259	8.72926	1	1.46e-09	1.6e-07
Zfp329	7.56903	7.57775	7.66806	8.09268	7.72688	211.847	8.28916	7.87748	8.24849	8.59745	8.25314	305.101	7.39828	6.74238	7.52461	7.31105	7.24408	151.595	7.59218	8.02932	7.62364	7.5123	7.68936	206.409	1.44019	1.39746	1.02635	2.01261	1.47814	1.36158	8.71632	1	1.82e-05	0.000324634
9330171B01Rik	7.48232	7.50365	7.58019	7.59974	7.54148	186.299	7.56064	7.71238	7.65671	7.74081	7.66763	203.324	6.92338	6.38817	6.89506	6.64674	6.71334	104.934	7.46632	7.5587	7.18846	7.46811	7.42039	171.302	1.09138	1.7754	1.08755	1.93764	1.18693	1.63247	8.71137	1	1.11e-07	7.18e-06
B130018F13Rik	8.97782	8.94822	9.20597	9.04206	9.04352	527.679	8.62139	8.13575	8.38978	8.367	8.37848	332.792	7.93697	8.58837	8.01238	8.1358	8.16838	287.691	8.15476	8.20959	7.98784	8.13553	8.12193	278.577	1.58561	1.83418	1.8942	1.15677	1.19462	1.03272	8.6981	1	1.05e-07	1.18e-05
Dhrsx	8.87028	8.93627	8.91567	8.79915	8.88034	471.248	9.20547	9.23958	9.23112	9.19798	9.21854	595.74	8.60878	8.20104	8.53247	8.29095	8.40831	339.745	8.44142	8.41568	8.22589	8.34116	8.35604	327.656	1.26417	1.38706	1.43824	1.75349	1.81819	1.0369	8.69805	1	4.71e-09	4.28e-07
4932441P04Rik	8.281	8.49162	8.62633	8.51682	8.47894	356.793	9.05581	8.89987	9.02628	9.02735	9.00233	512.827	8.04538	8.19936	8.12605	8.05596	8.10669	275.649	8.13897	8.14245	8.17729	8.10483	8.14088	282.261	1.43733	1.29437	1.26405	1.86044	1.81686	1.02399	8.69704	1	6.65e-11	1.33e-08
Trim10	9.56584	9.74807	9.79793	9.48981	9.65041	803.644	9.32376	9.04631	9.37275	8.72501	9.11696	555.237	9.81233	9.18705	9.63429	9.45036	9.52101	734.698	8.79299	8.6173	8.81268	8.81627	8.75981	433.476	1.44739	1.09384	1.85395	1.32321	1.28089	1.6949	8.69419	1	6.18e-05	0.00119118
Vars	9.01209	8.94297	9.01865	9.0582	9.00798	514.838	9.8964	9.85923	9.92518	9.92777	9.90214	956.847	9.65893	9.60672	9.60968	9.64218	9.62938	792.011	9.26111	9.26897	9.23809	9.14552	9.22842	599.835	1.85854	1.53837	1.16509	1.20812	1.59518	1.32038	8.68569	1	2.23e-11	6e-09
LOC380670	7.31097	7.34402	7.17718	7.27375	7.27648	155.038	7.78721	7.79332	7.90459	7.90618	7.84782	230.372	7.23654	6.14389	7.1583	7.2399	6.94466	123.183	7.13898	7.16222	7.03805	6.66097	7.00005	128.005	1.4859	1.2586	1.21119	1.87016	1.79971	1.03914	8.66472	1	2e-08	1.4e-06
Tspan33	9.16719	9.22791	9.35216	9.10388	9.21279	593.369	9.0006	8.96838	9.24078	8.76844	8.99455	510.069	9.36453	8.47699	9.21154	8.83903	8.97302	502.515	8.62969	8.16324	8.25764	7.92032	8.24272	302.905	1.16331	1.1808	1.95893	1.01503	1.68392	1.65898	8.66097	1	0.000959343	0.00751327
Rpo2tc1	10.4362	10.4229	10.2499	10.3893	10.3746	1327.58	10.3539	10.4329	10.3187	10.3661	10.3679	1321.46	9.70281	9.60838	9.72128	9.72124	9.68843	825.102	9.62947	9.65068	9.55781	9.61594	9.61347	783.329	1.00463	1.60898	1.69479	1.60158	1.68699	1.05333	8.65029	1	8.49e-12	3.01e-09
Angptl1	8.54803	8.68897	8.54773	8.64867	8.60835	390.276	7.92767	8.02531	7.96262	8.00501	7.98015	252.502	8.21534	8.04534	8.30762	8.14979	8.17952	289.922	8.92183	8.75021	8.87076	8.86748	8.85257	462.263	1.54563	1.34614	1.18445	1.1482	1.83073	1.59444	8.6496	1	5.86e-11	1.23e-08
Eraf	13.2171	13.3742	13.5239	13.3222	13.3594	10509.1	13.1869	12.6075	13.2556	12.6811	12.9328	7819.01	13.3702	13.2852	13.2848	13.5679	13.377	10638.5	12.4437	12.3473	12.7078	12.5947	12.5234	5887.16	1.34405	1.01231	1.78509	1.36059	1.32815	1.80706	8.63725	1	4.52e-06	0.000149106
Tex9	9.2001	9.17235	9.23514	9.13318	9.18519	582.128	9.19073	9.21255	9.27556	9.12143	9.20007	588.162	8.38614	7.9916	8.42116	8.39062	8.29738	314.602	9.15097	9.2059	9.15957	9.31208	9.20713	591.047	1.01036	1.85037	1.01532	1.86954	1.00491	1.87872	8.62922	1	3.64e-10	7.09e-08
LOC673578	9.24078	9.36056	9.29543	9.46007	9.33921	647.712	8.54463	8.21857	8.42538	8.8237	8.50307	362.81	9.05354	9.53539	9.2532	9.31578	9.28948	625.766	9.07916	9.71872	9.42257	9.52121	9.43541	692.377	1.78527	1.03507	1.06896	1.72478	1.90837	1.10645	8.62889	1	6.81e-07	2.45e-05
Ttc28	9.78202	9.91985	9.599	9.70198	9.75071	861.504	10.4835	10.5772	10.5668	10.4718	10.5248	1473.3	10.1854	10.2602	10.4312	10.4315	10.3271	1284.58	10.7045	10.6006	10.7886	10.6009	10.6737	1633.39	1.71015	1.4911	1.89597	1.14691	1.10866	1.27153	8.62431	1	7.95e-08	9.63e-06
LOC100045679	8.05466	8.08513	8.27429	8.19942	8.15337	284.715	8.31658	8.13577	8.14221	8.36826	8.2407	302.482	7.23995	7.42549	7.2806	7.36137	7.32685	160.547	8.04339	8.17427	7.86457	7.8863	7.99213	254.608	1.0624	1.7734	1.11825	1.88407	1.18803	1.58587	8.61202	1	8.3e-06	0.000240161
Aqp3	8.0892	8.21654	8.45108	8.1586	8.22885	300.007	8.03926	8.21708	8.0727	7.89661	8.05641	266.208	8.08052	7.19589	7.95611	7.78654	7.75477	215.982	7.66305	7.43878	7.22538	6.99585	7.33077	160.983	1.12697	1.38904	1.86359	1.23255	1.65364	1.34164	8.60743	1	0.000110161	0.00135696
LOC100047651	10.3565	10.4779	10.591	10.5274	10.4882	1436.36	11.3162	11.308	11.2178	10.9763	11.2046	2359.97	11.4633	11.232	11.3062	11.4747	11.3691	2645	10.8306	10.788	10.8834	10.8798	10.8455	1839.96	1.64302	1.84145	1.28098	1.12078	1.28262	1.43753	8.60638	1	5.06e-06	0.000163782
BC017643	9.94761	9.89415	9.9359	9.9785	9.93904	981.633	9.90318	9.76034	9.72999	9.88492	9.81961	903.641	8.99923	9.08829	9.00759	9.06294	9.03951	526.217	9.98691	9.9151	9.85769	9.92942	9.92228	970.294	1.08631	1.86546	1.01169	1.71724	1.07376	1.84391	8.59836	1	9.07e-11	2.12e-08
Ndufb10	9.21026	9.08812	9.42266	9.55832	9.31984	639.075	10.282	10.126	10.2715	10.2676	10.2368	1206.64	9.37306	9.34452	9.26411	9.61229	9.3985	674.884	9.11204	9.4395	9.54263	9.43632	9.38262	667.498	1.88811	1.05603	1.04448	1.78792	1.80771	1.01106	8.59531	1	1.45e-06	4.41e-05
Dapk2	8.68333	8.77233	8.96073	8.53903	8.73885	427.225	8.07286	8.32279	8.37134	8.1107	8.21942	298.053	8.86109	8.04417	8.74217	8.48681	8.53356	370.56	8.111	7.99723	7.79334	7.49631	7.84947	230.636	1.43339	1.15292	1.85238	1.24327	1.29231	1.60669	8.58095	1	2.46e-05	0.000576886
Zfp39	8.63569	8.73623	8.39257	8.42762	8.54803	374.294	8.56311	8.8356	8.62099	8.56535	8.64626	400.667	7.96263	7.2207	8.05413	7.7889	7.75659	216.255	8.45874	8.18535	8.37039	8.14944	8.29098	313.209	1.07046	1.7308	1.19503	1.85275	1.27923	1.44833	8.5766	1	0.000146371	0.00233593
S100a9	7.79595	8.18524	7.93145	7.78981	7.92561	243.135	7.33381	7.97677	7.67371	7.92347	7.72694	211.856	8.40496	8.08661	8.94952	8.45228	8.47334	355.411	8.83266	8.27878	9.09794	7.88827	8.52441	368.217	1.14764	1.46178	1.51445	1.67761	1.73805	1.03603	8.57557	1	0.000353303	0.00338465
Emp1	12.1155	12.3866	12.2275	12.2075	12.2343	4818.18	11.3614	11.568	11.3192	11.3141	11.3907	2684.94	12.3455	12.4392	12.2314	12.1776	12.2984	5037.28	12.3149	12.1399	12.206	12.0344	12.1738	4620.41	1.79452	1.04547	1.0428	1.87612	1.72086	1.09023	8.57001	1	1.84e-08	1.31e-06
Cenpk	9.30578	9.50567	9.35651	9.43997	9.40198	676.517	9.50666	9.60417	9.49337	9.5756	9.54495	746.993	8.77258	8.74765	8.88119	8.67525	8.76917	436.297	8.80838	8.84302	8.83371	8.77921	8.81608	450.718	1.10417	1.55059	1.50098	1.71212	1.65734	1.03305	8.55825	1	5.53e-10	7.27e-08
Depdc1b	8.59629	8.49032	8.60838	8.46191	8.53922	372.017	8.12259	7.99689	8.21451	8.04581	8.09495	273.415	9.0311	8.96938	9.06396	9.14361	9.05201	530.795	8.55461	8.49862	8.3422	8.57911	8.49363	360.444	1.36063	1.4268	1.03211	1.94135	1.3183	1.47261	8.55181	1	3.2e-06	0.000113771
Zfp160	9.4629	9.62648	9.56958	9.51717	9.54403	746.518	9.51554	9.40825	9.49121	9.47477	9.47244	710.378	8.89858	9.03379	8.85199	9.03269	8.95426	496.023	9.88304	9.93521	9.80945	9.98275	9.90261	957.157	1.05087	1.50501	1.28216	1.43215	1.34739	1.92966	8.54724	1	4.43e-12	2.15e-09
A630076G18Rik	7.8609	7.81587	7.9401	8.03004	7.91173	240.806	8.32743	8.34847	8.44648	8.37637	8.37469	331.919	8.26324	8.20854	8.2239	8.24013	8.23395	301.069	7.67023	7.49542	7.58359	7.26451	7.50344	181.451	1.37837	1.25026	1.32711	1.10247	1.82925	1.65923	8.54668	1	4.8e-10	6.49e-08
9530073A13Rik	8.60745	8.789	8.70001	8.74388	8.71009	418.791	9.06377	8.88597	9.10533	8.88268	8.98444	506.507	8.6812	8.48408	8.6161	8.09247	8.46846	354.211	8.20254	8.20981	8.16998	7.75821	8.08513	271.561	1.20945	1.18232	1.54216	1.42996	1.86517	1.30435	8.5334	1	2.23e-06	6.23e-05
Myh3	10.3613	11.0821	10.2709	10.7085	10.6057	1558.23	10.7488	10.866	10.6529	10.7404	10.7521	1724.63	11.2207	10.8001	11.2792	11.5126	11.2032	2357.71	11.443	11.4046	11.5831	11.2923	11.4308	2760.57	1.10679	1.51307	1.77161	1.36708	1.60068	1.17087	8.53009	1	5.28e-06	0.000236728
Hist1h4m	7.74034	7.71507	7.5676	7.49764	7.63016	198.111	8.02918	7.9426	8.0525	7.98612	8.0026	256.462	7.43805	6.93343	7.43235	7.11423	7.22951	150.072	7.39258	7.37049	6.92219	6.98834	7.1684	143.848	1.29454	1.3201	1.37722	1.70892	1.78287	1.04327	8.52692	1	2.59e-05	0.000434908
Gmpr	8.78374	8.70331	8.85228	8.77657	8.77898	439.274	9.55213	9.35515	9.68704	9.12339	9.42943	689.509	9.06704	8.78808	9.11006	8.92554	8.97268	502.396	8.70207	8.51698	8.4679	8.40714	8.52352	367.99	1.56966	1.1437	1.19371	1.37244	1.87372	1.36524	8.51847	1	3.26e-07	1.37e-05
Apbb1	8.82526	8.88637	9.09937	8.33652	8.78688	441.687	9.57921	9.65856	9.53687	9.52676	9.57535	762.9	9.75877	9.53031	9.73283	9.71859	9.68513	823.215	9.71268	9.5851	9.62257	9.5156	9.60899	780.897	1.72724	1.8638	1.76799	1.07906	1.02359	1.05419	8.51587	1	1.17e-09	3.53e-07
3110001A05Rik	8.09557	8.05024	7.98469	8.03928	8.04245	263.644	8.48392	8.49056	8.22935	8.35747	8.39033	335.537	8.87487	8.86111	8.94561	8.54733	8.80723	447.961	8.07765	7.97888	7.96415	7.84349	7.96604	250.045	1.27269	1.69912	1.05439	1.33506	1.34191	1.79152	8.49468	1	3.33e-09	3.99e-07
Rccd1	8.92542	8.97004	9.00245	9.07641	8.99358	509.728	8.76884	8.68499	8.75439	8.8492	8.76436	434.844	8.43962	8.03207	8.42851	7.8725	8.19317	292.679	9.22182	8.88955	9.10769	9.01066	9.05743	532.793	1.17221	1.74159	1.04525	1.48574	1.22525	1.8204	8.49044	1	3.35e-07	1.78e-05
Car2	9.40288	9.76645	9.87146	9.82407	9.71621	841.147	9.84967	9.52171	9.99718	9.48815	9.71418	839.96	9.87337	9.69159	9.79869	9.8037	9.79184	886.415	8.94598	8.91723	8.81089	8.92732	8.90035	477.83	1.00141	1.05382	1.76035	1.05531	1.75786	1.85508	8.48383	1	4.01e-06	0.000136245
Hist1h4a	9.50103	9.56526	9.43454	9.25701	9.43946	694.322	10.1473	9.91463	10.1675	9.85214	10.0204	1038.59	9.11661	9.14377	9.19994	9.18921	9.16238	572.997	9.173	9.20098	9.29577	9.1713	9.21026	592.332	1.49583	1.21174	1.17218	1.81255	1.75339	1.03374	8.47943	1	1e-08	8.08e-07
9930031P18Rik	9.78378	9.90044	9.89889	9.89674	9.86996	935.738	10.5626	10.0734	10.6356	10.1555	10.3568	1311.3	10.0764	10.439	9.80065	10.0829	10.0997	1097.3	9.50712	9.41854	9.35726	9.60885	9.47294	710.623	1.40135	1.17266	1.31679	1.19502	1.84528	1.54414	8.47524	1	3.01e-06	7.89e-05
A830054O07Rik	7.7536	7.98419	7.9522	7.87468	7.89117	237.398	8.13799	7.92248	8.0384	7.9702	8.01727	259.082	7.85288	7.67345	7.76835	7.84266	7.78433	220.454	7.16298	7.24583	7.20188	6.89578	7.12662	139.742	1.09134	1.07686	1.69884	1.17522	1.85401	1.57758	8.47386	1	3.22e-08	2.08e-06
5031439A09Rik	9.90329	9.9845	9.93215	9.9899	9.95246	990.806	9.85689	9.84004	9.86095	9.90164	9.86488	932.448	9.04976	9.11653	9.0823	9.0152	9.06595	535.948	9.83594	9.88471	9.87031	9.93048	9.88036	942.508	1.06258	1.8487	1.05124	1.73981	1.01079	1.75858	8.47171	1	4.54e-12	2.15e-09
2610042L04Rik	7.25284	7.35092	7.21347	7.35771	7.29374	156.904	7.04716	7.37198	7.29586	7.42052	7.28388	155.835	7.99576	8.2504	7.94499	8.31456	8.12643	279.446	7.47175	7.55881	7.43683	7.7261	7.54838	187.192	1.00686	1.781	1.19304	1.79321	1.20122	1.49283	8.46816	1	1e-05	0.000280396
Rps15a	9.62226	9.72272	9.69244	9.70379	9.6853	823.316	9.93377	9.87932	10.2133	9.89492	9.98032	1010.13	9.02661	9.05548	9.07286	9.16456	9.07988	541.148	9.87716	9.70308	9.74236	9.81741	9.785	882.225	1.2269	1.52142	1.07155	1.86664	1.14498	1.63028	8.46178	1	1.44e-09	2e-07
Tpmt	8.5839	8.75278	8.46531	8.57967	8.59541	386.792	8.281	8.44684	8.30075	8.39461	8.3558	327.602	9.05128	9.10598	9.00291	9.17484	9.08375	542.603	9.06307	9.21022	9.15551	9.12977	9.13964	564.036	1.18068	1.40283	1.45824	1.65629	1.72171	1.0395	8.45925	1	2.65e-08	1.77e-06
E330029N23Rik	7.24088	7.38491	6.94687	7.18257	7.18881	145.897	6.93989	7.24489	7.11335	7.1465	7.11116	138.252	6.90067	5.65975	6.81542	5.85002	6.30647	79.1471	7.19705	7.03944	7.32028	6.91235	7.11728	138.84	1.05529	1.84336	1.05083	1.74678	1.00425	1.7542	8.45471	1	0.000679558	0.00768039
Mgat3	8.27373	8.21851	8.25016	8.36274	8.27629	310.035	9.32056	9.02488	9.12305	9.20023	9.16718	574.905	8.20299	8.37272	8.26336	8.7522	8.39782	337.284	8.29185	8.39209	8.41017	8.54219	8.40908	339.926	1.85433	1.08789	1.09641	1.70452	1.69127	1.00783	8.44225	1	1.22e-08	9.49e-07
B930046C15Rik	7.27442	7.3166	7.30198	7.36074	7.31343	159.061	7.08346	7.14826	7.2269	7.38586	7.21112	148.171	7.87915	8.25025	8.00888	8.19049	8.08219	271.008	7.53169	7.55153	7.49058	7.25016	7.45599	175.581	1.07349	1.7038	1.10386	1.82902	1.18498	1.5435	8.43865	1	2.38e-07	1.34e-05
2610002D18Rik	8.7067	8.56431	8.5734	8.52572	8.59253	386.02	9.03752	9.06443	9.09366	9.00534	9.05024	530.143	8.09444	7.95063	8.18761	8.25378	8.12161	278.516	8.51487	8.64439	8.46485	8.71122	8.58383	383.7	1.37336	1.38599	1.00605	1.90346	1.38166	1.37766	8.42817	1	1.86e-07	8.68e-06
Pgcp	8.73028	8.84861	8.92529	9.03604	8.88506	472.791	8.3575	8.52756	8.56867	8.64886	8.52565	368.532	8.28966	7.67318	8.30768	7.74178	8.00307	256.546	8.76117	8.83653	8.72657	8.35472	8.66975	407.243	1.2829	1.84291	1.16095	1.43651	1.10504	1.58741	8.41572	1	0.000183104	0.00277914
Hist1h4j	8.84695	8.89384	8.71896	8.61804	8.76945	436.382	9.15296	9.14245	9.16948	9.00496	9.11746	555.431	8.47802	8.02394	8.56893	8.12306	8.29849	314.843	8.69542	8.42349	8.39451	8.14632	8.41494	341.31	1.27281	1.38603	1.27855	1.76415	1.62735	1.08406	8.41296	1	9.51e-05	0.00121616
Aurkaip1	11.1531	11.4003	11.4472	11.1393	11.285	2495.28	11.433	11.46	11.4716	11.3577	11.4306	2760.24	11.4245	11.5519	11.5863	11.5067	11.5173	2931.35	10.6231	10.6704	10.6326	10.7395	10.6664	1625.18	1.10618	1.17476	1.53539	1.06199	1.69842	1.8037	8.38044	1	9.03e-10	1.48e-07
Ncapg2	8.47544	8.41114	8.48238	8.66401	8.50824	364.113	8.83585	8.80692	8.92353	8.98307	8.88734	473.539	8.37987	8.34299	8.43458	8.1121	8.31739	318.994	7.99085	8.38036	7.90183	7.81772	8.02269	260.058	1.30053	1.14144	1.40012	1.48448	1.8209	1.22663	8.37409	1	9.97e-10	1.16e-07
Pcdhb17	7.40164	7.39589	7.57834	8.20753	7.64585	200.277	6.85244	7.17746	7.16571	7.5616	7.1893	145.947	7.33399	7.68407	7.38773	7.53461	7.4851	179.159	7.57752	8.55663	8.15308	7.95864	8.06147	267.143	1.37226	1.11787	1.33387	1.22756	1.83041	1.49109	8.37306	1	2.34e-05	0.000400381
4930527B16Rik	8.30501	8.19354	8.18213	8.24978	8.23262	300.791	8.91681	8.65738	8.75465	8.96096	8.82245	452.712	7.69816	8.27011	7.95388	8.25937	8.04538	264.181	7.95633	8.11727	7.84979	8.02032	7.98593	253.515	1.50507	1.13858	1.18648	1.71365	1.78574	1.04207	8.37159	1	9.75e-08	5.18e-06
C430026P20Rik	8.13178	8.26569	8.34632	8.17327	8.22927	300.093	8.2841	8.33412	8.43404	8.35626	8.35213	326.769	8.4466	8.44219	8.59572	8.20519	8.42242	343.086	8.97112	9.02601	9.23566	9.14243	9.0938	546.396	1.08889	1.14326	1.82076	1.04993	1.67212	1.59259	8.36756	1	9.29e-08	4.96e-06
Nppa	10.2471	10.1595	10.8054	10.4123	10.4061	1356.9	10.8446	10.8806	10.5014	10.9095	10.784	1763.21	11.4636	11.51	11.5406	10.6214	11.2839	2493.35	10.7051	10.5605	10.6997	10.7045	10.6675	1626.39	1.29944	1.83754	1.19861	1.4141	1.08413	1.53306	8.36687	1	1.52e-06	6.04e-05
Tbc1d20	8.86652	8.94919	8.98125	8.8875	8.92111	484.755	8.77787	8.66663	8.67697	8.73459	8.71402	419.933	9.22687	9.26131	9.49105	9.40442	9.34591	650.729	8.75139	8.53491	8.51155	8.17086	8.49218	360.08	1.15436	1.34239	1.34624	1.5496	1.16622	1.80718	8.36599	1	3.21e-08	2.57e-06
B830007D08Rik	9.59	9.79973	9.7696	9.74599	9.72633	847.065	9.19574	8.94742	9.2006	9.13902	9.12069	556.676	8.89416	9.05224	8.74857	8.78066	8.86891	467.527	9.27293	9.38066	9.33543	9.25777	9.3117	635.478	1.52165	1.8118	1.33296	1.19068	1.14156	1.35923	8.35788	1	6.94e-05	0.00130175
Thap4	9.72933	9.91937	9.64396	10.2659	9.88963	948.581	10.5061	10.4723	10.5714	10.6613	10.5528	1502.11	9.30051	9.81671	9.38368	10.1681	9.66725	813.081	9.39218	10.2682	9.96805	10.0059	9.90857	961.117	1.58353	1.16665	1.01322	1.84743	1.56288	1.18207	8.35577	1	0.000890881	0.00709235
2810423O19Rik	10.8528	10.8729	10.9177	10.7844	10.8569	1854.67	11.7658	11.6914	11.6087	11.5332	11.6498	3213.19	10.799	10.9168	10.8748	10.902	10.8732	1875.65	10.7882	10.6106	10.9501	10.8455	10.7986	1781.18	1.73248	1.01131	1.04126	1.71311	1.80397	1.05304	8.35517	1	1.55e-09	1.66e-07
AI132487	7.86324	7.84315	7.95998	7.78993	7.86407	232.982	8.42504	8.39927	8.36748	8.39824	8.39751	337.211	8.36788	8.8486	8.27453	8.35115	8.46054	352.27	7.87423	7.70309	7.67668	7.66363	7.72941	212.219	1.44737	1.51201	1.09784	1.04466	1.58898	1.65994	8.3508	1	3.47e-11	8.03e-09
EG623818	11.6996	11.6162	11.7205	11.6785	11.6787	3278.26	11.7858	11.3962	11.9496	11.2585	11.5975	3098.84	11.8902	11.8581	11.7788	11.9031	11.8575	3710.89	10.9628	10.9388	11.002	11.0532	10.9892	2032.73	1.0579	1.13197	1.61274	1.19751	1.52447	1.82557	8.35015	1	4.27e-08	3.26e-06
E330020G21Rik	8.72963	8.76802	8.60587	8.64747	8.68775	412.356	8.96103	8.84633	9.04613	8.83864	8.92303	485.401	8.84203	8.74512	8.49058	8.4032	8.62023	393.504	8.18398	8.15233	8.00966	7.83923	8.0463	264.349	1.17714	1.04791	1.55989	1.23353	1.83621	1.48858	8.34326	1	1.77e-06	5.19e-05
6720477C19Rik	8.10375	8.34213	8.33359	8.19298	8.24311	302.987	8.65701	8.40178	8.68827	8.48459	8.55791	376.867	8.44175	8.33334	8.12409	7.41494	8.07853	270.321	7.92614	7.70611	7.62494	7.52982	7.69675	207.469	1.24384	1.12084	1.46039	1.39415	1.8165	1.30295	8.33866	1	3.06e-05	0.000493329
Vps33a	9.56558	9.5785	9.37439	9.39874	9.4793	713.764	8.8588	9.00172	8.7423	8.82082	8.85591	463.335	9.48878	9.67473	9.52039	9.5896	9.56838	759.222	8.93332	8.87866	8.96934	8.89461	8.91898	484.041	1.54049	1.06369	1.47459	1.6386	1.04469	1.56851	8.33058	1	2.03e-07	1.18e-05
A230052G08Rik	7.29632	7.412	7.40177	7.13613	7.31156	158.854	7.73596	7.82925	7.96264	7.97233	7.87504	234.76	7.43561	6.8963	7.18516	6.62871	7.03645	131.275	7.60508	7.61598	7.36691	7.57932	7.54183	186.344	1.47784	1.21009	1.17306	1.78831	1.25982	1.4195	8.32861	1	0.00012828	0.00211694
Smad2	9.5414	8.34921	8.63562	8.86881	8.84876	461.043	8.91803	9.45049	9.25777	9.33081	9.23928	604.365	9.24076	8.91908	9.32658	9.1295	9.15398	569.669	9.83804	9.79119	9.66147	9.60715	9.72446	845.97	1.31086	1.23561	1.8349	1.06091	1.39977	1.48502	8.32707	1	9.53e-07	6.44e-05
E030040L08Rik	7.69335	7.93563	7.62216	7.74414	7.74882	215.093	7.6947	7.73879	7.75972	7.68482	7.71951	210.767	7.73481	7.39322	7.78948	7.37021	7.57193	190.274	7.20337	7.02909	7.12163	6.36076	6.92871	121.829	1.02053	1.13044	1.76553	1.10771	1.73002	1.56181	8.31604	1	2.7e-05	0.000450013
Acad9	8.67325	8.97653	8.63037	8.84663	8.78169	440.102	8.95626	8.82261	8.9093	8.93493	8.90577	479.629	8.77205	8.73267	8.67071	8.64143	8.70421	417.09	8.10453	8.14245	8.06184	7.91908	8.05697	266.312	1.08981	1.05517	1.65258	1.14994	1.801	1.56617	8.31468	1	8.56e-09	6.97e-07
D630035D13Rik	7.53234	7.56674	7.58929	7.5505	7.55972	188.67	7.90404	7.87425	7.88937	7.84251	7.87754	235.167	7.4229	6.31255	7.29483	7.08312	7.02835	130.54	7.63419	7.41232	7.14461	7.34337	7.38362	166.99	1.24645	1.4453	1.12982	1.80149	1.40827	1.27923	8.31056	1	0.00014565	0.0016884
Cdc14b	8.78846	8.69709	8.84614	8.84337	8.79376	443.799	8.92314	8.86812	8.81916	8.94469	8.88878	474.012	8.66517	8.49067	8.5723	8.62167	8.58745	384.664	8.18327	8.1748	7.89999	8.01196	8.06751	268.263	1.06808	1.15373	1.65434	1.23228	1.76697	1.4339	8.3093	1	4.11e-09	3.82e-07
Pygb	10.1005	10.0562	10.049	10.0652	10.0677	1073.22	9.82906	9.91294	9.86962	9.84676	9.86459	932.263	9.27187	9.3156	9.3004	9.08945	9.24433	606.486	10.0626	9.93456	10.1991	9.83907	10.0088	1030.3	1.1512	1.76957	1.04166	1.53715	1.10516	1.6988	8.30354	1	3.94e-10	7.59e-08
Slc25a37	11.5839	11.8668	12.0067	11.7913	11.8122	3595.97	11.7295	11.4002	12.0977	11.2369	11.6161	3138.92	11.8423	11.4292	11.536	11.5984	11.6015	3107.36	10.8003	10.8771	11.0737	11.038	10.9473	1974.48	1.14561	1.15724	1.82122	1.01015	1.58974	1.57376	8.29773	1	5.43e-08	7.29e-06
Gdf10	9.92609	10.2577	10.0887	10.0918	10.0911	1090.73	9.72375	10.0365	9.81779	9.86665	9.86117	930.055	9.5569	9.36004	9.70619	9.58284	9.55149	750.388	10.4354	10.3539	10.4051	10.3232	10.3794	1332.02	1.17276	1.45355	1.22122	1.23943	1.4322	1.77511	8.29427	1	1.34e-08	1.2e-06
2900056M07Rik	7.34853	7.65932	7.37538	7.46826	7.46287	176.42	6.90095	7.14596	7.06981	7.087	7.05093	132.6	7.79182	7.53568	7.77091	7.85404	7.73811	213.503	7.98504	7.70378	8.25434	7.47339	7.85414	231.382	1.33047	1.21019	1.31154	1.61013	1.74497	1.08374	8.29105	1	1.73e-07	8.21e-06
Hist1h4f	7.66228	7.56444	7.47063	7.48967	7.54676	186.982	8.12214	7.79999	8.09057	8.00697	8.00491	256.873	7.27395	7.25007	7.30466	7.00603	7.20868	147.92	7.29015	7.18369	7.3103	7.30871	7.27321	154.687	1.37379	1.26407	1.20877	1.73657	1.6606	1.04575	8.28954	1	2.67e-09	2.68e-07
Slc4a1	13.4495	13.7008	13.6903	13.5223	13.5907	12337.1	13.5968	13.2953	13.8857	12.9856	13.4408	11119.7	13.6957	13.4051	13.5556	13.5404	13.5492	11987.1	12.7421	12.595	12.8513	12.8961	12.7711	6990.28	1.10948	1.02919	1.76489	1.07801	1.59074	1.71482	8.28713	1	2.85e-06	0.000102147
Heatr5a	8.56309	8.55656	8.64709	8.76682	8.63339	397.109	8.5858	8.57098	8.66634	8.86881	8.67298	408.158	8.11492	7.46053	8.09011	7.71966	7.8463	230.13	8.45825	8.92449	8.59072	8.50758	8.62026	393.511	1.02782	1.72559	1.00914	1.7736	1.03722	1.70996	8.28333	1	8.91e-06	0.000253803
6820437F20Rik	7.99791	8.14606	8.02752	7.95704	8.03213	261.766	8.21853	8.06933	8.25108	8.18327	8.18055	290.13	8.10733	7.86627	7.86985	7.46864	7.82802	227.232	7.68441	7.4568	7.44578	6.85051	7.35938	164.208	1.10836	1.15197	1.59411	1.2768	1.76685	1.38381	8.2819	1	6.79e-06	0.000148002
Hn1l	10.1034	9.87027	10.1003	9.83213	9.97653	1007.47	10.6333	10.6146	10.5626	10.609	10.6049	1557.33	9.7996	10.0108	9.82292	9.92403	9.88933	948.388	9.73575	9.73341	9.77612	9.84633	9.7729	874.857	1.54577	1.0623	1.15159	1.64208	1.78009	1.08405	8.26588	1	3.09e-09	3.04e-07
H2-D1	8.65075	8.71764	8.73191	8.33994	8.61006	390.738	8.25034	8.15017	8.30668	8.22498	8.23304	300.879	8.15057	8.44208	8.09687	8.30233	8.24796	304.007	8.94944	9.02721	8.92918	9.06177	8.9919	509.133	1.29865	1.28529	1.303	1.0104	1.69215	1.67474	8.26424	1	5.13e-09	4.55e-07
Ttbk1	7.8917	7.7997	7.67827	7.8309	7.80014	222.883	8.29117	8.25111	8.30357	8.30762	8.28837	312.642	8.46084	8.69295	8.50455	8.73029	8.59716	387.26	8.36703	8.49153	8.64846	8.57646	8.52087	367.314	1.40272	1.7375	1.64801	1.23867	1.17487	1.0543	8.25608	1	1.31e-06	8.28e-05
Fzd2	10.9829	10.8579	10.6065	11.1059	10.8883	1895.43	10.5129	10.3584	10.3725	10.3338	10.3944	1345.94	11.0918	11.2753	11.1396	11.0706	11.1443	2263.44	10.5657	10.4679	10.3497	10.5419	10.4813	1429.5	1.40825	1.19416	1.32593	1.68168	1.06208	1.58338	8.2555	1	1.74e-07	1.04e-05
Mtif2	7.78663	7.88384	8.11889	7.76177	7.88778	236.842	8.65657	8.72184	8.7162	8.70403	8.69966	415.775	8.72112	8.72605	8.68631	8.49062	8.65602	403.388	8.64822	8.6026	8.57427	8.42983	8.56373	378.39	1.7555	1.7032	1.59765	1.03071	1.0988	1.06606	8.25191	1	6.47e-09	1.43e-06
Phxr4	9.42956	9.65247	9.65784	9.6337	9.59339	772.5	10.3478	10.0841	10.5546	10.1222	10.2772	1240.89	10.0454	10.1623	9.6394	9.79033	9.90935	961.637	9.50146	9.43967	9.50356	9.55367	9.49959	723.872	1.60633	1.24484	1.06718	1.29039	1.71424	1.32846	8.25144	1	3.17e-06	8.2e-05
LOC270397	7.26227	7.28294	7.29014	7.38284	7.30455	158.084	7.14296	7.49003	7.26249	7.42257	7.32951	160.843	8.0568	8.25948	8.06412	8.06585	8.11156	276.582	7.58554	7.63574	7.10237	7.35685	7.42013	171.27	1.01745	1.74959	1.08341	1.71957	1.06482	1.61489	8.24974	1	1.66e-06	6.49e-05
Psmb1	9.77861	9.49658	9.57513	9.86981	9.68003	820.313	10.2238	10.3229	10.09	10.4903	10.2817	1244.84	9.55052	10.2945	9.90796	9.99386	9.93671	980.046	10.317	10.6457	10.5119	10.3401	10.4537	1402.38	1.51752	1.19472	1.70957	1.27019	1.12655	1.43093	8.24948	1	0.000210882	0.00373775
Kel	9.96544	10.3609	10.4016	10.1326	10.2152	1188.69	10.0188	9.75673	10.1843	9.49854	9.86457	932.25	10.5718	9.87546	10.3814	10.2575	10.2715	1236.07	9.69641	9.29609	9.45839	9.58384	9.50868	728.448	1.27508	1.03986	1.63182	1.3259	1.27978	1.69686	8.24929	1	0.000350483	0.00459203
E030030K01Rik	9.48351	9.70203	9.41915	9.55744	9.54053	744.71	9.81934	9.77674	9.82535	9.78474	9.80154	892.398	10.3027	10.1126	10.4302	10.2974	10.2857	1248.27	10.2508	10.1341	10.3269	10.1244	10.209	1183.64	1.19832	1.67619	1.5894	1.39879	1.32636	1.0546	8.24366	1	5.18e-08	7.02e-06
Gnaq	8.63776	9.34022	8.52986	8.6343	8.78554	441.276	9.42201	9.59204	9.67366	9.60866	9.57409	762.236	9.5426	9.44645	9.57669	9.59615	9.54047	744.677	9.18755	9.47183	9.30642	9.35478	9.33014	643.655	1.72735	1.68756	1.45862	1.02358	1.18423	1.15695	8.23829	1	1.23e-08	2.36e-06
BC100530	7.53035	7.91369	7.61139	7.78635	7.71044	209.447	7.77758	7.84135	7.87829	8.29104	7.94706	246.777	8.04308	8.24782	8.75637	8.4976	8.38622	334.583	8.43687	8.38858	8.71679	8.21874	8.44025	347.35	1.17823	1.59745	1.65841	1.35581	1.40755	1.03816	8.23561	1	0.000501764	0.0071775
Ccnd2	11.0778	11.1179	11.2008	11.0821	11.1196	2225.09	11.619	11.4107	11.6007	11.5376	11.542	2981.82	11.3758	11.5169	11.5227	11.6396	11.5138	2924.08	10.6965	10.8021	10.7474	10.9669	10.8032	1786.87	1.34009	1.31414	1.24525	1.01975	1.66874	1.63643	8.22439	1	2.09e-08	1.45e-06
Npy	7.41194	7.65904	7.34666	7.62185	7.50987	182.262	7.10644	7.16071	6.83274	6.87233	6.99306	127.385	8.00508	7.29678	7.89794	7.92519	7.78125	219.983	8.01583	7.43843	8.075	7.36095	7.72255	211.212	1.43079	1.20696	1.15884	1.72691	1.65806	1.04152	8.22308	1	0.000383985	0.0036107
Ccndbp1	7.96055	7.92276	7.94087	8.01851	7.96067	249.116	8.6666	8.5469	8.53306	8.59971	8.58657	384.427	8.00817	7.62146	8.08282	7.49704	7.80237	223.228	7.90011	8.03507	7.80703	7.49078	7.80825	224.139	1.54317	1.11597	1.11144	1.72213	1.71513	1.00408	8.21192	1	3.37e-06	8.61e-05
D10627	8.07662	8.20135	7.92509	7.86368	8.01668	258.977	8.4064	8.44753	8.38687	8.53578	8.44415	348.29	7.82841	7.38833	7.80444	7.642	7.66579	203.064	7.93765	7.85447	7.64317	7.61358	7.76222	217.1	1.34487	1.27535	1.19289	1.71517	1.60428	1.06912	8.20168	1	1.17e-06	3.68e-05
Serpina6	9.72277	9.96973	10.0364	9.87483	9.90094	956.047	9.17351	9.01377	9.16541	9.25606	9.15219	568.961	10.1309	9.497	9.97143	9.93585	9.8838	944.758	10.4044	9.57327	10.29	9.57514	9.96071	996.492	1.68034	1.01195	1.0423	1.6605	1.75142	1.05476	8.20127	1	0.000245076	0.00252825
Bat5	9.87866	9.95597	9.79686	9.21106	9.71064	837.901	10.484	10.3398	10.38	10.4858	10.4224	1372.32	10.3858	10.5817	10.3129	10.5354	10.4539	1402.64	10.4468	10.5818	10.5108	10.5362	10.5189	1467.23	1.63781	1.674	1.75107	1.0221	1.06916	1.04604	8.20017	1	1.02e-07	1.15e-05
5730437N04Rik	10.6708	10.6764	10.5954	10.1917	10.5336	1482.27	10.2599	10.33	10.4527	10.3717	10.3536	1308.39	11.0166	10.9627	11.0963	11.0982	11.0434	2110.61	11.1178	11.0383	10.9135	11.0761	11.0364	2100.34	1.13289	1.42391	1.41698	1.61313	1.60528	1.00489	8.19708	1	3.9e-08	2.42e-06
A530057A03Rik	7.45396	7.54677	7.34087	7.55384	7.47386	177.769	6.96812	7.18729	6.86368	6.86979	6.97222	125.559	7.94306	7.57739	7.68433	7.71295	7.72943	212.222	7.24109	7.08608	7.17474	7.0287	7.13265	140.327	1.41582	1.19381	1.26681	1.69022	1.11762	1.51234	8.19662	1	7.38e-06	0.000218408
Josd2	10.3127	10.4444	10.3914	10.3714	10.38	1332.56	10.0709	10.0703	10.2551	9.82489	10.0553	1064.02	10.3745	10.0204	10.1352	10.0737	10.1509	1136.95	9.69967	9.44624	9.54711	9.52553	9.55464	752.026	1.25238	1.17205	1.77196	1.06854	1.41487	1.51184	8.19164	1	5.01e-08	6.95e-06
Col5a2	8.30782	8.35955	8.55072	8.82525	8.51083	364.768	7.92078	7.93193	7.86605	8.06664	7.94635	246.655	8.61028	8.82066	8.68653	8.86056	8.74451	428.903	8.19899	9.0196	8.69488	8.67171	8.6463	400.677	1.47886	1.17582	1.09844	1.73888	1.62444	1.07045	8.1869	1	1.21e-05	0.000232516
Spint1	9.02104	8.96759	9.09385	9.00327	9.02144	519.665	8.72359	9.13878	8.90426	8.84175	8.90209	478.407	8.73655	8.80085	8.72119	8.84727	8.77647	438.51	8.31445	8.35985	8.11123	8.08884	8.21859	297.881	1.08624	1.18507	1.74454	1.09098	1.60603	1.4721	8.18496	1	7.43e-07	2.59e-05
Klf1	10.2866	10.2735	10.4985	10.305	10.3409	1296.95	10.2439	9.8671	10.2669	9.83357	10.0528	1062.2	10.5498	10.4786	10.4193	10.5563	10.501	1449.15	9.68024	9.55801	9.83506	9.85075	9.73102	849.822	1.221	1.11735	1.52615	1.36428	1.24991	1.70524	8.18393	1	3.83e-07	1.99e-05
LOC226017	9.73873	9.87889	9.88925	10.1838	9.92266	970.552	9.49013	9.44474	9.4279	9.53371	9.47412	711.205	9.63089	10.0103	9.61939	9.82439	9.77124	873.85	10.182	10.2071	10.3762	10.3875	10.2882	1250.42	1.36466	1.11066	1.28836	1.22869	1.75817	1.43093	8.18146	1	4.41e-08	2.7e-06
Mgst3	10.7586	10.7354	10.8504	10.5494	10.7234	1690.75	10.7952	10.7418	10.844	10.2845	10.6664	1625.16	10.813	10.6034	10.584	10.5767	10.6443	1600.48	9.98131	9.75441	9.98085	9.97458	9.92279	970.636	1.04036	1.0564	1.7419	1.01542	1.67432	1.6489	8.17729	1	8.23e-12	2.97e-09
Tctex1d2	10.9571	10.9219	11.0389	11.0572	10.9938	2039.2	10.3737	10.3464	10.4586	10.4522	10.4077	1358.43	10.2767	10.2859	10.3092	10.3451	10.3042	1264.38	10.8619	10.8675	10.9494	10.9272	10.9015	1912.84	1.50114	1.61281	1.06606	1.07439	1.40812	1.51287	8.17539	1	5.38e-09	5.72e-07
B230107K20Rik	7.31545	7.44521	7.25185	7.2115	7.306	158.244	7.50106	7.67938	7.68285	7.63026	7.62339	197.183	7.71732	7.20964	7.75824	7.44259	7.53195	185.073	7.34976	7.17731	6.80602	6.07187	6.85124	115.459	1.24607	1.16954	1.37056	1.06543	1.70781	1.60292	8.16234	1	0.000417905	0.00386742
Osr2	9.48834	9.65833	9.51758	9.69278	9.58926	770.292	9.90108	10.0129	9.88865	9.93511	9.93443	978.502	9.72482	9.37504	9.92142	9.92721	9.73712	853.425	10.4668	10.4306	10.4478	10.1489	10.3735	1326.59	1.2703	1.10792	1.7222	1.14656	1.35574	1.55443	8.15715	1	3.88e-07	3.36e-05
AW011738	6.96234	6.92255	6.84799	6.86769	6.90014	119.44	7.42027	7.65385	7.53088	7.61786	7.55571	188.147	6.92654	6.56588	6.8429	6.78132	6.77916	109.832	6.81736	6.92666	6.92228	6.5384	6.80117	111.521	1.57524	1.08748	1.07101	1.71304	1.68709	1.01538	8.14923	1	6.67e-08	3.69e-06
Pdzk1ip1	8.66804	8.82153	8.99363	8.64352	8.78168	440.098	8.65692	8.42859	8.60964	8.05308	8.43706	346.583	8.91283	8.50839	8.66249	8.65319	8.68423	411.351	8.00937	7.98481	7.9071	8.17494	8.01905	259.403	1.26982	1.06988	1.69658	1.18688	1.33608	1.58576	8.14499	1	8.89e-05	0.00158929
Zfp496	10.736	10.7307	10.6329	10.6225	10.6805	1641.21	11.2121	11.2025	11.1855	11.0977	11.1744	2311.21	11.1649	11.1846	11.1106	11.2895	11.1874	2332.08	10.533	10.4781	10.469	10.5641	10.5111	1459.29	1.40824	1.42096	1.12466	1.00903	1.58379	1.59809	8.14476	1	1.21e-08	1.1e-06
Hist1h2ag	11.2419	11.1124	11.136	11.1959	11.1715	2306.6	11.1152	10.8963	11.1872	11.2265	11.1063	2204.58	10.3226	10.6217	10.4853	10.4032	10.4582	1406.8	10.5083	10.8392	10.6458	10.8544	10.7119	1677.28	1.04627	1.63961	1.3752	1.5671	1.31438	1.19227	8.13483	1	0.000119075	0.0024216
2610035D17Rik	8.25399	8.40371	8.36587	8.27061	8.32355	320.359	8.85387	9.0817	9.14755	9.07972	9.04071	526.653	8.68499	8.62163	8.81729	8.82978	8.73842	427.098	8.38297	8.34955	8.28946	8.44084	8.36571	329.859	1.64395	1.33318	1.02965	1.2331	1.5966	1.29479	8.13127	1	4.27e-07	1.69e-05
Col8a1	8.35957	8.74494	8.53187	8.65153	8.57198	380.56	8.12624	8.05168	7.9748	8.10848	8.0653	267.853	8.35401	8.3511	8.51598	8.48669	8.42694	344.162	8.89934	8.7662	8.97854	8.81108	8.86379	465.872	1.42078	1.10576	1.22418	1.28489	1.73928	1.35364	8.12853	1	1.12e-07	5.73e-06
Acaa1a	10.7677	10.9852	10.8475	11.0612	10.9154	1931.36	11.4157	11.5514	11.4999	11.4491	11.479	2854.51	11.327	11.3998	11.446	11.4095	11.3956	2694.12	10.8446	10.8337	10.6934	10.8323	10.801	1784.12	1.47798	1.39493	1.08252	1.05954	1.59995	1.51005	8.12498	1	7.89e-09	6.54e-07
Lrrc17	8.66261	9.044	8.81039	9.16537	8.92059	484.58	8.38827	8.44361	8.36425	8.46144	8.41439	341.181	8.46395	8.15936	8.65391	8.44056	8.42945	344.76	9.10652	9.07531	9.30463	8.84955	9.084	542.695	1.4203	1.40556	1.11993	1.01049	1.59064	1.57413	8.12105	1	1.15e-05	0.000223512
Pla2g4b	7.66651	7.62477	7.59855	7.58032	7.61754	196.385	7.70825	7.70767	7.71141	7.69509	7.7056	208.746	7.24283	6.43105	7.26306	6.88758	6.95613	124.166	7.78618	7.71241	7.69787	7.69932	7.72395	211.417	1.06294	1.58163	1.07654	1.68118	1.0128	1.70269	8.11778	1	5e-07	2.44e-05
6030455K13Rik	7.98294	8.16455	8.21922	8.10121	8.11698	277.622	8.37327	8.31528	8.38903	8.39778	8.36884	330.576	7.83919	7.90284	7.8779	7.76691	7.84671	230.195	7.62982	7.69914	7.68639	7.43814	7.61337	195.818	1.19074	1.20603	1.41775	1.43607	1.68818	1.17555	8.11432	1	2.33e-10	3.62e-08
Mscp	11.5083	11.8321	11.9026	11.7537	11.7492	3442.39	11.8484	11.2522	11.9956	11.1512	11.5618	3023.17	11.5484	11.4499	11.4343	11.5964	11.5073	2910.91	10.8837	10.7111	11.088	11.1107	10.9484	1976.03	1.13867	1.18258	1.74207	1.03856	1.52992	1.47311	8.10492	1	8.25e-05	0.00184329
Krt8	9.82786	9.62594	9.88588	9.64767	9.74684	859.193	9.96944	10.4956	10.0894	9.78602	10.0851	1086.24	9.55682	9.66055	9.50233	9.48609	9.55145	750.365	9.40639	9.31569	9.20233	9.3174	9.31045	634.928	1.26426	1.14503	1.35321	1.44762	1.71081	1.18181	8.10275	1	1.12e-06	3.58e-05
Fcrls	9.36708	9.4564	9.38008	9.25957	9.36578	659.753	9.1787	9.30697	9.37127	9.3728	9.30744	633.604	8.6943	8.62167	8.73688	8.75378	8.70166	416.351	8.81469	8.90424	8.80124	8.75449	8.81867	451.526	1.04127	1.58461	1.46116	1.5218	1.40325	1.08448	8.09657	1	1e-06	3.29e-05
Cep63	8.49112	8.47126	8.46341	8.45494	8.47018	354.633	8.99047	9.0469	9.01246	9.13474	9.04614	528.64	9.11638	8.70334	9.03281	9.02815	8.97017	501.523	8.46996	8.43699	8.3841	8.25701	8.38701	334.767	1.49067	1.4142	1.05934	1.05407	1.57913	1.49813	8.09553	1	3.75e-10	5.29e-08
Cyp20a1	8.06828	7.95571	8.0444	8.07802	8.0366	262.578	8.25385	7.96233	8.14527	8.33088	8.17308	288.631	7.57393	7.55696	7.4498	6.92636	7.37676	166.198	7.98138	8.32788	7.8285	8.00802	8.03645	262.549	1.09922	1.57991	1.00011	1.73667	1.09934	1.57974	8.09498	1	3.75e-05	0.00079832
scl0001912.1_11	7.05079	7.08536	7.14867	7.42234	7.17679	144.687	6.79672	7.03919	6.7834	7.26391	6.9708	125.436	6.9496	6.0374	6.99977	6.13185	6.52966	92.3895	7.09228	7.57207	7.4249	7.04907	7.28458	155.911	1.15347	1.56605	1.07758	1.35768	1.24296	1.68754	8.08529	1	0.00025785	0.00365158
Fzd6	8.5976	8.78888	8.75369	8.73654	8.71918	421.439	8.87969	8.70563	8.91415	8.78266	8.82053	452.111	8.03946	8.08682	8.06225	8.15154	8.08502	271.539	8.45735	8.478	8.43109	8.39826	8.44117	347.574	1.07278	1.55204	1.21252	1.66499	1.30076	1.28001	8.0831	1	2.6e-08	1.75e-06
Pusl1	8.55773	8.87764	8.49906	8.85066	8.69627	414.801	9.04444	9.07542	9.12983	9.0423	9.073	538.573	8.45303	8.33241	8.43766	8.14313	8.34156	324.384	9.0716	8.94723	8.89065	9.02667	8.98404	506.365	1.29839	1.27873	1.22074	1.6603	1.0636	1.56101	8.08278	1	4.84e-07	2.4e-05
1600023H17Rik	7.92323	7.60382	7.92963	7.73707	7.79844	222.62	7.72606	7.9222	7.95159	7.88429	7.87103	234.109	7.77688	7.23216	7.82402	7.44193	7.56875	189.854	7.42344	7.34566	6.96905	6.77147	7.1274	139.818	1.05161	1.17258	1.59221	1.2331	1.67438	1.35787	8.08175	1	7.6e-05	0.00100248
A130047F11Rik	8.05142	8.37534	8.38581	8.36287	8.29386	313.834	8.45624	8.14015	8.3945	8.29376	8.32116	319.83	8.85015	8.58705	8.6376	8.78618	8.71525	420.291	7.94554	7.89469	7.80317	7.9623	7.90142	239.092	1.0191	1.33921	1.31261	1.31411	1.33769	1.75786	8.08059	1	3.55e-09	4.1e-07
6720453O12Rik	7.59194	7.65636	7.69862	7.61553	7.64061	199.551	8.42912	8.1323	8.40759	8.41992	8.34723	325.662	7.76183	7.99363	7.72722	7.53883	7.75538	216.074	7.56868	7.57791	7.69333	7.51208	7.588	192.405	1.63198	1.0828	1.03714	1.50718	1.69259	1.12302	8.07471	1	1.32e-10	2.23e-08
Cav1	10.2761	10.3775	10.4832	10.5684	10.4263	1376.04	10.043	10.289	10.1243	10.2659	10.1805	1160.5	10.0154	10.0896	10.1266	10.1753	10.1017	1098.81	10.8518	10.7779	10.9815	10.7486	10.84	1832.96	1.18572	1.2523	1.33206	1.05615	1.57945	1.66814	8.07382	1	4.77e-08	3.58e-06
E2f2	8.44616	8.29189	8.62372	8.27734	8.40978	340.091	8.84035	8.60252	8.86723	8.54448	8.71365	419.825	8.43178	8.582	8.58229	8.52892	8.53125	369.967	8.05499	7.95136	7.94179	7.79527	7.93585	244.867	1.23445	1.08785	1.38888	1.13477	1.71451	1.51089	8.07134	1	8.51e-07	2.9e-05
B4galt3	9.27236	9.11136	9.1814	9.14316	9.17707	578.859	9.17852	9.06217	9.20919	9.14231	9.14805	567.332	9.73727	9.64991	9.74726	9.72242	9.71422	839.983	9.84824	9.81633	9.68055	9.7786	9.78093	879.738	1.02032	1.4511	1.51978	1.48059	1.55066	1.04733	8.06977	1	1.38e-10	2.27e-08
Neurl	8.90479	8.98854	8.93639	8.82057	8.91257	481.894	8.56643	8.62302	8.48474	8.66633	8.58513	384.045	9.33356	9.37544	9.35376	9.36048	9.35581	655.207	9.087	8.97857	9.2645	8.98873	9.0797	541.081	1.25479	1.35965	1.12282	1.70607	1.4089	1.21092	8.06315	1	3.24e-07	1.36e-05
Lyve1	8.27665	8.53068	8.39525	8.6423	8.46122	352.437	7.94179	8.19397	8.16987	8.39332	8.17474	288.962	8.58015	8.02397	8.55613	8.46859	8.40721	339.487	9.106	8.96175	9.09902	8.69667	8.96586	500.026	1.21966	1.03815	1.41877	1.17485	1.73042	1.47289	8.05474	1	2.85e-06	7.6e-05
Sema5a	9.2515	9.47503	9.30739	9.27822	9.32803	642.714	9.27487	9.27452	9.21873	9.20162	9.24244	605.69	8.44374	9.00274	8.58406	8.95508	8.7464	429.467	9.60559	9.37726	9.63577	9.49168	9.52758	738.051	1.06113	1.49654	1.14834	1.41033	1.21853	1.71853	8.05339	1	4.29e-06	0.000143135
Epb4.9	8.3916	8.36701	8.49545	8.32214	8.39405	336.404	8.18282	8.25542	8.31291	8.06234	8.20337	294.755	8.9397	8.19457	8.82662	8.61948	8.64509	400.343	8.08859	7.82949	8.08887	7.53772	7.88617	236.578	1.1413	1.19006	1.42196	1.35822	1.24591	1.69223	8.04969	1	1.51e-07	9.13e-06
Rnpep	9.25964	9.27041	9.23232	9.27903	9.26035	613.257	10.0374	10.0656	10.0285	10.0794	10.0527	1062.13	9.71398	9.67949	9.70479	9.74356	9.71046	837.796	9.57934	9.67403	9.63607	9.67	9.63986	797.786	1.73195	1.36614	1.3009	1.26777	1.33135	1.05015	8.04825	1	6.3e-09	5.39e-07
D130078K04Rik	8.24328	8.40426	8.46599	8.58682	8.42509	343.72	8.53915	8.32225	8.70713	8.76778	8.58408	383.764	8.07196	8.2231	8.22543	7.93769	8.11454	277.154	8.02637	8.14309	7.52615	7.77224	7.86696	233.449	1.1165	1.24018	1.47236	1.38466	1.64389	1.18722	8.0448	1	0.000314216	0.00308457
Rbbp9	9.9913	10.0064	9.97417	10.0859	10.0145	1034.31	10.7448	10.8815	10.6869	10.7157	10.7572	1730.81	9.88741	10.0261	9.94792	10.2462	10.0269	1043.28	9.90644	10.179	10.2437	10.2037	10.1332	1123.05	1.6734	1.00867	1.0858	1.65902	1.54117	1.07647	8.04453	1	1.03e-07	5.41e-06
Pkd2	10.7282	10.8924	10.7295	10.7101	10.765	1740.2	10.3496	10.3385	10.271	10.2323	10.2979	1258.82	10.3184	10.5611	10.474	10.4512	10.4512	1399.97	11.0949	10.8762	11.1274	10.9554	11.0135	2067.19	1.3824	1.24303	1.1879	1.11212	1.64216	1.4766	8.04422	1	1.36e-08	1.02e-06
Pcdhb16	7.54663	7.49896	7.48629	7.68751	7.55485	188.034	6.75247	6.99238	6.57774	7.04315	6.84143	114.677	7.10545	7.22795	7.09014	6.74369	7.04181	131.763	7.38758	7.47595	7.44088	7.1502	7.36365	164.695	1.63968	1.42706	1.14171	1.14899	1.43616	1.24993	8.04352	1	0.000249812	0.00256585
Hist1h2bc	8.34281	8.38177	8.40568	8.48703	8.40432	338.808	9.12863	9.37607	9.02774	9.061	9.14836	567.455	8.5247	8.02023	8.57706	8.56089	8.42072	342.681	8.4433	8.69033	8.57675	8.31349	8.50597	363.54	1.67486	1.01143	1.073	1.65593	1.56091	1.06087	8.037	1	1.51e-05	0.000277603
D130077B20Rik	7.73487	8.22221	8.09373	7.82672	7.96938	250.624	7.16573	7.33767	6.99164	7.31285	7.20197	147.235	7.95768	7.61069	8.07782	7.48432	7.78263	220.193	7.85369	7.74889	7.62156	7.43784	7.6655	203.023	1.70221	1.1382	1.23446	1.49553	1.37891	1.08458	8.03389	1	0.000899705	0.00714478
Entpd4	9.10773	8.9801	8.94104	8.89259	8.98037	505.079	9.60726	9.64259	9.59046	9.55221	9.59813	775.042	9.25031	9.05892	9.20165	9.03395	9.13621	562.694	8.96138	8.77117	8.92581	8.7265	8.84622	460.231	1.5345	1.11407	1.09745	1.37738	1.68403	1.22263	8.03005	1	2.3e-09	2.34e-07
Klhl17	10.1034	10.1968	9.94722	10.3726	10.155	1140.14	11.0161	10.8478	10.9897	10.8782	10.933	1955.01	10.7001	10.8184	10.7228	10.7487	10.7475	1719.15	10.7558	10.4702	10.8022	10.79	10.7045	1668.74	1.71471	1.50784	1.46363	1.1372	1.17155	1.03021	8.02514	1	3.35e-07	2.96e-05
Col9a2	8.88444	8.97758	8.87882	8.94645	8.92182	484.994	9.04744	8.83647	8.79873	8.68678	8.84235	459.001	9.14892	9.17168	9.26046	9.23062	9.20292	589.325	9.55218	9.32153	9.73116	9.61187	9.55419	751.791	1.05663	1.21512	1.5501	1.28393	1.63788	1.27568	8.01935	1	2.58e-09	2.6e-07
Hspg2	9.43954	9.46347	9.43679	9.37406	9.42847	689.05	10.1892	10.0564	10.0801	9.96684	10.0731	1077.24	9.99412	10.0697	10.0658	10.0426	10.0431	1055.04	10.214	10.0953	10.2828	10.1795	10.1929	1170.48	1.56337	1.53116	1.69869	1.02104	1.08656	1.10942	8.01023	1	1.23e-09	3.64e-07
Agtrap	8.27124	8.23862	8.23621	8.69179	8.35946	328.435	8.94073	8.91902	8.88549	8.97417	8.92985	487.701	8.40784	8.48666	8.4807	8.50394	8.46979	354.536	8.93881	8.97413	9.06345	9.04246	9.00471	513.675	1.48492	1.07947	1.56401	1.3756	1.05326	1.44887	8.00613	1	1.65e-09	4.5e-07
Serpini1	8.11065	8.1521	7.15749	8.31158	7.93296	244.375	8.30871	8.23894	8.32386	8.34379	8.30383	316.01	8.40729	8.55654	8.48705	8.69635	8.53681	371.395	8.47579	8.71614	8.85772	8.57939	8.65726	403.734	1.29313	1.51977	1.65211	1.17526	1.2776	1.08708	8.00495	1	0.000238266	0.00411305
Trappc5	7.85601	7.71039	7.71754	7.86797	7.78798	221.012	7.58385	7.75045	7.4594	7.84985	7.66089	202.375	7.18214	6.59092	7.27758	7.15483	7.05137	132.64	7.71275	7.84728	7.71254	7.75004	7.75565	216.115	1.09209	1.66626	1.02266	1.52575	1.06789	1.62934	8.00399	1	1.99e-06	7.62e-05
Dpagt1	10.9685	11.11	11.0756	11.0135	11.0419	2108.35	10.9186	10.9852	10.9523	11.0668	10.9807	2020.82	10.177	10.4494	10.2895	10.2696	10.2964	1257.51	11.0002	10.8997	10.8219	10.9648	10.9217	1939.78	1.04332	1.6766	1.08691	1.60699	1.04178	1.54255	7.99815	1	1.92e-08	1.63e-06
Rbbp4	9.3458	9.23501	9.2112	9.28661	9.26965	617.226	9.59657	9.26262	9.47382	9.49594	9.45724	702.93	8.86543	9.3575	9.18721	9.25066	9.1652	574.115	8.92473	9.0279	8.25973	8.58613	8.69962	415.765	1.13885	1.07509	1.48455	1.22437	1.69069	1.38086	7.99442	1	5.67e-06	0.000128856
EG434402	10.4844	10.5053	10.5561	10.4579	10.5009	1449.08	9.80909	9.82525	9.7722	9.77358	9.79503	888.379	10.6352	10.3848	10.5024	10.4787	10.5003	1448.45	10.272	10.1968	10.3798	10.279	10.2819	1244.96	1.63115	1.00044	1.16396	1.63044	1.40138	1.16346	7.99083	1	3.76e-09	3.56e-07
Arf5	9.76917	9.94556	9.85332	9.80987	9.84448	919.355	9.79556	9.56754	9.76066	9.67755	9.70033	831.936	9.16359	8.95103	9.09884	9.14629	9.08994	544.934	9.69754	9.8046	9.7008	9.74413	9.73677	853.216	1.10508	1.68709	1.07752	1.52667	1.02558	1.56572	7.98766	1	7.64e-09	7.52e-07
5730494N06Rik	10.0314	10.1847	10.2339	10.3886	10.2097	1184.18	10.2889	10.3734	10.2781	10.5583	10.3746	1327.64	10.8771	10.8124	11.0447	11.0561	10.9476	1974.93	10.4372	10.596	10.578	10.5502	10.5403	1489.21	1.12114	1.66776	1.25759	1.48755	1.1217	1.32616	7.98191	1	0.000237504	0.00341706
2210015D19Rik	7.43816	7.64362	7.59437	7.49881	7.54374	186.592	7.96578	7.99698	7.97017	7.91505	7.962	249.344	7.78816	8.02106	7.82729	8.06475	7.92531	243.085	7.42604	7.27704	7.18118	7.30597	7.29756	157.32	1.33631	1.30276	1.18606	1.02575	1.58495	1.54516	7.981	1	2.34e-07	1.06e-05
Bahcc1	9.71455	9.70082	9.62612	9.66819	9.67742	818.829	10.3524	10.317	10.2766	10.4508	10.3492	1304.43	10.4084	10.3695	10.4706	10.4257	10.4186	1368.66	10.4094	10.3221	10.3834	10.3673	10.3706	1323.88	1.59304	1.67149	1.6168	1.04925	1.01491	1.03383	7.97931	1	5.55e-10	1.84e-07
B930083E23Rik	8.04626	7.99971	7.94763	7.88637	7.96999	250.731	8.09697	8.00483	8.2119	8.14884	8.11563	277.363	7.99338	7.50278	7.86478	7.70448	7.76635	217.724	7.56972	7.60615	7.30873	7.07847	7.39077	167.819	1.10622	1.1516	1.49405	1.27392	1.65275	1.29737	7.97591	1	5.12e-07	1.96e-05
Pgm2	11.6976	11.5471	11.6957	11.5607	11.6253	3159.05	11.7381	11.8523	11.6665	11.6881	11.7363	3411.67	10.8291	11.1744	10.8776	11.0757	10.9892	2032.72	11.5867	11.5999	11.704	11.7162	11.6517	3217.45	1.07997	1.5541	1.01849	1.67838	1.06037	1.58283	7.97414	1	6.01e-07	2.86e-05
Extl2	10.4236	10.4902	10.3517	10.3207	10.3966	1347.96	10.1565	10.2968	10.2417	10.2512	10.2366	1206.47	9.70207	9.68627	9.69294	9.46623	9.63688	796.141	10.2793	10.1307	10.2354	10.1883	10.2084	1183.15	1.11727	1.69311	1.13929	1.5154	1.01971	1.48611	7.9709	1	1.18e-08	1.09e-06
Pgpep1	9.61849	9.67143	9.4595	9.352	9.52536	736.916	10.0557	10.1218	10.1869	10.027	10.0979	1095.87	9.45408	9.43586	9.41353	9.56142	9.46622	707.322	9.39216	9.4288	9.30915	9.2779	9.352	653.481	1.4871	1.04184	1.12768	1.54932	1.67697	1.08239	7.96529	1	5.83e-08	3.38e-06
Dusp7	10.867	10.9079	10.9268	10.9672	10.9172	1933.8	11.3546	11.3335	11.4945	11.3999	11.3956	2694.17	10.6429	10.7291	10.7569	10.5248	10.6634	1621.85	11.0162	11.2403	10.8744	11.2714	11.1006	2195.85	1.39321	1.19234	1.13551	1.66117	1.22694	1.35391	7.96308	1	1.24e-05	0.000332175
Tex261	10.4945	10.4947	10.63	10.6622	10.5703	1520.49	11.1377	10.9879	11.1706	11.0751	11.0928	2184.1	10.7125	10.9147	10.7899	10.8648	10.8205	1808.35	10.3956	10.4237	10.3662	10.3613	10.3867	1338.79	1.43644	1.18932	1.13572	1.20779	1.6314	1.35073	7.9514	1	3.79e-09	3.56e-07
Hbb-b1	14.0443	14.3215	14.1482	14.2514	14.1913	18707.6	13.9488	13.419	14.1267	13.4682	13.7407	13688.3	14.031	13.6654	13.875	14.1321	13.9259	15563.5	13.4993	13.2165	13.7445	13.4034	13.4659	11314.7	1.36668	1.20202	1.65338	1.13699	1.20978	1.3755	7.94435	1	0.000492427	0.00708988
2310047K21Rik	8.61233	8.98809	8.54167	8.84671	8.7472	429.704	8.14306	8.54156	8.52878	8.48866	8.42551	343.821	8.63907	8.10443	8.53888	8.49079	8.44329	348.084	9.18098	9.2289	9.04313	8.93982	9.09821	548.067	1.24979	1.23448	1.27545	1.0124	1.59405	1.57452	7.94069	1	5.41e-05	0.000768269
Cdc42ep1	7.18249	7.11076	7.15577	7.11136	7.14009	141.053	8.00047	7.61844	7.90798	7.83878	7.84142	229.352	7.12637	7.17315	7.13055	7.2077	7.15944	142.958	7.10673	7.129	7.40205	7.67987	7.32942	160.833	1.626	1.0135	1.14023	1.60433	1.42603	1.12504	7.93513	1	8.5e-07	2.9e-05
Gng10	11.7351	11.934	11.8327	11.8204	11.8305	3642.09	11.128	11.1155	11.0498	11.144	11.1094	2209.27	11.5332	11.5687	11.5868	11.6526	11.5853	3072.78	11.7086	11.7699	11.7499	11.6701	11.7246	3384.24	1.64855	1.18527	1.07619	1.39086	1.53184	1.10136	7.93406	1	4.52e-10	6.19e-08
Anxa1	7.3937	7.32175	7.44194	7.83978	7.49929	180.931	6.99573	7.11525	6.99766	7.31535	7.106	137.758	7.30954	6.62145	7.43358	7.21766	7.14556	141.588	7.55677	8.15088	7.71896	7.62855	7.76379	217.337	1.31339	1.27786	1.20122	1.0278	1.57767	1.53499	7.93294	1	3.63e-07	1.5e-05
4432416J03Rik	7.27569	7.44905	7.30218	7.67012	7.42426	171.761	7.95718	7.96118	8.17622	7.92335	8.00448	256.796	7.96126	6.90792	8.0679	7.81582	7.68823	206.246	7.54626	7.52938	7.30539	6.87772	7.31469	159.199	1.49508	1.20077	1.07891	1.24509	1.61305	1.29553	7.92843	1	0.00077072	0.00628995
Diap3	7.88143	7.78914	7.86585	7.77032	7.82669	227.022	8.27006	8.12509	8.38649	8.34924	8.28272	311.42	8.07424	8.38398	8.09555	8.32483	8.21965	298.1	7.68913	7.78173	7.50142	7.58665	7.63973	199.429	1.37177	1.31309	1.13836	1.04469	1.56156	1.49476	7.92422	1	1.58e-06	4.7e-05
LOC100047226	7.01565	7.02777	6.94606	7.01347	7.00074	128.065	7.77088	7.80209	7.59931	7.71947	7.72294	211.269	7.14713	7.14193	7.12966	7.2864	7.17628	144.636	7.12749	7.20527	7.28843	7.68664	7.32696	160.559	1.6497	1.12939	1.25373	1.46069	1.31584	1.11009	7.91943	1	1.42e-07	6.99e-06
Tmc7	9.61145	9.70981	9.66444	9.72087	9.67665	818.391	9.54994	9.53938	9.61166	9.71172	9.60318	777.757	9.07748	8.8384	9.10319	8.87564	8.97368	502.744	9.68881	9.7233	9.58993	9.72108	9.68078	820.739	1.05224	1.62785	1.00287	1.54703	1.05526	1.63252	7.91777	1	5.37e-08	3.94e-06
Mmrn2	9.09113	9.09019	9.19415	9.05648	9.10799	551.795	9.09636	9.22827	9.23107	9.25823	9.20348	589.554	8.71591	8.27565	8.6557	8.26984	8.47927	356.875	9.15322	9.0661	9.0468	8.83694	9.02576	521.225	1.06843	1.54619	1.05865	1.65199	1.13109	1.46053	7.91688	1	7.41e-06	0.000219132
C230096K16Rik	7.14849	7.12608	7.08127	7.28327	7.15978	142.991	7.43803	7.34177	7.58241	7.32429	7.42163	171.448	7.38585	7.34934	7.34605	7.62257	7.42595	171.963	6.85859	6.75147	6.72254	6.6949	6.75687	108.149	1.19901	1.20261	1.32217	1.003	1.5853	1.59006	7.90214	1	4.18e-10	5.79e-08
Cdca3	10.8138	10.7309	10.7964	10.7849	10.7815	1760.18	10.9493	10.9615	10.9943	10.8557	10.9402	1964.86	10.8805	11.0515	10.8028	10.9125	10.9118	1926.55	10.2393	10.2597	10.234	10.2315	10.2411	1210.26	1.11629	1.09452	1.45438	1.01988	1.6235	1.59185	7.90041	1	8.02e-12	2.97e-09
Gin1	7.31004	7.39485	7.29126	7.33525	7.33285	161.216	7.64662	7.676	7.58193	7.64172	7.63657	198.992	7.07191	6.83782	7.03369	6.91941	6.96571	124.993	7.66378	7.50299	7.48971	7.75295	7.60236	194.329	1.23432	1.2898	1.20539	1.59202	1.024	1.55472	7.90025	1	4.46e-09	4.84e-07
B230365C01Rik	8.16624	8.26602	8.17232	8.14329	8.18697	291.423	8.58994	8.41448	8.53248	8.36183	8.47468	355.741	8.73919	8.87979	8.89621	8.96567	8.87022	467.953	8.66919	8.6341	8.94079	8.68604	8.73253	425.356	1.2207	1.60575	1.45959	1.31543	1.19569	1.10014	7.89731	1	1.01e-05	0.00038474
Nfkbib	7.3302	7.41164	7.27512	7.25865	7.3189	159.665	7.41471	7.38916	7.79479	7.25492	7.46339	176.484	7.69798	7.81785	7.68957	8.12057	7.83149	227.779	7.23399	7.08936	7.1606	6.98154	7.11637	138.753	1.10534	1.42661	1.15071	1.29065	1.27193	1.64162	7.88686	1	5.53e-08	4.02e-06
C030027H14Rik	9.1753	9.21256	9.17335	9.16875	9.18249	581.038	9.62667	9.78026	9.71223	9.61348	9.68316	822.094	9.88327	9.72174	9.98522	10.0005	9.89768	953.888	9.75287	9.71143	9.83181	9.82465	9.78019	879.288	1.41487	1.6417	1.5133	1.16032	1.06957	1.08484	7.8846	1	2.7e-07	2.53e-05
Cercam	9.32636	9.44899	9.3137	9.33714	9.35655	655.544	9.5358	9.40819	9.60159	9.43221	9.49445	721.295	8.95598	8.52472	8.80545	8.79761	8.77094	436.834	9.31761	9.22349	9.30679	9.31262	9.29013	626.047	1.1003	1.50067	1.04712	1.65119	1.15214	1.43315	7.88457	1	3.25e-07	1.74e-05
Pdia6	10.0925	10.2293	10.1686	10.2588	10.1873	1165.97	9.37048	9.45563	9.2816	9.73869	9.4616	705.059	9.67643	9.68781	9.61217	9.74427	9.68017	820.393	9.75932	9.75715	9.76578	9.83272	9.77874	878.405	1.65372	1.42123	1.32737	1.16358	1.24586	1.07071	7.88247	1	2.18e-06	6.14e-05
Fkbp9	11.898	11.7759	11.7863	11.9021	11.8406	3667.51	11.6222	11.6041	11.62	11.7034	11.6374	3185.72	11.079	11.2639	11.0438	11.2123	11.1498	2272.03	11.8355	11.541	11.941	11.8654	11.7957	3555.21	1.15123	1.61419	1.03159	1.40214	1.11598	1.56477	7.87991	1	5.6e-08	4.04e-06
5730455O13Rik	9.76977	9.83576	9.84348	9.93851	9.84688	920.887	10.6258	10.4351	10.5617	10.6198	10.5606	1510.29	9.90228	9.94531	9.8838	10.0191	9.93763	980.676	9.9794	9.99927	9.99119	10.024	9.99847	1022.92	1.64003	1.06492	1.1108	1.54005	1.47645	1.04307	7.87532	1	2.87e-10	4.34e-08
D130032J17Rik	8.61353	8.75228	8.59501	8.69345	8.66357	405.503	8.94832	8.89419	9.26437	9.0731	9.04499	528.219	8.77678	8.71433	8.6187	8.37446	8.62107	393.732	8.47901	8.27602	8.41228	8.04812	8.30386	316.017	1.30263	1.0299	1.28317	1.34157	1.67149	1.24592	7.87467	1	1.2e-05	0.000231455
Blvrb	10.5695	10.7221	10.7589	10.6643	10.6787	1639.14	10.7301	10.5222	10.8817	10.284	10.6045	1556.93	10.662	10.4503	10.5308	10.6175	10.5652	1515.06	10.0464	9.75025	10.0779	9.98946	9.96602	1000.17	1.0528	1.0819	1.63887	1.02764	1.55668	1.51481	7.87269	1	3.91e-06	9.63e-05
Ppbp	9.5562	9.81316	9.9959	9.98554	9.8377	915.045	9.03547	9.10547	9.15155	9.0798	9.09307	546.119	9.57406	9.64121	9.67716	9.24646	9.53472	741.715	9.42626	9.46539	9.67825	9.48332	9.51331	730.787	1.67554	1.23369	1.25214	1.35816	1.33815	1.01495	7.87263	1	5.96e-05	0.000829327
2310007G05Rik	10.0454	10.0193	10.0804	9.97141	10.0291	1044.88	10.7458	10.6601	10.7102	10.6317	10.6869	1648.5	10.7641	10.7013	10.7697	10.7314	10.7416	1712.17	10.6128	10.7189	10.6517	10.7627	10.6865	1648	1.57769	1.63863	1.57721	1.03863	1.0003	1.03894	7.87139	1	2.42e-08	3.91e-06
Bsdc1	9.27976	9.32101	9.42934	9.34473	9.34371	649.736	9.36129	9.34886	9.31279	9.31343	9.33409	645.42	8.53734	9.01489	8.55482	9.01238	8.77986	439.542	9.4221	9.49956	9.50424	9.6132	9.50978	729	1.00669	1.47821	1.12199	1.46839	1.1295	1.65854	7.86332	1	1.3e-06	5.3e-05
Lman2l	9.65339	9.69931	9.6835	9.5662	9.6506	803.748	9.9611	10.0406	9.94126	9.94982	9.9732	1005.15	9.97661	10.0729	10.0075	9.85966	9.97918	1009.33	9.37492	9.34809	9.28839	9.34479	9.33905	647.639	1.25058	1.25578	1.24104	1.00416	1.55203	1.55848	7.86207	1	1.29e-11	3.94e-09
Fbln2	9.23197	9.35069	9.34478	9.40535	9.3332	645.018	8.83002	8.78578	8.73232	8.84452	8.79816	445.154	9.39533	9.49178	9.55254	9.4839	9.48089	714.549	9.19619	8.96107	9.17919	9.11355	9.1125	553.524	1.44898	1.1078	1.16529	1.60517	1.24345	1.29091	7.8616	1	1.08e-05	0.000212819
Tgfb1i1	8.62903	8.78687	8.47088	8.63487	8.63041	396.29	8.66036	8.71884	8.72486	8.79418	8.72456	423.014	9.06957	9.01771	9.14324	9.06758	9.07452	539.143	9.30307	9.31878	9.28978	9.15968	9.26783	616.445	1.06743	1.36048	1.55554	1.27453	1.45727	1.14338	7.85862	1	2.79e-09	2.79e-07
4933417E08Rik	8.61916	8.6284	8.80143	8.60669	8.66392	405.602	8.92587	8.615	9.26938	9.14408	8.98858	507.963	8.27559	8.31571	8.5266	8.46044	8.39458	336.528	8.39447	8.44431	8.37636	8.09472	8.32747	321.231	1.25237	1.20525	1.26265	1.50942	1.5813	1.04762	7.85862	1	3.36e-05	0.0005271
A130010C12Rik	9.80127	9.9108	9.9339	9.95942	9.90134	956.316	10.5137	10.1649	10.6286	10.3227	10.4075	1358.21	10.2582	10.1947	10.0629	10.0175	10.1333	1123.15	9.77531	9.5933	9.80231	9.74531	9.72906	848.668	1.42026	1.17445	1.12684	1.20929	1.60041	1.32343	7.85468	1	1.19e-07	6.03e-06
Ndufa12	11.1189	11.0776	11.0989	10.9681	11.0659	2143.68	10.2833	10.4972	10.296	10.3012	10.3444	1300.12	10.901	10.9159	10.9301	10.9128	10.915	1930.76	10.9245	10.8767	10.8606	10.892	10.8885	1895.62	1.64883	1.11028	1.13086	1.48507	1.45804	1.01854	7.85161	1	4.44e-12	1.96e-09
Cxcl14	9.55547	9.7591	9.64078	9.79519	9.68763	824.647	9.20461	9.30306	9.25005	9.37849	9.28405	623.415	9.77367	9.69704	9.98716	9.78464	9.81063	898.034	10.0754	9.89689	10.2164	9.76935	9.98952	1016.59	1.32279	1.08899	1.23275	1.44051	1.63067	1.13201	7.84772	1	2.81e-08	1.87e-06
LOC100048105	13.0498	13.0379	13.2054	13.0204	13.0784	8649.31	13.5299	13.533	13.5443	13.5603	13.5419	11926.4	12.9859	13.0017	13.1016	13.2075	13.0742	8624.15	13.5905	13.6496	13.6977	13.7014	13.6598	12942	1.37889	1.00292	1.49631	1.38291	1.08516	1.50067	7.84686	1	3.47e-09	4.07e-07
2610019P18Rik	7.94244	7.89189	7.93081	8.04818	7.95333	247.851	7.66183	7.40132	7.62171	7.52049	7.55134	187.577	8.04029	8.44605	8.04921	7.96857	8.12603	279.369	8.23485	8.09306	8.38447	8.23924	8.23791	301.896	1.32133	1.12717	1.21805	1.48936	1.60945	1.08063	7.84599	1	6.44e-08	3.62e-06
Cdkal1	8.31093	8.31084	8.42543	8.38365	8.35771	328.036	8.32577	8.24454	8.27507	8.32194	8.29183	313.393	8.95839	9.05383	8.96585	8.98761	8.99142	508.965	8.25174	8.36093	8.20023	8.52639	8.33482	322.873	1.04672	1.55155	1.01599	1.62404	1.03025	1.57636	7.84492	1	5.36e-10	9.5e-08
BC039093	12.0619	11.7392	12.0379	11.8962	11.9338	3912.33	12.499	12.5218	12.402	12.493	12.4789	5708.6	12.357	12.501	12.5664	12.6897	12.5285	5908.23	12.5993	12.7032	12.6689	12.5986	12.6425	6393.85	1.45913	1.51016	1.63428	1.03497	1.12004	1.08219	7.84077	1	4.09e-07	3.49e-05
Tfb1m	8.53856	8.67143	8.73275	9.07393	8.75417	431.784	9.29904	9.50695	9.50802	9.59182	9.47646	712.357	9.05692	9.08048	9.28752	9.10163	9.13164	560.914	8.96271	9.21222	8.99327	9.09803	9.06656	536.174	1.6498	1.29906	1.24176	1.26999	1.32859	1.04614	7.83535	1	0.000214363	0.0022973
LOC386117	7.74043	7.93071	7.87392	8.23269	7.94444	246.328	8.37255	7.98124	8.50178	8.55706	8.35316	327.002	7.61266	7.44473	7.67514	7.76814	7.62517	197.426	7.70301	8.23504	7.87304	7.82751	7.90965	240.459	1.32751	1.2477	1.02441	1.65632	1.35991	1.21797	7.83381	1	6.06e-06	0.00013544
Sfrp1	11.3364	11.2539	11.3119	11.2143	11.2791	2485.14	10.6977	10.5604	10.685	10.523	10.6165	1569.99	11.2239	11.2197	11.1385	11.1963	11.1946	2343.79	11.2875	11.1786	11.3337	11.4012	11.3003	2521.83	1.5829	1.06031	1.01477	1.49287	1.60628	1.07596	7.83309	1	4.7e-10	6.4e-08
C030014C12Rik	8.06884	8.25242	8.12164	8.12563	8.14213	282.505	7.49805	7.55282	7.64273	7.61979	7.57835	191.121	8.42247	8.00955	8.36752	8.23481	8.25859	306.255	8.21386	8.09963	8.40816	8.24925	8.24273	302.906	1.47814	1.08407	1.07221	1.60241	1.58489	1.01106	7.83278	1	6.2e-07	2.3e-05
1700109H08Rik	8.32873	8.22076	8.35247	8.15063	8.26315	307.224	8.45495	8.43766	8.5446	8.40074	8.45949	352.014	8.51532	8.40236	8.35772	8.22155	8.37424	331.816	7.85833	7.72821	7.74267	7.74586	7.76876	218.088	1.14579	1.08005	1.40872	1.06087	1.61409	1.52148	7.83099	1	1.95e-08	1.37e-06
LOC668047	9.29422	9.47865	9.50262	9.29382	9.39233	672.004	8.88746	8.6215	8.78988	8.73335	8.75805	432.947	8.90837	8.75723	8.96255	8.79891	8.85677	463.609	9.16821	9.2443	9.07449	9.21683	9.17596	578.413	1.55216	1.44951	1.16181	1.07082	1.33599	1.24763	7.81792	1	0.000678976	0.00568503
LOC100040525	8.72457	8.76625	8.4819	8.47265	8.61134	391.086	8.30396	8.52461	8.49836	8.35831	8.42131	342.821	9.01685	8.94357	8.98311	8.97424	8.97944	504.757	8.26884	8.14093	8.18353	8.63123	8.30613	316.515	1.14079	1.29065	1.2356	1.47236	1.08311	1.59473	7.81724	1	4.4e-06	0.000145874
4632427E13Rik	9.20596	9.32959	9.5653	9.48971	9.39764	674.483	9.27405	9.11389	9.22123	9.27829	9.22187	597.115	8.58507	9.00146	8.59262	8.92053	8.77492	438.04	8.78272	9.02591	8.81163	8.87862	8.87472	469.414	1.12957	1.53977	1.43686	1.36315	1.27204	1.07162	7.81302	1	3.8e-05	0.00103107
D430050H21Rik	7.70704	7.7803	7.59003	7.6798	7.68929	206.399	7.86562	7.91463	7.96034	7.8567	7.89932	238.745	7.85045	7.38712	7.68632	7.3689	7.5732	190.441	7.56163	7.3375	7.1954	6.71124	7.20144	147.18	1.15671	1.0838	1.40235	1.25364	1.62212	1.29392	7.81255	1	9.36e-05	0.00119935
A530064L23Rik	7.98477	8.16518	8.03569	8.07768	8.06583	267.952	8.14152	8.12274	8.3439	8.1281	8.18406	290.837	7.37291	7.50027	7.44849	7.69233	7.5035	181.459	8.12279	8.04447	8.27211	8.14932	8.14717	283.493	1.08541	1.47665	1.058	1.60277	1.0259	1.5623	7.81103	1	9.52e-07	4.17e-05
Smpdl3b	9.1457	9.344	9.26816	9.21691	9.24369	606.219	8.33179	8.732	8.58342	8.59218	8.55985	377.373	9.17074	9.30443	9.179	9.13069	9.19621	586.591	9.33266	9.18059	9.21347	9.16475	9.22287	597.531	1.60642	1.03346	1.01454	1.55441	1.5834	1.01865	7.81087	1	4.99e-09	4.48e-07
1700029J07Rik	7.67111	7.80378	7.66329	7.86846	7.75166	215.517	8.22978	7.80985	7.79825	7.93405	7.94298	246.08	7.15225	7.06237	7.1041	7.60119	7.22998	150.121	7.72065	7.82303	7.67819	7.69512	7.72925	212.195	1.14181	1.43563	1.01566	1.63922	1.15969	1.4135	7.80549	1	1.51e-05	0.000392759
Iap	12.7823	12.7811	12.8553	12.7963	12.8038	7150.13	12.3359	12.1269	12.292	12.1933	12.237	4827.43	12.1797	12.2055	12.2468	12.0978	12.1825	4648.18	12.6377	12.4867	12.5359	12.6345	12.5737	6096.18	1.48115	1.53826	1.17289	1.03856	1.26282	1.31152	7.8052	1	6.99e-06	0.000209996
Mgst1	8.84541	8.86805	8.81614	8.96424	8.87346	469.005	8.71605	8.72304	8.61936	8.76874	8.7068	417.837	8.36626	8.2208	8.25609	8.18637	8.25738	305.998	8.37739	8.31073	8.47126	8.25092	8.35258	326.871	1.12246	1.5327	1.43483	1.36549	1.2783	1.06821	7.80199	1	3.04e-07	2.72e-05
Dner	10.0616	10.364	10.204	10.3328	10.2406	1209.83	9.89342	9.91699	9.77483	9.93181	9.87926	941.789	10.4022	10.2692	10.4705	10.5091	10.4128	1363.17	10.4946	10.5698	10.7992	10.3459	10.5524	1501.68	1.2846	1.12675	1.24124	1.44743	1.5945	1.10161	7.79613	1	7.15e-07	2.55e-05
A430023D23Rik	8.32168	8.33979	8.33965	8.26084	8.31549	318.576	8.26363	8.26254	8.39585	8.26521	8.29681	314.477	8.11032	7.71507	8.12848	7.66792	7.90545	239.76	7.95984	7.90451	7.54661	7.46784	7.7197	210.796	1.01303	1.32873	1.5113	1.31163	1.49186	1.13741	7.79396	1	0.000135288	0.00159527
B230369L08Rik	8.68463	8.91019	8.94589	8.92025	8.86524	466.34	9.01544	8.93433	9.10377	9.07379	9.03183	523.423	8.50793	8.33461	8.54422	8.26502	8.41294	340.838	9.1656	9.10213	9.15678	8.86628	9.0727	538.46	1.12241	1.36822	1.15465	1.53569	1.02873	1.57981	7.78951	1	9.26e-09	8.81e-07
Col16a1	9.26604	9.35829	9.32543	9.27412	9.30597	632.959	9.63089	9.84149	9.8469	9.64579	9.74126	855.88	9.86375	9.48593	9.86404	9.86373	9.76936	872.713	10.1472	9.87969	10.2301	9.81628	10.0183	1037.08	1.35219	1.37878	1.63846	1.01967	1.21171	1.18834	7.78916	1	2.9e-07	2.69e-05
2810436B12Rik	7.26536	7.28337	7.41377	7.97929	7.48545	179.202	7.74341	7.60875	7.82723	7.82627	7.75142	215.481	7.45796	7.82034	7.58838	7.94183	7.70213	208.244	8.10843	8.11386	8.22679	8.31273	8.19045	292.127	1.20244	1.16206	1.63015	1.03475	1.3557	1.40281	7.78791	1	2.32e-05	0.000716872
Tmcc2	8.85125	9.05203	8.97061	9.01493	8.97221	502.231	8.71867	8.41436	8.72435	8.70949	8.64172	399.407	9.38892	8.85291	9.52937	9.63973	9.35273	653.812	8.99668	9.05791	9.05398	8.95849	9.01677	517.985	1.25744	1.30182	1.03137	1.63696	1.29688	1.26222	7.78669	1	2.95e-05	0.000665709
EG434077	8.05848	8.29169	8.1765	8.02345	8.13753	281.605	8.19709	8.2263	8.11161	8.03012	8.14128	282.338	8.12317	7.40031	8.08394	7.67865	7.82152	226.209	7.84818	7.63102	7.55717	7.07166	7.52701	184.44	1.0026	1.24489	1.52681	1.24813	1.53078	1.22647	7.77968	1	0.000668981	0.00561554
Bat2	8.5034	8.49585	8.5083	8.51431	8.50546	363.412	9.24972	8.87459	9.03001	9.10088	9.0638	535.15	9.1665	9.11965	9.04473	9.38599	9.17922	579.722	9.0544	9.01974	9.18374	9.27668	9.13364	561.693	1.47257	1.59522	1.54561	1.08329	1.0496	1.0321	7.77838	1	0.000160465	0.00303645
LOC100045359	8.02084	7.91795	7.9528	8.02315	7.97869	252.246	8.25343	8.46418	8.20728	8.47051	8.34885	326.028	8.08295	8.03812	8.32948	8.16679	8.15433	284.904	8.67368	8.72898	8.65442	8.50634	8.64086	399.169	1.2925	1.12947	1.58246	1.14434	1.22434	1.40106	7.77418	1	7.63e-08	9.3e-06
Ercc5	9.61932	9.77459	9.83255	9.87444	9.77523	876.267	10.1451	10.0418	10.2131	10.0997	10.1249	1116.63	9.85829	9.9181	9.9596	9.99963	9.93391	978.147	9.39134	9.58181	9.39069	9.44654	9.45259	700.671	1.27431	1.11627	1.25061	1.14158	1.59366	1.39601	7.77244	1	1.48e-09	1.6e-07
Pcdhb7	7.56816	7.75906	7.60009	7.51189	7.6098	195.334	6.6454	7.24702	6.76051	7.14954	6.95062	123.693	7.55747	7.29446	7.43497	7.01361	7.32513	160.355	7.63486	7.62592	7.6666	7.09436	7.50544	181.703	1.57919	1.21814	1.07502	1.2964	1.46898	1.13313	7.77086	1	0.000234518	0.00245373
Sipa1l3	8.14675	8.04869	8.15623	8.283	8.15867	285.762	8.74809	8.5429	8.62895	8.64635	8.64157	399.367	8.55378	8.50038	8.6213	8.75873	8.60855	390.329	8.72733	8.94424	8.88726	8.88332	8.86054	464.822	1.39755	1.36593	1.62661	1.02315	1.1639	1.19085	7.76799	1	1.81e-07	1.8e-05
Vps36	11.7312	11.6331	11.5836	11.5455	11.6234	3154.9	11.2635	11.2182	11.2035	11.1994	11.2211	2387.27	10.8526	11.0214	11.0052	11.2521	11.0328	2095.16	11.5499	11.6511	11.5424	11.6523	11.5989	3101.83	1.32155	1.5058	1.01711	1.13942	1.29932	1.48048	7.76368	1	3.96e-09	4.47e-07
Dctn3	10.2035	10.2192	10.1324	10.0959	10.1628	1146.31	9.90867	10.1215	10.0767	10.1041	10.0528	1062.14	9.96673	9.87255	10.0615	9.95059	9.96284	997.961	9.51229	9.53463	9.47671	9.42642	9.48752	717.839	1.07924	1.14865	1.59688	1.06431	1.47963	1.39023	7.75895	1	2.38e-08	1.63e-06
Capn2	9.17776	9.14549	9.17311	9.09365	9.1475	567.117	9.27483	9.26024	9.30128	9.21299	9.26233	614.102	8.58022	8.59754	8.61608	8.81829	8.65303	402.552	9.30174	9.38065	9.24717	9.32569	9.31381	636.41	1.08285	1.40881	1.12218	1.52552	1.03633	1.58094	7.75662	1	1.64e-11	5.81e-09
D430021P20Rik	7.29425	7.51232	7.42411	7.2859	7.37915	166.473	7.94096	7.54844	7.63886	7.5163	7.66114	202.41	7.00999	7.64347	7.10787	7.14925	7.22764	149.878	7.17824	6.9041	7.00054	6.88397	6.99171	127.267	1.21587	1.11072	1.30806	1.3505	1.59044	1.17767	7.75326	1	4.18e-06	0.000100565
Srp9	10.3584	10.4239	10.3716	10.5172	10.4178	1367.94	10.9766	10.9829	11.0487	11.0535	11.0154	2070.05	10.9346	10.9732	10.9998	11.0826	10.9975	2044.51	10.5935	10.7657	10.5893	10.6614	10.6525	1609.61	1.51326	1.4946	1.17667	1.01249	1.28606	1.27019	7.75326	1	3.06e-06	7.99e-05
1190007F08Rik	9.85151	9.699	9.99757	10.0059	9.88849	947.831	10.1843	10.0666	10.5153	9.89953	10.1664	1149.22	10.0074	9.73984	9.84271	10.0693	9.91481	965.287	9.50918	9.24728	9.6058	9.50131	9.46589	707.16	1.21247	1.01842	1.34033	1.19054	1.62512	1.36502	7.7519	1	4.43e-05	0.000660754
D0Kist3	9.95966	9.85848	10.1226	9.78775	9.93212	976.936	10.5807	10.6055	10.5672	10.5297	10.5708	1520.97	10.3875	10.529	10.4151	10.3928	10.4311	1380.62	10.2814	10.1433	10.1585	10.1919	10.1938	1171.2	1.55688	1.41321	1.19885	1.10166	1.29865	1.17881	7.74805	1	4.68e-06	0.000110868
3632413B07Rik	9.10655	9.26599	9.1618	8.86674	9.10027	548.851	8.60317	8.79314	8.78624	8.5595	8.68551	411.718	9.09569	9.2176	9.12948	9.3225	9.19132	584.605	9.45482	9.26369	9.43683	9.29536	9.36268	658.334	1.33308	1.06514	1.19948	1.41992	1.59899	1.12612	7.74272	1	7.56e-06	0.000160496
Hapln1	8.81424	8.57439	8.73556	8.95059	8.76869	436.154	8.87089	8.89284	9.09397	9.15657	9.00357	513.268	8.50074	8.58802	8.24634	8.27428	8.40234	338.343	8.45702	8.65851	8.35992	8.29052	8.44149	347.65	1.17681	1.28909	1.25458	1.517	1.47639	1.02751	7.74137	1	0.000901356	0.00715217
Kera	7.4031	7.53439	7.48499	7.55719	7.49492	180.383	6.59202	7.20767	6.91395	7.24465	6.98957	127.078	7.41415	7.95228	7.49703	6.70078	7.39106	167.854	7.72137	7.67044	7.78116	7.4684	7.66034	202.299	1.41946	1.07464	1.1215	1.32087	1.59193	1.20521	7.73361	1	4.25e-06	0.000101743
Gltp	9.91502	10.0224	10.0996	10.049	10.0215	1039.38	10.4299	10.0248	10.2507	10.0761	10.1954	1172.51	9.5494	9.56066	9.57391	9.55636	9.56008	754.869	10.1729	10.1277	10.1775	10.2706	10.1872	1165.84	1.12809	1.3769	1.12167	1.55326	1.00572	1.54443	7.73007	1	4.04e-08	3.13e-06
Klhdc4	8.53596	8.49533	8.45472	8.39642	8.47061	354.738	9.19301	9.03763	9.18958	9.01658	9.1092	552.26	8.5373	8.36438	8.48825	8.40796	8.44947	349.579	8.53515	8.43263	8.54699	8.44694	8.49043	359.644	1.55681	1.01476	1.01383	1.57979	1.53557	1.02879	7.72955	1	3.05e-07	1.31e-05
EG433229	11.757	11.7819	11.7352	11.9861	11.815	3603.13	11.3678	11.3644	11.3757	11.3691	11.3693	2645.37	11.6016	11.6288	11.6652	11.5387	11.6086	3122.67	11.9191	12.0491	12.0297	12.053	12.0127	4132.32	1.36205	1.15386	1.14687	1.18043	1.5621	1.32333	7.72864	1	2.96e-12	1.47e-09
4732462B05Rik	11.2074	11.3237	11.1725	11.1779	11.2204	2385.99	11.5674	11.6773	11.7181	11.3027	11.5664	3032.7	11.7382	11.7431	11.7627	11.7868	11.7577	3462.69	11.8278	11.6558	12.0986	11.8661	11.8621	3722.59	1.27104	1.45126	1.56018	1.14179	1.22748	1.07506	7.72681	1	7.59e-09	1.6e-06
Zfp457	8.37025	8.23665	8.39095	8.76907	8.44173	347.707	8.16919	8.01771	7.98364	8.331	8.12539	279.245	7.96907	7.82441	8.08688	7.82409	7.92611	243.219	8.32865	8.83801	8.28032	8.65666	8.52591	368.6	1.24517	1.4296	1.06009	1.14812	1.31999	1.5155	7.71847	1	0.000815119	0.00879519
Pola2	9.79478	9.54629	9.85134	9.71269	9.72627	847.032	9.47932	9.4465	9.61353	9.53647	9.51895	733.653	9.48769	9.41965	9.51983	9.45691	9.47102	709.678	9.00178	9.04686	9.01012	9.1213	9.04501	528.227	1.15454	1.19354	1.60354	1.03378	1.3889	1.34351	7.71782	1	1.13e-08	2.22e-06
Tmem63b	8.64563	8.70403	8.65807	8.53539	8.63578	397.768	8.56995	8.65006	8.62352	8.66194	8.62637	395.181	8.54014	8.4572	8.7027	8.27196	8.493	360.286	8.38341	8.16566	8.03913	7.40656	7.99869	255.768	1.00655	1.10403	1.55519	1.09685	1.54508	1.40865	7.71635	1	9.55e-05	0.00121924
Ube1l	9.63345	9.8153	9.8273	9.66097	9.73426	851.732	9.73386	9.47545	9.87486	9.33163	9.60395	778.175	9.74707	9.50543	9.68374	9.68545	9.65542	806.439	9.13126	9.05147	9.03147	9.07187	9.07152	538.021	1.09453	1.05616	1.58308	1.03632	1.44637	1.4989	7.71536	1	3.54e-05	0.00076552
Trmt12	8.03124	8.07361	7.95633	7.86697	7.98204	252.832	7.82258	7.68826	7.59281	7.73039	7.70851	209.167	7.5421	7.04552	7.61591	7.73616	7.48492	179.137	7.53858	7.51317	7.1896	7.16357	7.35123	163.283	1.20876	1.41139	1.54843	1.16763	1.28101	1.0971	7.71432	1	0.000465148	0.00683582
LOC233529	7.08428	6.97442	7.03764	7.01366	7.0275	130.463	7.95887	7.62971	7.54899	7.46487	7.65061	200.938	7.04926	7.1572	6.92579	7.34344	7.11892	138.998	7.06856	6.97017	7.04201	6.93985	7.00515	128.458	1.54019	1.06542	1.01561	1.44562	1.56424	1.08205	7.71313	1	1.17e-06	3.68e-05
6230425C21Rik	8.52965	8.51519	8.41055	8.36304	8.45461	350.825	9.07573	8.81096	8.72411	8.68768	8.82462	453.394	8.84584	9.12553	8.89371	9.1734	9.00962	515.426	9.06835	8.9715	9.14113	9.17606	9.08926	544.678	1.29237	1.46918	1.55257	1.13682	1.20134	1.05675	7.70902	1	3.72e-05	0.00101359
Rbm13	10.3306	10.325	10.3157	10.3626	10.3335	1290.28	10.9168	10.9546	10.8334	10.8502	10.8887	1896.01	10.2629	10.3661	10.1685	10.3645	10.2905	1252.41	10.198	10.2707	10.2053	10.2529	10.2317	1202.42	1.46946	1.03023	1.07307	1.51389	1.57683	1.04158	7.70505	1	1.86e-11	5.16e-09
A930006A19Rik	8.26079	8.39489	8.25446	8.24441	8.28863	312.7	8.19701	8.01939	7.97113	8.21402	8.10039	274.448	7.79979	7.29994	7.80232	7.8734	7.69386	207.054	7.95582	7.8884	7.75758	7.53548	7.78432	220.452	1.13938	1.51023	1.41845	1.32549	1.24494	1.06471	7.70319	1	0.000463595	0.00682308
LOC100043822	8.66915	8.76104	8.73375	8.96486	8.7822	440.257	9.15812	9.15944	9.27995	9.22767	9.2063	590.706	9.3714	9.35373	9.48308	9.28732	9.37388	663.468	9.47386	9.401	9.42595	9.3456	9.4116	681.043	1.34173	1.507	1.54692	1.12318	1.15293	1.02649	7.69825	1	3.07e-10	1.2e-07
Pold3	10.4055	10.286	10.3475	10.2721	10.3278	1285.18	10.9684	10.8537	11.1031	11.001	10.9816	2021.99	10.3268	10.4245	10.3832	10.3124	10.3617	1315.79	10.2278	10.4013	10.3682	10.4661	10.3659	1319.57	1.57331	1.02382	1.02676	1.53671	1.53231	1.00287	7.69577	1	3.02e-07	1.3e-05
Gfer	11.4235	11.4402	11.4802	11.2896	11.4084	2718.07	10.7194	10.8428	10.7737	10.726	10.7655	1740.74	11.4076	11.3821	11.4215	11.3311	11.3856	2675.43	11.4056	11.1458	11.3119	11.3902	11.3134	2544.91	1.56144	1.01594	1.06804	1.53694	1.46197	1.05128	7.69562	1	3.91e-10	5.47e-08
Reep3	9.26897	9.54368	9.65526	9.37217	9.46002	704.286	9.68011	9.71999	9.78788	9.60725	9.69881	831.06	9.54319	9.48846	9.72295	9.62803	9.59566	773.714	9.10031	9.14101	9.02076	8.95587	9.05449	531.708	1.18	1.09858	1.32457	1.07412	1.563	1.45515	7.69542	1	8.63e-06	0.000178272
Alcam	9.65859	9.82227	9.87327	10.0099	9.84102	917.151	9.63674	9.43702	9.61645	9.60281	9.57325	761.793	9.43122	9.71359	9.59586	9.60549	9.58654	768.84	9.98737	10.3271	10.2978	10.0905	10.1757	1156.6	1.20394	1.1929	1.26108	1.00925	1.51826	1.50435	7.68978	1	4.16e-06	0.000100476
LOC386144	8.94337	9.00116	9.23684	9.34942	9.1327	561.326	9.54334	8.99033	9.34633	9.36544	9.31136	635.33	8.50443	8.844	8.60885	8.6742	8.65787	403.904	9.0994	9.11518	9.1856	9.44373	9.21098	592.626	1.13184	1.38975	1.05576	1.57297	1.07206	1.46725	7.68963	1	0.000877889	0.00926821
Gpx1	13.561	13.7943	13.8629	13.575	13.6983	13292.3	13.5662	13.3702	13.6525	13.2232	13.4531	11214.4	13.6726	13.5054	13.6306	13.5637	13.5931	12357.4	12.9848	12.9171	13.1022	13.2227	13.0567	8520.36	1.1853	1.07566	1.56007	1.10193	1.31618	1.45034	7.68948	1	0.000318551	0.00510426
H2afv	11.3645	11.2598	11.2748	11.4136	11.3282	2571.09	11.896	11.7679	12.0016	12.0103	11.9189	3872.18	11.868	12.0293	11.9097	12.048	11.9637	3994.35	11.9369	11.9123	11.969	12.0494	11.9669	4003.12	1.50604	1.55356	1.55697	1.03155	1.03382	1.0022	7.68414	1	6.74e-07	4.98e-05
Exosc10	8.73569	8.78784	8.67947	8.74793	8.73773	426.893	9.09594	9.09871	9.22449	9.24971	9.16722	574.92	8.85469	8.35021	8.78328	8.29333	8.57038	380.137	9.11189	9.17833	9.01023	8.80353	9.026	521.309	1.34675	1.123	1.22117	1.5124	1.10284	1.37137	7.67753	1	8.27e-05	0.00150007
Punc	11.24	11.0766	11.218	11.262	11.1991	2351.13	11.8221	11.6528	11.7588	11.8742	11.777	3509.29	11.314	11.553	10.8991	11.5665	11.3332	2580	11.1051	11.113	11.0406	11.3347	11.1484	2269.85	1.4926	1.09734	1.03581	1.36019	1.54605	1.13664	7.66863	1	9.33e-07	3.12e-05
Ciapin1	10.2429	10.1567	10.1436	10.1969	10.185	1164.11	9.69962	9.49782	9.49908	9.51106	9.55189	750.597	9.9128	10.0852	9.90488	10.0451	9.987	1014.81	10.1007	10.1396	10.1229	10.0826	10.1114	1106.23	1.55091	1.14711	1.05232	1.35201	1.4738	1.09008	7.66624	1	6.73e-09	5.72e-07
Nipsnap1	9.63793	9.91265	9.80885	9.93067	9.82253	905.472	10.0681	10.0973	10.0569	9.99156	10.0535	1062.66	10.4749	10.4868	10.4299	10.4777	10.4673	1415.73	10.1483	10.1558	10.2133	10.1951	10.1781	1158.58	1.17359	1.56352	1.27953	1.33225	1.09027	1.22195	7.66112	1	4.96e-07	2.44e-05
OTTMUSG00000010173	7.20036	7.11082	7.23596	7.54783	7.27374	154.744	6.83842	6.99915	6.95966	7.29928	7.02413	130.159	7.33931	7.84542	7.63241	7.9463	7.69086	206.624	6.99986	7.71915	7.15681	7.10061	7.24411	151.598	1.18889	1.33526	1.02075	1.58747	1.16472	1.36297	7.66006	1	2.09e-05	0.000501615
Cyp4f13	7.36958	7.43348	7.36781	7.48004	7.41273	170.393	7.42777	7.7341	7.46397	7.39446	7.50508	181.657	7.99773	7.09953	7.87997	7.9756	7.73821	213.517	7.24547	7.11461	7.04891	6.9372	7.08655	135.914	1.0661	1.25308	1.25369	1.17538	1.33656	1.57098	7.6558	1	3.03e-07	1.65e-05
Spnb1	8.57548	8.68366	8.77653	8.46399	8.62491	394.782	8.95883	8.77074	9.09949	8.4412	8.81757	451.182	9.124	8.97421	9.04031	9.01036	9.03722	525.381	8.4367	8.2151	8.53311	8.48686	8.41794	342.021	1.14286	1.33081	1.15426	1.16446	1.31917	1.53611	7.64767	1	1.05e-06	4.47e-05
Col6a1	9.29578	9.56375	9.38328	9.47185	9.42866	689.145	9.26105	9.31787	9.18907	9.35368	9.28042	621.848	9.70758	9.36455	9.82331	9.69672	9.64804	802.322	10.0776	9.75588	10.1187	9.59789	9.88753	947.201	1.10822	1.16423	1.37446	1.29022	1.52321	1.18057	7.64091	1	1.09e-06	3.49e-05
Rpusd4	8.67433	8.78687	9.31745	9.1877	8.99159	509.023	9.45044	9.77675	9.61351	9.63301	9.61843	786.023	9.74002	9.43713	9.64581	9.44339	9.56659	758.279	9.72061	9.62827	9.56706	9.49241	9.60209	777.171	1.54418	1.48967	1.52679	1.03659	1.01139	1.02491	7.63353	1	2.9e-06	0.000154561
Slc25a3	11.7403	11.607	11.5313	11.8941	11.6932	3311.28	12.2562	12.1415	12.4311	12.3446	12.2934	5019.63	12.0178	12.2618	12.1762	12.3053	12.1903	4673.53	12.1495	12.4778	12.2118	12.3993	12.3096	5076.46	1.51592	1.4114	1.53308	1.07406	1.01132	1.08622	7.63199	1	4.07e-05	0.00109105
D130017D19Rik	8.79355	8.63419	8.92464	9.09166	8.86101	464.975	8.6155	8.58272	8.6397	8.79039	8.65708	403.683	8.54681	8.55087	8.45121	8.20258	8.43787	346.778	8.47267	8.30687	8.09574	8.14989	8.25629	305.767	1.15183	1.34084	1.52068	1.16409	1.32023	1.13412	7.63181	1	0.000232854	0.00403364
9530065M15Rik	7.10682	7.29343	7.32293	7.14927	7.21811	148.891	7.70192	7.71145	7.75547	7.60372	7.69314	206.95	7.20964	7.53315	6.93005	7.2325	7.22634	149.742	7.02348	6.88279	6.96716	7.27019	7.03591	131.226	1.38995	1.00572	1.13462	1.38205	1.57706	1.1411	7.63049	1	1.18e-06	3.7e-05
2210418H06Rik	8.13319	8.37537	8.21608	8.13916	8.21595	297.336	8.30863	8.42555	8.32076	8.18461	8.30989	317.34	7.96914	7.51403	7.96021	7.24733	7.67268	204.036	8.44976	8.18334	8.33666	7.99515	8.24123	302.592	1.06728	1.45727	1.01768	1.55532	1.04874	1.48303	7.62932	1	0.000666117	0.00756291
Mrpl55	8.90326	8.64514	8.5598	8.60143	8.67741	409.412	9.31265	9.19001	9.23968	9.34231	9.27116	617.871	8.58112	9.03423	8.5765	8.45438	8.66156	404.938	8.71909	8.59125	8.93139	8.99062	8.80809	448.228	1.50917	1.01105	1.09481	1.52584	1.37848	1.1069	7.62625	1	4.94e-05	0.000717701
Lox	9.09497	9.42757	9.07966	9.27054	9.21819	595.594	8.83832	9.14082	8.81069	8.99683	8.94666	493.417	9.26873	8.93363	9.41886	9.18625	9.20187	588.895	9.85518	9.35765	9.85349	9.3606	9.60673	779.675	1.20708	1.01137	1.30907	1.1935	1.58016	1.32396	7.62515	1	3.3e-05	0.000522241
Gs2na-pending	9.0875	9.04054	9.25597	9.08338	9.11685	555.194	9.48573	9.06151	9.44437	9.09736	9.27224	618.334	9.31959	9.68055	9.09074	9.31969	9.35264	653.772	8.87049	8.85229	8.60036	8.63439	8.73939	427.383	1.11373	1.17755	1.29906	1.05731	1.44679	1.52971	7.62415	1	1.1e-05	0.000299836
4930588G05Rik	7.88312	8.11193	7.95522	7.86477	7.95376	247.925	8.2252	8.06799	8.30364	8.13978	8.18415	290.855	8.19368	7.92849	7.8931	7.83638	7.96291	249.503	7.74672	7.5167	7.53902	7.30574	7.52704	184.445	1.17316	1.00636	1.34417	1.16574	1.57692	1.35272	7.61907	1	8.94e-06	0.000183792
Gp38	12.0947	12.0192	12.0664	12.0642	12.0611	4273.27	11.9567	12.0297	11.9187	12.0475	11.9881	4062.48	11.6214	11.5858	11.4066	11.4273	11.5103	2917.06	12.0747	12.0603	12.1672	12.2449	12.1368	4503.36	1.05189	1.46493	1.05384	1.39266	1.10852	1.5438	7.61565	1	9.53e-08	6.4e-06
LOC100045254	7.74891	7.7647	7.74573	7.63437	7.72343	211.341	7.87856	7.88412	7.71895	7.7886	7.81756	225.59	8.26345	8.47593	8.18792	8.23022	8.28938	312.861	7.71253	7.79485	7.42277	7.7518	7.67049	203.726	1.06742	1.48036	1.03738	1.38686	1.10732	1.53569	7.61504	1	4.64e-08	3.51e-06
Rab3a	8.84654	8.8048	8.86273	8.7966	8.82767	454.352	8.42382	8.52005	8.47312	8.46704	8.47101	354.836	8.9706	9.07459	9.04102	9.19048	9.06917	537.146	8.95387	8.97893	9.10697	9.03325	9.01826	518.52	1.28046	1.18223	1.14123	1.51379	1.4613	1.03592	7.61492	1	1.81e-09	1.89e-07
Ank1	8.14602	8.24653	8.33	8.12451	8.21176	296.475	8.45561	8.41957	8.60452	8.1481	8.40695	339.425	8.83326	8.41498	8.72325	8.59537	8.64172	399.407	8.14108	7.91695	8.04446	8.03969	8.03555	262.386	1.14487	1.34719	1.12992	1.17672	1.29361	1.52221	7.61452	1	9.13e-07	4.04e-05
Pcyox1	11.1967	11.4417	11.3913	11.3557	11.3464	2603.72	11.127	11.0902	11.0873	11.0424	11.0867	2174.84	11.5793	11.6461	11.3829	11.5083	11.5291	2955.4	11.8153	11.5749	11.6825	11.7052	11.6945	3314.28	1.1972	1.13507	1.2729	1.3589	1.52392	1.12143	7.60942	1	7.57e-09	6.29e-07
Pitpnm2	8.84246	8.93556	8.94139	8.99671	8.92903	487.422	9.41106	9.46453	9.50366	9.43288	9.45303	700.883	9.57227	9.48695	9.57498	9.59649	9.55767	753.608	9.44903	9.41151	9.57395	9.51365	9.48703	717.598	1.43794	1.54611	1.47223	1.07523	1.02385	1.05018	7.60554	1	9.66e-09	2e-06
Zfp213	8.9198	8.70346	8.67138	8.5664	8.71526	420.295	8.83506	8.58176	8.63308	8.75627	8.70154	416.319	8.3067	7.94396	8.30266	8.09078	8.16102	286.229	8.74638	8.73204	8.79573	8.90023	8.7936	443.748	1.00955	1.46839	1.0558	1.4545	1.06588	1.55033	7.60445	1	3.11e-05	0.000692374
Plxnb3	7.1136	7.0642	7.1129	7.28065	7.14284	141.322	6.66381	6.90253	6.74324	6.88586	6.79886	111.343	6.95276	7.00921	6.93321	7.0926	6.99694	127.729	7.02516	7.28667	7.54487	7.81009	7.4167	170.863	1.26925	1.10642	1.20904	1.14717	1.53457	1.3377	7.60415	1	0.000144084	0.00167447
LOC100045005	11.2775	11.3183	11.4211	11.3341	11.3377	2588.16	11.8144	11.6116	11.8878	11.6571	11.7427	3426.95	11.9951	11.9305	11.9226	11.9416	11.9474	3949.47	11.967	11.8039	11.8865	11.8508	11.8771	3761.45	1.32409	1.52598	1.45333	1.15247	1.09761	1.04999	7.60346	1	8.15e-06	0.000329867
scl0001284.1_18	8.5169	8.54287	8.59783	8.5722	8.55745	376.747	8.758	8.7322	8.69615	8.85071	8.75926	433.313	8.21149	7.79738	8.37532	8.21138	8.14889	283.832	8.46144	8.45491	8.36931	8.27325	8.38973	335.397	1.15014	1.32736	1.12328	1.52665	1.29194	1.18168	7.60106	1	1.03e-05	0.000204397
Sparc	10.2051	10.2847	10.3863	10.3852	10.3153	1274.15	10.9333	10.6553	10.8197	11.0395	10.8619	1861.1	10.2559	10.2564	10.232	10.2769	10.2553	1222.21	10.4573	10.3307	10.5643	10.46	10.4531	1401.81	1.46066	1.04249	1.10019	1.52273	1.32764	1.14694	7.60066	1	1.8e-05	0.000320793
Tsc2	9.9487	9.88782	9.9255	9.79872	9.89019	948.948	10.5993	10.595	10.5408	10.4106	10.5364	1485.19	10.1563	10.0616	10.1882	10.1735	10.1449	1132.18	10.1819	10.05	10.1625	10.0645	10.1147	1108.75	1.56509	1.19309	1.1684	1.31179	1.33951	1.02113	7.59902	1	8.19e-07	2.81e-05
Nsun2	8.24271	8.46927	8.28491	8.30594	8.32571	320.84	7.44488	7.98352	7.6945	7.7198	7.71068	209.481	8.49828	8.25331	8.318	8.17657	8.31154	317.705	8.40525	8.26589	8.37287	8.25033	8.32359	320.368	1.53159	1.00987	1.00147	1.51663	1.52934	1.00838	7.59728	1	3.68e-06	9.16e-05
D430022H17Rik	9.51835	9.51546	9.4359	9.38914	9.46471	706.582	10.0642	9.99621	10.1202	10.0576	10.0596	1067.15	9.50203	9.34409	9.43297	9.50698	9.44651	697.725	9.41867	9.51707	9.34707	9.50035	9.44579	697.375	1.5103	1.01269	1.0132	1.52948	1.53024	1.0005	7.59643	1	4.11e-08	2.53e-06
6430402H23Rik	7.33432	7.30774	7.26474	7.18848	7.27382	154.753	7.77426	7.56952	7.73268	7.52228	7.64968	200.81	7.56139	7.19819	7.5192	7.26325	7.38551	167.209	7.15305	7.13465	7.0067	6.80149	7.02397	130.145	1.29762	1.08049	1.18908	1.20095	1.54297	1.28479	7.5959	1	9.11e-05	0.00117377
LOC547380	8.15606	8.21545	8.20498	8.05084	8.15684	285.399	8.67145	8.70268	8.76341	8.64959	8.69678	414.947	8.53403	8.81644	8.68308	9.01561	8.76229	434.223	8.80651	8.61093	8.87208	8.76524	8.76369	434.644	1.45392	1.52146	1.52294	1.04645	1.04747	1.00097	7.59321	1	1.64e-06	0.000100039
Ermap	9.00153	8.87345	9.17559	8.92719	8.99444	510.031	9.04575	8.68501	9.12093	8.63239	8.87102	468.213	9.34496	8.89625	9.25378	9.07771	9.14318	565.419	8.55369	8.49283	8.49417	8.56986	8.52764	369.041	1.08932	1.1086	1.38205	1.20761	1.26873	1.53213	7.58843	1	0.000198096	0.00296383
C130040J23Rik	7.9552	8.08703	8.02908	8.00502	8.01908	259.408	8.08533	8.21301	8.39814	8.21067	8.22679	299.578	8.25193	8.00847	7.92514	7.64026	7.95645	248.388	7.79649	7.79439	7.6666	7.11264	7.59253	193.01	1.15485	1.04437	1.34402	1.20609	1.55214	1.28692	7.58839	1	2.89e-05	0.000472207
Ptrf	8.09442	7.55656	7.76644	7.99596	7.85334	231.255	8.01131	8.08674	8.14087	8.18345	8.10559	275.439	8.11363	7.96403	8.12897	8.24031	8.11174	276.615	8.41413	8.53727	8.61135	8.44421	8.50174	362.476	1.19106	1.19615	1.56743	1.00427	1.31599	1.3104	7.58529	1	8.94e-05	0.00196246
Endogl1	8.57196	8.64508	8.52365	8.48153	8.55556	376.252	8.33452	8.48431	8.56425	8.43052	8.4534	350.532	8.56268	8.50661	8.56228	8.35057	8.49553	360.919	8.09329	7.96018	7.82757	7.86619	7.93681	245.029	1.07338	1.04248	1.53554	1.02963	1.43057	1.47297	7.58457	1	1.35e-06	5.48e-05
Eno1	12.7934	12.6485	12.6259	12.5977	12.6664	6500.58	12.0765	12.0137	12.0235	12.0724	12.0465	4230.22	12.3887	12.4208	12.4246	12.4012	12.4088	5437.88	12.5619	12.4958	12.4049	12.577	12.5099	5832.55	1.5367	1.19543	1.11453	1.28548	1.37878	1.07258	7.58351	1	3.53e-09	3.35e-07
Plek2	8.33326	8.15835	8.41901	8.19448	8.27628	310.033	8.40402	8.19815	8.53703	7.95303	8.27306	309.342	8.72987	8.42723	8.49086	8.67248	8.58011	382.711	8.04102	7.73861	8.2064	7.73451	7.93014	243.898	1.00223	1.23442	1.27116	1.23718	1.26832	1.56914	7.58245	1	0.000961136	0.00993591
Vcp	12.5234	12.4386	12.476	12.502	12.485	5732.71	13.1788	13.0906	13.1469	13.023	13.1098	8839.77	12.9601	13.0577	13.0463	13.0191	13.0208	8311.09	12.9016	12.9925	13.0703	13.0421	13.0016	8201.32	1.54199	1.44977	1.43062	1.06361	1.07785	1.01338	7.57722	1	7.09e-08	8.81e-06
6230416J20Rik	9.73092	9.75271	9.64551	9.6994	9.70714	835.871	9.69434	9.73188	9.86078	9.77562	9.76566	870.473	9.17516	9.27532	9.08635	9.11639	9.16331	573.363	9.59258	9.6198	9.48459	9.6673	9.59107	771.257	1.0414	1.45784	1.08378	1.51819	1.12864	1.34514	7.57498	1	5.2e-06	0.00016643
Ror2	8.9467	9.17555	8.81943	8.95272	8.9736	502.715	9.70289	9.53196	9.48955	9.60993	9.58358	767.265	9.55222	9.52986	9.66344	9.4952	9.56018	754.921	9.63435	9.55749	9.49218	9.43024	9.52857	738.558	1.52624	1.50169	1.46914	1.01635	1.03887	1.02215	7.57444	1	1.47e-07	1.54e-05
LOC670044	8.05741	8.01052	8.07909	7.95456	8.02539	260.546	8.55866	8.63022	8.5911	8.46392	8.56097	377.668	7.96307	8.0386	8.01863	7.74413	7.94111	245.76	8.0642	8.20013	7.91514	8.07252	8.063	267.426	1.44952	1.06016	1.02641	1.53673	1.41223	1.08816	7.57322	1	6.44e-07	2.35e-05
Cox6a2	8.88233	8.70538	8.95779	8.75683	8.82558	453.696	8.97112	9.09198	9.10497	8.98426	9.03808	525.695	8.78038	8.84868	8.95264	8.59463	8.79408	443.898	8.65843	8.38146	8.4572	8.11969	8.40419	338.777	1.15869	1.02207	1.33922	1.18427	1.55174	1.31029	7.56629	1	0.000109975	0.00135551
Ncan	9.53623	9.67918	9.58363	9.56045	9.58987	770.618	9.17368	9.23538	9.22425	9.29926	9.23314	601.802	9.71579	9.44651	9.69836	9.50652	9.59179	771.646	9.93443	9.92731	9.74848	9.89658	9.8767	940.118	1.28052	1.00133	1.21995	1.28223	1.56217	1.21833	7.56453	1	2.4e-08	1.64e-06
Col5a1	11.3717	11.409	11.2962	11.4854	11.3906	2684.81	11.7089	11.8333	11.7321	11.7686	11.7607	3470.01	11.754	11.8056	11.8452	11.9405	11.8363	3656.68	12.0717	11.7991	12.1112	12.0601	12.0105	4126.01	1.29246	1.36199	1.5368	1.05379	1.18905	1.12835	7.56244	1	9.53e-10	2.96e-07
Hspb7	7.32219	7.24869	7.44602	7.39849	7.35385	163.58	7.24065	7.22992	6.83714	7.29898	7.15167	142.189	6.99908	6.36073	6.92122	6.78148	6.76563	108.807	7.39972	7.46886	7.46471	6.88415	7.30436	158.063	1.15043	1.50339	1.0349	1.3068	1.11164	1.45269	7.55985	1	7.7e-05	0.00141471
Trpc2	8.21457	8.15603	8.25694	8.26996	8.22437	299.077	8.78831	8.71237	8.90007	8.79874	8.79987	445.683	8.35668	8.04211	8.40729	8.04535	8.21286	296.699	8.3839	8.22572	8.4833	8.30248	8.34885	326.027	1.49019	1.00801	1.09011	1.50213	1.36701	1.09885	7.55631	1	0.00018558	0.00204849
Mgmt	7.21735	7.33621	7.27703	7.38596	7.30414	158.039	7.70404	7.85388	7.80733	7.79772	7.79074	221.435	7.71098	7.54973	7.82148	7.59076	7.66824	203.408	7.93855	7.93625	7.82963	7.91761	7.90551	239.77	1.40114	1.28708	1.51716	1.08862	1.0828	1.17876	7.55557	1	3.92e-08	5.9e-06
Zbtb2	8.68787	8.85371	8.92944	8.8689	8.83498	456.661	9.35119	8.83219	9.65746	9.2612	9.27551	619.736	8.58477	8.49075	8.85668	8.65494	8.64678	400.812	8.8531	8.98598	8.80933	8.78203	8.85761	463.881	1.3571	1.13934	1.01581	1.5462	1.33598	1.15735	7.55178	1	0.000107557	0.00133369
Tusc1	9.14473	9.37437	9.13674	9.21418	9.2175	595.313	9.08572	9.12753	9.06787	8.98064	9.06544	535.759	9.58495	9.75297	9.63418	9.79413	9.69156	826.893	9.20199	9.24625	9.24276	9.22849	9.22987	600.438	1.11116	1.38901	1.00861	1.54341	1.12072	1.37715	7.55005	1	3.4e-09	4.02e-07
Zfp101	10.1497	10.2277	10.1749	10.331	10.2208	1193.35	10.0732	10.0841	10.2273	10.2067	10.1478	1134.47	9.63922	9.56878	9.72156	9.52043	9.6125	782.799	10.2262	10.2746	10.0514	10.1329	10.1713	1153.08	1.0519	1.52446	1.03492	1.44925	1.0164	1.47303	7.54996	1	6.66e-08	4.68e-06
B130019G13Rik	9.37878	9.35785	9.36767	9.32502	9.35733	655.9	9.51335	9.50405	9.57609	9.30272	9.47406	711.172	8.91195	8.82884	8.94927	8.80456	8.87365	469.068	9.40924	9.47123	9.412	9.41928	9.42794	688.798	1.08427	1.3983	1.05016	1.51614	1.03248	1.46844	7.54979	1	1.04e-09	1.61e-07
1700013G10Rik	7.85539	7.97178	7.94259	8.02244	7.94805	246.946	8.29651	8.12543	8.45513	8.30465	8.29543	314.176	8.2558	7.99317	8.06896	7.94444	8.06559	267.908	7.78076	7.73369	7.55336	7.69126	7.68977	206.467	1.27225	1.08489	1.19605	1.1727	1.52168	1.29758	7.54515	1	1.37e-08	1.02e-06
A330019B12Rik	7.40677	7.42383	7.4162	7.55129	7.44952	174.796	7.53577	7.47431	7.44366	7.71668	7.5426	186.445	7.9275	7.90403	7.91013	7.87081	7.90312	239.373	7.31675	7.4718	7.47229	6.92975	7.29765	157.33	1.06665	1.36945	1.11101	1.28388	1.18506	1.52147	7.53752	1	1.64e-08	1.42e-06
AW555464	9.68317	9.77873	9.68859	9.60912	9.6899	825.945	10.0652	10.3029	9.96524	10.1514	10.1212	1113.73	10.2148	10.0145	10.2614	10.2483	10.1847	1163.88	10.297	10.2975	10.3479	10.2425	10.2962	1257.4	1.34843	1.40915	1.52237	1.04503	1.129	1.08035	7.53433	1	1.67e-07	1.7e-05
R3hcc1	9.43576	9.72268	9.64267	9.79088	9.648	802.302	10.1348	10.0718	10.0208	9.90343	10.0327	1047.48	10.1451	10.3259	10.2667	10.3603	10.2745	1238.59	9.97747	9.85806	10.0976	10.1159	10.0122	1032.73	1.30559	1.5438	1.2872	1.18245	1.01429	1.19934	7.53268	1	0.000397929	0.00507149
Brd4	8.50883	8.55619	8.44563	8.51111	8.50544	363.406	8.99705	9.22825	9.07079	9.02676	9.08071	541.46	9.21701	8.88801	9.22146	9.05013	9.09415	546.528	9.06174	9.01693	9.05748	8.93718	9.01833	518.548	1.48996	1.5039	1.42691	1.00936	1.04418	1.05396	7.52828	1	1.85e-07	1.82e-05
Nav1	9.55	9.65588	9.61884	9.45055	9.56882	759.454	9.97394	10.0512	10.0729	10.0066	10.0261	1042.73	10.2831	10.0034	10.2501	10.1909	10.1819	1161.59	10.0842	10.0108	10.0839	10.0342	10.0533	1062.51	1.373	1.5295	1.39905	1.11399	1.01897	1.09324	7.52775	1	9.32e-08	1.08e-05
1810037I17Rik	11.1363	11.2732	11.2865	11.2024	11.2246	2392.99	11.1545	11.214	11.2008	10.9891	11.1396	2256.05	10.6657	10.6087	10.7023	10.5775	10.6385	1594.12	11.0643	11.0039	10.9974	10.964	11.0074	2058.55	1.0607	1.50113	1.16246	1.41523	1.09594	1.29134	7.52681	1	1.17e-07	7.43e-06
6330414G02Rik	8.04108	8.1572	8.05183	8.07461	8.08118	270.818	7.73933	7.85708	7.94913	7.63663	7.79554	222.173	8.37709	8.33601	8.42036	8.42334	8.3892	335.274	8.32462	8.06619	8.32155	8.11266	8.20626	295.345	1.21895	1.23801	1.09057	1.50907	1.32935	1.1352	7.52113	1	5.62e-06	0.000128124
2300004C15Rik	8.75088	8.80936	8.79243	8.83004	8.79568	444.389	9.50112	9.3341	9.34535	9.37632	9.38922	670.559	9.25908	9.43456	9.44794	9.37517	9.37919	665.911	9.32886	9.24186	9.50637	9.44385	9.38024	666.396	1.50895	1.49849	1.49958	1.00698	1.00625	1.00073	7.52097	1	3.35e-08	5.16e-06
2810404O06Rik	8.20005	8.36004	8.27539	8.20839	8.26097	306.761	7.37692	7.83848	7.72086	7.65156	7.64696	200.43	8.11461	7.97594	8.08557	7.97165	8.03694	262.64	8.13787	8.10943	8.00508	7.70037	7.98819	253.913	1.53051	1.16799	1.20814	1.31038	1.26684	1.03437	7.51823	1	4.43e-05	0.000660673
Nsg2	9.66917	9.87838	9.82545	10.1851	9.88953	948.516	9.62781	9.33896	9.6275	9.72585	9.58003	765.378	9.77049	9.94528	10.04	10.1506	9.97657	1007.51	10.0312	10.1904	10.3312	10.1815	10.1836	1162.95	1.23928	1.06219	1.22607	1.31635	1.51945	1.15429	7.51763	1	0.000109606	0.00135277
Zfp69	8.14477	8.06433	8.07038	7.97544	8.06373	267.562	7.49598	7.59492	7.53062	7.45652	7.51951	183.484	7.95021	8.14951	7.88319	8.04331	8.00656	257.166	7.99178	8.00386	8.13468	8.3169	8.1118	276.628	1.45823	1.04042	1.03388	1.40158	1.50764	1.07568	7.51744	1	1.47e-07	7.21e-06
LOC100040085	8.58125	8.6896	8.61385	8.72298	8.65192	402.242	9.09559	8.86769	9.08104	9.05419	9.02463	520.815	8.41827	8.53011	8.43471	8.36681	8.43747	346.683	8.52873	8.59064	8.55397	8.46425	8.5344	370.774	1.29478	1.16026	1.08487	1.50228	1.40467	1.06949	7.51635	1	2.89e-08	1.91e-06
D230005E09Rik	9.19097	9.53903	9.3428	9.31111	9.34598	650.758	8.93543	8.87222	9.04684	8.97102	8.95638	496.75	8.9335	8.80476	8.97278	8.81957	8.88265	472.003	8.8614	8.75225	8.81154	8.55885	8.74601	429.35	1.31003	1.37872	1.51568	1.05243	1.15698	1.09934	7.51318	1	1.53e-07	1.59e-05
LOC624198	8.6284	8.56318	8.71052	8.43074	8.58321	383.534	8.50534	8.45004	8.50905	8.49723	8.49041	359.641	9.10311	9.15344	9.15878	8.92808	9.08585	543.394	8.72937	8.56337	8.68435	8.63546	8.65314	402.582	1.06644	1.41681	1.04966	1.51093	1.1194	1.34977	7.51301	1	8.1e-08	5.57e-06
Skiv2l2	12.1224	12.0359	11.9382	12.0476	12.036	4199.57	12.2508	12.1349	12.2068	12.1576	12.1875	4664.63	11.8304	12.0506	11.9203	11.9649	11.9416	3933.38	11.1949	11.7632	11.7695	11.6558	11.5958	3095.24	1.11074	1.06767	1.35678	1.18591	1.50703	1.27078	7.49892	1	5.26e-07	2.01e-05
Ipo9	10.841	10.88	10.8543	10.8233	10.8496	1845.3	10.8909	10.8726	10.8113	10.8102	10.8462	1840.97	10.0022	10.5447	10.2996	10.514	10.3401	1296.23	10.8829	10.8447	11.0551	10.9706	10.9383	1962.32	1.00235	1.42359	1.06342	1.42025	1.06592	1.51386	7.48938	1	4.22e-08	3.25e-06
Fgf15	9.05056	9.17351	9.00484	9.20819	9.10928	552.287	8.28831	8.5532	8.41484	8.83534	8.52292	367.837	9.18376	8.59717	9.14965	9.04717	8.99444	510.03	8.82612	9.13669	8.87952	8.87368	8.929	487.414	1.50145	1.08285	1.1331	1.38656	1.32508	1.0464	7.47544	1	0.0001664	0.00187853
scl0002702.1_3805	10.3261	10.5299	10.4839	10.6147	10.4887	1436.81	10.8582	10.4989	10.9928	10.685	10.7587	1732.58	10.5453	10.6711	10.268	10.3748	10.4648	1413.26	10.2238	10.1449	10.1517	10.0948	10.1538	1139.2	1.20585	1.01667	1.26125	1.22595	1.52088	1.24057	7.47117	1	0.00024743	0.00254964
scl0002007.1_97	8.34229	8.20579	8.27385	8.20979	8.25793	306.115	7.93567	8.07393	8.07065	7.99065	8.01773	259.165	8.47684	8.63769	8.53089	8.8422	8.6219	393.96	8.31889	8.22376	8.34345	8.10134	8.24686	303.775	1.18116	1.28697	1.0077	1.52011	1.17213	1.29688	7.46495	1	0.000234857	0.00338652
LOC380691	8.01753	8.02448	8.07509	7.86681	7.99598	255.287	7.85354	7.62343	8.02793	7.42166	7.73164	212.547	7.89434	7.77697	7.69025	7.64156	7.75078	215.386	7.37584	7.39022	7.32622	7.48121	7.39337	168.123	1.20108	1.18525	1.51845	1.01335	1.26424	1.28112	7.4635	1	1.3e-06	8.23e-05
EG240038	7.61602	7.48227	7.43694	7.43604	7.49282	180.12	7.25394	7.36754	7.23887	7.31056	7.29273	156.794	7.76869	8.14054	7.75869	7.90091	7.89221	237.569	7.41134	7.41583	7.57037	7.57398	7.49288	180.129	1.14877	1.31895	1.00005	1.51517	1.14882	1.31889	7.45065	1	8.25e-05	0.00149963

## Sheet: FC<1.5
NAMES	CD1-1	CD1-2	CD1-3	CD1-4	CD1_AVG	CD1 Avg Sig	B6-1	B6-2	B6-3	B6-4	B6_AVG	B6 Avg Sig	129-1	129-2	129-3	129-4	129_AVG	129 Avg Sig	FVB-1	FVB-2	FVB-3	FVB-4	FVB_AVG	FVB Avg Sig	CD1 vs B6	CD1 vs 129	CD1 vs FVB	B6 vs 129	B6 vs FVB	129 vs FVB	Total FC	FC>1.5
Rb1	10.4575	10.4532	10.4402	10.4142	10.4413	1390.39	9.903	9.93114	9.92933	9.75013	9.8784	941.229	10.5477	10.3467	10.4268	10.4575	10.4447	1393.66	9.80025	9.87052	9.92444	9.87094	9.86654	933.521	1.47721	1.00235	1.48941	1.48068	1.00826	1.49291	7.95082	0
Eml1	9.73276	9.47208	9.61205	9.45742	9.56858	759.327	9.96222	10.151	10.1479	10.1945	10.1139	1108.13	9.93144	9.9366	10.0307	10.0126	9.97784	1008.39	9.5473	9.69198	9.44511	9.44132	9.53143	740.023	1.45935	1.32801	1.02609	1.09891	1.49742	1.36265	7.77242	0
Fignl1	11.2134	11.0597	11.3063	11.1573	11.1842	2326.89	11.2986	11.2003	11.438	11.3513	11.3221	2560.22	10.6822	10.7897	10.7344	10.9016	10.777	1754.64	10.6883	10.781	10.7827	10.769	10.7552	1728.4	1.10028	1.32613	1.34627	1.45912	1.48127	1.01518	7.72825	0
Tipin	9.67511	9.69164	9.60265	9.72001	9.67235	815.96	10.2608	10.1552	10.205	10.2666	10.2219	1194.25	10.2204	10.2365	10.1376	10.284	10.2196	1192.39	9.68913	9.96518	9.80266	9.74653	9.80088	891.986	1.46362	1.46133	1.09317	1.00156	1.33887	1.33678	7.69533	0
5330414O08Rik	7.12308	7.01958	6.93282	7.04928	7.03119	130.797	7.18473	7.19738	7.25489	7.00171	7.15968	142.981	6.7874	6.60858	6.86574	6.227	6.62218	98.5087	6.7547	6.59661	6.74078	6.33471	6.6067	97.4575	1.09315	1.32777	1.34209	1.45146	1.46711	1.01079	7.69237	0
2810423A18Rik	11.1233	11.136	11.185	11.2019	11.1616	2290.69	10.97	11.1132	11.0061	11.024	11.0284	2088.64	10.4006	10.6469	10.476	10.8122	10.5839	1534.91	10.4267	10.853	10.6753	10.7543	10.6773	1637.54	1.09674	1.49239	1.39886	1.36076	1.27548	1.06686	7.69109	0
Slc27a6	7.62556	7.65354	7.41598	7.60434	7.57486	190.66	7.36027	7.48825	7.41993	7.37175	7.41005	170.078	7.7976	8.15955	7.8194	7.90105	7.9194	242.09	7.93755	7.84377	7.96324	8.19565	7.98505	253.361	1.12102	1.26975	1.32887	1.42341	1.48968	1.04656	7.67928	0
Tceal7	7.55263	7.74702	7.61364	7.57826	7.62289	197.114	7.25601	7.59468	7.45216	7.26455	7.39185	167.946	7.78687	8.29766	7.63209	7.97078	7.92185	242.502	7.96081	7.8184	8.19852	7.92461	7.97559	251.704	1.17368	1.23026	1.27695	1.44393	1.49872	1.03795	7.66149	0
Arid3b	8.81865	8.67902	8.88091	8.76146	8.78501	441.115	8.76254	8.90623	8.81796	8.8489	8.83391	456.322	8.49463	8.57213	8.26136	8.22082	8.38723	334.818	8.27951	8.33436	8.19691	8.36608	8.29422	313.912	1.03447	1.31748	1.40522	1.36289	1.45366	1.0666	7.64032	0
Ndfip2	9.82809	10.1104	9.90246	10.2545	10.0239	1041.08	10.349	10.3485	10.2886	10.3643	10.3376	1294	9.64095	9.86748	9.93277	10.012	9.8633	931.43	10.2905	10.5077	10.4084	10.4852	10.4229	1372.83	1.24294	1.11772	1.31866	1.38926	1.06092	1.4739	7.6034	0
9430064K01Rik	7.88733	7.98165	7.89599	7.89454	7.91488	241.332	8.50389	8.23375	8.74838	8.24522	8.43281	345.565	8.31245	8.43409	8.06407	8.32245	8.28326	311.538	7.93451	7.73732	8.08889	7.82539	7.89653	238.282	1.4319	1.29091	1.0128	1.10922	1.45023	1.30743	7.6025	0
LOC100047007	6.88465	6.91214	6.90025	6.85022	6.88682	118.342	7.11158	7.14488	7.29649	7.71778	7.31768	159.53	7.03395	7.2791	7.24615	7.52604	7.27131	154.484	6.8079	6.8013	6.72751	6.81406	6.78769	110.484	1.34804	1.3054	1.07112	1.03267	1.44392	1.39825	7.5994	0
D430006B11Rik	7.06107	7.03666	6.95091	7.18098	7.05741	133.196	7.06495	6.97566	7.01675	7.1147	7.04301	131.874	6.92586	5.95895	6.90118	7.0866	6.71815	105.284	6.75173	6.63695	6.77266	5.87064	6.50799	91.0126	1.01003	1.26511	1.46349	1.25255	1.44896	1.15681	7.59694	0
Srrm2	9.52458	9.43462	9.58482	9.64708	9.54777	748.457	9.99863	9.60897	9.78373	9.93044	9.83044	910.454	10.0421	10.1538	10.0294	10.2274	10.1132	1107.58	10.0402	10.0597	10.1721	10.1104	10.0956	1094.15	1.21644	1.47982	1.46188	1.21651	1.20176	1.01227	7.58869	0
C030010B13Rik	7.52596	7.65039	7.36801	7.59915	7.53588	185.577	7.89737	7.79308	7.89679	7.64606	7.80832	224.151	7.29826	7.28545	7.24863	7.19179	7.25603	152.856	7.85648	7.76641	8.05402	7.59699	7.81848	225.733	1.20786	1.21406	1.21638	1.46641	1.00706	1.47677	7.58855	0
2610103J23Rik	8.83779	8.91232	8.6788	9.0707	8.87491	469.475	9.09919	8.96848	9.17828	9.14561	9.09789	547.947	8.5054	8.54574	8.49177	8.55804	8.52524	368.428	9.07755	9.14989	9.02514	9.11425	9.09171	545.602	1.16715	1.27427	1.16215	1.48726	1.0043	1.48089	7.57601	0
BC031181	9.43141	9.52639	9.55284	9.43876	9.48735	717.757	9.85231	9.88876	9.81892	9.75297	9.82824	909.066	9.81329	9.65373	9.76668	9.62645	9.71504	840.461	9.41394	9.11701	9.18238	9.28465	9.2495	608.662	1.26654	1.17096	1.17924	1.08163	1.49355	1.38083	7.57274	0
Mkrn1	8.455	8.58275	8.45203	8.49521	8.49625	361.098	8.2307	8.19182	8.2709	8.22037	8.22845	299.923	8.65128	8.76239	8.62139	8.8794	8.72861	424.204	8.73221	8.6983	8.90464	8.86448	8.79991	445.693	1.20397	1.17476	1.23427	1.41438	1.48603	1.05066	7.56406	0
Ehd1	8.44045	8.37121	8.55525	8.35384	8.43019	344.937	8.03156	8.10864	8.1496	7.93035	8.05504	265.955	8.11603	7.47423	8.00248	7.89805	7.8727	234.378	7.95443	7.93573	7.78463	7.74176	7.85414	231.383	1.29697	1.47171	1.49076	1.13472	1.14941	1.01295	7.55653	0
E030026I10Rik	9.13175	9.41698	9.29082	9.36487	9.3011	630.828	9.35153	9.17805	9.19703	9.16321	9.22246	597.36	9.56967	9.466	9.73787	9.89809	9.66791	813.45	9.7368	9.52514	9.89615	9.8131	9.7428	856.79	1.05603	1.2895	1.3582	1.36174	1.43429	1.05328	7.55304	0
Ptx3	10.1435	10.3704	10.218	10.2643	10.249	1216.94	9.95665	9.83631	9.94257	10.1105	9.9615	997.034	9.94444	9.98262	9.96963	9.98219	9.96972	1002.73	10.4769	10.5854	10.4925	10.4824	10.5093	1457.52	1.22056	1.21362	1.1977	1.00571	1.46186	1.45355	7.55299	0
LOC382153	8.51401	8.42831	8.35819	8.3905	8.42275	343.163	8.6074	8.57751	8.56459	8.67555	8.60626	389.711	8.09192	8.01157	8.09999	8.10495	8.07711	270.055	8.28547	8.11996	8.05098	7.909	8.09135	272.734	1.13565	1.27072	1.25823	1.44308	1.4289	1.00992	7.5465	0
Hist2h2be	9.37883	9.39512	9.34224	9.38591	9.37553	664.224	9.48194	9.37126	9.44527	9.39227	9.42268	686.294	8.91945	8.61982	9.03407	9.00296	8.89408	475.755	9.04666	9.1021	8.99654	9.02322	9.04213	527.173	1.03323	1.39615	1.25997	1.44254	1.30184	1.10808	7.5418	0
A330049H05Rik	9.5038	9.68177	9.53719	9.66382	9.59664	774.244	9.90891	9.57217	10.0353	9.89119	9.85189	924.09	9.05966	9.56838	9.1561	9.37206	9.28905	625.579	9.35269	9.53092	9.31078	9.26706	9.36536	659.561	1.19354	1.23764	1.17388	1.47718	1.40107	1.05432	7.53763	0
Zfp472	9.58614	9.63432	9.48775	9.44893	9.53929	744.066	9.13687	9.18423	9.22622	9.28378	9.20778	591.312	9.00719	9.11489	9.11089	9.07147	9.07611	539.736	9.63188	9.53762	9.63282	9.61186	9.60355	777.956	1.25833	1.37857	1.04555	1.09556	1.31564	1.44137	7.53502	0
Adi1	8.99469	8.82995	9.03297	8.8814	8.93475	489.36	8.43569	8.57882	8.40618	8.39547	8.45404	350.687	9.09797	8.8332	9.108	9.10336	9.03563	524.802	8.7671	8.85226	8.76174	8.6878	8.76722	435.71	1.39543	1.07243	1.12313	1.4965	1.24245	1.20448	7.53441	0
C3	8.45207	8.73844	8.71813	8.56303	8.61792	392.872	8.32593	8.47784	8.33021	8.38599	8.37999	333.142	8.91613	8.4582	8.90388	9.25794	8.88403	472.455	9.13816	8.67568	9.22882	8.66057	8.92581	486.336	1.17929	1.20257	1.2379	1.41818	1.45984	1.02938	7.52716	0
Rnu6	10.4902	10.7352	10.591	10.95	10.6916	1653.83	11.2767	11.0183	11.3154	11.3171	11.2319	2405.12	10.471	10.7205	10.5877	10.8297	10.6522	1609.32	10.8352	10.8642	10.8725	10.7322	10.8261	1815.38	1.45428	1.02766	1.09768	1.4945	1.32486	1.12804	7.52702	0
Stx11	7.5597	7.39752	7.68592	7.43617	7.51983	183.524	7.69349	7.77498	7.73443	7.82286	7.75644	216.233	7.38028	7.20454	7.35048	6.94304	7.21958	149.043	7.36474	7.36539	7.11374	7.08944	7.23333	150.469	1.17823	1.23135	1.21968	1.45081	1.43705	1.00957	7.52669	0
Dm15	9.20258	9.37537	9.29873	9.35406	9.30768	633.713	9.28193	9.18113	9.37531	9.22686	9.26631	615.795	9.80218	9.58912	9.69847	9.62044	9.67755	818.905	9.81315	9.69766	9.85618	9.72471	9.77293	874.871	1.0291	1.29223	1.38055	1.32983	1.42072	1.06834	7.52077	0
Nvl	8.66289	8.96658	8.67481	8.82924	8.78338	440.617	9.18313	9.16949	9.1973	9.19155	9.18537	582.199	9.17672	8.91629	9.20755	8.94533	9.06147	534.288	8.68173	8.78053	8.59978	8.51277	8.6437	399.957	1.32133	1.21259	1.10166	1.08967	1.45565	1.33586	7.51677	0
Them4	7.16071	7.41193	7.33075	7.36538	7.31719	159.476	7.3102	7.29043	7.35364	7.35732	7.3279	160.664	7.03544	6.57852	6.97857	7.30023	6.97319	125.644	7.02259	6.9612	6.67024	6.625	6.81976	112.967	1.00745	1.26927	1.4117	1.27872	1.42221	1.11221	7.50157	0
Lmx1a	7.58346	7.69066	7.70613	7.61843	7.64967	200.808	7.86531	7.75815	8.14316	7.71042	7.86926	233.821	8.06437	7.62858	7.95375	7.84995	7.87416	234.617	7.44659	7.4291	7.11737	7.31998	7.32826	160.704	1.1644	1.16836	1.24955	1.0034	1.45498	1.45993	7.50064	0
B130065G19Rik	8.33857	8.21797	8.32639	8.53224	8.35379	327.147	8.6846	8.40145	8.68257	8.68343	8.61301	391.539	7.84892	8.24555	8.1859	8.02356	8.07598	269.844	8.03601	8.17729	8.11816	8.06093	8.0981	274.012	1.19683	1.21235	1.19391	1.45098	1.42891	1.01545	7.49844	0
Vamp2	9.06728	9.32561	9.22211	9.27209	9.22177	597.077	9.54169	9.534	9.68074	9.49759	9.5635	756.662	9.49801	9.66589	9.61207	9.96966	9.68641	823.949	9.69199	9.86305	9.89591	9.76166	9.80315	893.395	1.26728	1.37997	1.49628	1.08893	1.18071	1.08428	7.49744	0
Zyx	11.451	11.6645	11.5454	11.4707	11.5329	2963.11	12.1061	12.2426	12.1267	11.955	12.1076	4413.22	12.1471	12.0357	12.1225	12.1514	12.1142	4433.33	12.214	12.0544	12.0497	11.9846	12.0757	4316.55	1.48938	1.49617	1.45676	1.00456	1.02239	1.02705	7.49632	0
B230386D16Rik	9.08055	9.08687	9.28095	9.31407	9.19061	584.318	9.8944	9.37731	9.6872	9.7017	9.66515	811.898	9.37744	9.61185	9.53168	9.47308	9.49851	723.33	9.7654	9.85097	9.56815	9.84815	9.75816	865.965	1.38948	1.23791	1.48201	1.12244	1.06659	1.19719	7.49562	0
Cttnbp2	7.90553	8.09002	8.03108	8.02569	8.01308	258.331	8.35187	8.43005	8.44197	8.34148	8.39134	335.773	7.98381	7.62811	7.95269	7.74395	7.82714	227.093	8.2597	8.11668	8.17517	8.24813	8.19992	294.05	1.29977	1.13756	1.13827	1.47857	1.14189	1.29485	7.49091	0
2210410E06Rik	10.2967	10.307	10.2563	10.3888	10.3122	1271.38	10.4642	10.4703	10.5272	10.4758	10.4844	1432.57	9.99569	10.0523	10.044	10.0822	10.0436	1055.4	10.5836	10.673	10.5525	10.629	10.6095	1562.38	1.12678	1.20464	1.22888	1.35737	1.09061	1.48036	7.48865	0
Zfp748	7.85502	7.86752	7.84916	7.88174	7.86336	232.867	7.61157	7.57115	7.6703	7.59855	7.61289	195.753	7.34388	7.4443	7.2955	7.20924	7.32323	160.145	7.83468	7.97645	7.92952	7.62985	7.84262	229.544	1.18959	1.4541	1.01448	1.22235	1.17262	1.43335	7.48649	0
C530036F05Rik	9.11596	9.34087	9.23886	9.11196	9.20191	588.914	8.70774	8.59574	8.75107	8.62469	8.66981	407.261	9.20937	9.53137	9.09897	9.05321	9.22323	597.68	9.09902	8.81771	9.10985	9.06969	9.02407	520.613	1.44603	1.01489	1.13119	1.46756	1.27833	1.14803	7.48603	0
LOC547150	8.25427	7.99446	8.22981	8.06808	8.13666	281.435	7.99647	8.05808	7.95846	8.26453	8.06939	268.613	8.68205	8.71107	8.69252	8.5142	8.64996	401.696	8.42027	8.28209	8.25479	7.86749	8.20616	295.325	1.04773	1.42731	1.04936	1.49544	1.09944	1.36018	7.47947	0
Mcat	9.15707	9.18247	9.18794	9.19997	9.18186	580.786	9.02257	9.16516	9.1519	9.10098	9.11015	552.623	8.63556	8.5407	8.67017	8.58874	8.60879	390.395	9.22899	9.05081	9.24457	9.13979	9.16604	574.45	1.05096	1.48769	1.01103	1.41555	1.0395	1.47146	7.47618	0
Metapl1	7.93882	8.10401	7.94241	7.95625	7.98537	253.417	8.22014	8.25378	8.36814	8.32386	8.29148	313.317	8.34124	8.22537	8.25507	8.09834	8.23	300.247	7.88464	7.87959	7.64802	7.61163	7.75597	216.162	1.23637	1.18479	1.17235	1.04353	1.44945	1.38899	7.47548	0
BC065085	7.89992	7.77311	7.80097	7.74413	7.80453	223.562	7.35248	7.63437	7.35594	7.45361	7.4491	174.744	7.31268	7.33449	7.26014	7.41424	7.33039	160.941	7.84124	7.79592	7.66347	7.99334	7.82349	226.52	1.27937	1.3891	1.01323	1.08577	1.29629	1.40747	7.47123	0
Aatk	8.73476	9.07595	8.93212	8.95501	8.92446	485.88	8.85587	8.95418	9.14993	9.07443	9.0086	515.062	9.23598	9.03404	9.41769	9.26102	9.23718	603.489	9.7312	9.4794	9.46163	9.17908	9.46283	705.66	1.06006	1.24205	1.45233	1.17168	1.37005	1.1693	7.46548	0
Rad1	8.70079	8.74016	8.61121	8.6048	8.66424	405.691	8.79082	8.76441	8.79127	8.84998	8.79912	445.451	8.32532	8.39644	8.21616	8.14504	8.27074	308.845	8.39693	8.64618	8.28262	8.28491	8.40266	338.417	1.09801	1.31358	1.19879	1.44231	1.31628	1.09575	7.46471	0
C130085D15Rik	9.91467	10.1931	10.1406	10.0131	10.0654	1071.47	10.527	10.2782	10.5748	10.3881	10.442	1391.12	10.1992	10.3585	9.93584	10.1828	10.1691	1151.32	9.85393	9.81311	9.9691	9.81394	9.86252	930.923	1.29833	1.07453	1.15097	1.20828	1.49435	1.23675	7.46322	0
Foxp4	7.41957	7.27114	7.25079	7.27897	7.30512	158.146	7.47787	7.70087	7.55761	7.71075	7.61178	195.602	7.78371	7.90599	7.86574	7.88007	7.85888	232.144	7.50693	7.3479	7.45466	7.4189	7.4321	172.697	1.23684	1.46791	1.092	1.18682	1.13263	1.34423	7.46044	0
Gpr125	12.0833	11.9471	12.1407	12.3094	12.1201	4451.68	12.6303	12.4946	12.7182	12.6649	12.627	6325.67	12.5589	12.6543	12.5934	12.5924	12.5998	6207.39	12.1273	12.4347	12.2133	12.3982	12.2934	5019.7	1.42096	1.39439	1.1276	1.01906	1.26017	1.2366	7.45878	0
Pttg1	7.65973	7.66892	7.65079	7.38383	7.59082	192.781	7.14135	7.11848	6.99648	7.11941	7.09393	136.611	7.59035	7.71211	7.54085	7.41734	7.56516	189.383	7.72983	7.71496	7.23444	8.03158	7.6777	204.747	1.41117	1.01795	1.06207	1.38629	1.49876	1.08113	7.45737	0
Mtf1	7.96959	7.94881	7.87724	7.85532	7.91274	240.975	7.87481	8.03128	7.97045	7.9285	7.95126	247.496	7.89965	7.43531	7.85254	7.8138	7.75032	215.318	7.63088	7.56283	7.27224	7.1441	7.40252	169.192	1.02706	1.11916	1.42427	1.14945	1.46281	1.27263	7.45538	0
Dpp3	10.9184	11.0193	10.9862	10.8626	10.9466	1973.61	11.5003	11.4332	11.4556	11.5072	11.4741	2844.68	11.3456	11.4097	11.3649	11.4925	11.4032	2708.27	11.127	11.1838	11.1485	11.1613	11.1552	2280.53	1.44136	1.37224	1.15551	1.05037	1.24738	1.18756	7.45441	0
Lyplal1	9.535	9.50769	9.48581	9.76087	9.57234	761.312	9.05716	9.05529	9.02458	9.00674	9.03594	524.916	9.42418	9.48761	9.4158	9.50931	9.45923	703.9	9.49953	9.74802	9.44456	9.67328	9.59135	771.407	1.45035	1.08156	1.01326	1.34098	1.46958	1.0959	7.45163	0
Mboat2	8.26249	8.23632	8.2577	8.34753	8.27601	309.976	8.85315	8.52255	8.65102	8.80134	8.70701	417.9	8.08927	8.2968	8.07825	8.07747	8.13545	281.199	8.22006	8.26109	8.17663	8.17136	8.20728	295.555	1.34817	1.10233	1.04879	1.48614	1.41395	1.05105	7.45043	0
Stk32a	7.29693	7.16906	7.18098	7.05408	7.17526	144.534	6.83249	7.12625	6.83893	7.10049	6.97454	125.761	7.45948	7.55991	7.36911	7.43263	7.45528	175.495	7.15933	6.97178	6.51706	7.01592	6.91602	120.762	1.14927	1.21421	1.19685	1.39546	1.04139	1.45323	7.45042	0
C730046C01Rik	8.43501	8.5849	8.63393	8.71733	8.59279	386.089	8.77235	8.79436	8.91997	8.8031	8.82244	452.71	8.38471	8.1674	8.33342	8.18037	8.26647	307.933	8.92217	8.63545	8.70197	8.69692	8.73913	427.306	1.17255	1.25381	1.10675	1.47016	1.05945	1.38766	7.45038	0
Nrp	8.92039	8.9585	9.01822	9.12627	9.00584	514.078	9.19687	9.04716	9.20072	9.14959	9.14859	567.543	8.57536	8.73867	8.56469	8.54701	8.60643	389.758	8.74832	8.77435	8.73447	8.96806	8.8063	447.672	1.104	1.31897	1.14834	1.45614	1.26777	1.14859	7.44381	0
1810032O08Rik	7.8366	7.75735	7.76139	7.73797	7.77333	218.779	8.12903	8.07197	8.20337	8.05821	8.11565	277.366	7.97896	8.01703	7.85525	7.92184	7.94327	246.129	7.67134	7.5898	7.56693	7.42841	7.56412	189.246	1.26779	1.12501	1.15605	1.12691	1.46563	1.30058	7.44198	0
Map3k3	8.99664	8.90411	9.0918	8.90909	8.97541	503.347	8.55296	8.54968	8.53992	8.65518	8.57444	381.208	8.89708	8.84637	8.92524	8.9242	8.89822	477.124	8.56997	8.51397	8.44398	8.39186	8.47994	357.04	1.3204	1.05496	1.40978	1.25161	1.06769	1.33633	7.44077	0
A730054J21Rik	10.9831	11.22	11.0657	11.1051	11.0935	2185.08	11.2645	11.4187	11.2919	11.1759	11.2877	2500.06	11.5363	11.3355	11.6696	11.6179	11.5398	2977.36	11.5331	11.6601	11.7376	11.5227	11.6134	3133.1	1.14415	1.36259	1.43386	1.19091	1.25321	1.05231	7.43704	0
Rabl4	8.63127	8.54859	8.68703	8.62145	8.62208	394.009	9.17173	9.10963	9.09092	9.1172	9.12237	557.323	8.80802	8.44942	8.79995	8.62329	8.67017	407.363	8.70648	8.63378	8.53173	8.33682	8.55221	375.379	1.41449	1.03389	1.04963	1.36813	1.48469	1.0852	7.43604	0
Zfp148	9.21932	9.23864	9.33184	9.11117	9.22524	598.515	9.15815	8.95219	8.97462	8.9395	9.00611	514.174	8.7528	8.51964	8.70856	8.65283	8.65846	404.069	8.77829	8.85962	8.9542	8.97857	8.89267	475.293	1.16403	1.48122	1.25926	1.27249	1.08181	1.17627	7.43507	0
LOC230896	8.53056	8.37166	8.45264	8.51606	8.46773	354.031	8.8072	9.01406	8.83824	9.00843	8.91699	483.371	8.34128	8.44018	8.31317	8.34814	8.36069	328.715	8.27272	8.44554	8.42347	8.39848	8.38505	334.312	1.36533	1.07702	1.05898	1.47049	1.44587	1.01703	7.43471	0
Nipa1	9.77319	9.97517	9.83021	9.75796	9.83413	912.786	9.19843	9.33567	9.3239	9.18246	9.26011	613.158	9.57881	9.5686	9.57018	9.37781	9.52385	736.147	9.6847	9.59383	9.47953	9.6836	9.61042	781.67	1.48866	1.23995	1.16774	1.20058	1.27483	1.06184	7.4336	0
B230337C21Rik	8.8222	8.87901	8.90854	8.84621	8.86399	465.936	9.23105	9.08753	9.32004	9.1007	9.18483	581.981	9.15249	9.09438	8.88269	8.9673	9.02422	520.667	8.70185	8.58317	8.62448	8.62621	8.63393	397.256	1.24906	1.11746	1.17289	1.11776	1.465	1.31066	7.43283	0
Zfp579	9.58741	9.54385	9.31331	9.4621	9.47667	712.462	10.1252	10.0693	10.0222	9.95786	10.0436	1055.45	10.0204	9.80612	9.98443	9.90624	9.9293	975.029	9.99977	9.93987	10.0095	9.97713	9.98156	1010.99	1.48142	1.36854	1.41902	1.08248	1.04397	1.03689	7.43231	0
4833431P16Rik	8.83636	9.13585	8.94189	9.11522	9.00733	514.608	9.47601	9.17816	9.64962	9.47904	9.44571	697.336	9.19198	9.40439	9.04588	9.07225	9.17863	579.484	8.89143	8.74011	8.94346	9.03212	8.90178	478.302	1.35508	1.12607	1.0759	1.20337	1.45794	1.21154	7.42992	0
Epha3	9.54624	9.81574	9.69669	9.7689	9.70689	835.73	9.22126	9.07032	9.12731	9.26634	9.17131	576.553	9.54667	9.67701	9.61228	9.57569	9.60291	777.615	9.69601	9.79619	9.682	9.70652	9.72018	843.461	1.44953	1.07473	1.00925	1.34873	1.46294	1.08468	7.42986	0
2310022M17Rik	8.58337	8.62968	8.61942	8.66339	8.62397	394.523	8.99822	8.98972	9.05153	9.03504	9.01863	518.654	9.07959	9.14243	9.09103	9.23744	9.13762	563.247	8.64968	8.80906	8.84218	8.71126	8.75305	431.449	1.31463	1.42766	1.0936	1.08598	1.20212	1.30548	7.42947	0
Ogfrl1	9.2388	9.27312	9.39427	9.31503	9.3053	632.667	9.30335	9.29667	9.35193	9.21312	9.29127	626.542	8.60295	8.78823	8.74671	8.8771	8.75375	431.66	9.19672	9.21826	9.1658	9.22975	9.20263	589.208	1.00978	1.46566	1.07376	1.45147	1.06336	1.36498	7.42902	0
Cgrrf1	8.63206	8.50479	8.57267	8.62525	8.58369	383.662	7.89006	8.15497	7.92381	8.03426	8.00078	256.138	8.49199	8.34762	8.33048	8.07088	8.31024	317.418	8.41565	8.46733	8.33104	8.20831	8.35558	327.552	1.49787	1.2087	1.1713	1.23925	1.27881	1.03193	7.42786	0
6720458F09Rik	9.6171	9.56839	9.54954	9.58758	9.58065	765.708	10.0566	9.92763	9.92447	9.76133	9.91752	967.096	9.80196	9.79653	9.84761	9.86779	9.82847	909.211	9.39227	9.54608	9.22733	9.43003	9.39893	675.086	1.26301	1.18741	1.13424	1.06367	1.43255	1.34681	7.42768	0
Arhgap12	8.75462	8.70135	8.57661	8.64461	8.6693	407.117	8.55855	8.67348	8.73463	8.63145	8.64953	401.576	7.99753	8.2264	8.00216	8.19829	8.10609	275.535	8.59504	8.68195	8.56578	8.68892	8.63292	396.98	1.0138	1.47755	1.02553	1.45744	1.01158	1.44076	7.42666	0
3830406C13Rik	8.54087	8.59747	8.52167	8.52964	8.54741	374.135	8.51998	8.46309	8.44717	8.43456	8.4662	353.655	8.96154	8.95138	9.05665	8.99922	8.9922	509.238	8.48849	8.43597	8.49003	8.33812	8.43816	346.847	1.05791	1.36111	1.07867	1.43993	1.01963	1.46819	7.42544	0
Scoc	9.91841	9.91363	9.77271	10.1135	9.92956	975.201	10.2569	10.2643	10.326	10.3418	10.2972	1258.29	9.8324	9.91225	9.92301	10.0617	9.93234	977.085	10.2985	10.5014	10.4113	10.3892	10.4001	1351.27	1.29028	1.00193	1.38563	1.2878	1.07389	1.38296	7.42249	0
Irx2	8.81088	8.90147	8.91642	9.02366	8.91311	482.074	9.22224	9.32327	9.28181	9.27247	9.27495	619.493	9.41521	9.31235	9.52702	9.57214	9.45668	702.659	9.41679	9.44455	9.42606	9.3635	9.41273	681.574	1.28506	1.45758	1.41384	1.13425	1.10021	1.03094	7.42187	0
Adam23	8.97103	9.21942	8.93246	8.92766	9.01264	516.506	8.68732	8.7395	8.76057	8.71884	8.72656	423.6	9.03335	9.32866	9.17769	9.09487	9.15864	571.514	9.15708	9.26485	9.43518	9.24358	9.27517	619.592	1.21932	1.1065	1.19958	1.34918	1.46268	1.08412	7.4214	0
LOC100046744	9.23118	9.11165	9.25291	9.19331	9.19726	587.018	9.08115	9.06728	9.08002	9.06276	9.0728	538.5	9.63125	9.57061	9.61871	9.56916	9.59743	774.666	9.53072	9.46733	9.34071	9.35307	9.42296	686.424	1.0901	1.31966	1.16934	1.43856	1.2747	1.12855	7.42092	0
Dapk1	8.02197	8.06278	8.04751	7.96634	8.02465	260.411	8.18031	8.14399	8.1425	8.04064	8.12686	279.531	8.35488	8.4058	8.41165	8.4913	8.41591	341.539	7.83576	7.92737	7.95655	7.69039	7.85252	231.123	1.07342	1.31154	1.12672	1.22183	1.20945	1.47774	7.42069	0
Nhlrc2	8.72044	8.62973	8.60985	8.33885	8.57472	381.283	9.22766	9.05202	9.09146	9.16538	9.13413	561.885	8.96659	9.1236	9.0449	8.89546	9.00764	514.718	8.9191	8.91757	8.86188	8.90902	8.90189	478.34	1.47367	1.34996	1.25456	1.09164	1.17465	1.07605	7.42053	0
D230021E06Rik	8.5697	8.71037	8.75881	8.6495	8.6721	407.907	9.0556	9.02104	9.13515	9.05222	9.066	535.968	8.92755	8.78729	8.71126	8.48577	8.72797	424.014	8.57986	8.53779	8.37816	8.46703	8.49071	359.715	1.31395	1.03949	1.13397	1.26403	1.48998	1.17875	7.42017	0
2810449K13Rik	7.09282	7.02123	7.02321	7.00003	7.03432	131.082	7.07069	7.12515	7.10187	6.93568	7.05835	133.283	6.94033	5.68891	6.90269	6.63763	6.54239	93.2085	6.85734	6.69259	7.00668	6.64825	6.80122	111.524	1.01679	1.40633	1.17536	1.42994	1.1951	1.1965	7.42003	0
B130008O17Rik	7.82194	7.90837	7.91128	7.91129	7.88822	236.914	8.47381	8.38327	8.57462	8.3765	8.45205	350.204	8.23842	7.93065	8.42401	8.05589	8.16224	286.47	8.40072	8.39884	8.06132	8.19593	8.2642	307.449	1.47819	1.20917	1.29772	1.22248	1.13906	1.07323	7.41986	0
Pdlim1	10.7595	10.7266	10.8245	10.6699	10.7451	1716.34	11.0655	11.2588	11.1907	11.002	11.1293	2239.95	10.6673	10.7696	10.6302	10.6503	10.6793	1639.85	10.4682	10.5843	10.5106	10.6959	10.5648	1514.64	1.30507	1.04665	1.13317	1.36595	1.47887	1.08266	7.41237	0
5830434P21Rik	11.3066	11.2794	11.2807	11.4566	11.3308	2575.86	11.8236	11.701	11.7758	11.7865	11.7717	3496.62	11.7651	11.7398	11.7574	12.0195	11.8205	3616.71	11.7834	11.9256	11.9029	11.9606	11.8931	3803.55	1.35746	1.40408	1.47661	1.03434	1.08778	1.05166	7.41193	0
Mscp-pending	6.92358	6.88529	6.78853	6.81871	6.85403	115.682	7.0276	7.23109	7.37883	7.22957	7.21677	148.753	6.84179	6.32213	6.76794	6.67984	6.65292	100.631	6.81114	6.8125	6.85904	6.63983	6.78063	109.944	1.28587	1.14958	1.05219	1.4782	1.35298	1.09255	7.41138	0
Atn1	7.8703	7.87313	7.85569	7.89125	7.87259	234.361	8.2094	8.35457	8.33227	8.42188	8.32953	321.691	8.62638	7.92209	8.60595	8.38521	8.38491	334.279	8.49814	8.58137	8.50891	8.1273	8.42893	344.636	1.37263	1.42634	1.47054	1.03913	1.07133	1.03098	7.41095	0
2310058D17Rik	7.55759	7.66589	7.40212	7.4104	7.509	182.152	6.96888	7.21177	7.1248	7.13449	7.10999	138.14	7.03801	6.95662	7.00835	7.17024	7.0433	131.9	7.47062	7.40137	7.56771	7.46721	7.47673	178.123	1.31861	1.38098	1.02262	1.04731	1.28944	1.35043	7.40939	0
Agl	8.51922	8.51501	8.46925	8.46649	8.49249	360.159	8.72144	8.81234	8.8664	8.81948	8.80491	447.242	8.21756	8.2661	8.22223	8.2813	8.2468	303.762	8.57606	8.71408	8.51149	8.60657	8.60205	388.575	1.24179	1.18566	1.0789	1.47234	1.15098	1.27921	7.40888	0
Tceb3	8.79393	8.84336	8.77521	8.70329	8.77895	439.265	8.0809	8.5317	8.29108	8.31706	8.30518	316.307	8.79601	8.31713	8.72345	8.83695	8.66839	406.859	8.82857	8.82124	8.95485	8.81017	8.85371	462.627	1.38873	1.07965	1.05318	1.28628	1.46259	1.13707	7.40749	0
AU019823	8.72444	8.7304	8.70472	8.71135	8.71773	421.015	8.83263	8.6882	8.6616	8.50227	8.67117	407.646	9.03178	9.07506	9.10374	9.20571	9.10407	550.299	9.03498	9.14717	9.14378	9.1846	9.12763	559.359	1.03279	1.30708	1.3286	1.34994	1.37217	1.01646	7.40704	0
Cstf1	10.5627	10.5328	10.6576	10.4369	10.5475	1496.64	10.485	10.5729	10.4421	10.4892	10.4973	1445.46	10.8295	10.8407	10.8208	10.8794	10.8426	1836.34	10.2979	10.342	10.2438	10.1976	10.2703	1235.01	1.03541	1.22698	1.21184	1.27042	1.1704	1.48691	7.40196	0
2810049C16Rik	7.8349	7.89152	7.98878	7.8175	7.88317	236.087	7.67688	7.99112	7.81647	7.94129	7.85644	231.752	7.72615	7.83973	7.88691	7.92944	7.84556	230.01	7.55544	7.55184	7.10371	7.09344	7.32611	160.464	1.0187	1.02642	1.47127	1.00757	1.44426	1.43341	7.40164	0
Fmn2	8.11395	8.0066	8.1563	8.0308	8.07691	270.018	8.50785	8.43585	8.48602	8.43714	8.46671	353.781	8.12446	8.03945	8.18816	8.24711	8.14979	284.009	7.96352	7.95928	7.82205	7.86855	7.90335	239.412	1.31021	1.05182	1.12784	1.24567	1.47771	1.18628	7.39953	0
Ccm2	7.68378	7.42872	7.48887	7.42587	7.50681	181.876	7.49355	7.70726	7.56379	7.7492	7.62845	197.876	7.5655	6.57008	7.49327	6.88625	7.12878	139.951	7.56482	7.75336	7.59582	7.75611	7.66752	203.308	1.08797	1.29957	1.11784	1.41389	1.02745	1.45271	7.39944	0
D230048P18Rik	8.74776	8.89853	8.94521	8.82219	8.85342	462.537	8.90319	8.80694	9.10182	8.97632	8.94707	493.555	8.94658	8.82414	8.75343	8.365	8.72229	422.348	8.63515	8.55565	8.40433	8.02424	8.40484	338.93	1.06706	1.09516	1.3647	1.1686	1.45621	1.24612	7.39785	0
C030014I23Rik	7.66349	7.78854	7.65591	7.65158	7.68988	206.484	7.38656	7.70856	7.56199	7.6117	7.5672	189.651	7.27843	6.99372	7.2903	7.20129	7.19094	146.113	7.75422	7.73153	7.95628	7.47331	7.72883	212.134	1.08876	1.41318	1.02737	1.29798	1.11855	1.45185	7.39768	0
5830407P18Rik	8.70909	8.93656	8.9795	8.90888	8.88351	472.283	9.03946	8.89794	9.05625	8.82681	8.95512	496.316	8.45739	8.57389	8.48692	8.46021	8.4946	360.686	8.57152	8.42602	8.47332	8.59162	8.51562	365.979	1.05089	1.3094	1.29046	1.37603	1.35613	1.01467	7.39759	0
6430598J10Rik	6.86698	6.79307	6.76602	6.72202	6.78702	110.433	7.09637	7.13498	7.1021	7.2107	7.13604	140.657	6.84002	6.8665	6.79039	6.85792	6.83871	114.461	6.82578	6.70382	7.01945	5.71452	6.56589	94.7395	1.27369	1.03648	1.16565	1.22887	1.48467	1.20816	7.39752	0
Fn1	8.9398	8.95119	8.98745	9.0863	8.99119	508.882	9.25195	9.21994	9.15712	9.3487	9.24443	606.527	9.18026	9.32911	9.35291	9.36888	9.30779	633.759	9.45806	9.61114	9.61521	9.55019	9.55865	754.121	1.19188	1.2454	1.48192	1.0449	1.24334	1.18992	7.39735	0
Ccdc124	8.66824	8.73059	8.64139	8.56204	8.65057	401.864	9.10336	9.1405	9.17977	9.12304	9.13667	562.873	8.64334	8.8832	8.6952	8.92551	8.78681	441.666	8.46054	8.58195	8.69715	8.66697	8.60165	388.468	1.40065	1.09904	1.03449	1.27443	1.44896	1.13694	7.39451	0
Col4a1	12.0202	11.9424	12.0739	11.9334	11.9925	4074.71	12.428	12.4354	12.4639	12.3671	12.4236	5493.82	12.2598	12.2975	12.2356	12.1787	12.2429	4847.12	12.5486	12.6244	12.4344	12.4717	12.5198	5872.56	1.34827	1.18956	1.44122	1.13342	1.06894	1.21156	7.39297	0
BC022224	8.56398	8.54231	8.72066	8.42946	8.56411	378.488	8.4312	8.41934	8.56052	8.22839	8.40987	340.112	8.67133	8.47184	8.72323	8.4207	8.57177	380.506	8.20584	7.98803	7.90705	8.08846	8.04734	264.54	1.11283	1.00533	1.43074	1.11877	1.28567	1.43837	7.39171	0
Ide	9.21078	9.18616	9.34769	9.31846	9.26577	615.566	9.63951	9.55857	9.62318	9.46516	9.57161	760.923	8.98969	8.98132	9.01757	9.05543	9.011	515.92	9.23844	9.30521	9.43854	9.39625	9.34461	650.142	1.23613	1.19314	1.05617	1.47489	1.17039	1.26016	7.39089	0
Dlg5	10.9538	10.9563	10.9559	10.9739	10.96	1992	11.4053	11.4314	11.4952	11.3706	11.4256	2750.79	11.4261	11.4301	11.4599	11.5124	11.4571	2811.49	11.507	11.5045	11.4605	11.5908	11.5157	2928.05	1.38092	1.41139	1.46991	1.02207	1.06444	1.04146	7.39018	0
Gdf1	9.08654	9.20869	9.30711	9.18232	9.19616	586.572	9.12652	9.06235	9.15527	9.14754	9.12292	557.536	9.72231	9.35296	9.60586	9.76723	9.61209	782.578	9.56429	9.34677	9.52074	9.50359	9.48385	716.016	1.05208	1.33416	1.22068	1.40364	1.28425	1.09296	7.38777	0
Lxn	10.6308	10.8046	10.8562	10.7439	10.7589	1732.8	10.6054	10.7414	10.5217	10.5225	10.5977	1549.65	10.5606	10.6429	10.7916	10.8797	10.7187	1685.21	11.0684	11.1179	11.2474	11.2014	11.1588	2286.24	1.11819	1.02824	1.31939	1.08748	1.47533	1.35665	7.38527	0
Krt15	8.10279	8.34755	8.26126	8.03754	8.18729	291.487	7.47925	7.88957	7.69252	7.75434	7.70392	208.502	8.09336	8.11604	8.35251	8.36377	8.23142	300.542	8.31213	7.9927	8.06171	7.77784	8.03609	262.486	1.398	1.03107	1.11049	1.44143	1.25891	1.14499	7.38489	0
Riok3	10.238	10.3249	10.2884	10.3432	10.2986	1259.48	10.2314	10.2621	10.2945	10.2264	10.2536	1220.78	10.6499	10.6982	10.6913	10.8084	10.7119	1677.32	10.188	10.0631	10.2103	10.1575	10.1547	1139.93	1.03171	1.33175	1.10488	1.37398	1.07092	1.47142	7.38466	0
scl0003476.1_2802	7.70246	7.74058	7.79064	7.77304	7.75168	215.521	7.82544	7.65632	7.84706	7.87265	7.80037	222.918	7.75859	6.85198	7.74403	7.40198	7.43914	173.542	7.46276	7.58314	7.31643	6.92821	7.32263	160.078	1.03432	1.24189	1.34635	1.28452	1.39256	1.08411	7.38374	0
Igfbp3	9.24091	9.3034	9.19152	9.39868	9.28363	623.233	8.86623	8.86958	8.77898	8.91404	8.85721	463.751	9.31551	9.2577	9.31074	9.20025	9.27105	617.823	9.47528	9.45712	9.4393	9.32929	9.42525	687.515	1.3439	1.00876	1.10314	1.33223	1.48251	1.1128	7.38334	0
9830001H06Rik	8.35359	8.34581	8.43657	8.33849	8.36861	330.525	8.71866	8.74859	8.70461	8.69477	8.71666	420.702	8.92114	8.82333	8.89963	8.98699	8.90777	480.293	8.78123	8.7846	8.8827	8.87833	8.83172	455.629	1.27283	1.45312	1.3785	1.14165	1.08302	1.05413	7.38326	0
Chchd5	8.48213	8.56413	8.54805	8.43063	8.50624	363.607	7.90564	8.25193	7.76991	8.01431	7.98545	253.431	8.49138	8.2955	8.55916	8.69184	8.50947	364.423	8.40908	8.40131	8.36776	8.28978	8.36698	330.151	1.43474	1.00224	1.10134	1.43796	1.30272	1.10381	7.3828	0
Sox10	9.21739	9.30322	9.23899	9.1382	9.22445	598.186	9.70514	9.75628	9.81812	9.74718	9.75668	865.073	9.84428	9.65616	9.75518	9.80299	9.76465	869.869	9.75676	9.62237	9.72512	9.71212	9.70409	834.11	1.44616	1.45418	1.3944	1.00554	1.03712	1.04287	7.38027	0
A330080J22Rik	7.71748	7.90045	8.00361	8.24599	7.96688	250.19	7.87241	7.91746	7.95012	7.96162	7.9254	243.099	8.50805	8.53575	8.45386	8.16118	8.41471	341.256	8.37094	8.37397	8.15634	8.06302	8.24107	302.557	1.02917	1.36399	1.20931	1.40377	1.24459	1.1279	7.37873	0
5330403D14Rik	7.85046	8.06878	7.98581	7.81794	7.93075	244.001	8.20436	8.2591	8.22557	8.21537	8.2261	299.435	8.16762	7.87809	7.95527	7.56347	7.89111	237.39	7.86884	7.60691	7.57849	7.58477	7.65975	202.216	1.22719	1.02785	1.20664	1.26137	1.48077	1.17394	7.37775	0
Iqgap2	8.85955	8.93506	8.88345	8.83389	8.87799	470.48	9.28064	9.26903	9.15037	9.15228	9.21308	593.49	8.78594	8.75756	8.81577	8.79268	8.78799	442.026	8.73509	8.69286	8.5881	8.64549	8.66538	406.013	1.26146	1.06437	1.15878	1.34266	1.46175	1.0887	7.37772	0
2011-09-03	8.27472	8.44768	8.3348	8.27413	8.33283	322.428	8.88848	8.72808	8.88454	8.83332	8.8336	456.226	8.40625	8.46154	8.67067	8.78053	8.57975	382.614	8.25881	8.42127	8.24419	8.47827	8.35064	326.431	1.41497	1.18667	1.01242	1.19239	1.39762	1.17211	7.37617	0
Tmem35	8.4437	8.76305	8.45916	8.57903	8.56123	377.736	8.12315	8.2501	7.96957	8.22571	8.14213	282.505	8.46997	8.17506	8.44177	8.08152	8.29208	313.447	8.65472	8.50021	8.76709	8.61209	8.63353	397.146	1.3371	1.2051	1.05139	1.10953	1.4058	1.26703	7.37595	0
Csf2ra	7.75159	7.77435	7.7877	7.6882	7.75046	215.338	8.11291	8.05575	8.01905	7.95157	8.03482	262.254	8.3303	8.44601	8.28674	8.07973	8.28569	312.063	8.16862	8.0267	8.40064	8.07994	8.16897	287.81	1.21787	1.44918	1.33655	1.18993	1.09745	1.08427	7.37524	0
1810055E12Rik	9.59202	9.63484	9.58373	9.64926	9.61496	784.137	9.52789	9.52236	9.48029	9.51653	9.51177	730.007	9.23142	9.09096	9.2004	9.01173	9.13363	561.689	9.55843	9.76175	9.76554	9.59054	9.66907	814.102	1.07415	1.39603	1.03821	1.29966	1.1152	1.44938	7.37264	0
Gfi1b	7.78132	7.90045	7.96012	7.8253	7.86679	233.422	8.12996	8.05398	8.29423	7.92848	8.10166	274.69	8.26096	8.11607	8.12153	8.29403	8.19815	293.69	7.73542	7.65449	7.69307	7.69842	7.69535	207.268	1.1768	1.25819	1.12618	1.06917	1.32529	1.41696	7.37259	0
Pyroxd1	9.31375	9.32426	9.1929	9.04937	9.22007	596.373	9.31164	9.35085	9.36399	9.49515	9.38041	666.475	9.10609	9.08948	9.11481	9.14915	9.11488	554.438	8.78707	9.08083	8.71423	8.7619	8.83601	456.986	1.11755	1.07564	1.30501	1.20207	1.45841	1.21325	7.37193	0
6330403K07Rik	12.5267	12.6395	12.6142	12.4704	12.5627	6049.98	11.9874	12.1192	11.9363	11.986	12.0072	4116.63	12.4027	12.1994	12.3903	12.4384	12.3577	5248.57	12.4892	12.4362	12.3485	12.3722	12.4115	5448.07	1.46964	1.15269	1.11048	1.27497	1.32343	1.03801	7.36922	0
Tmem119	9.05032	9.13882	8.96161	9.14161	9.07309	538.607	9.76247	9.27231	9.56175	9.65996	9.56412	756.984	9.33018	9.53519	9.30683	9.3725	9.38618	669.145	9.5453	9.54849	9.73925	9.5079	9.58523	768.145	1.40545	1.24236	1.42617	1.13127	1.01474	1.14795	7.36794	0
Sall4	8.51373	8.20052	8.51188	8.26595	8.37302	331.536	8.84489	8.70746	8.75479	8.67368	8.74521	429.111	8.26085	8.3285	8.17559	8.33667	8.27541	309.846	8.24297	8.21698	8.1692	8.20579	8.20873	295.852	1.29431	1.07	1.12061	1.38492	1.45042	1.0473	7.36756	0
Bag3	9.95578	9.87646	9.88497	9.93161	9.9122	963.542	10.3067	10.3642	10.2948	10.1601	10.2814	1244.58	10.4934	10.4214	10.3419	10.6447	10.4753	1423.61	10.2365	10.2511	10.3085	10.2096	10.2514	1218.95	1.29167	1.47748	1.26507	1.14385	1.02102	1.1679	7.367	0
6430527G18Rik	9.97208	9.96284	9.8172	9.84629	9.8996	955.161	9.96563	9.881	9.86271	9.99784	9.9268	973.338	9.98099	10.1554	10.0431	10.092	10.0679	1073.32	10.3335	10.3622	10.6245	10.3642	10.4211	1371.09	1.01903	1.12371	1.43545	1.10272	1.40865	1.27742	7.36698	0
Bmper	8.85174	9.05145	8.97812	8.96178	8.96077	498.267	8.78425	8.63972	8.5852	8.70241	8.6779	409.55	8.92481	9.28315	8.93333	9.15606	9.07434	539.074	9.24345	9.21599	9.36652	9.04294	9.21723	595.198	1.21662	1.0819	1.19454	1.31626	1.4533	1.10411	7.36673	0
Mrto4	9.48219	9.3411	9.31582	9.26846	9.35189	653.432	9.43928	9.40646	9.41217	9.40912	9.41676	683.481	9.37711	9.48255	9.50051	9.29665	9.4142	682.271	9.04211	8.89937	8.77435	8.8197	8.88388	472.406	1.04599	1.04413	1.3832	1.00177	1.44681	1.44425	7.36615	0
Snx18	10.9704	10.9315	10.8189	10.7507	10.8679	1868.76	10.896	10.9099	11.0838	10.8057	10.9238	1942.7	11.0583	11.0853	10.9843	11.137	11.0662	2144.18	10.4359	10.4601	10.4608	10.6992	10.514	1462.29	1.03957	1.14739	1.27797	1.10371	1.32854	1.46632	7.36349	0
4930547N16Rik	8.05387	8.00238	8.08021	7.96706	8.02588	260.634	8.51233	8.55155	8.70555	8.56487	8.58357	383.631	8.47732	8.43775	8.49023	8.30875	8.42851	344.536	8.32012	8.46444	8.35112	8.44154	8.3943	336.463	1.47191	1.32191	1.29094	1.11347	1.14019	1.02399	7.36242	0
Nhlrc1	8.35606	8.3529	8.41475	8.32403	8.36194	328.998	8.24636	8.25662	8.26541	8.31179	8.27004	308.696	8.56623	8.87654	8.67428	8.7775	8.72364	422.743	8.6227	8.77256	8.68315	8.7731	8.71288	419.602	1.06577	1.28494	1.27539	1.36945	1.35927	1.00749	7.3623	0
LOC100046690	8.00815	8.12658	8.15042	8.03837	8.08088	270.762	8.2497	8.2611	8.58874	8.08444	8.29599	314.299	8.58033	8.05953	8.51477	8.32958	8.37105	331.083	7.98303	7.8418	7.83197	7.81146	7.86706	233.465	1.1608	1.22279	1.15975	1.0534	1.34623	1.41813	7.3611	0
Capn5	8.74977	8.74745	8.88843	8.6291	8.75369	431.641	9.15795	9.23443	9.23014	9.03617	9.16467	573.907	9.15775	8.58507	8.91449	8.94639	8.90092	478.019	8.76756	8.64041	8.60247	8.54242	8.63821	398.439	1.32959	1.10745	1.08333	1.20059	1.44039	1.19973	7.36108	0
Khsrp	7.60615	7.35869	7.63291	7.42808	7.50646	181.831	8.07124	7.84757	7.87019	7.99285	7.94546	246.503	7.27981	7.73102	7.31161	7.56201	7.47111	177.431	7.20435	7.31588	7.41605	7.65977	7.39901	168.781	1.35567	1.0248	1.07732	1.38929	1.46049	1.05125	7.35881	0
Aqp5	7.10539	7.02746	7.0822	7.03321	7.06207	133.627	6.81407	7.00404	6.81422	6.91932	6.88791	118.432	7.11166	7.96366	7.10845	6.90304	7.2717	154.525	7.04724	6.87621	8.31316	7.34089	7.39437	168.24	1.1283	1.1564	1.25903	1.30476	1.42056	1.08875	7.3578	0
Siat7c	8.98329	9.1268	8.96082	8.96105	9.00799	514.844	9.325	9.26512	9.37976	8.96609	9.23399	602.155	9.24055	9.29726	8.9683	9.04618	9.13807	563.422	8.80962	8.78495	8.68045	8.5492	8.70605	417.622	1.16959	1.09436	1.2328	1.06875	1.44187	1.34912	7.35647	0
5033413D16Rik	11.0599	11.1662	11.0233	11.0955	11.0862	2174.13	11.1196	11.1739	11.1831	11.1414	11.1545	2279.52	11.3093	11.349	11.1182	11.2035	11.245	2427.07	10.7734	10.6454	10.5453	10.8491	10.7033	1667.31	1.04847	1.11634	1.30398	1.06473	1.36718	1.45568	7.35638	0
Hbb-bh1	14.2054	14.1581	14.0119	14.2971	14.1681	18408.7	14.2614	14.1881	14.2879	14.2452	14.2456	19425.2	14.2169	14.2368	13.8235	14.0892	14.0916	17457.9	13.6756	13.6299	13.6679	13.8579	13.7078	13380.5	1.05522	1.05446	1.37578	1.11269	1.45175	1.30473	7.35463	0
4631423B10Rik	7.76015	7.79161	7.78241	7.70653	7.76017	216.793	7.92083	7.87022	7.99787	7.96857	7.93937	245.465	7.91758	7.5315	7.82073	7.60901	7.7197	210.796	7.54591	7.41831	7.46032	7.11183	7.38409	167.045	1.13225	1.02845	1.29781	1.16447	1.46945	1.26191	7.35435	0
Plekhg2	10.2035	10.2723	10.155	10.0991	10.1825	1162.08	10.77	10.7019	10.8037	10.6442	10.73	1698.4	10.673	10.6238	10.6256	10.6332	10.6389	1594.54	10.6776	10.5325	10.6192	10.5909	10.6051	1557.55	1.46152	1.37214	1.34031	1.06513	1.09043	1.02375	7.35329	0
A430103B12Rik	8.48252	8.81522	8.62082	8.63509	8.63841	398.494	8.82947	8.83743	9.07529	9.04434	8.94663	493.406	8.82998	9.04514	8.77543	8.85979	8.87758	470.348	8.48327	8.40559	8.4075	8.51961	8.45399	350.675	1.23818	1.18031	1.13636	1.04902	1.40702	1.34126	7.35216	0
Mybl2	8.75504	8.64986	8.7032	8.59594	8.67601	409.015	9.04884	9.0136	8.99207	8.97415	9.00716	514.548	8.53087	8.16254	8.57286	8.51188	8.44454	348.384	8.7638	8.72208	8.63353	8.64294	8.69059	413.169	1.25802	1.17403	1.01016	1.47696	1.24537	1.18596	7.35049	0
BC018462	8.22183	8.28435	8.26859	8.26705	8.26045	306.651	8.17334	8.13293	7.98372	8.09737	8.09684	273.774	8.10606	7.68262	8.27072	8.34017	8.09989	274.354	8.70715	8.54925	8.59574	8.56137	8.60338	388.933	1.12009	1.11772	1.26833	1.00212	1.42064	1.41763	7.34652	0
C630025L14	8.26969	8.43395	8.34287	8.20066	8.31179	317.759	8.46389	8.49604	8.63707	8.36362	8.49015	359.576	8.57429	8.75935	8.67102	8.91042	8.72877	424.25	8.69388	8.54423	8.98818	8.98282	8.80228	446.426	1.1316	1.33513	1.40492	1.17986	1.24153	1.05227	7.34532	0
4933436C20Rik	8.02522	8.08506	8.03173	7.96599	8.027	260.836	8.56876	8.53105	8.61337	8.43205	8.53631	371.265	8.2029	8.22009	8.17886	8.1676	8.19236	292.514	8.0338	8.00278	8.27175	7.85492	8.04082	263.346	1.42337	1.12145	1.00962	1.26922	1.4098	1.11076	7.34422	0
B130052F17Rik	6.95503	7.02908	6.83744	6.86478	6.92158	121.228	7.11417	7.32179	7.39435	7.31961	7.28748	156.225	7.40478	7.75955	7.43122	7.31931	7.47871	178.368	7.37611	7.2669	7.47994	7.08049	7.30086	157.681	1.28868	1.47134	1.30069	1.14174	1.00932	1.1312	7.34297	0
LOC218060	7.90805	7.80098	7.94284	8.30876	7.99016	254.259	7.39422	7.39219	7.54923	7.7183	7.51349	182.719	7.87292	7.87856	7.82867	8.31472	7.97372	251.379	7.65653	8.42321	8.08384	8.06299	8.05664	266.251	1.39153	1.01146	1.04716	1.37576	1.45716	1.05916	7.34224	0
Pcm1	7.12164	7.0819	7.06499	7.34354	7.15302	142.322	7.37464	7.36155	7.53339	7.89889	7.54212	186.382	7.02124	6.89604	7.12252	7.04904	7.02221	129.986	7.03256	7.49727	6.78769	6.8677	7.0463	132.175	1.30957	1.09491	1.07677	1.43386	1.41011	1.01684	7.34207	0
LOC100044221	7.49095	7.50201	7.40765	7.3658	7.4416	173.838	7.08503	7.45548	7.39886	7.18992	7.28232	155.667	7.53271	7.34856	7.58378	6.36856	7.2084	147.892	7.75146	7.51931	7.6435	7.96347	7.71944	210.757	1.11673	1.17544	1.21237	1.05257	1.35389	1.42507	7.33607	0
Pcgf5	9.07398	8.92309	9.04903	8.9744	9.00513	513.823	8.69779	9.29322	9.00725	8.97456	8.9932	509.593	8.77081	8.50165	8.724	8.66296	8.66486	405.866	8.65301	8.65757	8.46287	8.43806	8.55288	375.554	1.0083	1.26599	1.36817	1.25557	1.35691	1.08071	7.33566	0
Rplp0	9.49962	9.62701	9.63725	9.88202	9.66148	809.83	9.5713	9.57499	9.7662	9.88749	9.7	831.745	9.15014	9.08029	9.27044	9.16469	9.16639	574.589	9.43456	9.86111	9.65031	9.76167	9.67691	818.543	1.02706	1.40941	1.01076	1.44755	1.01613	1.42457	7.33547	0
A830092P18Rik	7.85395	7.8853	7.93979	7.75816	7.8593	232.212	7.92156	7.69049	7.77923	7.64578	7.75926	216.656	7.52449	7.58361	7.55867	6.98222	7.41225	170.337	7.49745	7.40795	7.44829	7.32442	7.41953	171.199	1.0718	1.36325	1.35639	1.27193	1.26552	1.00506	7.33395	0
Rprm	10.2093	10.2934	10.1596	9.99461	10.1642	1147.46	9.79361	9.96312	9.92595	9.82788	9.87764	940.731	10.3973	10.4039	10.3557	10.4505	10.4019	1352.92	10.1772	10.3322	10.318	10.3066	10.2835	1246.36	1.21975	1.17905	1.08619	1.43815	1.32488	1.0855	7.33353	0
Foxn3	9.15203	9.32142	9.28578	9.10071	9.21498	594.274	9.11737	9.2326	9.16785	9.30135	9.20479	590.091	9.64517	9.48159	9.85792	9.53528	9.62999	792.346	9.64881	9.73189	9.44308	9.59572	9.60488	778.674	1.00709	1.3333	1.31029	1.34275	1.31958	1.01756	7.33058	0
LOC100045981	12.6249	12.8448	12.691	12.6087	12.6924	6618.85	12.8595	12.6723	12.7304	12.7632	12.7563	6918.96	12.6044	12.7423	12.5938	12.669	12.6524	6437.92	12.2322	12.2825	12.0555	12.318	12.222	4777.44	1.04534	1.0281	1.38544	1.07472	1.44826	1.34757	7.32943	0
Ylpm1	8.70262	8.72297	8.74916	8.84763	8.7556	432.212	9.34777	9.16352	9.18059	9.32456	9.25411	610.611	9.08939	9.17366	9.22784	9.41305	9.22599	598.824	9.11179	9.41447	9.22072	9.40044	9.28686	624.629	1.41276	1.38549	1.44519	1.01968	1.02296	1.04309	7.32917	0
Pold2	9.67526	9.70684	9.64675	9.66494	9.67345	816.578	9.80392	10.0344	9.93337	9.93305	9.92619	972.928	10.2123	10.1851	10.2916	10.1483	10.2093	1183.9	9.83078	9.84083	9.88773	9.82899	9.84708	921.015	1.19147	1.44983	1.1279	1.21684	1.05637	1.28543	7.32783	0
Gria2	8.4925	8.51399	8.3826	8.53838	8.48187	357.517	8.43687	8.25701	8.38757	8.29377	8.3438	324.889	8.70094	8.75569	8.68125	8.7284	8.71657	420.677	8.91214	8.72817	8.85179	8.82747	8.82989	455.054	1.10043	1.17666	1.27282	1.29483	1.40064	1.08172	7.3271	0
Col4a2	11.2121	11.0892	11.1351	11.0467	11.1208	2226.83	11.5382	11.5086	11.4885	11.1826	11.4295	2758.13	11.5191	11.5647	11.4248	11.4066	11.4788	2854.06	11.7184	11.5751	11.6672	11.6905	11.6628	3242.32	1.23859	1.28167	1.45603	1.03478	1.17555	1.13604	7.32265	0
4732486I23Rik	8.50658	8.80339	8.3527	8.798	8.61517	392.124	8.86075	8.93765	9.07341	8.90028	8.94302	492.174	8.77319	8.41617	8.69501	8.37961	8.566	378.985	9.07446	9.09899	8.91247	8.96989	9.01395	516.976	1.25515	1.03467	1.3184	1.29866	1.05039	1.36411	7.32138	0
Grwd1	8.70537	8.83612	8.62644	8.76102	8.73224	425.27	8.82829	8.62399	8.5616	8.74938	8.69081	413.234	9.08354	9.09214	9.12486	9.10886	9.10235	549.642	8.66073	8.62497	8.48203	8.48776	8.56387	378.427	1.02913	1.29245	1.12378	1.3301	1.09198	1.45244	7.31988	0
Prkar2b	10.2917	10.3877	10.4042	10.3408	10.3561	1310.67	10.3132	10.3637	10.2827	10.2085	10.292	1253.72	9.83083	9.79515	9.82962	9.85893	9.82863	909.312	10.2633	10.1806	10.316	10.1842	10.236	1206	1.04542	1.44139	1.08679	1.37876	1.03957	1.32628	7.31821	0
D930029H24Rik	6.90199	6.86956	6.82414	6.94008	6.88394	118.106	7.06329	7.08033	7.13666	6.93847	7.05469	132.945	7.01998	7.11178	6.92905	6.49384	6.88866	118.493	6.84997	6.59711	6.59474	5.98184	6.50591	90.8815	1.12564	1.00328	1.29956	1.12196	1.46284	1.30382	7.31711	0
Ppox	8.52894	8.48284	8.53047	8.44729	8.49739	361.384	8.99429	8.86584	8.99005	8.79047	8.91016	481.09	8.87661	8.67102	8.85622	8.82055	8.8061	447.61	8.55852	8.35461	8.54821	8.37094	8.45807	351.667	1.33125	1.2386	1.02763	1.0748	1.36803	1.27282	7.31312	0
Rerg	8.46101	8.43857	8.27267	8.12078	8.32326	320.295	7.57087	7.9483	7.90909	7.83749	7.81644	225.414	8.32172	7.88034	8.40707	8.08031	8.17236	288.486	8.52355	8.3386	8.3618	7.95533	8.29482	314.043	1.42091	1.11026	1.01991	1.2798	1.39318	1.08859	7.31266	0
5830411K21Rik	7.28186	7.25768	7.21544	7.10797	7.21574	148.646	7.34929	7.61677	7.53012	7.60648	7.52566	184.268	7.21765	8.08575	7.08472	6.82936	7.30437	158.065	7.09723	7.10096	6.82544	6.96509	6.99718	127.75	1.23965	1.06336	1.16357	1.16578	1.44241	1.2373	7.31207	0
Gli2	9.56226	9.68744	9.688	9.55918	9.62422	789.186	10.0846	10.0166	10.0894	10.0671	10.0644	1070.76	10.0766	9.93386	10.139	10.1026	10.063	1069.73	10.2067	10.1843	10.067	10.1989	10.1642	1147.45	1.35679	1.35549	1.45397	1.00096	1.07162	1.07265	7.31147	0
Sobp	8.26696	8.32005	8.19508	8.20724	8.24734	303.875	8.55417	8.58511	8.4413	8.47248	8.51326	365.383	8.7133	8.67908	8.78877	8.84339	8.75613	432.374	8.64989	8.67149	8.68948	8.60559	8.65411	402.854	1.20241	1.42287	1.32572	1.18334	1.10255	1.07328	7.31017	0
9030416H16Rik	9.41051	9.47795	9.44652	9.36708	9.42552	687.643	9.39579	9.36303	9.38005	9.28467	9.35589	655.243	9.22442	9.24215	9.11023	8.98268	9.13987	564.125	9.08303	9.05388	8.84271	8.78585	8.94137	491.609	1.04945	1.21896	1.39876	1.16152	1.33286	1.14751	7.30905	0
Uba5	11.0608	10.8876	11.1913	11.122	11.0654	2142.98	10.58	10.6716	10.6088	10.6502	10.6276	1582.11	10.7956	10.7745	10.6734	10.6248	10.7171	1683.3	10.9875	11.2464	10.9932	10.9971	11.056	2129.12	1.35451	1.27308	1.00651	1.06396	1.34575	1.26485	7.30867	0
Tubb6	11.1375	11.0694	11.2117	11.2555	11.1685	2301.78	11.2451	11.274	11.2997	11.2193	11.2595	2451.66	11.422	11.8398	11.5547	11.9087	11.6813	3284.14	11.1111	11.1522	11.2123	11.2591	11.1837	2326.07	1.06511	1.42678	1.01055	1.33955	1.054	1.41188	7.30787	0
Flrt2	10.1757	10.3482	10.4469	10.4169	10.3469	1302.39	9.82106	9.68438	9.85419	10.1095	9.86728	934.003	9.843	10.1237	9.95305	9.95633	9.96903	1002.25	10.0474	10.2256	10.1689	10.3532	10.1988	1175.25	1.39441	1.29946	1.10817	1.07307	1.2583	1.17261	7.30603	0
Nek3	9.45467	9.40346	9.36937	9.30015	9.38191	667.171	8.66217	8.9443	8.88023	8.88044	8.84178	458.82	9.32791	9.00819	9.29539	9.24811	9.2199	596.302	9.28579	9.30742	9.15611	9.19966	9.23724	603.515	1.4541	1.11885	1.10548	1.29964	1.31536	1.0121	7.30553	0
Hat1	12.5965	12.6505	12.5544	12.4391	12.5601	6039.14	12.9506	12.8712	13.0163	12.8106	12.9122	7708.11	12.7894	12.8579	12.6474	12.7449	12.7599	6936.01	12.3985	12.5119	12.3358	12.4428	12.4222	5488.64	1.27636	1.14851	1.1003	1.11132	1.40438	1.2637	7.30456	0
A330057G13Rik	8.33501	8.50524	8.47805	8.40451	8.4307	345.06	8.98168	8.82567	8.90841	8.86108	8.89421	475.8	8.26474	8.53232	8.36984	8.51686	8.42094	342.732	8.66375	8.63405	8.62986	8.71954	8.6618	405.006	1.37889	1.00679	1.17373	1.38825	1.1748	1.1817	7.30416	0
Lysmd2	8.69655	8.78611	8.69786	8.86492	8.76136	433.942	8.3991	8.38013	8.46229	8.60671	8.46206	352.641	8.68044	8.65509	8.76205	9.20719	8.82619	453.888	8.89752	9.11948	9.08122	8.87095	8.9923	509.273	1.23055	1.04596	1.1736	1.28711	1.44417	1.12202	7.30341	0
B230396K19Rik	8.01901	8.11803	8.22063	7.98694	8.08615	271.753	8.0726	7.79301	7.78188	7.95453	7.9005	238.94	8.24346	8.26789	8.19709	8.29308	8.25038	304.518	8.39436	8.30559	8.31307	8.5934	8.40161	338.17	1.13733	1.12057	1.2444	1.27445	1.41529	1.11051	7.30256	0
Tnnc1	10.8507	10.7024	10.9985	10.8191	10.8427	1836.42	10.5221	10.6651	10.4491	10.5537	10.5475	1496.62	11.1676	11.0112	11.0569	10.7861	11.0055	2055.77	10.7334	10.3894	10.6174	10.5324	10.5682	1518.21	1.22705	1.11944	1.2096	1.37361	1.01442	1.35408	7.2982	0
Rnasek	9.34416	9.18471	9.2951	9.57544	9.34985	652.508	9.54512	9.41397	9.43325	9.61241	9.50119	724.673	9.44364	9.67699	9.6032	9.78562	9.62736	790.907	9.76585	9.94844	9.91671	9.81068	9.86042	929.57	1.1106	1.2121	1.42461	1.0914	1.28274	1.17532	7.29677	0
C130060B01Rik	7.91449	8.13127	8.22714	7.95808	8.05774	266.454	8.35298	8.29154	8.3925	8.34437	8.34535	325.237	8.08426	7.86909	7.99118	7.60425	7.8872	236.746	7.96294	7.90592	7.89095	7.66245	7.85557	231.612	1.22061	1.12548	1.15043	1.37378	1.40423	1.02217	7.29671	0
E130113K22Rik	7.5896	7.66991	7.76474	7.59809	7.65559	201.633	7.65149	7.74126	7.69583	7.86254	7.73778	213.454	7.48646	7.58364	7.54846	7.01113	7.40742	169.768	7.46097	7.61666	7.17193	6.82753	7.26927	154.266	1.05863	1.18769	1.30705	1.25732	1.38368	1.10049	7.29486	0
Tspan32	8.40743	8.39897	8.72877	8.56184	8.52425	368.176	8.24593	8.26178	8.5291	8.08534	8.28054	310.95	8.39042	8.15276	8.47781	8.28576	8.32669	321.057	8.00004	8.02494	7.88873	8.05039	7.99102	254.412	1.18404	1.14676	1.44716	1.0325	1.22223	1.26196	7.29465	0
Otx1	9.98731	10.085	10.1564	10.1041	10.0832	1084.79	10.3646	10.3942	10.5439	10.5431	10.4615	1409.98	10.6123	10.5573	10.5276	10.6551	10.5881	1539.31	10.4234	10.6481	10.4539	10.7205	10.5615	1511.21	1.29977	1.41899	1.39309	1.09173	1.0718	1.01859	7.29397	0
Cd59b	8.12832	8.30918	8.34888	8.466	8.3131	318.047	7.64995	7.83268	8.02617	7.73925	7.81201	224.724	8.28078	7.68006	8.14437	7.77471	7.96998	250.728	8.17968	8.15797	8.03057	8.12318	8.12285	278.755	1.41528	1.26849	1.14096	1.11571	1.24043	1.11178	7.29265	0
C630002L24Rik	7.64638	7.85516	7.77473	7.71206	7.74708	214.834	7.46864	7.78462	7.61138	7.65222	7.62922	197.981	7.42217	6.77302	7.44384	7.23272	7.21794	148.873	7.636	7.48749	7.77981	7.69464	7.64948	200.782	1.08513	1.44307	1.06999	1.32987	1.01415	1.34868	7.29089	0
Apoe	8.80229	8.75252	8.98932	8.80985	8.83849	457.775	8.74884	9.05602	8.69095	8.77889	8.81867	451.529	8.22567	8.95608	8.36901	8.4118	8.49064	359.697	9.08306	8.76937	9.07904	9.18153	9.02825	522.125	1.01383	1.27267	1.14057	1.2553	1.15635	1.45157	7.29029	0
LOC386256	7.49621	7.64472	7.60265	7.80465	7.63706	199.06	7.87751	7.71657	7.90655	7.95437	7.86375	232.929	7.50883	7.28251	7.55145	7.19516	7.38449	167.091	7.45219	7.60029	7.4936	7.18919	7.43382	172.903	1.17015	1.19133	1.15128	1.39403	1.34717	1.03478	7.28874	0
Jmjd5	8.15939	8.03814	8.21344	8.16369	8.14366	282.805	8.47201	8.41233	8.33525	8.30593	8.38138	333.462	7.96218	8.21571	7.96977	8.12449	8.06804	268.362	7.94171	7.97123	7.70889	7.81119	7.85826	232.044	1.17912	1.05382	1.21875	1.24258	1.43706	1.15651	7.28785	0
9430001M03Rik	7.91462	7.97487	7.8394	7.9175	7.9116	240.784	8.01712	7.95769	7.99504	8.09629	8.01654	258.951	7.79312	7.67056	7.55122	7.56453	7.64486	200.139	7.71396	7.5637	7.53526	7.41898	7.55798	188.442	1.07545	1.20309	1.27777	1.29386	1.37417	1.06207	7.2864	0
Cd276	10.7555	10.6799	10.8392	10.7898	10.7661	1741.48	10.2309	10.352	10.417	10.3709	10.3427	1298.56	10.4177	10.3798	10.5078	10.4047	10.4275	1377.18	10.8439	10.7531	10.7143	10.7762	10.7719	1748.48	1.34108	1.26453	1.00402	1.06054	1.34648	1.26961	7.28626	0
E130202F10Rik	7.71934	7.84112	7.726	7.73025	7.75418	215.894	8.03714	7.73257	8.14825	7.79709	7.92876	243.666	7.93518	8.34654	7.88461	7.83113	7.99937	255.887	7.65527	7.43438	7.58295	7.37271	7.51133	182.446	1.12864	1.18525	1.18333	1.05016	1.33555	1.40254	7.28546	0
Tyki	9.08974	8.94353	9.20352	9.03429	9.06777	536.625	9.16148	8.83641	9.04214	8.70002	8.93501	489.448	8.87961	8.82833	8.80926	8.83064	8.83696	457.289	8.47012	8.67211	8.66101	8.42061	8.55596	376.358	1.09639	1.17349	1.42583	1.07033	1.30048	1.21504	7.28156	0
Aldh4a1	9.95002	9.95684	9.97693	10.0287	9.97812	1008.59	9.9357	10.0842	9.92469	9.90391	9.96213	997.472	10.0647	10.0182	10.0039	10.1312	10.0545	1063.42	9.53882	9.34774	9.73763	9.50026	9.53111	739.863	1.01115	1.05436	1.36321	1.06611	1.34818	1.43731	7.28033	0
Nrn1	9.62869	9.89469	9.62363	9.74995	9.72424	845.84	9.3184	9.40925	9.37437	9.55063	9.41316	681.78	9.77027	9.84744	9.87213	9.84557	9.83385	912.609	9.89231	9.9095	9.98197	9.88684	9.91766	967.19	1.24063	1.07894	1.14347	1.33857	1.41863	1.05981	7.28004	0
Sdhc	10.8391	10.756	10.6602	10.7228	10.7445	1715.65	10.1974	10.2552	10.2728	10.2	10.2313	1202.11	10.6705	10.6588	10.7224	10.6027	10.6636	1622.05	10.6275	10.4963	10.6848	10.5788	10.5969	1548.72	1.4272	1.05771	1.10779	1.34934	1.28834	1.04735	7.27772	0
Pts	9.53948	9.65006	9.73507	9.53606	9.61517	784.248	9.57422	9.60883	9.61503	9.66757	9.61641	784.925	9.08086	9.10999	9.35337	9.24356	9.19694	586.889	9.33367	9.31781	9.18806	9.204	9.26088	613.485	1.00086	1.33628	1.27835	1.33743	1.27945	1.04532	7.2777	0
4930432O21Rik	9.4955	9.55425	9.45239	9.46741	9.49239	720.266	9.30207	9.48931	9.31828	9.47721	9.39672	674.053	8.97839	8.93076	9.00646	9.01325	8.98222	505.727	9.37462	9.5236	9.48431	9.4185	9.45026	699.538	1.06856	1.42422	1.02963	1.33284	1.03781	1.38323	7.27629	0
Hoxb4	9.56966	9.72846	9.86549	9.91285	9.76911	872.562	10.2603	9.73281	10.1325	10.1172	10.0607	1068	9.51968	9.75435	9.65504	10.0091	9.73455	851.907	9.40637	9.72416	9.21024	9.78389	9.53117	739.89	1.22398	1.02425	1.17931	1.25366	1.44346	1.1514	7.27606	0
Malt1	7.52538	7.45966	7.47517	7.76005	7.55506	188.062	8.06975	7.93748	7.96962	8.0285	8.00134	256.238	7.45577	7.6524	7.47414	7.34086	7.48079	178.625	7.49823	7.64982	7.61484	7.54117	7.57601	190.813	1.36252	1.05283	1.01463	1.4345	1.34288	1.06823	7.27558	0
Rbm28	9.01151	8.93269	8.94575	8.87965	8.9424	491.96	9.27644	9.25924	9.31449	9.3715	9.30542	632.716	8.82986	8.79581	8.8585	8.71107	8.79881	445.355	8.9537	8.94903	8.73344	8.80707	8.86081	464.911	1.28611	1.10465	1.05818	1.4207	1.36094	1.04391	7.2745	0
A130070G01Rik	8.20698	8.38017	8.29088	8.38469	8.31568	318.617	8.8006	8.80374	8.94503	8.71919	8.81714	451.049	8.83918	8.70466	8.74194	8.55836	8.71103	419.066	8.74742	8.51977	8.52255	8.57235	8.59052	385.482	1.41565	1.31527	1.20986	1.07632	1.17009	1.08712	7.27431	0
Ints7	10.3763	10.3482	10.4131	10.1672	10.3262	1283.76	10.5399	10.6279	10.6914	10.6603	10.6299	1584.56	10.2353	9.99811	10.1403	10.169	10.1357	1124.97	10.5436	10.4841	10.2812	10.6018	10.4777	1425.9	1.23431	1.14115	1.11072	1.40854	1.11127	1.2675	7.27349	0
A630042L21Rik	9.39556	9.44874	9.85103	9.31268	9.502	725.084	10.0141	10.0199	10.0546	10.0024	10.0228	1040.28	9.94189	9.90071	9.94358	9.95761	9.93595	979.53	9.87071	9.93835	9.9965	9.97735	9.94573	986.194	1.43471	1.35092	1.36011	1.06202	1.05485	1.0068	7.26941	0
Col1a1	9.36385	9.40667	9.40643	9.13473	9.32792	642.665	9.5695	9.66957	9.41553	9.3247	9.49482	721.484	9.75499	9.67023	9.79117	9.66709	9.72087	843.866	9.95979	9.57294	9.93838	9.70089	9.793	887.13	1.12264	1.31307	1.38039	1.16963	1.22959	1.05127	7.2666	0
9530048I18Rik	8.15031	8.26564	8.40482	8.21749	8.25957	306.462	8.59374	8.37845	8.65841	8.45046	8.52026	367.16	8.12338	8.2201	7.96216	7.92673	8.05809	266.519	8.12573	7.9912	7.92857	8.16579	8.05282	265.547	1.19806	1.14987	1.15408	1.37761	1.38265	1.00366	7.26593	0
LOC100041567	11.5447	11.3531	11.6595	11.4866	11.5109	2918.37	11.4776	11.3178	11.3832	11.5131	11.4229	2745.65	12.0372	12.0235	11.7877	11.871	11.9299	3901.66	11.5957	11.5217	11.5732	11.6646	11.5888	3080.16	1.0629	1.33693	1.05544	1.42103	1.12183	1.2667	7.26485	0
LOC381283	11.589	11.6572	11.5378	11.5067	11.5727	3045.93	11.6474	11.6583	11.7912	11.6754	11.6931	3311.09	11.9443	11.882	12.0727	12.1046	12.0009	4098.56	12.0378	11.9091	12.1059	11.9668	12.0049	4109.95	1.08705	1.34558	1.34932	1.23783	1.24127	1.00278	7.26383	0
Dmwd	9.84662	9.76529	9.77286	9.73998	9.78119	879.897	10.2264	10.3486	10.2777	10.3482	10.3002	1260.89	9.93073	9.86679	10.0217	10.0416	9.9652	999.596	10.0327	9.99574	10.1291	9.92154	10.0198	1038.13	1.433	1.13604	1.17984	1.2614	1.21457	1.03855	7.2634	0
Cntn1	8.45526	8.50163	8.37745	8.55276	8.47177	355.024	7.96875	8.16377	7.93901	8.28524	8.08919	272.326	8.54496	8.56634	8.71576	8.59152	8.60465	389.275	8.50138	8.66569	8.66173	8.20965	8.50961	364.458	1.30367	1.09648	1.02657	1.42945	1.33832	1.06809	7.26258	0
Phb2	10.6433	10.636	10.6753	10.5902	10.6362	1591.52	11.1285	11.2694	11.1612	10.9619	11.1303	2241.52	11.0708	11.1308	11.2647	11.0106	11.1192	2224.42	11.0974	11.0661	10.9843	10.9863	11.0335	2096.15	1.40842	1.39768	1.31707	1.00769	1.06935	1.0612	7.2614	0
9630050A07Rik	7.54079	7.50384	7.53025	7.51503	7.52248	183.862	7.54563	7.73775	7.85281	7.59988	7.68402	205.646	7.95904	8.15624	7.93188	8.05124	8.0246	260.403	7.57788	7.42891	7.78416	7.59768	7.59716	193.63	1.11848	1.4163	1.05313	1.26627	1.06206	1.34485	7.26108	0
Car11	8.61324	8.76948	8.67345	8.72248	8.69466	414.337	8.85609	8.8674	8.76195	8.85053	8.83399	456.348	9.10127	9.21839	9.25208	9.15397	9.18143	580.611	8.97847	8.9148	9.06048	9.01934	8.99327	509.619	1.10139	1.4013	1.22996	1.2723	1.11673	1.13931	7.26099	0
Rnaseh2a	8.64552	8.3784	8.42805	8.35072	8.45067	349.869	8.55352	8.44263	8.45878	8.30352	8.43961	347.198	8.58078	9.10859	8.7137	8.77697	8.79501	444.183	8.12534	8.16384	8.43597	8.344	8.26729	308.107	1.00769	1.26957	1.13554	1.27934	1.12687	1.44165	7.26066	0
AW555814	6.85199	6.86687	6.75153	6.53321	6.7509	107.702	6.48724	6.79154	6.5811	6.64854	6.6271	98.8456	6.85992	6.6621	6.73943	6.67167	6.73328	106.395	6.73595	6.74167	7.71954	7.39145	7.14715	141.745	1.0896	1.01229	1.31609	1.07637	1.434	1.33226	7.2606	0
LOC671878	12.111	12.1909	12.1946	12.0921	12.1472	4535.85	12.0203	11.9529	11.967	11.9855	11.9814	4043.63	11.5488	11.889	11.8102	11.8884	11.7841	3526.71	11.5824	11.7544	11.5816	11.7815	11.675	3269.74	1.12173	1.28614	1.38722	1.14657	1.23668	1.07859	7.25693	0
Six2	7.92903	7.88129	7.78425	7.71951	7.82852	227.31	8.03381	7.95625	7.90724	7.85482	7.93803	245.237	8.14053	8.12966	8.09826	8.30087	8.16733	287.483	8.21636	8.15831	8.37482	8.40828	8.28944	312.874	1.07886	1.26472	1.37642	1.17227	1.27581	1.08832	7.2564	0
Camp	7.1032	7.18952	7.03611	7.07744	7.10157	137.336	7.28721	7.19328	7.32497	7.2477	7.26329	153.627	7.30998	8.19514	7.41331	7.04302	7.49036	179.814	7.49408	7.13331	7.73513	7.88122	7.56094	188.829	1.11862	1.3093	1.37494	1.17046	1.22914	1.05013	7.25259	0
3110006E14Rik	8.36033	8.5206	8.43821	8.44266	8.44045	347.399	7.91158	8.28734	8.12063	8.2207	8.13506	281.124	8.69581	8.232	8.80045	8.71872	8.61175	391.195	8.58582	8.69438	8.73043	8.35731	8.59199	385.874	1.23575	1.12607	1.11075	1.39154	1.37261	1.01379	7.25051	0
C130020O07Rik	7.57128	7.68242	7.57029	7.62327	7.61181	195.607	8.03741	7.82285	8.07064	8.06935	8.00006	256.011	7.58534	7.50134	7.58123	7.74801	7.60398	194.548	7.39815	7.4963	7.36008	7.66439	7.47973	178.494	1.3088	1.00544	1.09588	1.31593	1.43429	1.08994	7.25028	0
Cyr61	7.83405	7.79255	7.86856	8.02409	7.87981	235.538	8.09405	7.82347	8.01118	8.15705	8.02144	259.833	7.81477	7.75141	7.81522	7.57912	7.74013	213.801	8.11306	8.37616	8.26141	8.16218	8.2282	299.872	1.10315	1.10166	1.27314	1.2153	1.1541	1.40257	7.24992	0
Cmas	11.6863	11.8521	11.7127	11.7114	11.7406	3421.99	11.7844	11.7326	11.9506	11.8636	11.8328	3647.79	11.8993	11.8934	11.7934	11.864	11.8625	3723.74	11.0885	11.6089	11.3358	11.4526	11.3715	2649.42	1.06598	1.08818	1.2916	1.02082	1.37683	1.40549	7.2489	0
Slc6a9	9.07862	9.34838	9.44962	9.29254	9.29229	626.987	9.35419	9.05847	9.40962	9.01059	9.20822	591.494	9.60116	9.29441	9.51001	9.53548	9.48527	716.72	8.96468	8.90419	9.01826	9.03355	8.98017	505.01	1.06001	1.14312	1.24153	1.21171	1.17125	1.41922	7.24684	0
Klhl21	8.91776	8.76587	8.86286	8.89056	8.85926	464.412	9.21437	8.9839	9.03157	8.94808	9.04448	528.031	8.55071	8.54308	8.50729	8.67607	8.56929	379.85	9.0247	8.93858	8.96223	9.13507	9.01514	517.403	1.13699	1.22262	1.1141	1.3901	1.02054	1.36212	7.24648	0
Rtn1	11.1468	11.2903	11.2447	11.4516	11.2834	2492.46	11.1551	11.0174	11.1863	11.2436	11.1506	2273.3	11.432	11.465	11.5154	11.677	11.5224	2941.53	11.4767	11.6853	11.7083	11.5422	11.6031	3110.95	1.0964	1.18017	1.24814	1.29395	1.36847	1.0576	7.24474	0
LOC384382	8.30523	8.17535	8.25354	8.20663	8.23519	301.327	8.08522	7.98843	7.9505	7.89868	7.98071	252.6	8.49581	8.65112	8.45539	8.42626	8.50715	363.836	8.37369	8.21314	8.27437	8.09965	8.24021	302.379	1.1929	1.20744	1.00349	1.44037	1.19707	1.20325	7.24452	0
Ttyh3	10.6308	10.7217	10.8329	10.7769	10.7406	1710.95	11.1108	10.9731	10.9978	10.9406	11.0056	2055.93	11.2312	11.1238	11.2984	11.1465	11.2	2352.46	11.3439	11.1266	11.2353	11.1005	11.2015	2355.06	1.20163	1.37494	1.37646	1.14423	1.14549	1.00111	7.24387	0
Tal1	9.20663	9.07886	9.26037	8.97744	9.13083	560.599	9.2303	8.96199	9.29502	8.81793	9.07631	539.812	9.34748	8.98806	9.1957	9.10763	9.15972	571.939	8.69039	8.52461	8.77337	8.66388	8.66306	405.36	1.03851	1.02023	1.38297	1.05952	1.33169	1.41094	7.24385	0
Tbrg3	7.06162	7.01337	7.01891	7.25661	7.08763	136.015	7.33569	7.02652	7.35385	7.50171	7.30444	158.073	6.92723	6.65722	7.00738	7.00483	6.89916	119.359	7.00487	7.12573	6.86552	6.35045	6.83664	114.297	1.16217	1.13955	1.19002	1.32435	1.383	1.04429	7.24337	0
Rnaseh2b	10.5376	10.6132	10.5326	10.5591	10.5606	1510.33	10.867	10.8617	10.9316	10.8562	10.8791	1883.39	10.6441	10.7905	10.6508	10.725	10.7026	1666.46	10.4099	10.5164	10.2958	10.3544	10.3941	1345.68	1.24701	1.10337	1.12236	1.13018	1.39959	1.23838	7.24088	0
Slc32a1	9.26568	9.18541	9.27273	9.13478	9.21465	594.135	8.96329	9.10843	9.05264	9.16413	9.07212	538.245	9.51963	9.26934	9.49136	9.49929	9.44491	696.948	9.51594	9.5519	9.57455	9.46187	9.52606	737.277	1.10384	1.17305	1.24092	1.29485	1.36978	1.05787	7.2403	0
Ercc8	8.80545	8.88746	8.86369	8.92749	8.87102	468.213	8.53604	8.61057	8.60996	8.65892	8.60387	389.066	8.4435	8.24849	8.40548	8.48197	8.39486	336.593	8.32439	8.59465	8.38096	8.50393	8.45098	349.944	1.20343	1.39104	1.33796	1.1559	1.11179	1.03967	7.23979	0
Myl3	10.9057	10.7381	11.0665	10.92	10.9076	1920.92	11.346	11.1418	11.0737	11.2525	11.2035	2358.27	11.4755	11.5593	11.2942	11.1581	11.3718	2649.97	11.0433	10.9289	11.0474	10.9956	11.0038	2053.41	1.22768	1.37953	1.06897	1.12369	1.14847	1.29053	7.23887	0
Rbms3	8.8921	9.13384	9.1464	9.15018	9.08063	541.43	8.88955	8.77601	8.8421	9.01001	8.87942	470.947	8.86769	8.97855	9.00527	8.97578	8.95682	496.904	9.38969	9.36486	9.37752	9.32459	9.36417	659.015	1.14966	1.08961	1.21717	1.05512	1.39934	1.32624	7.23714	0
Dncl2a	7.75593	7.65697	7.77927	7.9641	7.78907	221.178	8.28813	8.06659	8.17616	8.46804	8.24973	304.38	7.83556	7.69518	7.89856	7.58588	7.7538	215.837	7.68664	8.02149	7.68216	7.66157	7.76296	217.213	1.37618	1.02475	1.01826	1.41024	1.4013	1.00638	7.23709	0
Ddost	10.2526	10.389	10.3726	10.5958	10.4025	1353.52	10.6142	10.392	10.4468	10.5724	10.5064	1454.57	10.4946	10.6345	10.4116	10.6291	10.5424	1491.39	10.8479	10.8954	10.9047	10.9889	10.9092	1923.08	1.07465	1.10186	1.42079	1.02532	1.32209	1.28945	7.23417	0
A130001G05Rik	7.83681	8.08295	8.02848	8.09097	8.0098	257.745	8.20132	8.21164	8.49236	8.32912	8.30861	317.059	8.08039	7.86345	7.93967	7.72229	7.90145	239.097	7.84374	7.8142	7.93245	7.69298	7.82084	226.104	1.23013	1.07799	1.13994	1.32607	1.40227	1.05747	7.23387	0
Ubg	12.931	12.868	12.8837	12.8886	12.8928	7605.61	13.283	13.2403	13.2281	13.2601	13.2529	9761.54	13.1177	13.1309	13.1747	13.2724	13.1739	9241.7	13.3652	13.3986	13.3986	13.4057	13.392	10749.7	1.28347	1.21512	1.41339	1.05625	1.10123	1.16318	7.23263	0
LOC236371	8.61156	8.36385	8.53662	8.627	8.53476	370.867	8.01571	8.29224	8.0344	8.31055	8.16322	286.665	8.57048	8.52377	8.60282	8.47134	8.5421	372.759	8.70849	8.69593	8.60125	8.70852	8.67855	409.735	1.29373	1.0051	1.1048	1.30033	1.42932	1.09919	7.23247	0
Ankle2	9.96345	9.95291	9.94057	10.1748	10.0079	1029.64	10.0188	9.85462	9.97132	10.0769	9.98041	1010.19	9.58649	9.67598	9.62279	9.64355	9.6322	793.564	10.0866	10.1632	10.0925	10.227	10.1423	1130.16	1.01926	1.29749	1.09762	1.27298	1.11876	1.42416	7.23026	0
2310045K21Rik	9.33254	9.30599	9.43354	9.23628	9.32709	642.293	8.97156	8.72265	8.81215	8.74954	8.81397	450.06	8.60246	9.12434	8.96492	9.1945	8.97155	502.003	8.95076	9.03705	8.86844	8.96896	8.9563	496.724	1.42713	1.27946	1.29306	1.11541	1.10368	1.01063	7.22937	0
2810004N20Rik	9.28358	9.40911	9.27238	9.28995	9.31375	636.384	9.84523	9.87244	9.76569	9.75006	9.80836	896.623	9.75945	9.79504	9.78215	9.67972	9.75409	863.521	9.71698	9.69179	9.62658	9.76886	9.70105	832.353	1.40893	1.35692	1.30794	1.03833	1.07721	1.03745	7.22679	0
Satb1	10.1297	10.1849	10.2104	10.3144	10.2098	1184.31	10.4376	10.3053	10.3449	10.2724	10.34	1296.15	10.2348	10.3176	10.3915	10.3978	10.3354	1292.01	9.74903	9.98754	9.78544	9.95045	9.86811	934.541	1.09444	1.09094	1.26726	1.00321	1.38694	1.38251	7.22529	0
Myh1	6.90394	6.82364	6.87363	6.84504	6.86156	116.288	6.79188	6.83359	6.92452	6.77461	6.83115	113.863	6.92698	7.08695	6.83509	6.94666	6.94892	123.547	6.84041	6.76827	6.41654	5.76387	6.44727	87.2614	1.0213	1.06242	1.33264	1.08506	1.30485	1.41583	7.2221	0
D14Ertd171e	8.02199	8.20246	8.15568	8.16116	8.13532	281.175	7.77735	8.0201	7.98742	8.01019	7.94877	247.068	8.35768	8.34979	8.36026	8.57262	8.41009	340.165	8.29054	8.52951	8.28374	8.18794	8.32293	320.223	1.13804	1.2098	1.13888	1.3768	1.29609	1.06227	7.22188	0
Egr1	9.14777	9.16848	9.22738	9.11975	9.16584	574.373	9.23517	9.31709	9.32109	9.25885	9.28305	622.983	9.35961	9.21161	9.39457	9.56365	9.38236	667.378	9.7216	9.75661	9.53875	9.60049	9.65436	805.848	1.08463	1.16192	1.403	1.07126	1.29353	1.20748	7.22184	0
Galnt11	10.702	10.708	10.7217	10.5826	10.6786	1638.99	10.2309	10.3149	10.2508	10.2735	10.2676	1232.66	10.6486	10.6513	10.5467	10.8023	10.6622	1620.48	10.3792	10.2688	10.3056	10.4078	10.3404	1296.46	1.32964	1.01142	1.26421	1.31462	1.05176	1.24993	7.22158	0
Ppil1	9.95809	10.1435	10.066	9.99917	10.0417	1054.01	10.0584	10.1247	10.0068	9.95546	10.0363	1050.11	10.1698	10.2634	10.1633	10.1745	10.1928	1170.39	9.59404	9.57565	9.7882	9.76146	9.67984	820.203	1.00371	1.11041	1.28507	1.11453	1.28031	1.42695	7.22098	0
Rnd2	8.9639	8.67004	8.72553	8.74537	8.77621	438.431	8.28467	8.39323	8.51094	8.53061	8.42986	344.859	8.68533	8.77456	8.85224	8.65849	8.74266	428.353	8.45108	8.49569	8.38565	8.11358	8.3615	328.899	1.27133	1.02353	1.33303	1.24211	1.04853	1.30239	7.22091	0
Cplx1	8.71647	8.84846	8.6419	8.65557	8.7156	420.395	7.93406	8.64645	8.13415	8.31704	8.25792	306.114	8.9042	8.02668	8.926	8.74086	8.64944	401.55	8.87997	8.79236	8.87939	8.42512	8.74421	428.815	1.37333	1.04693	1.02003	1.31177	1.40083	1.0679	7.22078	0
D630016P04Rik	7.57718	7.62315	7.49145	7.52245	7.55356	187.866	7.54588	7.72679	7.72129	7.81285	7.7017	208.182	7.67554	7.54423	7.71009	7.09104	7.50523	181.676	7.40121	7.42688	7.23364	6.73671	7.19961	146.994	1.10814	1.03407	1.27805	1.1459	1.41626	1.23595	7.21837	0
E430021P16Rik	8.76387	8.71355	8.86602	8.72155	8.76625	435.416	8.97741	8.9383	8.99231	8.78348	8.92287	485.347	9.04992	8.81031	8.82407	8.69883	8.84578	460.094	8.57646	8.3378	8.45637	8.36869	8.43483	346.048	1.11468	1.05668	1.25825	1.05489	1.40254	1.32957	7.2166	0
Rnaset2b	11.1975	11.323	11.1427	11.0795	11.1857	2329.27	10.9425	10.9525	11.005	10.929	10.9572	1988.17	10.8601	10.9312	10.7825	10.6648	10.8097	1794.88	11.4375	11.1054	11.2751	11.1998	11.2545	2443.03	1.17157	1.29773	1.04884	1.10769	1.22878	1.36111	7.21572	0
Gpr19	8.98715	9.07478	8.92166	8.95122	8.9837	506.248	8.36243	8.49537	8.51293	8.65253	8.50581	363.501	8.95681	8.73617	8.95884	8.82325	8.86877	467.482	8.824	8.82923	8.73256	8.5814	8.7418	428.099	1.3927	1.08293	1.18255	1.28606	1.17771	1.092	7.21394	0
Gpm6a	8.66135	8.98644	8.86235	9.47717	8.99683	510.875	8.65834	8.53031	8.66317	9.00845	8.71507	420.239	8.72677	8.67747	8.95912	9.15812	8.88037	471.257	8.9252	9.37604	9.31329	9.17554	9.19752	587.123	1.21568	1.08407	1.14925	1.1214	1.39712	1.24587	7.21338	0
5330403J18Rik	8.11071	8.32642	8.07275	8.16189	8.16794	287.605	8.45445	8.27001	8.42826	8.42586	8.39464	336.542	8.25303	7.95526	8.262	7.98743	8.11443	277.132	7.86432	7.87568	7.71801	8.11847	7.89412	237.885	1.17016	1.03779	1.20901	1.21437	1.41473	1.16499	7.21104	0
Slc35a1	8.3617	8.53606	8.3065	8.41692	8.4053	339.036	8.095	8.21258	7.91291	8.10602	8.08163	270.902	8.23663	7.48003	8.17043	8.08029	7.99184	254.557	8.44971	8.45254	8.41566	8.22918	8.38677	334.711	1.25151	1.33187	1.01292	1.06421	1.23554	1.31488	7.21093	0
Mmp14	10.2774	10.2957	10.4633	10.2074	10.311	1270.31	10.7723	10.6188	10.6033	10.646	10.6601	1618.1	10.4489	10.7977	10.586	10.6381	10.6177	1571.22	10.7776	10.779	10.8614	10.8272	10.8113	1796.89	1.27378	1.23688	1.41452	1.02984	1.11049	1.14362	7.20913	0
Rbp1	10.1646	9.87767	9.97327	9.79328	9.95219	990.624	10.4017	10.4936	10.2948	10.5397	10.4325	1381.91	10.0513	10.4723	10.2035	10.2473	10.2436	1212.36	10.3301	10.3936	10.3047	10.359	10.3469	1302.31	1.39499	1.22383	1.31464	1.13986	1.06112	1.0742	7.20863	0
Phactr4	11.6347	11.7102	11.6637	11.4329	11.6104	3126.61	12.0507	12.2364	12.0806	11.9351	12.0757	4316.64	12.014	12.0848	12.1002	12.2067	12.1014	4394.36	12.0789	12.0335	12.1193	12.096	12.0819	4335.33	1.38062	1.40547	1.38659	1.018	1.00433	1.01362	7.20863	0
Hdhd3	7.86602	7.69387	7.60987	7.71781	7.72189	211.116	7.2584	7.34255	6.99986	7.28241	7.22081	149.169	7.49121	7.58162	7.48329	7.5838	7.53498	185.462	7.4843	7.52748	7.59547	7.3558	7.49076	179.864	1.41528	1.13832	1.17375	1.2433	1.20577	1.03112	7.20755	0
Atp8a1	7.48051	7.51774	7.55894	7.41856	7.49394	180.26	7.53274	7.54735	7.48988	7.62956	7.54988	187.388	7.29944	7.03747	7.27125	7.02098	7.15729	142.744	7.25029	7.16495	7.25008	6.93791	7.1508	142.104	1.03954	1.26282	1.26851	1.31275	1.31866	1.0045	7.20679	0
Gnb1	11.5491	11.4999	11.4435	11.4598	11.4881	2872.42	11.0421	11.1017	11.0131	10.9069	11.016	2070.78	11.4755	11.3215	11.3791	11.3081	11.3711	2648.68	11.5341	11.5537	11.3509	11.4506	11.4723	2841.26	1.38712	1.08447	1.01097	1.27907	1.37207	1.07271	7.20641	0
1200016B10Rik	9.30364	9.31098	9.31255	9.40415	9.33283	644.855	8.83751	8.99428	8.98064	8.9775	8.94748	493.696	8.95404	8.71272	8.91796	8.74936	8.83352	456.2	8.96011	9.10352	8.87056	8.9665	8.97517	503.264	1.30618	1.41354	1.28135	1.08219	1.01938	1.10317	7.2058	0
Efemp2	9.94399	10.1801	10.0083	10.2747	10.1017	1098.82	10.2348	10.2331	10.2173	10.3625	10.2619	1227.85	10.1895	10.379	10.2295	10.556	10.3385	1294.8	9.58545	9.8965	9.99326	10.0278	9.87574	939.495	1.11742	1.17835	1.16959	1.05452	1.30693	1.37819	7.205	0
Tmem97	10.5638	10.6483	10.564	10.7816	10.6394	1595.1	10.2906	10.3659	10.2638	10.3289	10.3123	1271.48	10.3722	10.2481	10.1634	10.1101	10.2235	1195.55	10.5938	10.6816	10.5349	10.6118	10.6055	1558.03	1.25452	1.33419	1.02379	1.06351	1.22537	1.30319	7.20457	0
Cox5b	11.3019	11.507	11.4415	11.3997	11.4125	2725.9	11.4275	11.3975	11.355	11.4243	11.4011	2704.36	11.4142	11.4553	11.432	11.459	11.4401	2778.53	10.932	10.8895	10.9606	11.0179	10.95	1978.22	1.00797	1.01931	1.37796	1.02743	1.36707	1.40456	7.20428	0
2610002J02Rik	9.8762	9.71846	9.74634	9.81465	9.78891	884.619	10.0195	10.1154	10.1091	10.0358	10.0699	1074.86	9.71696	9.5116	9.75004	9.57736	9.63899	797.306	9.99791	10.0511	10.0383	10.0689	10.039	1052.09	1.21506	1.10951	1.18932	1.34812	1.02164	1.31956	7.20321	0
Sf4	10.7733	10.8084	10.7788	10.6332	10.7484	1720.29	11.3561	11.3197	11.2636	11.0641	11.2509	2436.94	11.0896	11.0681	11.0658	11.0823	11.0765	2159.47	11.1367	11.0641	11.1686	11.0307	11.1	2195.03	1.41659	1.2553	1.27597	1.12849	1.11021	1.01646	7.20301	0
9330186A19Rik	8.59695	8.77983	8.55311	8.61873	8.63715	398.146	8.80401	9.00605	9.00865	8.95693	8.94391	492.475	9.09662	9.01026	9.25098	9.07249	9.10758	551.641	9.04162	9.10703	9.13636	8.96482	9.06246	534.653	1.23692	1.38552	1.34286	1.12014	1.08564	1.03177	7.20285	0
Lrrn3	10.016	10.2672	9.99065	10.1343	10.102	1099.04	9.45399	9.76243	9.78007	9.74751	9.686	823.715	9.89285	10.0374	9.95657	9.91013	9.94924	988.6	10.0971	10.241	10.2021	10.049	10.1473	1134.08	1.33424	1.11171	1.03188	1.20017	1.37678	1.14715	7.20194	0
Antxr1	10.0111	10.0735	10.119	10.361	10.1411	1129.25	10.3415	9.95842	10.1447	10.2314	10.169	1151.27	10.2791	10.3978	10.398	10.4697	10.3862	1338.28	10.4438	10.67	10.5701	10.6441	10.582	1532.84	1.0195	1.18511	1.3574	1.16244	1.33143	1.14538	7.20127	0
Slc30a7	9.03181	9.03337	9.03608	9.09576	9.04925	529.781	9.06695	9.06397	9.02328	9.19884	9.08826	544.3	8.68924	8.56	8.76194	8.59862	8.65245	402.389	8.80893	8.87924	8.91728	8.65365	8.81478	450.31	1.02741	1.31659	1.17648	1.35267	1.20872	1.11909	7.20096	0
D430044H24Rik	7.5513	7.59508	7.5254	7.54808	7.55496	188.049	7.8952	7.52608	7.60023	7.64727	7.6672	203.262	7.47275	7.45845	7.48637	7.36855	7.44653	174.433	7.28506	7.24631	7.18819	7.03739	7.18924	145.941	1.0809	1.07805	1.28853	1.16527	1.39277	1.19523	7.20076	0
Plp1	9.6449	9.5826	9.67033	9.6135	9.62784	791.166	9.95121	9.81766	9.91925	9.83253	9.88016	942.377	9.37688	9.48433	9.40847	9.31652	9.39655	673.974	9.80459	9.82982	9.61016	9.63014	9.71868	842.584	1.19112	1.17388	1.06499	1.39824	1.11844	1.25017	7.19684	0
Aste1	8.12894	8.03285	8.13753	8.15445	8.11344	276.942	8.49316	8.46067	8.45517	8.27761	8.42165	342.902	7.80941	7.87381	8.04709	7.99407	7.9311	244.061	8.05947	8.09928	7.99319	8.57187	8.18095	290.21	1.23817	1.13473	1.04791	1.40499	1.18157	1.18909	7.19645	0
Nup160	10.653	10.83	10.8652	10.9856	10.8334	1824.68	11.386	11.2909	11.3125	11.3143	11.3259	2567.14	11.2398	11.3144	11.1026	11.2562	11.2282	2399.04	11.2314	11.3188	11.2092	11.2415	11.2502	2435.9	1.40689	1.31477	1.33497	1.07007	1.05388	1.01537	7.19594	0
Col2a1	11.0885	11.1097	11.0189	11.0105	11.0569	2130.38	11.3518	11.2106	11.2328	11.1674	11.2407	2419.77	11.4476	11.4749	11.4766	11.295	11.4235	2746.79	11.611	11.4699	11.5242	11.4328	11.5095	2915.42	1.13584	1.28934	1.3685	1.13514	1.20483	1.06139	7.19505	0
1810015C11Rik	9.71038	9.52513	9.64657	9.3569	9.55974	754.692	9.84869	9.93571	9.87148	9.77074	9.85666	927.148	10.0718	9.86464	10.0426	9.99879	9.99446	1020.07	9.86028	9.42596	9.70718	9.49782	9.62281	788.416	1.22851	1.35164	1.04469	1.10023	1.17596	1.29383	7.19486	0
Mettl8	8.06691	8.19956	8.12581	8.22847	8.15518	285.072	8.22316	8.41792	8.43643	8.51844	8.39899	337.557	8.51875	8.27635	8.57802	8.52061	8.47343	355.432	8.10731	8.01626	8.13931	7.90511	8.042	263.562	1.18411	1.24682	1.08161	1.05295	1.28075	1.34857	7.19482	0
Stt3b	13.3103	13.3373	13.4463	13.4388	13.3832	10684	13.3461	13.2431	13.2072	13.3115	13.277	9925.76	12.8616	12.979	12.8331	12.9261	12.8999	7643.04	13.1639	13.1519	13.2324	13.2595	13.2019	9422.6	1.0764	1.39788	1.13387	1.29867	1.0534	1.23283	7.19305	0
Sall2	10.3861	10.273	10.1921	10.2296	10.2702	1234.93	10.2749	10.3438	10.4002	10.4577	10.3691	1322.58	10.3422	10.4378	10.4065	10.6137	10.4501	1398.88	9.91561	9.95421	10.1183	9.91156	9.97493	1006.36	1.07098	1.13276	1.22712	1.05768	1.31423	1.39004	7.19282	0
Ebpl	10.8542	10.943	10.9278	10.9769	10.9255	1944.9	10.4189	10.4898	10.4845	10.4273	10.4551	1403.79	10.6371	10.7411	10.6052	10.6595	10.6607	1618.83	10.5583	10.6082	10.4763	10.535	10.5444	1493.46	1.38546	1.20142	1.30228	1.15319	1.06388	1.08394	7.19017	0
Etl4	10.1238	10.2779	10.1824	10.3085	10.2231	1195.27	10.6762	10.6497	10.7265	10.6133	10.6664	1625.22	10.3519	10.5757	10.4422	10.4582	10.457	1405.62	10.6249	10.6694	10.6081	10.6945	10.6492	1605.97	1.3597	1.17598	1.3436	1.15623	1.01199	1.14253	7.19003	0
A730089E01Rik	8.80493	8.84747	9.06596	9.01931	8.93441	489.245	9.39131	9.09943	9.42991	9.27329	9.29848	629.684	9.19255	9.20069	9.00161	8.89799	9.07321	538.652	8.92502	8.81604	8.8211	8.773	8.83379	456.285	1.28705	1.10099	1.07224	1.169	1.38002	1.18052	7.18982	0
Prdm2	9.42381	9.45006	9.43115	9.40553	9.42764	688.655	9.66393	9.63563	9.60737	9.57252	9.61986	786.806	9.90545	9.95502	9.93003	9.90849	9.92475	971.956	9.71671	9.70457	9.57159	9.618	9.65272	804.929	1.14253	1.41138	1.16884	1.23532	1.02303	1.20751	7.18861	0
Morf4l1	11.727	11.7443	11.6799	11.88	11.7578	3462.94	11.545	11.6681	11.5666	11.5389	11.5796	3060.69	12.0152	12.0413	11.9016	12.0251	11.9958	4084.06	11.8568	12.0681	12.056	12.0462	12.0068	4115.27	1.13142	1.17936	1.18837	1.33436	1.34455	1.00764	7.18572	0
D630048P19Rik	8.82144	8.90194	8.89445	8.77879	8.84915	461.17	8.41418	8.50426	8.54907	8.49652	8.49101	359.789	8.75997	8.70672	8.80284	8.88556	8.78878	442.268	8.44324	8.47687	8.36719	8.48685	8.44354	348.144	1.28178	1.04274	1.32465	1.22924	1.03345	1.27036	7.18222	0
1700049G17Rik	7.41401	7.46066	7.49584	7.5287	7.4748	177.885	7.48749	7.4907	7.468	7.58254	7.50718	181.923	7.23052	6.73517	7.26579	6.90319	7.03367	131.022	7.46585	7.54862	7.35904	7.2689	7.4106	170.143	1.0227	1.35767	1.04551	1.38849	1.06924	1.29858	7.18218	0
Slc43a1	8.61267	8.68785	8.73639	8.55927	8.64904	401.44	8.45596	8.50932	8.62419	8.36093	8.4876	358.94	8.61663	8.39596	8.5078	8.43427	8.48866	359.205	8.26271	8.20812	8.09257	8.03165	8.14876	283.806	1.1184	1.11758	1.41449	1.00074	1.26474	1.26567	7.18162	0
Gm22	7.30146	7.30099	7.14495	7.20773	7.23878	151.039	7.39759	7.73624	7.75478	7.57045	7.61477	196.008	7.64582	8.06204	7.70554	7.43171	7.71128	209.568	7.87197	7.66081	7.63858	7.54916	7.68013	205.092	1.29773	1.38751	1.35787	1.06918	1.04635	1.02182	7.18047	0
LOC278105	7.34015	7.37371	7.25993	7.62721	7.40025	168.926	8.04748	7.71094	7.57716	8.00284	7.8346	228.271	7.32837	7.47678	7.28031	7.37859	7.36601	164.965	7.23448	7.61279	7.28177	7.31345	7.36062	164.349	1.35131	1.02402	1.02785	1.38376	1.38894	1.00374	7.17961	0
A430106G13Rik	9.5768	9.74988	9.60706	9.58393	9.62942	792.034	9.36813	9.33806	9.23716	9.23911	9.29562	628.433	9.21929	9.47445	9.36057	9.28657	9.33522	645.924	9.19064	9.25715	8.99215	9.11788	9.13946	563.964	1.26033	1.2262	1.40441	1.02783	1.11431	1.14533	7.17842	0
mKIAA0282	8.92234	8.87354	8.86153	8.79974	8.86429	466.033	9.17506	9.22722	9.05777	9.07626	9.13408	561.864	9.33755	9.3147	9.30013	9.46127	9.35341	654.121	9.05561	9.05316	9.13687	9.09952	9.08629	543.558	1.20563	1.40359	1.16635	1.1642	1.03368	1.20341	7.17686	0
5430440L12Rik	9.44514	9.48604	9.40636	9.3877	9.43131	690.41	9.80203	9.68672	9.81488	9.54514	9.71219	838.805	9.698	9.77657	9.59782	9.76857	9.71024	837.67	9.28211	9.2421	9.30228	9.38651	9.30325	631.768	1.21494	1.21329	1.09282	1.00135	1.32771	1.32591	7.17603	0
Cyb5b	12.1853	12.1432	12.0756	12.2198	12.156	4563.69	12.3673	12.5091	12.4397	12.3485	12.4161	5465.48	11.9165	12.0997	11.9756	12.1424	12.0336	4192.4	11.8786	12.0332	11.8757	12.0277	11.9538	3966.91	1.1976	1.08856	1.15044	1.30366	1.37777	1.05684	7.17487	0
Sin3a	10.1278	10.0365	10.0479	9.9356	10.037	1050.57	10.444	10.6237	10.501	10.4575	10.5065	1454.72	10.3251	10.1077	10.1157	10.0731	10.1554	1140.46	10.1137	10.1699	10.0482	9.98623	10.0795	1082.01	1.3847	1.08557	1.02993	1.27556	1.34446	1.05402	7.17423	0
LOC100048313	8.83768	8.76551	8.90724	8.77051	8.82024	452.018	9.10109	8.79057	9.08809	8.5706	8.88759	473.621	8.79387	8.45937	8.69902	8.46827	8.60513	389.406	8.58465	8.49677	8.39913	8.33825	8.4547	350.847	1.04779	1.16079	1.28836	1.21627	1.34994	1.1099	7.17305	0
Rab31	11.0085	11.214	10.8441	10.735	10.9504	1978.75	10.7775	10.9018	10.7345	10.826	10.8099	1795.21	10.7427	10.7031	10.8594	10.8371	10.7856	1765.19	11.199	11.2355	11.2271	11.2873	11.2372	2414.03	1.10224	1.12099	1.21998	1.01701	1.34471	1.36758	7.1725	0
2310001H12Rik	8.70749	8.74951	8.68416	8.92236	8.76588	435.304	8.91388	8.8986	9.04885	8.96957	8.95773	497.215	8.48243	8.36263	8.5113	8.57372	8.48252	357.678	8.81832	8.93769	8.83615	8.78611	8.84457	459.706	1.14223	1.21703	1.05606	1.39012	1.08159	1.28525	7.17227	0
Tubgcp4	8.25511	7.96129	8.17487	8.33917	8.18261	290.543	8.62715	8.51793	8.44997	8.52917	8.53106	369.916	7.85221	7.98249	7.97868	8.34617	8.03989	263.176	7.96543	8.28591	8.17192	8.25355	8.1692	287.856	1.27319	1.10399	1.00933	1.40558	1.28508	1.09377	7.17094	0
D8Ertd82e	7.89024	7.94434	7.82397	7.79757	7.86403	232.975	7.51152	7.90993	7.77416	7.76813	7.74094	213.921	8.1781	8.02148	8.18095	8.02265	8.10079	274.525	8.2077	8.16182	8.28247	8.00765	8.16491	287	1.08907	1.17835	1.2319	1.2833	1.34162	1.04544	7.16967	0
Ppp1r10	10.5634	10.4022	10.4127	10.4963	10.4687	1417.03	10.9239	10.8613	10.7842	10.9155	10.8712	1873.13	10.8189	10.858	10.8895	11.1577	10.931	1952.39	10.6891	10.793	10.7946	10.7849	10.7654	1740.64	1.32187	1.3778	1.22837	1.04231	1.07612	1.12165	7.16813	0
Mtrf1l	9.70875	9.61046	9.71741	9.82534	9.71549	840.724	10.0065	9.80068	9.82586	9.81303	9.86151	930.273	9.40389	9.44735	9.32766	9.37833	9.38931	670.601	9.71753	9.84968	9.69066	9.88668	9.78614	882.918	1.10651	1.25369	1.05019	1.38722	1.05363	1.31661	7.16785	0
BC017158	9.28677	9.2666	9.2058	9.39926	9.28961	625.821	9.23986	9.31699	9.31944	9.38312	9.31485	636.868	8.9229	8.83642	8.97815	8.87943	8.90423	479.115	9.32456	9.40718	9.42212	9.38533	9.3848	668.506	1.01765	1.3062	1.06821	1.32926	1.04968	1.3953	7.1663	0
Prkd3	11.5074	11.4743	11.4591	11.4475	11.4721	2840.84	11.0459	11.0127	11.0557	10.9041	11.0046	2054.54	11.4016	11.4172	11.34	11.3436	11.3756	2657.03	11.4056	11.4721	11.3943	11.4907	11.4407	2779.66	1.38271	1.06918	1.02201	1.29325	1.35293	1.04615	7.16623	0
Pax1	7.20443	7.12522	7.18787	7.08395	7.15037	142.061	7.35636	7.49366	7.4726	7.47465	7.44932	174.77	7.49259	7.38836	7.48719	7.83944	7.55189	187.649	7.16614	7.27348	7.22408	6.98192	7.1614	143.152	1.23025	1.32091	1.00768	1.07369	1.22087	1.31084	7.16423	0
Kbtbd10	8.02789	8.62691	8.12002	7.77375	8.13714	281.529	7.55969	7.82061	7.57937	7.61583	7.64387	200.003	7.92303	8.0312	8.03347	7.89592	7.9709	250.889	8.03506	7.87055	8.24858	7.74056	7.97369	251.373	1.40763	1.12213	1.11996	1.25443	1.25685	1.00193	7.16293	0
Cdkn3	9.19303	9.17534	9.30081	9.34469	9.25347	610.339	9.42189	9.33345	9.48377	9.37304	9.40304	677.013	9.20257	9.35373	9.2267	9.23118	9.25354	610.372	8.88542	8.80995	8.88734	9.05826	8.91024	481.117	1.10924	1.00005	1.26859	1.10918	1.40717	1.26866	7.16289	0
LOC100048710	8.64361	8.70891	8.65429	9.02037	8.7568	432.572	8.67593	8.55389	8.58175	8.8759	8.67187	407.842	8.5599	8.59774	8.67416	8.63698	8.6172	392.676	8.99559	9.23138	9.10357	8.99746	9.082	541.944	1.06064	1.1016	1.25284	1.03862	1.32881	1.38013	7.16264	0
1110012J17Rik	9.60122	9.60343	9.44525	9.5469	9.5492	749.196	9.91365	9.9418	10.1097	10.054	10.0048	1027.41	10.0148	9.98294	10.018	10.0568	10.0181	1036.95	9.97744	10.1158	9.81907	9.9629	9.96879	1002.09	1.37134	1.38409	1.33755	1.00929	1.02527	1.03479	7.16234	0
Tulp4	11.1668	11.0943	11.1012	11.1532	11.1288	2239.32	11.1899	11.2756	11.0951	11.3182	11.2197	2384.88	11.5936	11.4747	11.5459	11.4949	11.5273	2951.61	11.5302	11.4917	11.5738	11.4595	11.5138	2924.17	1.065	1.31808	1.30583	1.23764	1.22613	1.00938	7.16207	0
Pqlc1	9.92651	10.135	10.0894	10.0837	10.0587	1066.49	9.90269	9.95328	9.94219	9.806	9.90104	956.114	10.2787	10.2767	10.3599	10.4137	10.3322	1289.19	10.2364	10.2475	10.4129	10.1666	10.2659	1231.21	1.11544	1.20881	1.15445	1.34836	1.28772	1.04709	7.16187	0
4930488B01Rik	8.06463	8.21211	8.0937	8.03901	8.10236	274.824	8.1695	7.93648	7.99302	7.96048	8.01487	258.652	8.40934	8.37998	8.57228	8.60542	8.49175	359.975	7.93303	7.88497	8.26637	8.21115	8.07388	269.451	1.06252	1.30984	1.01994	1.39174	1.04175	1.33596	7.16175	0
Mettl3	10.4794	10.5321	10.513	10.4651	10.4974	1445.54	10.7389	10.8263	10.7199	10.7638	10.7622	1736.81	10.4804	10.3162	10.3605	10.3891	10.3865	1338.63	10.3449	10.2109	10.2747	10.3748	10.3013	1261.84	1.2015	1.07986	1.14558	1.29745	1.37641	1.06086	7.16167	0
C030025P15Rik	8.41789	8.30374	8.28576	8.32439	8.33295	322.453	8.80919	8.74512	8.87689	8.66307	8.77357	437.631	8.61956	8.6451	8.67366	8.4645	8.60071	388.214	8.76816	8.78255	8.7384	8.76087	8.76249	434.284	1.35719	1.20394	1.34681	1.12729	1.00771	1.11867	7.16161	0
Dad1	10.7427	10.8145	10.8023	10.8021	10.7904	1771.08	10.3425	10.4301	10.2299	10.2601	10.3156	1274.44	10.7836	10.6244	10.6314	10.5881	10.6569	1614.51	10.7236	10.4298	10.5982	10.6002	10.5879	1539.15	1.38969	1.09697	1.15069	1.26684	1.20771	1.04896	7.16087	0
Acp6	9.6282	9.26419	9.38105	9.32047	9.39848	674.875	9.25323	9.26761	9.37414	9.29087	9.29646	628.802	9.63236	9.68447	9.65012	9.43866	9.6014	776.803	9.71768	9.7663	9.75163	9.68161	9.7293	848.814	1.07327	1.15103	1.25773	1.23537	1.34989	1.0927	7.16	0
Cldn11	10.481	10.6672	10.589	10.6506	10.5969	1548.81	10.1856	10.3662	10.3272	10.3471	10.3065	1266.38	10.7682	10.5466	10.7112	10.675	10.6753	1635.23	10.8498	10.7736	10.7861	10.6957	10.7763	1753.83	1.22302	1.05579	1.13237	1.29126	1.38491	1.07253	7.15989	0
1700123O20Rik	10.1704	10.078	10.252	10.2067	10.1768	1157.48	10.5754	10.464	10.5938	10.5493	10.5456	1494.69	10.0435	10.1233	10.0708	10.0904	10.082	1083.87	10.0279	10.2287	10.011	10.1685	10.109	1104.38	1.29133	1.06791	1.04808	1.37902	1.35342	1.01892	7.15868	0
Cherp	9.69688	9.71056	9.60525	9.69086	9.67589	817.961	10.2235	10.0049	10.1195	10.1091	10.1143	1108.4	10.0782	10.0479	10.2207	10.2033	10.1375	1126.43	10.0497	10.127	10.1743	10.2275	10.1446	1131.97	1.35507	1.37712	1.38389	1.01627	1.02126	1.00492	7.15853	0
Rrm1	10.2837	10.1545	10.2196	10.2103	10.217	1190.21	10.7177	10.6083	10.7374	10.6293	10.6732	1632.86	10.4445	10.5102	10.3478	10.4877	10.4476	1396.46	10.2755	10.277	10.2891	10.441	10.3207	1278.87	1.37191	1.17329	1.07449	1.16929	1.2768	1.09195	7.15771	0
Nr6a1	8.09701	8.1135	8.1805	8.12852	8.12988	280.117	8.11864	8.23989	8.07406	8.33303	8.1914	292.32	8.09739	7.57889	7.96534	7.902	7.88591	236.534	7.83014	7.8809	7.86714	7.5224	7.77514	219.054	1.04356	1.18425	1.27876	1.23585	1.33446	1.0798	7.15668	0
D15Ertd682e	8.97083	8.97846	8.9883	9.12742	9.01625	517.801	9.15267	9.05471	9.23426	9.27358	9.1788	579.556	8.78356	8.67619	8.83163	8.85412	8.78638	441.533	9.10808	9.28643	9.3206	9.19447	9.2274	599.409	1.11926	1.17274	1.1576	1.3126	1.03426	1.35756	7.15402	0
Ccdc3	9.20463	9.33409	9.2627	9.33968	9.28528	623.946	9.01436	9.08869	9.16544	9.09231	9.0902	545.033	9.5036	9.55044	9.42336	9.60107	9.51962	733.991	9.52644	9.42439	9.57258	9.40878	9.48305	715.619	1.14479	1.17637	1.14692	1.34669	1.31298	1.02567	7.15343	0
Trex1	7.55426	7.53224	7.48343	7.44215	7.50302	181.399	7.43567	7.56906	7.52855	7.54744	7.52018	183.569	7.54519	7.46239	7.52309	7.43149	7.49054	179.836	7.21461	7.15008	7.22108	6.61436	7.05003	132.517	1.01196	1.00869	1.36887	1.02076	1.38525	1.35708	7.15262	0
9930104L06Rik	7.21271	7.28849	7.2531	7.19973	7.23851	151.011	7.06139	7.2646	7.14682	7.19416	7.16674	143.683	7.28274	7.47707	7.2193	7.08186	7.26524	153.835	7.02072	6.93206	6.74396	6.52776	6.80613	111.905	1.051	1.0187	1.34946	1.07066	1.28397	1.3747	7.1485	0
Mbtd1	9.63058	9.58463	9.50739	9.69246	9.60376	778.075	9.71419	9.7739	9.76846	9.73568	9.74806	859.919	9.33813	9.18333	9.37222	9.28419	9.29447	627.934	9.63045	9.88139	9.66455	9.65405	9.70761	836.144	1.10519	1.2391	1.07463	1.36944	1.02843	1.33158	7.14838	0
Zfp236	8.84211	8.73872	8.7676	8.69898	8.76185	434.09	8.69619	8.73634	8.68713	8.78791	8.72689	423.698	8.36513	8.13897	8.38604	8.28175	8.29297	313.641	8.72271	8.84896	8.70077	8.68805	8.74012	427.601	1.02453	1.38403	1.01517	1.3509	1.00921	1.36335	7.1472	0
Clip4	8.11712	8.3898	8.2428	8.27418	8.25597	305.7	8.3036	8.27972	8.39292	8.27835	8.31365	318.168	8.69563	8.48192	8.86884	8.87931	8.73143	425.032	8.32311	8.23509	8.3955	8.32854	8.32056	319.697	1.04079	1.39036	1.04578	1.33587	1.0048	1.32949	7.14709	0
Ranbp1	11.9851	11.8616	11.7979	11.8538	11.8746	3755.02	11.8982	11.9098	11.8942	12.0023	11.9261	3891.5	11.8645	11.7117	11.6997	11.8014	11.7693	3490.79	11.4475	11.4523	11.4571	11.5333	11.4726	2841.72	1.03635	1.07569	1.32139	1.11479	1.36942	1.22841	7.14604	0
A130028H19Rik	7.5344	7.58726	7.88115	7.86145	7.71606	210.265	8.13052	7.76354	8.14029	7.94217	7.99413	254.96	7.45821	7.56344	7.80498	7.76319	7.64746	200.5	7.36844	7.67016	7.61802	7.45386	7.52762	184.518	1.21257	1.0487	1.13953	1.27163	1.38176	1.08661	7.14081	0
Rtn4	8.86293	8.80032	8.78306	9.04216	8.87212	468.569	8.56241	8.41773	8.42813	8.59632	8.50115	362.326	8.56087	8.58539	8.55319	8.60335	8.5757	381.542	8.77697	9.06212	8.87931	8.84294	8.89034	474.523	1.29322	1.22809	1.01271	1.05303	1.30966	1.2437	7.14041	0
2410008A19Rik	7.23475	7.2446	7.23323	7.09084	7.20085	147.12	7.20884	7.25655	7.26168	7.0104	7.18437	145.449	6.83613	6.91476	6.82376	6.93004	6.87617	117.472	6.8035	6.69741	6.92683	6.83876	6.81662	112.722	1.01149	1.25239	1.30516	1.23816	1.29033	1.04214	7.13967	0
Chmp4b	8.94144	8.59227	8.68701	8.67177	8.72312	422.592	8.70751	8.94444	9.07424	9.03573	8.94048	491.307	9.23081	9.13392	9.28578	9.11685	9.19184	584.816	9.07092	9.06843	9.09184	8.79209	9.00582	514.07	1.1626	1.38388	1.21647	1.19033	1.04633	1.13762	7.13723	0
BC057627	10.1741	10.1337	10.1865	10.0833	10.1444	1131.78	10.611	10.7098	10.5258	10.5544	10.6003	1552.4	10.5921	10.4743	10.6617	10.559	10.5718	1522.01	10.5434	10.5261	10.4764	10.4713	10.5043	1452.48	1.37164	1.34479	1.28335	1.01997	1.0688	1.04787	7.13642	0
Zfp219	10.7202	10.6386	10.6009	10.5518	10.6279	1582.37	10.9947	11.0917	11.1335	11.0131	11.0583	2132.38	10.9695	11.0545	10.9612	10.9747	10.99	2033.85	10.7945	10.7643	10.7867	10.8955	10.8102	1795.57	1.34759	1.28532	1.13474	1.04845	1.18758	1.1327	7.13637	0
Mrpl9	9.88562	10.1352	10.0272	9.97831	10.0066	1028.69	10.0864	10.0773	10.1464	10.0526	10.0907	1090.42	9.72071	9.78046	9.75396	9.72276	9.74447	857.785	9.63198	9.62645	9.79467	9.70825	9.69034	826.195	1.06001	1.19924	1.2451	1.27121	1.31981	1.03824	7.1336	0
AI450540	9.30525	9.2894	9.39909	9.23872	9.30811	633.902	9.74263	9.60169	9.60686	9.38026	9.58286	766.882	9.23444	9.271	9.07339	8.93354	9.12809	559.538	9.43692	9.13916	9.09864	9.18423	9.21474	594.173	1.20978	1.1329	1.06686	1.37056	1.29067	1.0619	7.13268	0
Ahdc1	9.50674	9.38637	9.42781	9.42286	9.43595	692.633	9.61029	9.62022	9.62295	9.57674	9.60755	780.118	9.614	9.75681	9.60092	9.77497	9.68667	824.099	9.85287	9.99583	9.9469	9.7987	9.89857	954.482	1.12631	1.18981	1.37805	1.05638	1.22351	1.15821	7.13227	0
Dnajc10	10.3575	10.3334	10.2606	10.3415	10.3233	1281.18	9.96295	10.0296	10.0424	10.0191	10.0135	1033.65	9.9166	10.0659	9.86333	9.84688	9.92318	970.903	10.3267	10.2455	10.2084	10.3176	10.2746	1238.65	1.23948	1.31958	1.03434	1.06463	1.19833	1.27577	7.13212	0
BC020002	10.2529	10.4526	10.4211	10.5328	10.4148	1365.14	10.3836	10.5595	10.5027	10.6153	10.5153	1463.59	9.94471	9.93394	10.0856	10.2089	10.0433	1055.19	10.4277	10.5125	10.3772	10.3953	10.4281	1377.79	1.07212	1.29375	1.00927	1.38705	1.06227	1.30574	7.13018	0
Gigyf1	7.68829	7.70222	7.65048	7.63762	7.66965	203.608	8.0041	7.81412	7.90887	7.9057	7.9082	240.217	7.95415	8.0897	8.12498	8.0725	8.06033	266.933	7.8464	7.8433	7.60172	7.3263	7.65443	201.471	1.1798	1.31101	1.01061	1.11121	1.19232	1.32492	7.12988	0
Ntn2l	9.45234	9.47091	9.54898	9.65247	9.53117	739.894	9.35172	9.29116	9.27902	9.21333	9.28381	623.311	9.59777	9.61957	9.73525	9.5981	9.63767	796.578	9.75509	9.81656	9.82637	9.54012	9.73453	851.897	1.18704	1.07661	1.15138	1.27798	1.36673	1.06945	7.12918	0
Coq2	11.6934	11.5682	11.5444	11.9055	11.6779	3276.38	12.0206	11.9622	11.881	11.9362	11.95	3956.47	11.7494	11.9082	11.8172	11.9374	11.8531	3699.35	11.4226	11.635	11.4803	11.5421	11.52	2936.74	1.20757	1.1291	1.11565	1.0695	1.34723	1.25968	7.12874	0
Ccs	10.5692	10.4424	10.5418	10.624	10.5443	1493.36	10.5022	10.5273	10.4327	10.5198	10.4955	1443.67	10.4693	10.403	10.4478	10.4558	10.444	1393.01	10.8592	10.9744	10.9192	10.8625	10.9038	1915.95	1.03442	1.07203	1.28298	1.03636	1.32714	1.3754	7.12833	0
LOC225416	6.93279	6.94545	6.85911	6.84146	6.8947	118.991	6.77994	6.93976	6.62532	6.81051	6.78888	110.575	6.94239	7.74308	6.89366	7.25827	7.20935	147.989	6.80015	6.74274	6.75899	6.76062	6.76562	108.807	1.07611	1.24371	1.0936	1.33836	1.01626	1.36011	7.12814	0
Mtap7d1	9.90255	9.86528	9.81139	9.83312	9.85308	924.856	10.1931	10.1936	10.1871	10.2136	10.1968	1173.68	10.2345	10.3244	10.2819	10.3664	10.3018	1262.26	10.2446	10.2567	10.3869	10.2293	10.2794	1242.81	1.26904	1.36482	1.34379	1.07547	1.0589	1.01565	7.12767	0
Med23	10.7285	10.7565	10.7543	10.9161	10.7889	1769.18	11.1011	11.0567	11.102	11.1538	11.1034	2200.14	10.5051	10.7558	10.6962	10.691	10.662	1620.27	10.5705	10.7754	10.684	10.6848	10.6787	1639.09	1.24359	1.09191	1.07937	1.35789	1.34229	1.01162	7.12667	0
6330415B21Rik	8.92335	8.68578	9.06392	8.88166	8.88868	473.979	9.39253	9.06458	9.37423	9.23814	9.26737	616.25	9.13765	9.08817	9.03519	9.00626	9.06682	536.27	8.80467	8.79522	8.91435	8.85323	8.84187	458.847	1.30016	1.13142	1.03298	1.14914	1.34304	1.16874	7.12548	0
BC049349	7.66274	7.49976	7.54682	7.57993	7.57231	190.324	6.71297	7.30039	7.22416	7.17568	7.1033	137.501	7.45579	7.29531	7.39948	7.3514	7.3755	166.052	7.53268	7.48745	7.37687	7.27685	7.41847	171.073	1.38416	1.14617	1.11253	1.20765	1.24416	1.03023	7.12489	0
D230017C05Rik	7.72721	7.77983	7.96506	7.85419	7.83157	227.792	7.96666	7.84649	7.85453	7.88475	7.88811	236.895	7.68257	7.79098	7.70722	7.71187	7.72316	211.302	7.66034	7.49247	7.28618	7.33343	7.4431	174.019	1.03996	1.07804	1.30901	1.12112	1.36132	1.21424	7.12369	0
Tmem33	10.1117	10.1434	10.2129	10.144	10.153	1138.58	9.62813	9.79719	9.61874	9.76454	9.70215	832.988	9.86488	9.80602	9.76718	9.68018	9.77956	878.905	9.90238	9.93113	9.87633	9.77454	9.87109	936.472	1.36686	1.29545	1.21582	1.05512	1.12423	1.0655	7.12298	0
Nudt4	12.2083	12.2931	12.5537	12.1799	12.3088	5073.47	12.3517	11.9655	12.4148	11.9191	12.1628	4585.25	12.3316	12.3507	12.1743	12.2761	12.2832	4984.26	11.7808	11.9815	11.7324	11.9878	11.8706	3744.64	1.10648	1.0179	1.35486	1.08702	1.22448	1.33104	7.12178	0
D2Ertd750e	8.74767	8.53411	8.63759	8.69848	8.65446	402.951	8.80924	8.81754	8.73806	8.9176	8.82061	452.136	8.69618	8.42893	8.619	8.4707	8.5537	375.769	8.37305	8.41956	8.42098	8.26601	8.3699	330.82	1.12206	1.07234	1.21804	1.20323	1.36671	1.13587	7.11825	0
Ints1	10.1478	10.0462	10.0928	10.1085	10.0988	1096.61	10.5698	10.3836	10.4488	10.3511	10.4383	1387.57	10.3937	10.2851	10.4112	10.3621	10.363	1316.98	10.5725	10.5584	10.5071	10.5805	10.5546	1504.03	1.26532	1.20095	1.37152	1.0536	1.08393	1.14203	7.11735	0
Riok1	8.68448	8.99902	8.55551	8.86856	8.77689	438.64	9.24982	9.20386	9.24253	9.23789	9.23353	601.961	8.74326	8.69492	8.87803	8.83074	8.78673	441.642	8.824	8.84469	8.70247	8.76191	8.78327	440.583	1.37233	1.00684	1.00443	1.36301	1.36628	1.00241	7.1153	0
Trub2	11.2177	11.1953	11.165	11.3397	11.2294	2401	11.2134	11.3309	11.2286	11.2419	11.2537	2441.7	11.6524	11.6473	11.6808	11.7348	11.6788	3278.53	11.1254	11.054	11.3664	11.3632	11.2272	2397.37	1.01695	1.36549	1.00152	1.34273	1.01849	1.36756	7.11273	0
Rspo2	8.44904	8.5018	8.53287	8.46414	8.48696	358.781	7.9788	8.16324	8.08746	8.21687	8.11159	276.587	8.24847	8.47457	8.38232	8.34746	8.36321	329.288	8.41294	8.50767	8.57516	8.69221	8.54699	374.026	1.29717	1.08957	1.04249	1.19054	1.35229	1.13586	7.10792	0
Robo3	9.0173	8.93109	8.97914	9.16882	9.02409	520.62	9.45645	9.15435	9.45545	9.28907	9.33883	647.543	9.46657	9.55603	9.34599	9.41671	9.44633	697.633	9.42982	9.35755	9.49777	9.54665	9.45795	703.277	1.24379	1.34	1.35084	1.07735	1.08607	1.00809	7.10615	0
Meox2	9.98052	10.1596	10.1943	10.1757	10.1275	1118.63	9.65587	9.94238	9.68169	10.0242	9.82604	907.68	9.84383	9.6369	10.2235	9.83122	9.88385	944.79	10.1097	10.1731	10.4742	10.1328	10.2225	1194.72	1.2324	1.184	1.06802	1.04088	1.31623	1.26453	7.10607	0
A630036P20Rik	9.50305	9.59022	9.70816	9.82314	9.65614	806.841	9.91555	9.60634	10.0217	9.95547	9.87478	938.867	9.54535	9.69706	9.40439	9.56904	9.55396	751.671	9.43525	9.4295	9.3201	9.5398	9.43116	690.339	1.16363	1.0734	1.16876	1.24904	1.36001	1.08884	7.10368	0
Btrc	8.29735	8.40164	8.30265	8.22804	8.30742	316.798	8.14428	8.3044	8.23659	8.22874	8.2285	299.934	8.0534	7.83378	8.08828	7.99261	7.99202	254.587	7.95754	7.93944	7.87937	7.86013	7.90912	240.371	1.05623	1.24436	1.31796	1.17812	1.2478	1.05914	7.1036	0
Agfg2	8.49348	8.41256	8.34403	8.21752	8.3669	330.131	8.62281	8.75011	8.71866	8.53434	8.65648	403.516	8.15123	8.04623	8.28736	8.25585	8.18516	291.058	8.38172	8.41003	8.31662	8.33968	8.36201	329.016	1.22229	1.13425	1.00339	1.38638	1.22643	1.13041	7.10315	0
Npr2	10.061	10.2779	10.1195	10.2409	10.1748	1155.92	10.4204	10.3465	10.4699	10.4498	10.4216	1371.58	10.4593	10.5457	10.4063	10.5501	10.4903	1438.49	10.661	10.647	10.6316	10.5704	10.6275	1581.99	1.18658	1.24446	1.3686	1.04878	1.1534	1.09976	7.10158	0
6330503K22Rik	10.1119	10.0802	10.0249	10.0969	10.0785	1081.24	10.1467	10.0641	10.0808	10.0955	10.0968	1095.04	9.69871	9.67525	9.68991	9.72928	9.69829	830.759	10.1139	10.1945	10.0709	10.2383	10.1544	1139.68	1.01276	1.30151	1.05405	1.31812	1.04076	1.37185	7.09906	0
Cldn6	9.81337	9.83242	9.85161	9.75277	9.81254	899.228	9.72867	10.1692	9.76074	9.67627	9.83373	912.529	9.44429	9.56978	9.44194	9.39037	9.46159	705.055	9.54616	9.48729	9.52111	9.50382	9.5146	731.441	1.01479	1.2754	1.22939	1.29427	1.24758	1.03742	7.09885	0
9630025H16Rik	9.80231	10.0046	9.96674	9.99521	9.94221	983.792	9.81582	9.64362	9.84594	9.81905	9.78111	879.846	9.68422	9.72084	9.59856	9.8074	9.70276	833.338	9.44289	9.55784	9.35632	9.61511	9.49304	720.593	1.11814	1.18054	1.36525	1.05581	1.221	1.15646	7.09721	0
2810428I15Rik	9.88718	9.82956	9.89839	9.95246	9.8919	950.075	9.53988	9.39215	9.46829	9.467	9.46683	707.619	9.823	9.82329	9.88519	9.87511	9.85165	923.935	9.57958	9.58744	9.83712	9.84239	9.71163	838.478	1.34264	1.02829	1.13309	1.3057	1.18493	1.10192	7.09656	0
D1Pas1	7.03915	7.07495	7.04847	6.9903	7.03822	131.436	7.71951	6.97245	6.84845	6.95247	7.12322	139.413	7.16396	7.93607	6.94352	7.15823	7.30044	157.635	6.95892	6.87234	6.87671	6.70853	6.85413	115.691	1.06069	1.19933	1.1361	1.13071	1.20505	1.36256	7.09443	0
scl0003541.1_1	6.98294	7.0323	7.03598	7.54744	7.14966	141.992	6.60613	7.01517	6.76392	7.59889	6.99603	127.648	6.9313	7.26644	7.03205	6.84055	7.01758	129.57	7.01753	7.89703	7.36274	7.40482	7.42053	171.318	1.11237	1.09587	1.20654	1.01505	1.34211	1.32221	7.09415	0
Gjb3	7.57507	7.41269	7.48327	7.40854	7.46989	177.281	7.36312	7.62143	7.53763	7.49248	7.50367	181.48	7.33477	7.07878	7.15608	6.95338	7.13075	140.143	7.2986	7.304	7.0806	7.03087	7.17852	144.86	1.02369	1.265	1.22381	1.29497	1.25279	1.03366	7.09392	0
N6amt1	9.11667	9.03819	8.94239	9.05391	9.03779	525.589	9.43355	9.44766	9.40837	9.36152	9.41278	681.597	9.14174	9.28918	9.31076	9.21351	9.2388	604.165	9.11579	9.05993	8.93879	8.91617	9.00767	514.729	1.29683	1.1495	1.0211	1.12816	1.32419	1.17375	7.09353	0
2900060P06Rik	9.28014	9.44864	9.37231	9.428	9.38227	667.337	9.26683	9.37821	9.4692	9.39636	9.37765	665.202	9.55915	9.63125	9.65012	9.86158	9.67553	817.755	9.6932	9.7565	9.88425	9.66237	9.74908	860.53	1.00321	1.2254	1.2895	1.22933	1.29364	1.05231	7.09338	0
6530404N21Rik	8.38981	8.4799	8.52727	8.50912	8.47653	356.196	8.44987	8.59862	8.49439	8.59745	8.53508	370.95	8.40856	8.31121	8.51746	8.48119	8.42961	344.798	8.15822	8.22939	8.03386	7.92853	8.0875	272.007	1.04142	1.03306	1.30951	1.07585	1.36375	1.26761	7.0912	0
Oaz2	9.7186	9.71859	9.67508	9.59737	9.67741	818.824	9.40578	9.4792	9.46341	9.47713	9.45638	702.512	9.58692	9.4276	9.72365	9.46534	9.55088	750.068	9.38185	9.29535	9.23928	9.02857	9.23626	603.103	1.16557	1.09167	1.35768	1.06769	1.16483	1.24368	7.09112	0
D930028F11Rik	8.23075	8.41982	8.22434	8.3601	8.30875	317.09	8.31889	8.43825	8.55167	8.30184	8.40266	338.418	8.76957	8.69195	8.68513	8.5562	8.67572	408.932	8.78682	8.79245	8.72678	8.44049	8.68664	412.039	1.06726	1.28964	1.29944	1.20836	1.21754	1.0076	7.08984	0
Oscar	7.05105	7.11076	7.07617	7.06017	7.07454	134.787	7.24126	7.30127	7.25627	7.13339	7.23305	150.44	7.0009	6.93361	6.93046	6.27532	6.78507	110.283	6.96441	6.96878	7.04319	7.56183	7.13455	140.512	1.11613	1.22219	1.04248	1.36413	1.07066	1.2741	7.08969	0
Spsb3	8.80049	8.79582	8.76953	8.65664	8.75562	432.22	9.07503	9.1363	9.18099	9.00977	9.10052	548.947	8.83973	8.65553	8.77642	8.72427	8.74899	430.237	8.6933	8.56408	8.67723	8.62395	8.63964	398.833	1.27007	1.00461	1.08371	1.27592	1.37639	1.07874	7.08943	0
Acta1	9.81334	9.7744	9.77537	9.90164	9.81619	901.502	9.96792	10.077	9.9478	10.2462	10.0597	1067.28	10.1847	10.0865	10.2905	10.3684	10.2325	1203.09	10.2193	10.2307	10.3238	10.076	10.2124	1186.44	1.1839	1.33454	1.31607	1.12724	1.11164	1.01403	7.08742	0
Mark2	10.0697	10.094	10.0731	9.95463	10.0478	1058.53	10.5054	10.4115	10.4965	10.4721	10.4714	1419.7	10.2851	10.3773	10.4089	10.5415	10.4032	1354.15	10.1429	10.3375	10.306	10.2686	10.2637	1229.41	1.34121	1.27928	1.16143	1.04841	1.15479	1.10147	7.08657	0
Dock6	9.56186	9.65053	9.64015	9.55037	9.60073	776.438	10.0171	10.0371	10.0364	10.0437	10.0336	1048.13	9.96616	10.1506	9.94452	10.029	10.0226	1040.15	9.96716	9.88255	9.98007	9.94585	9.94391	984.95	1.34992	1.33965	1.26855	1.00767	1.06414	1.05605	7.08597	0
Myl7	9.73623	9.36267	9.82841	9.65871	9.6465	801.47	9.61956	9.53411	9.44176	9.67193	9.56684	758.413	9.55555	10.0717	9.5931	9.66676	9.72179	844.403	9.26012	9.19297	9.33822	9.33766	9.28225	622.636	1.05677	1.05357	1.28722	1.11338	1.21807	1.35617	7.08518	0
Oprs1	9.29818	9.24285	9.35408	9.28533	9.29511	628.213	8.91342	8.95733	8.90165	8.97888	8.93782	490.403	8.8552	8.87331	8.85251	8.77553	8.83914	457.979	9.07073	8.92563	8.89967	8.92133	8.95434	496.049	1.28101	1.37171	1.26643	1.0708	1.01151	1.08313	7.08459	0
LOC677144	8.29749	8.33777	8.30863	8.29996	8.31096	317.576	8.13876	8.17609	8.02743	8.01065	8.08823	272.145	7.96612	8.34597	7.9763	8.23286	8.13031	280.2	7.90371	7.90185	7.70235	7.9165	7.8561	231.698	1.16694	1.13339	1.37065	1.0296	1.17457	1.20933	7.08447	0
Slc2a3	11.5485	11.4104	11.6166	11.5706	11.5365	2970.55	11.5969	11.6524	11.6667	11.4555	11.5929	3088.89	11.1753	11.3455	11.0913	11.3073	11.2298	2401.71	11.3331	11.1877	11.2093	11.197	11.2318	2404.89	1.03984	1.23685	1.23521	1.28612	1.28442	1.00133	7.08377	0
P38ip-pending	7.02208	6.98211	6.96052	6.90773	6.96811	125.202	7.30672	7.23262	7.21919	7.3611	7.27991	155.407	7.17378	7.43999	7.34459	7.59502	7.38835	167.538	7.15621	7.19516	7.20237	6.96031	7.12851	139.925	1.24125	1.33815	1.1176	1.07806	1.11065	1.19734	7.08305	0
Mcoln3	8.29221	8.26818	8.29009	8.23708	8.27189	309.092	8.15063	8.21081	8.01151	8.07335	8.11157	276.584	8.30176	8.32875	8.13507	8.25414	8.25493	305.479	8.08179	7.9733	7.61693	7.74792	7.85499	231.519	1.11753	1.01183	1.33506	1.10447	1.19465	1.31945	7.083	0
Ift140	8.43686	8.44622	8.52455	8.45996	8.4669	353.826	8.87798	8.8855	9.01475	8.75592	8.88354	472.292	8.49423	8.7056	8.69785	8.59928	8.62424	394.598	8.4575	8.48956	8.52007	8.45697	8.48103	357.308	1.33482	1.11523	1.00984	1.1969	1.32181	1.10436	7.08295	0
2310051N18Rik	8.7285	8.94318	8.98449	8.91291	8.89227	475.16	8.98201	8.93761	8.90904	8.89086	8.92988	487.71	8.47846	8.50889	8.54549	8.40302	8.48396	358.036	8.93424	8.77003	9.01487	8.74708	8.86656	466.766	1.02641	1.32713	1.01798	1.36218	1.04487	1.30368	7.08225	0
Vcam1	9.42818	9.57624	9.45359	9.53695	9.49874	723.444	9.25019	9.17443	9.2408	9.19073	9.21404	593.883	9.28479	9.3081	9.28883	9.19431	9.26901	616.949	9.62133	9.50737	9.71567	9.57788	9.60556	779.044	1.21816	1.17262	1.07685	1.03884	1.31178	1.26274	7.08098	0
Gabrp	8.52853	8.48724	8.67546	8.33102	8.50556	363.437	8.20663	8.22261	8.26808	7.798	8.12383	278.944	7.99518	8.33274	8.00922	7.97994	8.07927	270.46	8.24874	8.23983	8.18645	8.27774	8.23819	301.955	1.3029	1.34378	1.20361	1.03137	1.08249	1.11645	7.0806	0
Zfp619	7.74226	7.6451	7.63345	7.59742	7.65456	201.489	7.01068	7.44933	7.40049	7.35215	7.30316	157.932	7.64156	7.41577	7.71623	7.34762	7.5303	184.861	7.67735	7.75141	7.57905	7.9088	7.72915	212.181	1.2758	1.08995	1.05306	1.17051	1.34349	1.14779	7.0806	0
Gpc3	12.9668	12.9864	12.8229	13.026	12.9505	7915.79	12.6084	12.5339	12.4821	12.5101	12.5336	5929.23	12.8862	12.9496	12.8432	12.9042	12.8958	7621.28	12.7733	12.7292	12.7139	12.7614	12.7445	6862.27	1.33505	1.03864	1.15352	1.28537	1.15736	1.11061	7.08056	0
Adh6b	7.62857	7.65123	7.34341	7.54454	7.54194	186.359	7.18217	7.35641	7.37766	7.21966	7.28397	155.846	7.75184	7.74465	7.60576	7.56418	7.66661	203.179	7.42305	7.23012	7.23268	7.28699	7.29321	156.847	1.19579	1.09026	1.18816	1.30372	1.00642	1.2954	7.07976	0
Exoc1	8.83767	8.6869	8.65058	8.86526	8.7601	433.565	9.00217	9.066	9.03881	8.99572	9.02567	521.193	9.02256	8.80059	9.02011	8.80792	8.91279	481.968	8.64557	8.67642	8.62748	8.4811	8.60764	390.085	1.20211	1.11164	1.11146	1.08139	1.3361	1.23555	7.07825	0
Mrps17	11.973	12.0603	12.0775	12.1223	12.0583	4264.82	12.0662	12.0023	12.2297	12.0743	12.0931	4369.11	11.5528	11.7242	11.6467	11.6596	11.6458	3204.41	12.0063	12.1514	12.0103	12.0821	12.0625	4277.41	1.02446	1.33092	1.00295	1.36347	1.02144	1.33485	7.07809	0
1600020E01Rik	7.18911	7.23678	7.23078	7.74894	7.3514	163.302	7.35278	7.22009	7.26944	7.84839	7.42267	171.572	7.24047	6.8898	7.35719	7.14954	7.15925	142.938	7.30925	8.06663	7.47645	7.56029	7.60315	194.436	1.05064	1.14247	1.19065	1.20032	1.13326	1.36028	7.07763	0
Plekhb2	9.04169	8.92815	9.05071	8.927	8.98689	507.368	8.63523	8.83221	8.80526	8.8521	8.7812	439.951	8.65145	8.42826	8.71178	8.31291	8.5261	368.648	8.81025	8.77908	8.66262	8.8314	8.77084	436.803	1.15324	1.37629	1.16155	1.19342	1.00721	1.18488	7.07658	0
Znf512b	10.291	10.4264	10.3721	10.2912	10.3451	1300.77	10.5898	10.6487	10.6546	10.5666	10.6149	1568.25	10.7723	10.6792	10.7955	10.8027	10.7624	1737.06	10.764	10.7534	10.8332	10.6357	10.7466	1718.08	1.20563	1.33541	1.32082	1.10764	1.09554	1.01105	7.07609	0
F730003H07Rik	9.10645	9.28129	9.30383	9.47543	9.29175	626.752	9.6339	9.31867	9.75071	9.61183	9.57877	764.713	9.02153	9.27438	9.20601	8.97654	9.11961	556.259	9.23118	9.3539	9.30277	9.32628	9.30353	631.89	1.22012	1.12673	1.0082	1.37474	1.2102	1.13596	7.07595	0
Col20a1	7.44176	7.59005	7.56256	7.45807	7.51311	182.672	7.64993	7.57082	7.63441	7.62416	7.61983	196.697	7.75864	7.59333	7.68916	7.75785	7.69975	207.9	7.9213	7.87313	7.89913	8.11223	7.95145	247.528	1.07678	1.13811	1.35505	1.05696	1.25843	1.19061	7.07593	0
Prr13	11.8655	12.1372	12.0904	11.9518	12.0112	4127.92	12.0583	11.9016	12.1708	11.7412	11.968	4006.12	12.3731	12.0925	12.2168	12.2968	12.2448	4853.47	11.8723	11.7194	11.8676	11.7166	11.794	3550.94	1.0304	1.17577	1.16249	1.21151	1.12819	1.36681	7.07517	0
2310039H08Rik	10.5166	10.5276	10.3325	10.4267	10.4509	1399.65	10.8073	10.9017	10.8663	10.8349	10.8525	1849.01	10.6079	10.5168	10.6151	10.6691	10.6022	1554.49	10.7953	10.7151	10.904	10.7695	10.796	1777.94	1.32105	1.11063	1.27027	1.18946	1.03997	1.14375	7.07512	0
Camk2n2	9.62615	9.59717	9.57243	9.54698	9.58568	768.382	9.89264	9.70209	9.80627	9.81652	9.80438	894.155	9.79194	9.9427	10.03	10.1212	9.97144	1003.93	9.94346	9.89369	10.0526	10.0831	9.99319	1019.18	1.16369	1.30655	1.3264	1.12277	1.13982	1.01519	7.07442	0
Sft2d3	7.84087	7.92974	7.84188	7.81412	7.85665	231.786	7.91594	7.94294	7.91125	7.87407	7.91105	240.693	7.98495	8.45687	7.97428	8.08593	8.12551	279.269	7.70379	7.68742	7.88575	7.43695	7.67848	204.858	1.03843	1.20485	1.13145	1.16027	1.17493	1.36323	7.07316	0
Gclm	10.2056	10.2973	10.493	10.2165	10.3031	1263.41	10.5678	10.253	10.6214	10.1039	10.3865	1338.6	10.7065	10.3425	10.4683	10.5438	10.5153	1463.59	10.0926	9.90078	10.1917	10.1267	10.078	1080.85	1.05951	1.15844	1.1689	1.09337	1.23847	1.35411	7.07281	0
Gm71	8.08386	7.95401	8.06032	7.97218	8.01759	259.141	7.78394	7.68811	7.95949	7.725	7.78914	221.189	7.8238	7.83871	7.81901	7.83908	7.83015	227.567	7.99809	7.99482	8.24968	8.5197	8.19057	292.152	1.17158	1.13874	1.12739	1.02884	1.32082	1.2838	7.07117	0
B230113H14Rik	7.14112	7.09038	7.05424	6.99185	7.0694	134.308	7.03643	7.14635	7.04954	7.0847	7.07926	135.228	6.91934	6.37546	6.98449	6.29026	6.64239	99.8982	7.05538	6.99971	7.17599	6.92588	7.03924	131.529	1.00686	1.34445	1.02112	1.35366	1.02812	1.31663	7.07085	0
Foxn2	7.38583	7.35982	7.34262	7.38177	7.36751	165.136	7.60618	7.50184	7.44625	7.58583	7.53502	185.468	7.16651	6.83877	7.23001	7.27625	7.12789	139.865	7.32226	7.42669	6.73426	7.29508	7.19457	146.481	1.12312	1.18068	1.12735	1.32605	1.26615	1.04731	7.07067	0
Stxbp1	9.65554	9.68193	9.64242	9.61872	9.64965	803.22	9.80078	9.9932	9.75923	9.89873	9.86299	931.225	10.05	9.97018	10.12	10.1231	10.0658	1071.79	9.99037	10.0479	10.0338	9.94479	10.0042	1026.99	1.15936	1.33436	1.27859	1.15094	1.10283	1.04362	7.06971	0
2310032M22Rik	9.37595	9.43026	9.45421	9.59268	9.46328	705.878	9.25559	9.27847	9.26981	9.38069	9.29614	628.662	8.98695	9.05116	9.0948	9.0193	9.03805	525.685	9.16545	9.42014	9.03898	9.07634	9.17523	578.12	1.12283	1.34278	1.22099	1.19589	1.08742	1.09975	7.06966	0
Zdhhc21	9.724	9.82445	9.84455	9.78232	9.79383	887.641	9.73787	9.55117	9.70881	9.6885	9.67159	815.526	9.32794	9.24679	9.38284	9.41074	9.34208	649.001	9.5556	9.7439	9.63521	9.80928	9.686	823.714	1.08843	1.3677	1.07761	1.25659	1.01004	1.2692	7.06956	0
Laptm4a	10.737	10.7466	10.6771	10.7897	10.7376	1707.39	10.1988	10.3976	10.3353	10.2217	10.2883	1250.52	10.6326	10.3727	10.5497	10.3379	10.4732	1421.51	10.5587	10.4506	10.4968	10.5531	10.5148	1463.09	1.36535	1.20111	1.16698	1.13674	1.16998	1.02925	7.0694	0
Slc24a3	9.40532	9.51446	9.5062	9.56226	9.49706	722.604	9.30689	9.38564	9.35925	9.40371	9.36387	658.88	9.60323	9.70686	9.66718	9.54564	9.63073	792.752	9.90942	9.54177	9.87634	9.81013	9.78441	881.866	1.09672	1.09708	1.2204	1.20318	1.33843	1.11241	7.06821	0
Foxe3	7.01175	6.98602	7.01542	7.07279	7.02149	129.921	7.37708	7.07106	7.00537	6.99656	7.11252	138.382	6.99706	7.11158	6.98647	7.88998	7.24627	151.826	6.94619	6.93362	6.65379	6.7183	6.81298	112.437	1.06513	1.1686	1.1555	1.09714	1.23075	1.35031	7.06744	0
Rapgef5	7.59144	8.06364	7.76243	7.9236	7.83528	228.377	8.13956	8.12705	8.1073	8.01587	8.09744	273.888	7.8618	7.87734	7.98891	7.88712	7.90379	239.486	8.26387	8.27111	8.30218	8.09917	8.23408	301.097	1.19928	1.04864	1.31842	1.14365	1.09934	1.25726	7.06659	0
Mrps7	10.8663	10.7754	10.7547	10.7887	10.7963	1778.3	10.9154	11.0442	11.0804	10.9739	11.0035	2052.96	10.5365	10.5232	10.6237	10.6736	10.5892	1540.56	10.5958	10.6552	10.6782	10.6806	10.6525	1609.57	1.15445	1.15432	1.10483	1.3326	1.27547	1.0448	7.06646	0
A130084F23Rik	6.91614	6.84075	6.82432	6.8401	6.85533	115.787	7.16883	7.23224	7.26972	7.17469	7.21137	148.197	6.84721	8.02352	6.83791	7.02061	7.18231	145.242	6.83768	6.86335	6.64564	7.16455	6.8778	117.605	1.27991	1.25439	1.0157	1.02035	1.26012	1.235	7.06546	0
Polr3b	9.49014	9.43229	9.41247	9.34177	9.41917	684.623	9.0544	9.06656	8.98792	8.92661	9.00887	515.158	9.10174	9.02045	9.15151	9.04933	9.08076	541.477	9.39372	9.16185	9.17694	9.21876	9.23782	603.754	1.32896	1.26436	1.13394	1.05109	1.17198	1.11501	7.06534	0
LOC676640	9.11174	9.41257	9.17213	9.25991	9.23908	604.284	9.03906	9.15012	9.09079	9.10173	9.09542	547.009	9.37005	9.2987	9.47536	9.44641	9.39763	674.478	9.49035	9.45938	9.56785	9.50764	9.50631	727.249	1.10471	1.11616	1.20349	1.23303	1.3295	1.07824	7.06512	0
Vps35	11.7402	11.4961	11.5584	11.6357	11.6076	3120.57	11.848	11.9312	11.9184	11.9372	11.9087	3844.83	11.5679	11.5634	11.5769	11.4043	11.5281	2953.28	11.4703	11.5186	11.4034	11.5248	11.4793	2855.02	1.23209	1.05665	1.09301	1.30188	1.34669	1.03442	7.06475	0
Usp21	8.84653	8.86012	8.82421	8.63587	8.79168	443.16	9.12968	9.21092	9.12924	9.07992	9.13744	563.175	8.84158	8.51286	8.79349	8.66727	8.7038	416.97	8.91492	8.91871	8.88486	8.75399	8.86812	467.273	1.27082	1.06281	1.05441	1.35064	1.20524	1.12064	7.06455	0
5830417C01Rik	8.1912	8.25338	8.16866	8.30527	8.22963	300.168	8.35194	8.14338	7.97711	8.07207	8.13612	281.331	7.9344	7.95085	7.96361	7.73762	7.89662	238.298	7.80337	7.94956	7.68433	7.956	7.84831	230.451	1.06696	1.25963	1.30253	1.18059	1.22079	1.03405	7.06454	0
9430030N17Rik	7.19026	7.17157	7.32961	7.04815	7.1849	145.502	7.55047	7.46433	7.44314	7.32965	7.4469	174.477	7.08087	7.04603	7.10424	7.25963	7.12269	139.362	7.51583	7.43794	7.65643	7.37052	7.49518	180.416	1.19914	1.04406	1.23995	1.25197	1.03404	1.29458	7.06374	0
Ttc8	8.62642	8.6377	8.59614	8.39641	8.56417	378.504	8.66248	8.69487	8.69909	8.61273	8.66729	406.551	8.30647	8.46294	8.34375	8.14338	8.31414	318.276	8.41441	8.26818	8.28564	8.19624	8.29112	313.238	1.0741	1.18923	1.20836	1.27735	1.2979	1.01608	7.06302	0
Zmynd17	8.67672	8.70728	8.69834	8.78664	8.71725	420.874	8.53185	8.34436	8.489	8.5263	8.47288	355.296	8.84118	8.91662	8.80513	8.81739	8.84508	459.87	8.71499	9.05455	8.86167	8.92429	8.88887	474.043	1.18457	1.09265	1.12633	1.29433	1.33422	1.03082	7.06293	0
LOC100047273	8.51604	8.57852	8.51037	8.42864	8.50839	364.151	8.55592	8.61075	8.48847	8.69855	8.58842	384.922	8.38651	8.2939	8.3125	8.35032	8.33581	323.094	8.29421	8.29086	8.01084	8.13983	8.18393	290.81	1.05704	1.12708	1.25219	1.19136	1.32362	1.11101	7.0623	0
Raet1b	9.28017	9.06925	9.19744	9.23186	9.19468	585.969	8.99428	9.0217	9.02763	9.142	9.0464	528.735	9.33191	9.36681	9.34887	9.31065	9.33956	647.87	9.4424	9.55215	9.40754	9.44032	9.4606	704.572	1.10825	1.10564	1.2024	1.22532	1.33256	1.08752	7.06169	0
2810405J23Rik	8.61848	8.79141	8.74711	8.72731	8.72108	421.994	9.02141	8.80053	9.12567	8.83341	8.94525	492.935	8.77735	9.00998	8.65919	8.63894	8.77136	436.962	8.57016	8.5273	8.56453	8.34433	8.50158	362.436	1.16811	1.03547	1.16433	1.12809	1.36006	1.20563	7.06169	0
EG633692	9.28331	9.47555	9.44567	9.25769	9.36556	659.649	9.05199	9.20007	8.873	8.91232	9.00935	515.328	9.22992	9.22923	9.09548	9.14554	9.17504	578.047	9.51148	9.25034	9.53781	9.32208	9.40543	678.135	1.28006	1.14117	1.02802	1.12171	1.31593	1.17315	7.06004	0
Prnp	11.6225	11.866	11.6611	11.676	11.7064	3341.78	11.2467	11.2811	11.2391	11.2906	11.2644	2459.9	11.6064	11.5584	11.4995	11.5581	11.5556	3010.11	11.5344	11.5956	11.7334	11.5255	11.5972	3098.24	1.3585	1.11018	1.07861	1.22367	1.25949	1.02928	7.05973	0
3110009E18Rik	10.1831	10.3794	10.2143	10.1751	10.2379	1207.61	9.70416	9.8165	9.78486	9.84181	9.78683	883.344	10.0403	9.97526	10.0968	10.0834	10.0489	1059.32	10.0158	10.2078	10.0798	9.96705	10.0676	1073.14	1.36709	1.13999	1.1253	1.19921	1.21486	1.01305	7.05952	0
Chek2	7.83443	7.80331	7.79374	7.8804	7.82797	227.223	7.87415	7.8806	7.98117	7.90235	7.90957	240.446	7.57876	7.32202	7.64539	7.31141	7.46439	176.606	7.84697	7.92866	7.76692	7.80776	7.83758	228.742	1.05819	1.28661	1.00668	1.36148	1.05117	1.29521	7.05934	0
LOC100048437	7.50669	7.46849	7.4566	7.67676	7.52713	184.456	8.18423	7.8316	7.81818	7.93732	7.94283	246.054	7.45584	7.45031	7.47304	7.63162	7.5027	181.359	7.40212	7.47437	7.51939	7.71731	7.5283	184.605	1.33394	1.01708	1.00081	1.35673	1.33287	1.0179	7.05933	0
B9d1	10.1781	10.1361	9.9473	10.0974	10.0897	1089.71	9.51516	9.76075	9.69707	9.67914	9.66303	810.704	10.0893	10.0788	10.0998	10.0702	10.0845	1085.78	10.1442	9.99232	10.0218	9.95043	10.0272	1043.47	1.34415	1.00362	1.04431	1.3393	1.28712	1.04054	7.05904	0
Tcf12	9.64648	9.70015	9.75079	9.83158	9.73225	850.548	9.53149	9.5032	9.59051	9.729	9.58855	769.911	9.30636	9.36164	9.37781	9.39072	9.35913	656.719	9.66084	9.96583	9.68915	9.75753	9.76834	872.092	1.10473	1.29515	1.02533	1.17236	1.13272	1.32795	7.05824	0
Tfrc	11.8042	11.7357	11.9126	11.8469	11.8249	3627.8	11.5293	11.5446	11.6574	11.5344	11.5664	3032.76	11.7813	11.6429	11.7521	11.6404	11.7042	3336.68	11.4902	11.3395	11.4596	11.3509	11.41	2721.23	1.19621	1.08725	1.33315	1.10022	1.11448	1.22617	7.05747	0
BC021381	8.69878	8.59265	8.65034	8.66428	8.65151	402.128	9.16649	8.89989	9.01031	8.94638	9.00577	514.051	9.00078	8.97583	8.91738	9.14467	9.00966	515.441	9.10372	8.93299	9.16127	9.19835	9.09908	548.4	1.27833	1.28178	1.36374	1.0027	1.06682	1.06394	7.05732	0
Pgam2	8.41078	8.25204	8.48859	8.43932	8.39768	337.251	8.34632	8.46501	8.30414	8.36882	8.37107	331.089	8.59624	8.82053	8.82825	8.72602	8.74276	428.384	8.3961	8.14718	8.29719	8.36872	8.3023	315.676	1.01861	1.27022	1.06835	1.29387	1.04883	1.35704	7.05691	0
Dbnl	8.75024	8.94563	8.87499	8.84657	8.85436	462.836	8.57224	8.80808	8.83957	8.73293	8.73821	427.034	9.15013	9.01716	9.3166	9.15348	9.15934	571.791	8.86649	8.79769	8.76674	8.62341	8.76358	434.611	1.08384	1.23541	1.06494	1.33898	1.01774	1.31564	7.05655	0
Mrps11	9.39853	9.20699	9.27375	9.31631	9.2989	629.863	8.82953	8.95817	8.96143	9.02466	8.94345	492.319	9.13145	9.06051	9.11962	9.14557	9.11429	554.21	9.33525	9.26087	9.38973	9.37398	9.33996	648.049	1.27938	1.13651	1.02887	1.12571	1.31632	1.16932	7.05611	0
Bat3	10.0508	10.1432	9.88524	10.0941	10.0433	1055.23	10.5967	10.3339	10.4835	10.4212	10.4588	1407.43	10.5369	10.375	10.3948	10.5578	10.4661	1414.53	10.3783	10.4267	10.6745	10.4386	10.4795	1427.76	1.33376	1.34049	1.35303	1.00504	1.01444	1.00935	7.05611	0
Armc6	8.83003	8.76511	8.84231	8.89399	8.83286	455.99	8.64735	8.52514	8.5222	8.62127	8.57899	382.413	8.8374	9.02513	8.93298	9.16299	8.98963	508.331	8.82976	8.83554	9.11338	9.07722	8.96398	499.374	1.1924	1.11479	1.09514	1.32927	1.30585	1.01794	7.05539	0
E430026H10Rik	9.02207	9.3672	9.17272	9.13482	9.1742	577.711	9.66095	9.49888	9.74317	9.50591	9.60223	777.247	9.45757	9.54501	9.34055	9.46697	9.45253	700.639	9.41535	9.29708	9.4306	9.29638	9.35985	657.048	1.34539	1.21278	1.13733	1.10934	1.18294	1.06634	7.05413	0
Ap2s1	10.1527	10.1445	10.0672	10.104	10.1171	1110.59	9.90203	9.96002	9.99541	9.96163	9.95478	992.398	10.3613	10.227	10.3011	10.2074	10.2742	1238.33	9.97249	9.84262	9.85671	9.80624	9.86951	935.448	1.11909	1.11502	1.18722	1.24782	1.06088	1.32378	7.05382	0
Hook2	8.05903	8.00234	8.12842	8.31321	8.12575	279.315	8.247	8.37184	8.12793	8.45601	8.30069	315.325	8.07906	8.05122	8.20894	7.90457	8.06095	267.046	8.45756	8.57098	8.37869	8.43585	8.46077	352.327	1.12892	1.04594	1.2614	1.18079	1.11735	1.31935	7.05374	0
Ccdc86	10.2426	10.1066	10.0688	10.0901	10.127	1118.24	10.5208	10.5282	10.5611	10.5638	10.5435	1492.47	10.3551	10.2775	10.3911	10.517	10.3852	1337.37	10.4629	10.5011	10.4795	10.5477	10.4978	1445.95	1.33466	1.19596	1.29305	1.11597	1.03218	1.08118	7.053	0
Zfp312	9.19826	9.55438	9.3684	9.21088	9.33298	644.922	8.90747	9.03052	8.80867	8.83424	8.89522	476.134	9.2623	9.20851	9.30981	9.14725	9.23197	601.312	9.39678	9.27936	9.18271	9.18534	9.26105	613.556	1.3545	1.07253	1.05112	1.2629	1.28862	1.02036	7.05003	0
Gls	8.37624	8.60878	8.47741	8.45225	8.47867	356.726	8.29945	8.34096	8.36713	8.2805	8.32201	320.018	8.17416	8.03604	8.13999	7.94805	8.07456	269.578	8.52018	8.48812	8.51864	8.32948	8.46411	353.142	1.1147	1.32327	1.01015	1.18711	1.10351	1.30998	7.04872	0
Bag5	8.89496	8.87683	8.88035	8.97383	8.90649	479.866	9.37207	9.13694	9.2327	9.278	9.25493	610.958	8.93849	9.32436	9.1266	9.49886	9.22208	597.203	8.88002	8.9038	8.99385	8.88949	8.91679	483.304	1.27318	1.24452	1.00716	1.02303	1.26413	1.23567	7.04769	0
LOC100040573	10.3094	10.3885	10.3627	10.303	10.3409	1296.95	10.3542	10.2555	10.3741	10.2643	10.312	1271.26	9.83447	10.04	9.93264	9.8235	9.90766	960.513	10.3175	10.4476	10.1224	10.2847	10.293	1254.63	1.0202	1.35026	1.03373	1.32352	1.01326	1.30621	7.04718	0
C130058C04Rik	7.36302	7.3435	7.34465	7.39094	7.36053	164.339	7.2525	7.50182	7.61863	7.50003	7.46825	177.079	7.16864	7.59341	7.14439	6.37827	7.07118	134.473	7.28491	7.22103	7.21358	7.01264	7.18304	145.315	1.07752	1.22209	1.13092	1.31683	1.21859	1.08062	7.04657	0
Atf7ip	9.71578	9.71532	9.70879	9.68661	9.70662	835.575	10.1429	10.0954	10.101	10.039	10.0945	1093.36	9.93209	10.0146	10.082	10.2003	10.0573	1065.46	9.74977	9.9155	9.87968	9.89522	9.86005	929.329	1.30851	1.27512	1.1122	1.02618	1.1765	1.14648	7.045	0
A630072J24Rik	8.57278	8.71161	8.68243	8.69867	8.66637	406.292	8.81118	8.65415	9.08613	8.99766	8.88728	473.519	8.63691	8.66653	8.73699	8.69843	8.68471	411.49	8.42916	8.38723	8.41563	8.53242	8.44111	347.558	1.16546	1.01279	1.16899	1.15074	1.36242	1.18395	7.04435	0
Prkcbp1	10.1022	10.1934	10.208	10.1602	10.166	1148.84	10.6457	10.6458	10.5946	10.5502	10.6091	1561.87	10.433	10.2557	10.4659	10.5505	10.4263	1376.02	10.4018	10.4041	10.3088	10.493	10.4019	1352.96	1.35953	1.19775	1.17768	1.13506	1.15441	1.01704	7.04147	0
Sdc2	10.3846	10.5688	10.3927	10.4674	10.4534	1402.11	10.1241	10.1036	10.0931	10.288	10.1522	1137.92	10.1621	10.1625	10.2668	10.1852	10.1942	1171.52	10.5429	10.566	10.4965	10.4607	10.5165	1464.84	1.23216	1.19683	1.04474	1.02952	1.28729	1.25037	7.04091	0
1700023M03Rik	9.97627	9.91662	10.0416	10.1599	10.0236	1040.88	9.9004	9.94165	9.91038	9.92019	9.91816	967.526	9.70083	9.89252	9.85817	9.93867	9.84755	921.312	10.2126	10.163	10.3988	10.2778	10.2631	1228.82	1.07581	1.12977	1.18057	1.05016	1.27007	1.33377	7.04015	0
Bzrap1	8.2782	8.39123	8.4347	8.51591	8.40501	338.969	8.61165	8.52657	8.76696	8.58951	8.62367	394.443	8.924	8.64898	8.84319	8.64738	8.76589	435.306	9.0175	8.75406	8.86343	8.59766	8.80816	448.251	1.16365	1.28421	1.32239	1.1036	1.13642	1.02974	7.04001	0
Pdia3	13.1431	13.1259	13.0963	13.0225	13.0969	8761.42	13.027	13.0692	12.9488	13.0166	13.0154	8279.88	12.67	12.8112	12.6509	12.7176	12.7124	6711.55	12.9162	12.7425	12.8013	12.7846	12.8112	7186.91	1.05816	1.30542	1.21908	1.23368	1.15208	1.07083	7.03925	0
Hgsnat	10.5591	10.4459	10.5001	10.2873	10.4481	1397	10.8306	10.7965	10.8419	10.7919	10.8152	1801.8	10.3364	10.4019	10.4094	10.36	10.377	1329.76	10.536	10.453	10.4351	10.3938	10.4545	1403.17	1.28977	1.05056	1.00442	1.35498	1.28409	1.05521	7.03904	0
Atxn2	11.5369	11.5572	11.5817	11.5063	11.5455	2989.19	11.9361	11.8922	11.9739	11.9487	11.9377	3922.97	11.9463	11.9225	11.7875	11.933	11.8973	3814.61	11.7961	12.0397	11.9857	12.0661	11.9719	4017.02	1.31239	1.27614	1.34385	1.02841	1.02397	1.05306	7.03782	0
Uchl1	8.72192	8.75803	8.75917	8.70603	8.73629	426.466	8.77679	8.75364	8.71726	8.75105	8.74968	430.445	9.05882	9.14892	9.15639	9.06536	9.10737	551.56	8.99588	8.89233	9.09337	8.95651	8.98452	506.536	1.00933	1.29333	1.18775	1.28137	1.17677	1.08889	7.03744	0
Tgfbr2	8.94104	9.04923	9.06189	8.94772	8.99997	511.989	8.75211	8.94931	8.7853	8.72617	8.80322	446.719	9.25469	9.15437	9.23397	9.14432	9.19684	586.847	9.25541	9.07022	9.29581	9.04829	9.16743	575.006	1.14611	1.14621	1.12308	1.31368	1.28718	1.02059	7.03686	0
Sfxn4	8.58942	8.65862	8.62818	8.80444	8.67017	407.361	8.60411	8.59336	8.53929	8.76292	8.62492	394.784	8.30146	8.13944	8.27099	8.23541	8.23683	301.67	8.52097	8.74171	8.57387	8.63079	8.61684	392.578	1.03186	1.35035	1.03766	1.30866	1.00562	1.30135	7.0355	0
Ep400	9.85561	9.76224	9.7153	9.49401	9.70679	835.672	10.0732	10.2322	10.1661	9.99245	10.116	1109.72	10.1005	10.0041	10.1754	10.0353	10.0788	1081.51	10.0284	9.87029	9.97902	9.98992	9.9669	1000.77	1.32794	1.29418	1.19757	1.02609	1.10887	1.08068	7.03532	0
Ttc15	7.6392	7.52684	7.51975	7.41226	7.52451	184.121	7.19026	7.1672	7.05828	7.20764	7.15584	142.601	7.65963	7.64711	7.69924	7.2101	7.55402	187.926	7.61532	7.69427	7.61867	7.40046	7.58218	191.63	1.29116	1.02066	1.04078	1.31784	1.34381	1.01971	7.03397	0
Ehd4	9.26857	9.1998	9.20738	9.1833	9.21476	594.183	9.36932	9.53261	9.43764	9.47791	9.45437	701.535	9.10845	9.02078	9.08984	9.05773	9.0692	537.158	9.12711	9.12748	8.97733	8.99663	9.05714	532.685	1.18067	1.10616	1.11545	1.30601	1.31698	1.0084	7.03367	0
6330404F12Rik	8.93981	9.21042	8.82207	8.97303	8.98633	507.173	8.40898	8.77669	8.6273	8.58061	8.5984	387.592	9.0499	8.57704	9.07406	8.97813	8.91978	484.308	9.09287	8.99938	9.20666	8.7694	9.01708	518.098	1.30852	1.04721	1.02154	1.24953	1.33671	1.06977	7.03328	0
Urod	13.053	13.0393	13.0882	12.9453	13.0314	8372.45	13.0873	13.0349	13.1153	12.9962	13.0584	8530.56	13.0721	13.003	12.752	13.0425	12.9674	8008.95	12.6065	12.6456	12.6798	12.6277	12.6399	6382.42	1.01888	1.04539	1.3118	1.06513	1.33657	1.25485	7.03262	0
Dcn	9.80698	10.0258	9.87225	9.84745	9.88812	947.591	9.66692	9.83783	9.71882	9.63837	9.71549	840.723	9.62971	9.66109	9.8093	9.69563	9.69893	831.13	10.2143	10.0942	10.0927	9.94848	10.0874	1087.98	1.12712	1.14012	1.14815	1.01154	1.2941	1.30903	7.03006	0
Usf1	7.53951	7.50668	7.51289	7.48449	7.51089	182.391	7.46732	7.46184	7.5763	7.59015	7.5239	184.043	7.58911	7.57865	7.58953	7.73465	7.62298	197.127	7.17424	7.21826	7.1936	7.16027	7.18659	145.673	1.00906	1.0808	1.25206	1.07109	1.2634	1.35322	7.02961	0
Nlgn2	9.78072	9.83979	9.89035	9.88864	9.84987	922.8	10.1415	10.1133	10.0572	9.91795	10.0575	1065.62	10.0764	10.2208	10.1472	10.2302	10.1686	1150.97	10.2067	10.2249	10.3478	10.2625	10.2605	1226.62	1.15477	1.24726	1.32924	1.08009	1.15108	1.06573	7.02817	0
E030030I06Rik	6.88064	6.916	6.85527	6.81143	6.86583	116.633	7.15427	7.25265	7.27781	7.19578	7.22013	149.099	6.91665	6.67619	6.80702	6.75734	6.7893	110.607	6.86591	6.75247	6.97836	6.79991	6.84916	115.293	1.27836	1.05448	1.01162	1.34801	1.29322	1.04237	7.02805	0
Tmem188	8.82021	9.03795	8.79554	8.65542	8.82728	454.231	8.97307	9.08966	8.96594	8.90474	8.98335	506.126	8.81826	8.53242	8.85039	8.71431	8.72885	424.272	9.12347	9.27249	9.09068	9.01568	9.12558	558.564	1.11425	1.07061	1.22969	1.19293	1.10361	1.31652	7.02761	0
Herpud1	10.9839	11.0212	11.0408	11.0103	11.014	2068.04	10.7179	10.8546	10.6345	10.7926	10.7499	1722.04	10.6278	10.6026	10.5066	10.548	10.5712	1521.46	10.7906	10.7026	10.7322	10.786	10.7529	1725.58	1.20092	1.35925	1.19846	1.13184	1.00205	1.13416	7.02668	0
LOC236466	7.08576	7.0414	7.12474	7.10206	7.08849	136.097	6.64529	7.03655	6.99144	7.27057	6.98596	126.76	6.9885	6.42747	7.01262	6.93335	6.84049	114.602	7.08501	7.3316	7.11921	7.48243	7.25456	152.701	1.07366	1.18756	1.122	1.1061	1.20464	1.33245	7.0264	0
Apg4d	7.73587	7.41956	7.43568	7.51024	7.52534	184.227	7.28616	7.21591	7.31057	7.18115	7.24845	152.055	7.28834	7.12642	7.379	7.6032	7.34924	163.058	7.56906	7.72947	7.75393	7.49908	7.63788	199.174	1.21158	1.12983	1.08113	1.07236	1.30988	1.22149	7.02628	0
Chordc1	11.5323	11.4169	11.5137	11.4135	11.4691	2834.89	11.2517	11.3024	11.2679	11.3413	11.2908	2505.38	11.1046	11.0486	11.0477	11.1109	11.0779	2161.7	11.1308	11.2085	11.1087	11.0519	11.125	2233.31	1.13152	1.31142	1.26937	1.15899	1.12183	1.03313	7.02625	0
St3gal6	9.59178	9.58036	9.61978	9.55855	9.58762	769.415	9.7222	9.8126	9.74957	9.67273	9.73928	854.702	9.74007	9.50703	9.70246	9.57633	9.63147	793.162	9.4032	9.35475	9.34239	9.14338	9.31093	635.139	1.11085	1.03086	1.21141	1.07759	1.34569	1.2488	7.0252	0
Sec11a	12.3516	12.4022	12.4245	12.4861	12.4161	5465.35	12.1027	11.9551	12.0391	12.0635	12.0401	4211.47	12.0076	12.1425	12.0123	12.0869	12.0623	4276.77	12.2337	12.1477	12.3565	12.3388	12.2692	4936.17	1.29773	1.27792	1.10721	1.01551	1.17208	1.15418	7.02462	0
Elk3	8.86935	8.87234	8.90724	8.97145	8.90509	479.402	8.74672	8.7941	8.6675	8.86659	8.76873	436.164	9.10656	8.94644	9.10517	9.01387	9.04301	527.494	9.18283	9.26191	9.23452	8.99938	9.16966	575.895	1.09913	1.10032	1.20128	1.2094	1.32036	1.09176	7.02224	0
Nle1	8.41898	8.35441	8.26804	8.38948	8.35773	328.04	8.1518	8.16059	8.24155	8.13075	8.17117	288.249	8.54815	8.48595	8.57945	8.43839	8.51299	365.312	8.16415	8.08554	8.11236	8.15922	8.13032	280.2	1.13804	1.11362	1.17073	1.26735	1.02873	1.30375	7.02222	0
Gtf2h4	8.78916	8.86376	8.71978	8.71029	8.77075	436.775	8.94581	8.94218	8.88572	8.92651	8.92505	486.082	8.84447	8.79303	8.91801	8.90786	8.86584	466.535	8.65234	8.44877	8.47551	8.48155	8.51454	365.707	1.11289	1.06814	1.19433	1.0419	1.32916	1.27571	7.02212	0
Duxbl	7.08847	7.02369	7.01562	7.08561	7.05335	132.822	7.65705	7.40501	7.39876	7.31348	7.44358	174.076	7.10404	7.37056	7.04579	7.44603	7.24161	151.336	7.02133	6.93589	6.95561	7.42574	7.08465	135.735	1.3106	1.13939	1.02193	1.15027	1.28247	1.11494	7.0196	0
E430031D18Rik	8.2206	8.25172	8.22642	8.31993	8.25467	305.423	8.32057	8.4546	8.51004	8.30231	8.39688	337.065	8.4072	8.52874	8.55072	8.38776	8.46861	354.245	8.10903	8.01424	8.14908	8.01514	8.07187	269.076	1.1036	1.15985	1.13508	1.05097	1.25267	1.31652	7.0187	0
Usp33	10.5709	10.6695	10.6331	10.6606	10.6335	1588.57	10.708	10.585	10.6648	10.6313	10.6473	1603.81	10.1808	10.3108	10.3114	10.2644	10.2669	1232.09	10.5923	10.6883	10.7035	10.7871	10.6928	1655.24	1.00959	1.28933	1.04197	1.3017	1.03207	1.34344	7.0181	0
Lum	10.6771	10.8972	10.8151	11.0002	10.8474	1842.45	10.6552	10.8131	10.7634	10.6052	10.7092	1674.19	10.4897	10.5221	10.5822	10.7754	10.5923	1543.86	10.922	10.915	11.1332	10.9923	10.9906	2034.72	1.10051	1.1934	1.10436	1.08441	1.21535	1.31794	7.01597	0
Fam101a	7.41336	7.6004	7.57957	7.3701	7.49086	179.876	7.31535	7.43717	7.38116	7.3679	7.3754	166.041	7.58036	6.58222	7.71423	7.45555	7.33309	161.243	7.96007	7.67507	7.5743	7.72785	7.73432	212.943	1.08332	1.11556	1.18383	1.02976	1.28247	1.32064	7.01558	0
Igsf9	10.2258	10.3761	10.3583	10.3222	10.3206	1278.81	10.6244	10.462	10.6797	10.6544	10.6051	1557.64	10.4924	10.6828	10.5126	10.3561	10.511	1459.22	10.2531	10.295	10.223	10.1314	10.2256	1197.35	1.21804	1.14108	1.06803	1.06745	1.30091	1.21871	7.01422	0
6820427D17Rik	8.07845	8.30593	8.27692	8.24332	8.22615	299.446	8.48963	8.5411	8.47223	8.4701	8.49326	360.352	8.21104	7.93624	8.10291	8.02745	8.06941	268.618	8.30783	8.24528	8.26491	8.30046	8.27962	310.751	1.20339	1.11477	1.03775	1.34151	1.15962	1.15685	7.01389	0
Setd1a	8.68858	8.54704	8.51017	8.53029	8.56902	379.78	9.14079	9.04689	8.96766	8.72489	8.97006	501.483	9.07439	8.72565	9.04689	8.99737	8.96108	498.371	8.95525	8.72057	8.92365	8.84947	8.86223	465.37	1.32046	1.31226	1.22537	1.00625	1.0776	1.07091	7.01285	0
Sct	8.92829	8.91508	8.96569	8.95731	8.94159	491.685	8.54254	8.93912	8.71096	8.83473	8.75684	432.584	8.52778	8.59338	8.55689	8.50327	8.54533	373.595	8.58429	8.77479	8.61685	8.50514	8.62027	393.513	1.13662	1.31609	1.24948	1.1579	1.09929	1.05332	7.01269	0
Sh3pxd2b	9.75674	9.88648	9.83419	9.82429	9.82543	907.293	9.99936	10.2772	10.1202	10.1211	10.1295	1120.14	10.0826	10.2017	10.1709	10.4483	10.2259	1197.55	10.1632	10.2539	10.2803	10.203	10.2251	1196.93	1.23459	1.31991	1.31923	1.06911	1.06855	1.00052	7.01192	0
AW121567	8.9939	9.15446	8.93576	8.994	9.01953	518.978	8.81317	8.98408	8.89295	8.96769	8.91447	482.529	9.31291	8.83625	9.25345	9.23942	9.16051	572.253	9.33582	9.45502	9.29834	9.14742	9.30915	634.357	1.07554	1.10265	1.22232	1.18594	1.31465	1.10852	7.00963	0
3010027A04Rik	8.10659	8.21369	8.12181	8.04739	8.12237	278.662	8.46305	8.35833	8.33493	8.43128	8.39689	337.068	8.53892	8.28485	8.55032	8.40171	8.44395	348.242	8.59937	8.5742	8.41544	8.58094	8.54249	372.86	1.2096	1.2497	1.33804	1.03315	1.10619	1.07069	7.00736	0
Zfyve26	9.48337	9.40985	9.58321	9.42973	9.47654	712.399	9.63862	9.7212	9.65841	9.56473	9.64574	801.047	9.65009	9.51378	9.61396	9.70712	9.62124	787.556	9.91251	9.82911	9.93441	9.944	9.90501	958.747	1.12444	1.1055	1.3458	1.01713	1.19687	1.21737	7.0071	0
Tmem47	9.40407	9.4147	9.36203	9.48327	9.41602	683.132	9.11658	8.93994	8.97017	9.13572	9.04061	526.616	9.13666	9.39791	8.94667	9.0801	9.14033	564.306	9.22872	9.40358	9.29427	9.40939	9.33399	645.373	1.29721	1.21057	1.05851	1.07157	1.22551	1.14366	7.00703	0
jmj	7.00245	6.99285	6.98133	6.91732	6.97349	125.669	6.81825	7.01741	6.78456	6.83524	6.86387	116.474	6.9926	8.09806	6.97621	6.94963	7.25412	152.654	6.93853	6.93974	6.92543	7.69572	7.12486	139.571	1.07895	1.21473	1.11062	1.31063	1.1983	1.09374	7.00696	0
Copa	10.9554	11.0299	11.0415	11.1503	11.0443	2111.84	11.4811	11.3995	11.4151	11.4979	11.4484	2794.62	11.0263	11.1281	11.0694	11.3049	11.1322	2244.49	11.1033	11.2337	11.3052	11.29	11.233	2407.04	1.32331	1.06281	1.13978	1.2451	1.16102	1.07242	7.00444	0
Wbp11	11.3713	11.3037	11.4439	11.43	11.3872	2678.54	11.8472	11.7467	11.8792	11.7745	11.8119	3595.27	11.5828	11.6606	11.6635	11.8134	11.6801	3281.35	11.6663	11.7019	11.5125	11.7106	11.6478	3208.82	1.34225	1.22505	1.19797	1.09567	1.12044	1.0226	7.00399	0
C430014K22Rik	8.58015	8.82638	8.78697	8.77032	8.74096	427.849	8.74278	8.58435	8.83032	8.52102	8.66962	407.207	8.81203	9.1484	8.67438	8.66757	8.8256	453.7	8.3888	8.38136	8.65416	8.23118	8.41388	341.059	1.05069	1.06042	1.25447	1.11418	1.19395	1.33027	7.00398	0
Mast3	9.59192	9.66962	9.62847	9.62309	9.62827	791.406	10.0364	10.0161	10.1136	9.84408	10.0025	1025.81	9.96109	10.067	10.1196	9.99588	10.0359	1049.79	10.0348	9.97357	10.0547	10.094	10.0393	1052.26	1.29618	1.32649	1.32961	1.02338	1.02579	1.00235	7.0038	0
LOC665566	7.65136	7.57666	7.74152	7.64892	7.65462	201.497	7.53502	7.43664	7.47238	7.45088	7.47373	177.753	7.28455	7.00599	7.43391	7.51947	7.31098	158.79	7.25693	7.27874	7.08524	7.46626	7.27179	154.535	1.13358	1.26895	1.30389	1.11942	1.15024	1.02753	7.00362	0
9430029L20Rik	8.03792	8.09936	8.04909	7.93663	8.03075	261.515	8.12579	8.26999	8.06979	8.07727	8.13571	281.25	8.3892	8.49548	8.40876	8.34654	8.40999	340.142	8.14284	7.98987	7.84451	8.07454	8.01294	258.307	1.07546	1.30066	1.01242	1.20939	1.08882	1.31681	7.00358	0
Pelo	10.421	10.5276	10.5697	10.2072	10.4314	1380.88	10.421	10.2331	10.2852	10.1708	10.2775	1241.22	10.1607	10.4275	10.2946	10.3148	10.2994	1260.17	10.732	10.5971	10.6425	10.7001	10.6679	1626.92	1.11252	1.09578	1.17818	1.01527	1.31074	1.29103	7.00352	0
Qtrt1	9.46334	9.71857	9.79899	9.82536	9.70156	832.649	10.0832	9.99503	10.0709	10.0219	10.0428	1054.81	9.85733	10.0166	9.92463	10.1139	9.97811	1008.58	9.58758	9.85694	9.49752	9.86624	9.70207	832.941	1.26681	1.21129	1.00035	1.04584	1.26637	1.21087	7.00153	0
Cat	9.67059	9.68734	9.73737	9.86932	9.74116	855.815	9.98755	9.71788	9.93595	10.055	9.92409	971.51	9.76336	9.59727	9.67249	9.85138	9.72112	844.015	9.6675	10.3616	10.1588	10.1935	10.0954	1093.97	1.13519	1.01398	1.27827	1.15106	1.12605	1.29615	7.0007	0
Plac8	8.58764	8.51756	8.68254	8.57007	8.58945	385.197	8.33565	8.44175	8.36748	8.38907	8.38349	333.95	8.23171	8.0984	8.16935	8.14219	8.16041	286.107	8.41545	8.39266	8.40409	8.25416	8.36659	330.06	1.15346	1.34634	1.16705	1.16722	1.01178	1.15363	6.99948	0
D030026A21Rik	10.1456	10.1862	10.2045	9.98945	10.1315	1121.69	10.5253	10.4914	10.4599	10.5825	10.5148	1463.06	10.3798	10.4642	10.2967	10.4997	10.4101	1360.67	10.1596	10.2825	10.0571	10.4913	10.2476	1215.73	1.30434	1.21306	1.08384	1.07525	1.20344	1.11922	6.99914	0
Ints4	10.5651	10.6055	10.5264	10.4055	10.5256	1474.11	10.628	10.7891	10.8239	10.8345	10.7689	1744.84	10.5701	10.4486	10.4961	10.3782	10.4733	1421.58	10.5513	10.2173	10.4454	10.1932	10.3518	1306.79	1.18366	1.03695	1.12804	1.22739	1.33522	1.08785	6.99911	0
Rab4a	9.61867	9.63136	9.57624	9.65707	9.62084	787.336	9.29986	9.32027	9.23195	9.09264	9.23618	603.069	9.69814	9.61762	9.58962	9.65875	9.64103	798.437	9.5346	9.47765	9.56657	9.64102	9.55496	752.195	1.30555	1.0141	1.04672	1.32396	1.24728	1.06148	6.99908	0
C130092E12	10.4694	10.4644	10.4525	10.5335	10.48	1428.18	10.5822	10.6284	10.5416	10.5901	10.5856	1536.67	10.7991	10.6642	10.8382	10.9069	10.8021	1785.49	10.7992	10.9045	10.8258	10.8374	10.8417	1835.23	1.07596	1.25019	1.28502	1.16193	1.1943	1.02786	6.99525	0
Nfatc4	10.7395	10.7913	10.8903	10.8706	10.8229	1811.43	10.9359	11.1182	10.9613	10.7981	10.9534	1982.87	10.9679	11.0145	11.0572	10.942	10.9954	2041.49	11.3824	11.211	11.1985	11.1743	11.2416	2421.27	1.09464	1.127	1.33666	1.02957	1.2211	1.18603	6.995	0
Cd248	9.25656	9.28557	9.37895	9.32017	9.31031	634.868	9.44599	9.41088	9.42807	9.51101	9.44899	698.924	9.51634	9.49625	9.47335	9.53608	9.50551	726.847	9.72326	9.71925	9.82704	9.63159	9.72529	846.453	1.1009	1.14488	1.33327	1.03995	1.21108	1.16455	6.99464	0
8030481K01Rik	7.93652	7.88469	7.93484	8.06021	7.95407	247.978	7.87437	8.03187	8.16607	8.12784	8.05004	265.035	7.61308	7.93496	7.65048	7.41282	7.65283	201.248	7.99332	7.97065	8.1536	8.04421	8.04044	263.278	1.06879	1.2322	1.0617	1.31695	1.00667	1.30822	6.99453	0
rp9	9.17871	9.36755	9.36839	9.24165	9.28908	625.591	9.36639	9.38536	9.4154	9.37051	9.38441	668.328	9.34543	9.59463	9.45778	9.44814	9.46149	705.007	9.15037	9.04761	9.02202	9.02135	9.06034	533.867	1.06831	1.12695	1.17181	1.05488	1.25186	1.32057	6.99438	0
A230057E24Rik	7.87115	7.95185	7.91849	7.95082	7.92308	242.708	7.91491	7.96922	8.05238	7.95457	7.97277	251.214	7.70396	7.61826	7.78249	7.41078	7.62887	197.934	7.73103	7.81733	7.42092	7.67187	7.66029	202.291	1.03504	1.22621	1.1998	1.26918	1.24184	1.02202	6.99409	0
Slc19a2	9.42969	9.56026	9.41191	9.49164	9.47338	710.837	9.14731	9.41657	9.21688	9.22883	9.2524	609.886	9.21494	9.08803	9.13545	9.08017	9.12965	560.142	9.51645	9.45681	9.63782	9.34273	9.48845	718.305	1.16553	1.26903	1.01051	1.08881	1.17777	1.28236	6.994	0
AI317223	7.25896	7.44868	7.30342	7.26427	7.31883	159.657	7.0515	7.35824	7.18365	7.15269	7.18652	145.666	7.59538	7.35259	7.62466	7.66408	7.55918	188.599	7.58535	7.46845	7.5405	7.4186	7.50322	181.424	1.09605	1.18127	1.13634	1.29474	1.24548	1.03955	6.99343	0
Prkra	11.3369	11.116	11.1492	11.117	11.1798	2319.79	11.1078	11.123	11.0049	11.2057	11.1104	2210.81	11.2237	11.3281	11.222	11.2611	11.2587	2450.26	11.5162	11.5033	11.5599	11.476	11.5139	2924.26	1.0493	1.05624	1.26057	1.10831	1.32271	1.19345	6.99058	0
LOC100047323	10.0175	10.0943	10.1246	10.2754	10.128	1118.97	10.5117	10.3999	10.5657	10.491	10.4921	1440.22	10.4741	10.4592	10.4817	10.5563	10.4928	1440.94	10.4355	10.4467	10.6756	10.6308	10.5471	1496.24	1.28709	1.28773	1.33716	1.0005	1.0389	1.03838	6.98976	0
Trak1	8.98046	8.97371	8.9579	8.93112	8.9608	498.275	9.31044	9.1442	9.19942	9.22903	9.22077	596.664	9.21001	9.29172	9.37378	9.47023	9.33643	646.467	9.27446	9.34925	9.34657	9.42587	9.34903	652.139	1.19746	1.29741	1.30879	1.08347	1.09298	1.00877	6.98888	0
Rnf10	10.649	10.8132	10.6484	10.5803	10.6727	1632.33	10.8197	10.917	10.9176	10.7051	10.8399	1832.83	11.1532	11.0323	10.9914	11.073	11.0625	2138.63	10.7496	10.6425	10.7467	10.7375	10.7191	1685.61	1.12283	1.31017	1.03264	1.16685	1.08734	1.26876	6.98859	0
LOC100048295	9.66096	9.61127	9.73174	9.62566	9.65741	807.55	9.98809	10.1288	10.0169	10.0369	10.0427	1054.75	9.84365	9.77715	9.89267	9.8481	9.84039	916.755	9.58013	9.88409	9.698	9.65537	9.7044	834.286	1.30611	1.13523	1.03311	1.15052	1.26425	1.09885	6.98807	0
BC023892	7.76476	7.86231	7.79659	7.75036	7.7935	221.86	7.70908	7.77245	7.64586	7.58137	7.67719	204.675	7.79119	8.26991	7.77996	8.10024	7.98532	253.409	8.00106	7.88592	8.1294	8.16367	8.04501	264.113	1.08396	1.1422	1.19045	1.23811	1.2904	1.04224	6.98736	0
4933400N17Rik	7.34033	7.23857	7.31564	7.24428	7.28471	155.925	7.3156	7.46643	7.32044	7.2549	7.33934	161.943	7.29455	7.89298	7.30923	7.32199	7.45469	175.422	7.66058	7.66367	7.76307	7.61693	7.67606	204.515	1.0386	1.12504	1.31162	1.08323	1.26288	1.16584	6.98722	0
Arl6ip1	13.2767	13.3996	13.3754	13.3595	13.3528	10461.3	13.1212	13.0814	13.0919	13.0495	13.086	8695.15	13.0863	12.9088	12.9041	12.858	12.9393	7854.56	13.1787	13.1286	13.151	13.0926	13.1377	9012.47	1.20312	1.33188	1.16076	1.10702	1.03649	1.14742	6.9867	0
Cx3cr1	8.50143	8.42782	8.65626	8.45779	8.51082	364.765	8.6218	8.45024	8.69585	8.50148	8.56734	379.339	8.40762	8.57696	8.43172	8.73466	8.53774	371.635	8.2727	8.21239	8.08395	8.06253	8.15789	285.608	1.03995	1.01883	1.27715	1.02073	1.32818	1.3012	6.98605	0
Camta2	9.13757	9.19911	9.23027	9.21807	9.19626	586.609	9.37924	9.62117	9.47745	9.54329	9.50529	726.737	9.55739	9.65992	9.54441	9.51227	9.5685	759.285	9.69802	9.52979	9.6417	9.5219	9.59785	774.893	1.23888	1.29436	1.32097	1.04479	1.06626	1.02056	6.98581	0
Necap2	8.79187	8.66655	8.7277	8.58929	8.69385	414.106	8.91954	8.95104	9.02268	8.93534	8.95715	497.017	9.08177	9.14694	9.04012	9.11246	9.09532	546.973	9.07301	8.94764	9.14336	8.96516	9.03229	523.59	1.20022	1.32085	1.26439	1.10051	1.05347	1.04466	6.98409	0
Mga	7.16498	7.15851	7.29367	7.2022	7.20484	147.527	7.38111	7.31875	7.42506	7.3068	7.35793	164.043	7.2655	7.38174	7.114	7.53734	7.32464	160.302	7.14336	7.01567	7.02503	6.69894	6.97075	125.431	1.11195	1.08659	1.17617	1.02334	1.30784	1.27801	6.98389	0
C87860	9.04043	9.38524	9.38196	9.29112	9.27469	619.384	9.0861	9.14012	9.07856	9.14863	9.11335	553.851	8.90894	9.03495	8.90382	8.82054	8.91706	483.396	8.89985	9.03543	8.93039	8.78379	8.91237	481.825	1.11832	1.28132	1.2855	1.14575	1.14949	1.00326	6.98364	0
Ube2e2	10.3012	10.3603	10.3025	10.2049	10.2922	1253.9	10.0125	10.2119	10.0924	9.96692	10.0709	1075.59	10.5509	10.4889	10.4057	10.504	10.4874	1435.52	10.3006	10.1522	10.2878	10.276	10.2541	1221.23	1.16578	1.14485	1.02675	1.33464	1.13541	1.17547	6.9829	0
Twist1	10.5976	10.6089	10.6693	10.7181	10.6485	1605.12	10.7311	10.6446	10.778	10.6731	10.7067	1671.23	10.8325	10.754	10.9519	10.9172	10.8639	1863.65	10.9098	11.0593	11.1272	11.007	11.0259	2085.03	1.04119	1.16106	1.29899	1.11513	1.24761	1.11879	6.98277	0
Dnajb1	11.872	11.8694	11.7789	11.8391	11.8398	3665.64	11.5214	11.5458	11.5754	11.6131	11.5639	3027.52	11.5024	11.337	11.4854	11.3681	11.4232	2746.17	11.4211	11.6626	11.4778	11.5866	11.537	2971.65	1.21078	1.33482	1.23354	1.10245	1.0188	1.08211	6.98248	0
3930401E15Rik	10.1746	10.2664	10.2116	10.2061	10.2147	1188.3	9.86563	9.91539	9.7742	9.8642	9.85485	925.991	9.98389	9.82718	9.91176	9.95706	9.91997	968.746	10.2388	10.125	10.0078	10.1415	10.1283	1119.22	1.28327	1.22664	1.06172	1.04617	1.20867	1.15533	6.98181	0
Slc10a3	9.33078	9.37172	9.41745	9.35729	9.36931	661.368	9.19602	9.23998	9.21417	9.19853	9.21217	593.118	9.07987	8.80125	9.11673	8.86543	8.96582	500.011	9.29792	9.3367	9.29132	9.20202	9.28199	622.527	1.11507	1.3227	1.06239	1.18621	1.04958	1.24502	6.98098	0
Hyal2	12.582	12.6504	12.54	12.4665	12.5597	6037.54	12.1461	12.2202	12.2396	12.1052	12.1778	4633.12	12.3876	12.3245	12.3634	12.4247	12.375	5311.98	12.5125	12.5746	12.4157	12.539	12.5104	5834.65	1.30313	1.13659	1.03477	1.14652	1.25933	1.09839	6.97875	0
Insm1	10.056	10.1396	9.90229	10.0037	10.0254	1042.19	10.3403	10.2884	10.3474	10.427	10.3508	1305.83	10.4283	10.5236	10.3122	10.47	10.4335	1382.93	10.2175	10.3098	10.3452	10.3503	10.3057	1265.68	1.25297	1.32695	1.21444	1.05905	1.03173	1.09264	6.97778	0
Mpp3	8.55663	8.61191	8.5061	8.46527	8.53498	370.923	8.38122	8.72617	8.59341	8.5897	8.57262	380.73	9.00241	8.81772	9.0012	8.95499	8.94408	492.534	8.59938	8.59188	8.49537	8.56234	8.56224	378.001	1.02644	1.32786	1.01908	1.29366	1.00722	1.303	6.97726	0
9330175B01Rik	9.07352	9.10221	9.05992	9.10639	9.08551	543.265	9.20344	9.24273	9.22152	9.15183	9.20488	590.127	9.50965	9.49889	9.50918	9.50407	9.50545	726.817	9.27081	9.11601	9.24788	9.20642	9.21028	592.34	1.08626	1.33787	1.09033	1.23163	1.00375	1.22703	6.97687	0
Sf3a1	11.5034	11.4223	11.4987	11.395	11.4548	2807.05	11.7696	11.907	11.8885	11.833	11.8495	3690.28	11.7298	11.7844	11.7912	11.8915	11.7992	3563.92	11.7484	11.9605	11.8416	11.8594	11.8525	3697.84	1.31465	1.26963	1.31734	1.03546	1.00205	1.03758	6.9767	0
Insig2	8.49137	8.49852	8.58662	8.56293	8.53486	370.894	8.54049	8.70358	8.63989	8.64266	8.63165	396.631	8.38104	8.21811	8.33966	8.15353	8.27308	309.347	8.36675	8.48759	8.28455	8.18092	8.32995	321.785	1.06939	1.19896	1.15261	1.28216	1.2326	1.04021	6.97593	0
1700108L22Rik	8.43864	8.41441	8.61662	8.62435	8.5235	367.985	8.68405	8.61377	8.84893	8.75142	8.72454	423.009	8.61947	8.80223	8.53977	8.76731	8.6822	410.773	8.33937	8.46449	8.2483	8.35237	8.35113	326.544	1.14953	1.11627	1.12691	1.02979	1.29541	1.25794	6.97585	0
Ndufa3	11.0353	11.1385	10.9072	10.9396	11.0052	2055.34	10.9322	10.9993	10.9428	10.8117	10.9215	1939.55	10.8624	10.6534	10.7535	10.6834	10.7382	1708.13	10.7678	10.4372	10.7702	10.5808	10.639	1594.61	1.0597	1.20327	1.28893	1.13548	1.21631	1.07119	6.97488	0
Lrp12	11.1094	11.2888	11.2057	11.2573	11.2153	2377.59	10.9795	10.9188	11.0094	11.0249	10.9832	2024.24	10.8391	10.9883	10.8949	11.0179	10.935	1957.83	11.3069	11.2802	11.2937	11.2504	11.2828	2491.49	1.17456	1.21441	1.0479	1.03392	1.23083	1.27258	6.9742	0
Lor	9.03122	8.80811	8.94296	8.90569	8.92199	485.052	8.80849	8.91521	8.82779	8.91854	8.86751	467.074	8.78975	8.25952	8.97492	8.74684	8.69276	413.791	8.60728	8.76514	8.63595	8.20711	8.55387	375.812	1.03849	1.17222	1.29068	1.12877	1.24284	1.10106	6.97404	0
Pole	8.91631	8.95422	8.92661	8.96973	8.94172	491.729	9.44124	9.28745	9.39462	9.2865	9.35245	653.686	9.07046	9.34106	9.06105	9.13588	9.15211	568.933	9.17434	9.1433	9.13671	9.33097	9.19633	586.639	1.32936	1.15701	1.19301	1.14897	1.11429	1.03112	6.97376	0
C030011O14Rik	8.14149	8.1556	8.20463	7.9816	8.12083	278.364	8.13114	7.99146	7.79835	7.78055	7.92538	243.095	7.74692	7.73031	7.76715	7.66026	7.72616	211.741	8.12961	8.0753	8.07825	7.79529	8.01961	259.504	1.14508	1.31464	1.07268	1.14808	1.0675	1.22557	6.97354	0
1200003I07Rik	8.05839	8.12425	8.01036	8.11484	8.07696	270.027	8.43716	8.32731	8.33141	8.44124	8.38428	334.134	7.96706	8.05987	7.935	8.02417	7.99652	255.384	7.90426	8.04619	8.01994	8.00759	7.9945	255.025	1.23741	1.05734	1.05883	1.30836	1.3102	1.00141	6.97354	0
Hoxd4	9.29788	9.30743	9.41646	9.45839	9.37004	661.704	9.77849	9.53215	9.96705	9.78062	9.76458	869.822	9.27975	9.61029	9.27802	9.32939	9.37436	663.689	9.32783	9.52801	9.19821	9.37912	9.35829	656.337	1.31452	1.003	1.00818	1.31059	1.32527	1.0112	6.97275	0
Neurod2	7.19202	7.26763	7.15302	7.2115	7.20604	147.65	7.04038	7.05876	6.99752	6.99188	7.02214	129.979	7.19205	7.44844	7.24271	7.19528	7.26962	154.303	7.39909	7.25392	7.67654	7.3771	7.42666	172.048	1.13595	1.04506	1.16524	1.18713	1.32366	1.115	6.97204	0
Fah	9.2281	9.24209	9.28898	9.11031	9.21737	595.257	8.50332	9.33456	8.68244	8.6954	8.80393	446.937	9.29793	8.93957	9.11994	9.11269	9.11753	555.458	9.21327	9.05718	9.10516	9.02149	9.09927	548.472	1.33186	1.07165	1.0853	1.24281	1.22718	1.01274	6.97154	0
Chd8	9.71784	9.66245	9.71026	9.69355	9.69602	829.458	9.37497	9.32808	9.44454	9.37628	9.38097	666.733	9.80394	9.79061	9.81163	9.74394	9.78753	883.772	9.68575	9.79492	9.70617	9.72448	9.72783	847.948	1.24406	1.06548	1.02229	1.32553	1.27179	1.04225	6.9714	0
A430088A22Rik	7.05625	7.00016	6.93574	6.89054	6.97067	125.424	7.67267	7.09227	7.05957	7.20297	7.25687	152.945	6.90664	7.81899	6.98048	6.95051	7.16415	143.425	6.86563	6.92925	6.82773	6.96065	6.89582	119.082	1.21942	1.14352	1.05326	1.06638	1.28436	1.20442	6.97136	0
Trps1	10.2695	10.5184	10.4935	10.4445	10.4315	1380.97	10.406	10.3587	10.4754	10.4979	10.4345	1383.86	10.0747	10.2126	10.0665	10.0148	10.0921	1091.53	10.2798	10.156	10.2251	10.1029	10.191	1168.92	1.00209	1.26518	1.18141	1.26782	1.18388	1.0709	6.97127	0
9630032J03Rik	8.30618	8.41378	8.42884	8.40526	8.38852	335.116	8.58161	8.56317	8.71201	8.56219	8.60474	389.302	8.34119	8.36224	8.38184	7.91608	8.25034	304.508	8.39697	8.12476	8.27614	8.11694	8.2287	299.976	1.16169	1.10052	1.11714	1.27846	1.29778	1.01511	6.9707	0
A730096C04Rik	7.70228	7.83545	7.70951	7.65253	7.72494	211.563	7.97989	7.75813	7.97359	7.85857	7.89254	237.625	7.74365	7.46041	7.63333	7.69081	7.63205	198.37	7.57838	7.48601	7.44339	7.48476	7.49813	180.785	1.12319	1.06651	1.17025	1.19789	1.3144	1.09727	6.9695	0
Slitrk5	9.97226	10.0815	9.93777	9.99841	9.99748	1022.21	10.3828	10.2051	10.2321	10.2497	10.2674	1232.56	10.0593	10.1321	10.1286	10.0784	10.0996	1097.2	9.94135	9.85502	9.8372	9.87097	9.87613	939.75	1.20578	1.07336	1.08775	1.12337	1.31158	1.16755	6.96938	0
Ebf3	11.2623	11.3254	11.1619	11.2143	11.241	2420.31	11.2453	11.3372	11.2679	11.0856	11.234	2408.62	11.4867	11.3348	11.5203	11.4601	11.4505	2798.55	11.6096	11.4741	11.6933	11.5646	11.5854	3072.94	1.00485	1.15628	1.26965	1.16189	1.27581	1.09805	6.96653	0
Chst14	7.95326	7.89918	8.07702	8.10982	8.00982	257.749	7.84224	7.6552	7.86208	7.82269	7.79555	222.175	8.07243	7.65736	8.03938	7.99379	7.94074	245.698	8.16946	8.14393	8.31875	8.15221	8.19609	293.27	1.16012	1.04905	1.13781	1.10588	1.32	1.19362	6.96648	0
Tbk1	10.993	11.0058	11.0953	11.1382	11.0581	2132.12	11.0654	11.0801	10.9261	11.1107	11.0456	2113.74	10.9766	11.028	10.8826	10.9969	10.971	2007.28	11.4725	11.3713	11.3998	11.2822	11.3815	2667.83	1.00869	1.06219	1.25126	1.05304	1.26214	1.32908	6.9664	0
Gnptg	10.7202	10.9049	10.7233	10.783	10.7829	1761.84	11.0519	10.9674	11.0198	10.9737	11.0032	2052.51	10.664	10.7134	10.6638	10.5641	10.6513	1608.29	10.7386	10.6343	10.5537	10.584	10.6277	1582.13	1.16498	1.09547	1.11358	1.27621	1.29731	1.01653	6.96408	0
Klhl9	9.70491	9.76559	9.69173	9.65321	9.70386	833.975	9.63054	9.82597	9.76246	9.83095	9.76248	868.56	9.57415	9.42127	9.57976	9.56228	9.53436	741.531	9.96583	9.91954	9.94379	9.9197	9.93722	980.392	1.04147	1.12467	1.17557	1.17131	1.12876	1.32212	6.96388	0
Wiz	8.05525	8.08996	8.01518	8.05071	8.05278	265.538	8.33852	8.38559	8.39225	8.38061	8.37424	331.816	8.52944	8.29482	8.58085	8.41838	8.45587	351.133	8.43927	8.50264	8.36201	8.31449	8.4046	338.873	1.2496	1.32234	1.27617	1.05821	1.02127	1.03618	6.96377	0
LOC100043313	9.36442	9.37135	9.32651	9.29739	9.33992	648.031	9.06919	9.00412	9.08051	9.04456	9.0496	529.907	9.07739	8.93602	9.02405	8.87003	8.97687	503.858	9.32565	9.3404	9.03638	9.21084	9.22832	599.792	1.22291	1.28614	1.08043	1.0517	1.13188	1.1904	6.96346	0
Tmem55b	10.7549	10.6403	10.6736	10.8929	10.7404	1710.74	11.0627	11.0101	11.0931	11.0006	11.0416	2107.97	10.4809	10.8264	10.5715	10.6529	10.6329	1587.92	10.5804	10.9965	10.7001	10.7921	10.7672	1742.86	1.2322	1.07734	1.01877	1.3275	1.20949	1.09757	6.96287	0
Dnajb3	8.33502	8.28236	8.46843	8.42059	8.3766	332.359	8.1173	8.08695	8.05067	8.2084	8.11583	277.401	7.99161	7.88093	8.13368	7.99591	8.00053	256.095	7.96394	8.14046	8.00846	7.88654	7.99985	255.973	1.19812	1.2978	1.29841	1.0832	1.08371	1.00047	6.96171	0
Cdc25b	7.6127	7.63229	7.61835	7.4807	7.58601	192.14	7.80022	7.59446	7.59772	7.53147	7.63097	198.222	7.73269	8.32006	7.61731	8.01154	7.9204	242.258	7.47637	7.45862	7.41029	7.73571	7.52025	183.578	1.03165	1.26084	1.04664	1.22216	1.07977	1.31965	6.96072	0
Pon2	11.2325	11.167	11.2654	11.2209	11.2214	2387.76	10.7811	10.8071	10.8944	10.873	10.8389	1831.61	11.0966	11.298	11.05	11.0025	11.1118	2212.98	10.9522	10.9634	11.0245	11.0366	10.9942	2039.73	1.30364	1.07898	1.17062	1.20822	1.11363	1.08494	6.96003	0
Rit1	9.9414	9.94821	9.90733	9.91435	9.92782	974.03	9.59515	9.73785	9.80424	9.65007	9.69683	829.919	9.85545	9.77162	9.78379	9.81955	9.8076	896.152	10.0658	10.0881	10.2484	9.91188	10.0785	1081.28	1.17364	1.0869	1.11011	1.07981	1.30288	1.20659	6.95993	0
Tessp2	7.07997	7.07936	7.06198	7.11244	7.08344	135.621	6.64826	7.04749	7.23228	7.0783	7.00158	128.14	7.05342	7.31728	7.29617	7.74616	7.35326	163.513	6.99683	7.02799	6.81212	7.02363	6.96514	124.945	1.05838	1.20566	1.08545	1.27605	1.02558	1.30868	6.95979	0
Zfp162	7.97058	8.06528	7.98599	7.90482	7.98167	252.768	8.342	8.24038	8.29319	8.13526	8.25271	305.009	8.4012	8.62455	8.04529	8.45118	8.38056	333.272	8.1263	8.24377	8.27833	8.11449	8.19072	292.181	1.20668	1.31849	1.15593	1.09266	1.0439	1.14063	6.95829	0
Map3k1	10.3655	10.5428	10.4059	10.3868	10.4252	1375.02	10.2833	10.3267	10.2242	10.1993	10.2584	1224.84	10.1188	10.0995	10.0984	10.1352	10.113	1107.42	10.4708	10.4289	10.5017	10.5076	10.4773	1425.5	1.12262	1.24165	1.03671	1.10603	1.16383	1.28723	6.95806	0
Map1lc3a	8.28793	8.11437	8.20717	8.34469	8.23854	302.028	8.24184	7.92884	8.01538	8.08532	8.06784	268.326	8.44734	8.48336	8.53005	8.4717	8.48311	357.825	8.23463	8.28372	8.26367	8.15153	8.23339	300.951	1.1256	1.18474	1.00358	1.33355	1.12159	1.18898	6.95803	0
D130060C09Rik	8.29708	8.34134	8.31864	8.37742	8.33362	322.604	8.61324	8.67183	8.72773	8.68824	8.67526	408.802	8.45849	8.3111	8.34388	8.20106	8.32863	321.49	8.34405	8.35434	8.30247	8.07123	8.26802	308.264	1.2672	1.00346	1.04652	1.27158	1.32614	1.04291	6.95781	0
Pcdhb8	7.07768	7.17924	7.03205	7.09231	7.09532	136.743	6.64141	7.06366	6.7896	6.91416	6.85221	115.537	7.26514	7.42798	7.04716	7.24582	7.24652	151.852	7.11456	7.02302	6.90878	7.02273	7.01727	129.542	1.18354	1.1105	1.05559	1.31432	1.12122	1.17223	6.9574	0
Sox21	9.35163	9.20926	9.26216	9.19465	9.25442	610.744	9.40587	9.46588	9.38989	9.47353	9.43379	691.6	9.08481	9.10238	9.13715	9.18479	9.12728	559.224	9.48814	9.60501	9.42757	9.42689	9.4869	717.535	1.13239	1.09213	1.17485	1.23671	1.0375	1.28309	6.95667	0
Ncam1	9.55892	9.63425	9.63621	9.51615	9.58638	768.755	9.79245	9.7221	9.83492	9.86872	9.80455	894.258	9.58064	9.52385	9.58819	9.62436	9.57926	764.97	9.92162	9.96382	9.93761	9.87054	9.9234	971.048	1.16325	1.00495	1.26314	1.16901	1.08587	1.26939	6.95562	0
C230075M21Rik	8.65887	8.82453	8.66301	8.92679	8.7683	436.035	8.81002	8.77348	8.85943	9.01433	8.86431	466.041	8.90807	9.00884	8.75994	8.69178	8.84216	458.939	8.4779	8.41043	8.53084	8.49102	8.47755	356.449	1.06882	1.05253	1.22328	1.01547	1.30746	1.28753	6.95508	0
Fbn1	8.19493	8.31111	8.34362	8.38876	8.3096	317.278	8.45385	8.41945	8.47772	8.45383	8.45121	350	8.63418	8.60453	8.569	8.57291	8.59516	386.723	8.71264	8.71178	8.7249	8.57515	8.68112	410.465	1.10313	1.21888	1.29371	1.10492	1.17276	1.0614	6.95479	0
Txnrd2	8.6855	8.71631	8.75881	8.63235	8.69824	415.367	8.59232	8.72211	8.6776	8.5801	8.64303	399.772	8.68299	8.2659	8.66115	8.48073	8.52269	367.778	8.44059	8.41768	8.10164	8.32419	8.32102	319.8	1.03901	1.1294	1.29883	1.08699	1.25007	1.15003	6.95433	0
2310014D11Rik	9.2234	9.21046	9.14719	9.23852	9.20489	590.131	9.33154	9.24691	9.39437	9.33918	9.328	642.7	9.54743	9.66537	9.44631	9.60217	9.56532	757.614	9.3974	9.47922	9.55863	9.57502	9.50257	725.368	1.08908	1.28381	1.22916	1.1788	1.12863	1.04445	6.95393	0
4930563E22Rik	8.47723	8.56751	8.45206	8.51083	8.50191	362.518	8.24366	8.34173	8.27492	8.25057	8.27772	310.343	8.56662	8.64236	8.59489	8.70516	8.62726	395.424	8.40098	8.31445	8.39784	8.08483	8.29953	315.069	1.16812	1.09077	1.1506	1.27415	1.01523	1.25504	6.95391	0
Kns2	9.71352	9.66065	9.65989	9.51669	9.63769	796.587	9.76704	9.75241	9.70641	9.738	9.74097	855.703	9.88409	9.75246	9.83762	9.68927	9.79086	885.815	9.40068	9.39002	9.41964	9.42816	9.40963	680.111	1.07421	1.11201	1.17126	1.03519	1.25818	1.30246	6.95331	0
5830427D03Rik	8.37334	8.28203	8.35822	8.35104	8.34116	324.294	8.72938	8.5946	8.8387	8.70944	8.71803	421.103	8.68801	8.49755	8.52603	8.52536	8.55923	377.213	8.45167	8.54866	8.31469	8.41913	8.43354	345.739	1.29852	1.16318	1.06613	1.11635	1.21798	1.09103	6.9532	0
Prr12	7.80371	7.76079	7.74824	7.82863	7.78534	220.608	8.30362	8.20031	8.07014	8.14654	8.18015	290.049	8.1654	8.0954	8.2189	8.17822	8.16448	286.915	8.20483	8.24814	8.05309	8.03571	8.13544	281.198	1.31477	1.30057	1.27465	1.01092	1.03148	1.02033	6.95272	0
Syde1	9.97066	9.82292	9.89051	9.81892	9.87575	939.501	10.1804	10.0204	10.1473	10.1305	10.1196	1112.54	10.106	10.1877	10.1952	10.2742	10.1908	1168.79	10.193	10.2839	10.277	10.3149	10.2672	1232.36	1.18419	1.24405	1.31171	1.05055	1.10769	1.05439	6.95259	0
Fgf13	8.74847	8.98617	8.80121	8.8285	8.84109	458.599	8.74914	8.82048	8.66639	8.73859	8.74365	428.648	8.98641	8.71288	9.34395	9.23082	9.06852	536.903	9.10457	9.11038	9.05277	9.06588	9.0834	542.471	1.06987	1.17075	1.18289	1.25255	1.26554	1.01037	6.95196	0
Bcl11b	9.17523	9.36592	9.25	9.34955	9.28517	623.901	9.21064	9.29195	9.24725	9.22125	9.24277	605.832	9.28348	9.20432	9.45649	9.48446	9.35719	655.834	9.60385	9.60196	9.73339	9.58437	9.63089	792.844	1.02982	1.05118	1.27078	1.08253	1.30869	1.20891	6.95192	0
Rnf6	9.77947	9.85282	9.89475	9.94211	9.86728	934.004	9.48905	9.56344	9.59186	9.65148	9.57396	762.165	9.51928	9.68452	9.50983	9.52026	9.55847	754.028	9.83855	9.9215	9.84296	9.88509	9.87202	937.078	1.22546	1.23869	1.00329	1.01079	1.2295	1.24276	6.95049	0
Brp17	9.57566	9.61308	9.6662	9.56908	9.60601	779.284	9.82707	9.81517	9.7685	9.83347	9.81105	898.299	9.7322	9.89626	9.93134	9.9671	9.88173	943.4	9.93025	10.0301	10.0142	10.0214	9.99899	1023.28	1.15272	1.2106	1.3131	1.05021	1.13913	1.08467	6.95044	0
Tmod3	10.2431	10.1868	10.1623	10.206	10.1996	1175.9	10.1038	9.99618	10.001	10.0833	10.0461	1057.22	9.89456	9.91279	9.95999	9.88976	9.91427	964.926	10.1833	10.2703	10.2854	10.3835	10.2806	1243.88	1.11225	1.21865	1.0578	1.09565	1.17655	1.28909	6.95	0
Ube2m	8.926	8.77541	8.81399	8.68906	8.80112	446.067	8.89754	8.76871	8.68254	8.74452	8.77333	437.557	8.43551	8.40673	8.46188	8.3163	8.4051	338.991	8.89256	8.71333	8.6981	8.68658	8.74764	429.836	1.01945	1.31586	1.03776	1.29076	1.01796	1.26799	6.94978	0
Txndc13	11.7012	11.8279	11.7676	11.8843	11.7952	3554.04	11.4528	11.4264	11.3997	11.5255	11.4511	2799.77	11.5309	11.6577	11.5827	11.6499	11.6053	3115.6	11.7188	11.8847	11.8668	11.7388	11.8023	3571.45	1.2694	1.14073	1.0049	1.1128	1.27562	1.14631	6.94976	0
2610110G12Rik	8.73365	8.72875	8.74599	8.80216	8.75264	431.327	8.96335	8.71168	8.8818	8.85463	8.85287	462.358	9.09563	9.02873	9.17272	9.07131	9.0921	545.75	9.03114	9.08106	9.22633	8.9736	9.07803	540.456	1.07194	1.26528	1.25301	1.18036	1.16891	1.0098	6.9493	0
Hoxb5	10.2517	10.2347	10.223	10.2515	10.2402	1209.51	10.5151	10.4936	10.4705	10.5073	10.4966	1444.78	10.5552	10.5343	10.7052	10.76	10.6387	1594.26	10.5099	10.5547	10.6007	10.4893	10.5387	1487.49	1.19452	1.31811	1.22983	1.10346	1.02956	1.07178	6.94726	0
Nubp2	8.97191	8.8151	8.83897	8.73982	8.84145	458.714	8.39615	8.44947	8.50318	8.43331	8.44553	348.624	8.92613	8.66233	8.88165	8.73205	8.80054	445.888	8.83554	8.73413	8.84472	8.67304	8.77186	437.111	1.31579	1.02876	1.04942	1.279	1.25382	1.02008	6.94687	0
LOC100048832	7.43181	7.29917	7.31169	7.33585	7.34463	162.538	7.21713	7.24148	7.12642	7.13091	7.17898	144.907	7.26308	7.63749	7.24504	7.01821	7.29096	156.602	7.38414	7.39	7.45175	8.07351	7.57485	190.659	1.12167	1.03791	1.17301	1.0807	1.31573	1.21748	6.9465	0
Nicn1	10.1657	10.3215	10.1144	10.2326	10.2086	1183.27	9.80164	9.90527	9.73487	9.87712	9.82973	910.003	10.2198	10.1501	10.2416	10.2672	10.2197	1192.44	10.1195	10.1483	10.241	10.1734	10.1705	1152.49	1.30029	1.00775	1.0267	1.31037	1.26647	1.03466	6.94625	0
Lamb2	8.31208	8.14591	8.33092	8.32781	8.27918	310.657	8.57112	8.58575	8.58678	8.51549	8.56478	378.667	8.71836	8.72031	8.72172	8.58386	8.68606	411.875	8.62423	8.46812	8.72269	8.47875	8.57345	380.947	1.21892	1.32582	1.22626	1.0877	1.00602	1.08119	6.94591	0
D4Wsu114e	8.32571	8.4442	8.41331	8.4524	8.40891	339.886	8.85859	8.86357	8.64495	8.70602	8.76829	436.031	8.66865	8.14256	8.56358	8.48768	8.46562	353.513	8.72687	8.62856	8.53334	8.64195	8.63268	396.914	1.28287	1.04009	1.16779	1.23342	1.09855	1.12277	6.9455	0
Kcnk2	7.95173	8.04531	7.97554	8.06515	8.00943	257.679	8.00016	7.85514	7.77586	7.97277	7.90098	239.019	7.93426	7.66669	8.04487	8.27843	7.98106	252.661	8.24745	8.34755	8.30565	8.29975	8.3001	315.195	1.07807	1.01986	1.22321	1.05708	1.3187	1.2475	6.94441	0
Pdpk1	8.97301	8.99231	9.03754	8.95723	8.99002	508.471	8.79148	8.76577	8.81739	8.69766	8.76808	435.967	8.67773	8.60346	8.7875	8.67448	8.68579	411.797	8.64753	8.76309	8.55019	8.45782	8.60466	389.278	1.1663	1.23476	1.30619	1.05869	1.11994	1.05785	6.94373	0
0610010I05Rik	11.6004	11.7084	11.5302	11.7904	11.6574	3230.1	12.0833	11.8857	12.0362	11.987	11.9981	4090.5	11.8516	12.1659	11.7568	11.9222	11.9241	3886.16	12.0259	12.011	12.0558	12.0734	12.0415	4215.62	1.26637	1.20311	1.3051	1.05258	1.03059	1.08478	6.94253	0
Pex11b	9.81361	9.71248	9.75426	9.55028	9.70766	836.173	9.59342	9.7905	9.80317	9.68339	9.71762	841.967	9.51588	9.28356	9.46754	9.33173	9.39968	675.437	9.52931	9.41656	9.46679	9.3306	9.43582	692.57	1.00693	1.23797	1.20735	1.24655	1.21571	1.02537	6.93988	0
Klf6	10.4024	10.3994	10.4172	10.452	10.4178	1367.92	10.3303	10.2335	10.2534	10.1961	10.2533	1220.55	9.91501	10.0744	10.0112	10.1157	10.0291	1044.85	10.3156	10.3451	10.3372	10.2797	10.3194	1277.74	1.12074	1.3092	1.07058	1.16816	1.04686	1.22289	6.93843	0
D230046F09Rik	7.64236	7.54292	7.59541	7.52027	7.57524	190.71	7.57091	7.48462	7.63223	7.50242	7.54755	187.085	7.61649	7.65819	7.4289	7.4423	7.53647	185.654	7.21647	7.15399	7.28681	7.06592	7.1808	145.089	1.01938	1.02723	1.31443	1.00771	1.28944	1.27958	6.93778	0
Gjb6	9.59778	9.79221	9.57012	9.59699	9.63927	797.462	9.17648	9.40653	9.31607	9.20508	9.27604	619.963	9.60244	9.28888	9.68017	9.56325	9.53368	741.182	9.74989	9.5329	9.7131	9.59142	9.64682	801.648	1.28631	1.07593	1.00525	1.19553	1.29306	1.08158	6.93765	0
Pfkfb4	9.09246	9.11634	9.02357	8.96632	9.04967	529.936	9.00781	9.1304	9.11073	9.11547	9.0911	545.374	8.99728	8.85592	9.12041	9.0809	9.01363	516.86	8.87893	8.74644	8.71896	8.45777	8.70053	416.025	1.02913	1.0253	1.27381	1.05517	1.31092	1.24238	6.9367	0
Dusp26	8.90514	9.14921	9.04821	9.15507	9.06441	535.376	8.89204	9.06725	9.15514	9.03176	9.03655	525.136	9.35142	9.28093	9.4925	9.59301	9.42947	689.528	9.14581	9.06915	9.05654	9.04244	9.07848	540.625	1.0195	1.28793	1.0098	1.31305	1.0295	1.27543	6.93521	0
Dos	8.3366	8.41148	8.42772	8.45673	8.40813	339.704	8.47798	8.58726	8.43946	8.49642	8.50028	362.109	8.6505	8.47372	8.75508	8.77465	8.66349	405.48	8.74989	8.66837	8.82984	8.81287	8.76524	435.112	1.06596	1.19363	1.28086	1.11977	1.20161	1.07308	6.9349	0
Far1	8.13993	8.17653	8.02306	8.24396	8.14587	283.238	7.96577	7.97281	7.90054	8.1471	7.99656	255.39	7.93399	7.61959	7.91207	7.61209	7.76944	218.189	8.05671	8.24668	8.0833	7.98067	8.09184	272.826	1.10904	1.29813	1.03816	1.1705	1.06827	1.25041	6.93451	0
Leprel2	8.6594	8.63779	8.65449	8.58232	8.6335	397.14	8.69831	8.67233	8.72016	8.71361	8.7011	416.192	8.682	8.88251	8.76324	8.76216	8.77248	437.3	8.96517	8.97944	9.10522	9.01853	9.01709	518.102	1.04797	1.10112	1.30458	1.05072	1.24486	1.18478	6.93404	0
LOC100047856	11.2859	11.2653	11.3231	11.4864	11.3402	2592.54	11.1887	11.0651	11.0756	11.1339	11.1158	2219.21	11.2671	11.3894	11.3465	11.7071	11.4276	2754.46	11.4503	11.428	11.4953	11.6067	11.4951	2886.44	1.16823	1.06246	1.11336	1.24119	1.30066	1.04791	6.93381	0
Nup85	10.8262	10.8315	10.8851	10.7774	10.8301	1820.42	11.1904	10.9217	11.0218	11.0193	11.0383	2103.09	10.8265	10.9256	10.8473	10.7916	10.8477	1842.88	10.51	10.5401	10.7593	10.734	10.6359	1591.15	1.15527	1.01234	1.14409	1.14119	1.32174	1.15821	6.93285	0
Emid2	11.983	12.0284	12.075	11.9164	12.0007	4098.03	11.9032	11.7771	11.8003	11.8316	11.8281	3635.82	11.936	11.9498	11.9295	11.8589	11.9186	3871.21	12.3207	12.1105	12.2549	12.1522	12.2096	4736.4	1.12713	1.05859	1.15577	1.06474	1.3027	1.22349	6.93243	0
Sertad4	9.77898	9.81493	9.82164	9.94809	9.84091	917.083	10.0589	9.9162	9.95169	10.1092	10.009	1030.4	9.9238	9.82195	9.94712	10.1054	9.94957	988.821	10.0101	10.3832	10.2893	10.235	10.2294	1200.47	1.12356	1.07822	1.30901	1.04205	1.16505	1.21404	6.93194	0
Laptm5	10.5665	10.7492	10.7928	10.7372	10.7114	1676.75	11.1277	11.0571	11.1525	11.0932	11.1076	2206.64	10.7717	10.7352	10.7597	10.7909	10.7644	1739.41	10.732	10.8108	10.7805	10.7615	10.7712	1747.64	1.31602	1.03737	1.04228	1.26862	1.26264	1.00473	6.93166	0
Rasl10b	7.21899	7.22255	7.16767	7.18475	7.19849	146.88	7.07594	7.19759	7.2296	7.03564	7.13469	140.526	7.29682	7.59392	7.32995	7.09501	7.32893	160.778	7.13876	7.04024	7.03101	6.55419	6.94105	122.875	1.04522	1.09462	1.19536	1.14412	1.14365	1.30846	6.93142	0
2310009A05Rik	10.5473	10.6016	10.5144	10.59	10.5633	1513.12	10.4463	10.4899	10.5158	10.3896	10.4604	1408.96	10.7929	10.6542	10.7296	10.9139	10.7727	1749.42	10.546	10.3263	10.3151	10.41	10.3993	1350.55	1.07393	1.15617	1.12037	1.24164	1.04325	1.29533	6.93068	0
LOC100044298	9.78236	9.90887	9.78269	9.67193	9.78646	883.119	9.33498	9.48192	9.38601	9.37697	9.39497	673.237	9.77637	9.68709	9.7124	9.86861	9.76112	867.74	9.76687	9.84864	9.67102	9.72336	9.75247	862.554	1.31175	1.01772	1.02384	1.28891	1.2812	1.00601	6.92944	0
Mmd2	8.69385	8.84305	8.74821	8.62677	8.72797	424.015	8.3468	8.57411	8.37398	8.41927	8.42854	344.542	8.73933	8.32413	8.71471	8.78285	8.64025	399.003	8.89567	8.68995	8.85248	8.78813	8.80656	447.752	1.23066	1.06269	1.05598	1.15807	1.29955	1.12218	6.92913	0
4933421G18Rik	11.106	11.3914	11.1257	11.1779	11.2003	2352.95	11.4077	11.222	11.3085	11.2737	11.303	2526.57	11.1046	11.1275	10.9638	10.9475	11.0358	2099.52	10.961	10.8728	11.0044	10.9568	10.9487	1976.51	1.07379	1.12071	1.19046	1.20341	1.2783	1.06224	6.9289	0
Reep1	11.025	11.1099	11.0686	11.1314	11.0838	2170.41	10.6891	10.8132	10.7021	10.6745	10.7197	1686.38	11.0377	10.8935	11.0144	11.0646	11.0025	2051.62	11.0672	11.0753	11.2082	11.0224	11.0933	2184.76	1.28703	1.0579	1.00661	1.21658	1.29553	1.06489	6.92854	0
Col15a1	8.71538	8.74322	8.68643	8.63852	8.69589	414.69	8.97167	8.97657	8.96649	8.78456	8.92482	486.003	8.97374	8.63417	8.95181	8.80032	8.84001	458.256	9.24008	8.88377	9.20543	8.97633	9.0764	539.845	1.17197	1.10506	1.30181	1.06055	1.11078	1.17804	6.92821	0
Yme1l1	9.00623	8.99495	8.90832	9.14905	9.01464	517.221	8.67315	8.81734	8.8374	8.87955	8.80186	446.296	8.72041	8.5659	8.81317	8.58476	8.67106	407.614	8.89156	9.18085	8.92059	8.97182	8.99121	508.889	1.15892	1.2689	1.01637	1.0949	1.14025	1.24846	6.92779	0
Larp1	8.74563	8.77854	8.70397	8.84008	8.76706	435.659	9.21497	9.05163	9.17697	9.16614	9.15243	569.056	9.15001	8.96523	9.15919	9.23915	9.12839	559.655	8.99595	9.18133	9.006	9.20045	9.09593	547.202	1.3062	1.28462	1.25603	1.0168	1.03994	1.02276	6.92634	0
Lama3	7.43976	7.53132	7.48451	7.43539	7.47275	177.632	7.37489	7.45581	7.14399	7.09415	7.26721	154.045	7.38753	7.35961	7.41024	7.28135	7.35968	164.242	7.65286	7.63595	7.62235	7.63661	7.63694	199.044	1.15311	1.08152	1.12054	1.0662	1.29211	1.21189	6.92538	0
Flnc	8.34823	8.4598	8.35023	8.23079	8.34726	325.669	8.53695	8.48693	8.50376	8.42399	8.48791	359.017	8.58298	8.5922	8.66934	8.47171	8.57906	382.432	8.84551	8.53876	8.85834	8.6558	8.7246	423.026	1.1024	1.1743	1.29895	1.06522	1.17829	1.10615	6.9253	0
Kras	9.54222	9.38584	9.49853	9.43179	9.46459	706.524	9.03657	9.1374	9.09784	9.13069	9.10062	548.986	9.3882	9.46936	9.514	9.40386	9.44385	696.44	9.43985	9.66566	9.51374	9.3315	9.48769	717.925	1.28696	1.01448	1.01614	1.26859	1.30773	1.03085	6.92475	0
Hsp105	12.1928	12.0169	12.2065	12.1399	12.139	4510.39	12.0892	12.0299	11.8591	12.0966	12.0187	4149.45	11.7614	11.9559	11.9146	12.0632	11.9238	3885.17	11.7714	11.7635	11.7833	11.7376	11.7639	3477.76	1.08698	1.16093	1.29692	1.06802	1.19314	1.11715	6.92315	0
A930026I22Rik	7.73293	7.66166	7.64375	7.78238	7.70518	208.685	8.13609	8.09759	8.09095	8.05192	8.09414	273.262	7.87092	7.62286	7.90658	7.73807	7.78461	220.496	7.91468	7.86575	7.7513	7.50419	7.75898	216.613	1.30945	1.0566	1.03799	1.23931	1.26152	1.01792	6.92279	0
Leo1	8.86155	8.76196	8.74105	8.76481	8.78234	440.3	9.12842	9.09808	9.06803	9.16549	9.115	554.485	9.05725	9.05218	9.12562	9.06578	9.07521	539.398	8.62554	8.94987	8.87638	8.98609	8.85947	464.479	1.25933	1.22507	1.05491	1.02797	1.19378	1.1613	6.92236	0
D130059O18Rik	9.46412	9.5954	9.54328	9.48743	9.52256	735.487	9.56815	9.37173	9.41138	9.42074	9.443	696.027	9.64217	9.88344	9.61712	9.75558	9.72458	846.037	9.83046	9.52898	9.86642	9.89707	9.78073	879.617	1.05669	1.15031	1.19597	1.21552	1.26377	1.03969	6.92195	0
LOC212963	7.94236	8.02797	7.92705	7.90056	7.94948	247.191	7.47943	7.68163	7.55624	7.53634	7.56341	189.153	7.80795	7.99305	7.78076	7.56336	7.78628	220.752	7.94604	7.92248	7.79055	7.70162	7.84017	229.153	1.30683	1.11977	1.07872	1.16705	1.21147	1.03806	6.9219	0
Dnajc6	8.58427	8.77339	8.56029	8.62653	8.63612	397.861	8.19895	8.60167	8.31589	8.4437	8.39005	335.473	8.82007	8.33588	8.76934	8.83082	8.68903	412.722	8.8519	8.83667	8.86777	8.54104	8.77435	437.866	1.18597	1.03735	1.10055	1.23027	1.30522	1.06092	6.92028	0
Fscn1	11.2346	11.2459	11.2336	11.2533	11.2418	2421.77	11.6115	11.4848	11.5833	11.4586	11.5346	2966.56	11.6738	11.5289	11.6256	11.6787	11.6268	3162.29	11.6655	11.4167	11.6262	11.5792	11.5719	3044.33	1.22496	1.30578	1.25707	1.06598	1.02621	1.03875	6.91875	0
Fstl1	11.1837	11.21	11.2811	11.2857	11.2401	2418.89	11.1068	10.994	11.0322	11.2735	11.1016	2197.45	11.2713	11.3603	11.2328	11.2608	11.2813	2488.94	11.479	11.3731	11.657	11.4541	11.4908	2877.88	1.10077	1.02896	1.18976	1.13265	1.30965	1.15627	6.91805	0
Hsd17b7	10.3734	10.3988	10.3807	10.3463	10.3748	1327.77	9.88444	10.1938	9.95229	10.0726	10.0258	1042.47	10.3845	10.3581	10.3378	10.4541	10.3836	1335.95	10.4254	10.5104	10.337	10.3815	10.4136	1363.97	1.27368	1.00616	1.02726	1.28152	1.30841	1.02098	6.91801	0
Mrps35	9.74168	9.83481	9.828	9.76206	9.79164	886.292	9.38506	9.61455	9.45137	9.4108	9.46544	706.94	9.67235	9.50397	9.71737	9.70771	9.65035	803.61	9.80687	9.94087	9.87681	9.65356	9.81953	903.591	1.2537	1.10289	1.01952	1.13674	1.27817	1.12442	6.91544	0
Gpr126	7.46636	7.49972	7.52099	7.67894	7.5415	186.302	7.31678	7.41478	7.34212	7.5516	7.40632	169.638	7.53307	7.83725	7.60936	7.69991	7.6699	203.643	7.65342	7.83979	7.87162	7.70404	7.76722	217.854	1.09823	1.09308	1.16936	1.20045	1.28422	1.06978	6.91513	0
Irx5	9.49035	9.42277	9.5133	9.57585	9.50057	724.362	9.89679	9.85302	9.90663	9.88504	9.88537	945.787	9.52583	9.81739	9.69198	9.85183	9.72176	844.385	9.72735	9.7959	9.73374	9.82729	9.77107	873.747	1.30568	1.1657	1.20623	1.12009	1.08245	1.03477	6.91492	0
Guk1	10.6436	10.6137	10.7349	10.5252	10.6294	1583.99	10.3214	10.3456	10.2842	10.1039	10.2638	1229.42	10.6254	10.6544	10.6116	10.5254	10.6042	1556.61	10.6207	10.3495	10.5601	10.4924	10.5057	1453.88	1.28841	1.0176	1.0895	1.26613	1.18258	1.07066	6.91487	0
Kctd17	8.95986	8.99545	9.02713	8.95014	8.98315	506.054	9.2419	9.21505	9.24475	9.16678	9.21712	595.155	9.27803	9.37681	9.34877	9.47295	9.36914	661.29	9.28814	9.16336	9.32563	9.26297	9.26002	613.119	1.17607	1.30676	1.21157	1.11112	1.03018	1.07857	6.91427	0
Rfx2	9.01304	9.05357	9.12994	8.95551	9.03802	525.671	9.18213	9.18786	9.33287	9.11882	9.20542	590.348	9.47383	9.19987	9.38442	9.51523	9.39334	672.475	9.08478	9.09153	9.03323	9.0691	9.06966	537.328	1.12304	1.27927	1.02218	1.13912	1.09867	1.25152	6.91379	0
Myd88	8.32474	8.40174	8.47733	8.45632	8.41503	341.332	8.52417	8.69534	8.62731	8.63342	8.62006	393.456	8.58825	8.433	8.57738	8.60753	8.55154	375.206	8.37051	8.24266	8.13055	8.31033	8.26351	307.302	1.15271	1.09924	1.11074	1.04864	1.28036	1.22097	6.91265	0
D030051N19Rik	8.7104	8.7631	8.9196	8.61378	8.75172	431.053	9.09633	8.98746	9.12741	8.94354	9.03868	525.915	9.08119	9.10297	9.17674	9.15831	9.1298	560.201	9.14154	9.07666	9.09254	9.03759	9.08708	543.857	1.22007	1.29961	1.26169	1.06519	1.03412	1.03005	6.91074	0
Sgtb	8.46682	8.57326	8.47104	8.48276	8.49847	361.655	8.09889	8.08816	8.12916	8.20626	8.13062	280.259	8.27603	8.20969	8.40575	8.28133	8.2932	313.691	8.42217	8.49688	8.27351	8.38447	8.39426	336.452	1.29043	1.1529	1.07491	1.11929	1.2005	1.07256	6.91059	0
Hapln3	7.56	7.62401	7.59561	7.59851	7.59453	193.278	7.21457	7.47227	7.33552	7.39602	7.35459	163.664	7.53325	7.24441	7.60579	7.73269	7.52903	184.699	7.72548	7.64876	7.9693	7.59061	7.73354	212.827	1.18094	1.04645	1.10115	1.12853	1.30039	1.15229	6.90974	0
Ulk1	9.18954	9.29703	9.23861	9.1793	9.22612	598.879	9.33	9.40162	9.45	9.42201	9.4009	676.012	9.64196	9.51597	9.63258	9.60186	9.59809	775.023	9.54964	9.4542	9.54199	9.40312	9.48724	717.7	1.1288	1.29412	1.19841	1.14646	1.06167	1.07987	6.90932	0
2610009E16Rik	8.9679	9.00719	8.89035	8.87326	8.93467	489.334	8.81672	8.9914	9.06553	9.08951	8.99079	508.742	9.24065	9.17512	9.37354	9.20093	9.24756	607.844	9.31667	9.25138	9.23561	9.16505	9.24218	605.581	1.03966	1.24219	1.23756	1.1948	1.19035	1.00374	6.9083	0
Gpr23	11.3782	11.4964	11.4034	11.4225	11.4252	2749.9	11.1716	11.0698	11.1098	11.0401	11.0978	2191.68	11.0691	11.2161	11.1338	11.0839	11.1257	2234.49	11.4099	11.2701	11.3538	11.3224	11.339	2590.55	1.2547	1.23066	1.06151	1.01953	1.18199	1.15935	6.90774	0
Rhoq	10.2195	10.3054	10.303	10.3681	10.299	1259.81	10.1599	10.1499	10.189	10.1308	10.1574	1142.03	9.97907	10.0951	9.94794	9.97768	9.99994	1023.95	9.97856	9.8647	9.99567	9.96875	9.95192	990.435	1.10313	1.23033	1.27197	1.11531	1.15306	1.03384	6.90765	0
1200015N20Rik	9.1805	9.27199	9.06454	9.1479	9.16623	574.528	9.21385	9.42234	9.32214	9.2861	9.31111	635.217	9.40599	9.29999	9.42377	9.49053	9.40507	677.967	9.59471	9.42478	9.57162	9.5497	9.5352	741.961	1.10563	1.18004	1.29143	1.0673	1.16804	1.09439	6.90684	0
Myef2	10.2503	10.3226	9.76778	10.0605	10.1003	1097.74	10.2268	10.1817	10.4119	10.1943	10.2537	1220.84	9.99031	9.92141	10.0247	9.97698	9.97834	1008.74	9.79983	10.0828	9.92037	9.77549	9.89464	951.88	1.11214	1.08823	1.15324	1.21026	1.28256	1.05974	6.90617	0
Gsto1	10.7143	10.7296	10.656	10.7637	10.7159	1681.91	10.6444	10.6213	10.691	10.7168	10.6684	1627.44	10.3682	10.331	10.3666	10.4415	10.3768	1329.64	10.4222	10.5095	10.5229	10.5012	10.4889	1437.1	1.03347	1.26493	1.17035	1.22397	1.13244	1.08082	6.90598	0
Pdap1	11.2744	11.2759	11.3722	11.1541	11.2691	2468.03	11.276	11.3645	11.4367	11.4225	11.3749	2655.78	11.0314	11.4492	11.2713	11.3786	11.2826	2491.18	11.0747	10.9099	10.9025	11.0589	10.9865	2028.95	1.07607	1.00938	1.21641	1.06607	1.30894	1.22782	6.90469	0
Bat2d	8.80918	8.76405	8.8049	8.88221	8.81508	450.407	9.07555	9.01838	9.24955	9.31015	9.16341	573.404	8.85814	8.95583	9.03654	8.98474	8.95881	497.59	8.64269	8.94412	8.80969	8.87983	8.81908	451.657	1.27308	1.10476	1.00278	1.15236	1.26956	1.1017	6.90423	0
Metrn	10.745	10.696	10.728	10.8554	10.7561	1729.45	10.9239	10.8323	11.1505	11.04	10.9867	2029.16	10.6764	10.8222	10.6026	10.8916	10.7482	1719.99	10.539	10.6379	10.3945	10.804	10.5938	1545.49	1.1733	1.0055	1.11903	1.17975	1.31296	1.11291	6.90344	0
scl0002624.1_576	7.15856	7.07665	7.10251	7.00581	7.08588	135.851	7.09342	7.06344	7.3905	6.97922	7.13165	140.23	7.19571	7.66278	7.1296	7.3878	7.34397	162.463	6.94467	6.88628	7.03942	6.98325	6.9634	124.794	1.03223	1.19589	1.08861	1.15855	1.12369	1.30185	6.90082	0
Gdpd1	10.404	10.4765	10.4843	10.4764	10.4603	1408.84	10.0112	10.1192	10.1803	10.1388	10.1124	1106.95	10.522	10.3549	10.4367	10.5136	10.4568	1405.44	10.3713	10.3047	10.2206	10.3879	10.3211	1279.3	1.27273	1.00242	1.10126	1.26965	1.1557	1.0986	6.90037	0
6030460N08Rik	7.05104	7.05692	7.13013	7.07489	7.07824	135.134	7.05793	6.9861	7.08857	6.92977	7.01559	129.391	6.97308	7.02536	6.96371	6.82012	6.94557	123.261	6.94424	7.06451	7.55213	7.7124	7.31832	159.6	1.04438	1.09633	1.18106	1.04974	1.23347	1.29482	6.8998	0
Snai2	9.73983	9.92409	9.71518	9.62859	9.75192	862.226	9.75381	9.76889	9.69321	9.7355	9.73785	853.857	9.64679	9.59015	9.95217	9.63552	9.70616	835.303	10.0803	10.1481	10.1924	9.92411	10.0862	1087.07	1.0098	1.03223	1.26077	1.02221	1.27312	1.3014	6.89954	0
9130011E15Rik	8.87673	8.7916	8.77027	8.57667	8.75382	431.68	8.26159	8.52477	8.3761	8.37372	8.38405	334.079	8.84253	8.43387	8.82171	8.59058	8.67217	407.928	8.66992	8.88359	8.81931	8.54456	8.72934	424.419	1.29215	1.05822	1.01711	1.22105	1.27041	1.04042	6.89937	0
Sod1	11.2228	11.135	11.2024	11.2113	11.1929	2340.94	11.3673	11.3623	11.3551	11.2769	11.3404	2593.01	11.4163	11.2658	11.2906	11.2433	11.304	2528.41	10.9207	11.0034	11.0184	10.9908	10.9833	2024.49	1.10768	1.08008	1.15631	1.02555	1.28082	1.24891	6.89934	0
Polr2f	10.3556	10.1824	10.1601	10.0238	10.1805	1160.45	10.3498	10.3976	10.2605	10.2518	10.3149	1273.82	10.3839	10.2984	10.3308	10.1401	10.2883	1250.54	10.1165	9.8804	9.98499	9.85051	9.95811	994.697	1.09769	1.07763	1.16664	1.01862	1.28061	1.2572	6.89839	0
Bcl9l	7.81754	7.86068	7.78309	7.78345	7.81119	224.596	8.059	8.16657	8.06634	8.08051	8.0931	273.066	7.8906	7.87703	7.98496	7.90164	7.91356	241.112	8.25163	8.13051	8.10022	8.1049	8.14682	283.423	1.21581	1.07354	1.26193	1.13253	1.03793	1.17549	6.89721	0
Mrpl3	10.039	10.0521	10.0188	10.0365	10.0366	1050.32	9.6263	9.74923	9.7177	9.5813	9.66864	813.859	9.90833	9.85765	9.84826	9.76824	9.84562	920.083	9.94811	9.91208	9.92476	9.92972	9.92867	974.602	1.29054	1.14154	1.07769	1.13052	1.19751	1.05925	6.89705	0
Clgn	7.29649	7.32407	7.2346	7.20352	7.26467	153.774	7.27505	7.5395	7.43298	7.47397	7.43037	172.491	7.34796	7.27246	7.29695	7.25875	7.29403	156.936	7.70269	7.58097	7.47173	7.69677	7.61304	195.773	1.12171	1.02056	1.27312	1.09912	1.13498	1.24748	6.89697	0
Foxm1	8.91779	8.74915	8.76076	8.73369	8.79035	442.75	9.16429	9.13224	9.18	9.10863	9.14629	566.64	9.19567	9.01351	9.2265	9.06563	9.12533	558.467	9.06852	9.04258	8.93205	9.04135	9.02113	519.553	1.27982	1.26136	1.17347	1.01464	1.09063	1.0749	6.89482	0
Casc3	10.7973	10.8022	10.7936	10.7547	10.7869	1766.82	11.0488	11.0516	11.1167	10.9463	11.0408	2106.77	11.1224	11.127	11.1377	11.2347	11.1555	2281.01	11.094	11.0719	11.1672	11.0872	11.1051	2202.7	1.1924	1.29102	1.2467	1.08271	1.04554	1.03555	6.89392	0
Calb2	7.90259	7.92525	7.85141	7.83893	7.87955	235.494	7.47244	7.66373	7.59672	7.62114	7.58851	192.472	7.92005	7.7823	7.91446	8.19149	7.95207	247.635	7.9075	7.97789	7.9003	7.99367	7.94484	246.397	1.22352	1.05156	1.0463	1.2866	1.28017	1.00503	6.89318	0
Tshz1	11.2129	11.1301	11.315	11.1304	11.1971	2347.83	11.4595	11.485	11.4215	11.3955	11.4403	2778.99	11.3825	11.3495	11.4859	11.5914	11.4523	2802.12	11.5481	11.6786	11.6101	11.4989	11.5839	3069.74	1.18364	1.19349	1.30748	1.00832	1.10462	1.09551	6.89307	0
4930455F23Rik	8.84461	8.87582	8.80022	8.74889	8.81739	451.126	8.77825	9.0936	9.04709	8.98183	8.97519	503.271	8.97867	8.67583	9.04421	8.87695	8.89391	475.702	8.66684	8.58496	8.63025	8.55073	8.6082	390.234	1.11559	1.05448	1.15604	1.05796	1.28967	1.21902	6.89274	0
Adamts4	8.09593	8.1164	8.13073	8.22787	8.14273	282.622	8.25437	8.14793	8.28648	8.25362	8.2356	301.413	8.36462	8.78033	8.35838	8.57517	8.51963	366.997	8.29271	8.20505	8.26694	8.34504	8.27743	310.281	1.06649	1.29854	1.09787	1.21759	1.02942	1.18279	6.8927	0
Vdac2	11.4161	11.5434	11.4544	11.667	11.5202	2937.18	11.356	11.1876	11.3544	11.3345	11.3081	2535.6	11.4043	11.8154	11.6303	11.6986	11.6372	3185.17	11.4784	11.7819	11.6095	11.7693	11.6598	3235.47	1.15837	1.08443	1.10156	1.25618	1.27602	1.01579	6.89235	0
Creb5	7.37739	7.45528	7.38934	7.44727	7.41732	170.937	7.42575	7.20489	7.16604	7.29349	7.27254	154.616	7.41054	6.81902	7.42394	7.43982	7.27333	154.7	7.51337	7.47158	7.6014	7.87249	7.61471	196	1.10556	1.10496	1.14662	1.00055	1.26766	1.26697	6.89231	0
Zfp131	11.0431	11.0876	10.8701	10.9259	10.9817	2022.15	11.1027	10.9229	11.0493	10.8618	10.9842	2025.65	10.533	10.679	10.5911	10.6378	10.6102	1563.13	11.0761	10.9972	10.9464	10.8701	10.9725	2009.28	1.00173	1.29366	1.00641	1.2959	1.00815	1.28542	6.89126	0
Nsd1	7.94169	8.00414	7.93861	7.95069	7.95878	248.79	7.65408	7.70504	7.70597	7.9196	7.74617	214.699	7.60755	7.5424	7.66161	7.54125	7.5882	192.432	7.858	8.02907	7.60194	7.77012	7.81478	225.156	1.15878	1.29288	1.10497	1.11572	1.0487	1.17006	6.8911	0
Tpd52l1	8.28819	8.2418	8.18036	8.18223	8.22314	298.822	8.22932	8.01386	8.13915	8.1513	8.13341	280.802	8.18033	8.26217	8.16648	8.01728	8.15657	285.346	7.89963	7.86025	7.76742	7.85131	7.84465	229.867	1.06417	1.04723	1.29998	1.01618	1.22159	1.24135	6.89051	0
Cacna1h	8.54426	8.65256	8.61647	8.60988	8.60579	389.584	8.7144	8.85903	8.75992	8.68736	8.75518	432.087	8.96411	8.80439	9.06592	8.92584	8.94007	491.166	8.99429	8.89111	8.96144	8.85537	8.92555	486.25	1.1091	1.26074	1.24813	1.13673	1.12535	1.01011	6.89016	0
Arpp19	11.1107	11.3109	11.0852	11.1364	11.1608	2289.42	10.7882	10.8306	10.8218	10.8354	10.819	1806.52	11.0439	10.8907	10.9845	11.0464	10.9914	2035.78	11.1795	11.1651	11.0598	11.15	11.1386	2254.51	1.26731	1.12459	1.01549	1.1269	1.24798	1.10744	6.88972	0
Zscan12	10.1701	10.148	10.0441	9.92237	10.0712	1075.78	10.1036	10.4013	10.2427	10.3466	10.2735	1237.78	9.9283	9.89082	10.0233	10.0067	9.96227	997.567	9.94435	10.0843	9.75298	9.8954	9.91925	968.263	1.15059	1.0784	1.11104	1.24079	1.27835	1.03026	6.88943	0
LOC381302	10.924	10.9558	10.9352	10.8119	10.9067	1919.79	11.287	11.3959	11.2078	11.2713	11.2905	2504.82	10.979	11.0956	10.9276	11.0517	11.0135	2067.21	10.915	10.9313	11.1059	11.151	11.0258	2084.96	1.30474	1.07679	1.08604	1.21169	1.20138	1.00859	6.88922	0
Mtdh	10.3023	10.534	10.4114	10.6299	10.4694	1417.77	10.5215	10.5768	10.6045	10.4563	10.5398	1488.63	10.0656	10.1886	10.2062	10.1668	10.1568	1141.56	10.5142	10.4557	10.4909	10.4134	10.4685	1416.9	1.04998	1.24197	1.00061	1.30404	1.05062	1.2412	6.88843	0
Mrpl17	11.6618	11.5843	11.5803	11.7285	11.6387	3188.58	11.3432	11.3203	11.2731	11.3577	11.3236	2562.92	11.1899	11.4297	11.2838	11.4477	11.3378	2588.3	11.2826	11.1741	11.2684	11.312	11.2593	2451.19	1.24412	1.23192	1.30083	1.0099	1.04558	1.05594	6.8883	0
Wdr60	8.26922	8.22742	8.2174	8.16228	8.21908	297.981	8.45695	8.31145	8.24861	8.44358	8.36515	329.731	8.1503	8.46972	8.25941	8.38376	8.3158	318.643	8.46307	8.53934	8.68045	8.68723	8.59252	386.017	1.10655	1.06934	1.29544	1.0348	1.1707	1.21144	6.88827	0
Ift74	7.92205	7.81	7.72512	7.89124	7.83711	228.667	7.98154	7.88812	7.85062	8.12825	7.96213	249.368	7.66615	7.77661	7.68464	7.50862	7.659	202.111	7.8874	8.14962	8.02282	7.97285	8.00817	257.454	1.09053	1.13139	1.12589	1.23382	1.03242	1.27383	6.88788	0
Gtpbp2	9.83705	10.0408	9.98181	9.92021	9.94497	985.674	10.2958	10.1949	10.3915	10.1858	10.267	1232.19	10.1885	10.0495	10.0508	10.073	10.0905	1090.26	9.99859	9.74309	10.0007	9.96122	9.92591	972.738	1.2501	1.1061	1.0133	1.13018	1.26672	1.12081	6.88721	0
LOC380927	11.2476	11.3128	11.2677	11.1845	11.2532	2440.83	11.5664	11.4158	11.5745	11.3969	11.4884	2873.12	11.6317	11.5031	11.5188	11.7029	11.5891	3080.91	11.2861	11.2338	11.2937	11.4705	11.321	2558.39	1.17711	1.26224	1.04816	1.07232	1.12302	1.20424	6.88708	0
1110033K02Rik	7.68025	7.64051	7.5995	7.60561	7.63147	198.29	7.97815	8.02397	8.03308	8.00403	8.00981	257.746	7.99252	7.97332	8.06114	7.83202	7.96475	249.821	8.07947	7.95239	7.90787	7.89012	7.95746	248.562	1.29984	1.25987	1.25353	1.03172	1.03695	1.00506	6.88698	0
En1	8.93232	9.05638	8.96485	8.95595	8.97737	504.032	9.10344	9.1168	9.12366	9.12922	9.11828	555.745	9.09556	9.21795	9.17796	9.27464	9.19153	584.69	9.24656	9.36271	9.4069	9.36323	9.34485	650.249	1.1026	1.16002	1.29009	1.05208	1.17005	1.11213	6.88698	0
Rdh14	9.16938	9.26242	9.25468	9.20086	9.22183	597.101	8.83815	9.00424	8.87178	8.95301	8.9168	483.307	9.20535	9.24745	9.2139	9.13096	9.19941	587.895	9.22202	9.30914	9.37663	9.27003	9.29445	627.928	1.23545	1.01566	1.05163	1.2164	1.29923	1.0681	6.88646	0
AW146020	7.54503	7.46815	7.50617	7.88731	7.60167	194.236	7.66729	7.6057	7.5843	7.93161	7.69723	207.537	7.5083	7.23188	7.49452	7.4265	7.4153	170.698	7.42697	7.70201	7.2937	7.05238	7.36876	165.279	1.06848	1.13789	1.1752	1.21582	1.25567	1.03278	6.88585	0
2310021P13Rik	9.06978	9.22568	9.19627	9.1846	9.16908	575.662	9.54944	9.56147	9.55537	9.36859	9.50872	728.466	9.52585	9.45426	9.5838	9.37287	9.48419	716.188	9.59268	9.44098	9.53374	9.60051	9.54198	745.456	1.26544	1.24411	1.29495	1.01714	1.02332	1.04087	6.88584	0
Crlf1	8.67156	8.60117	8.77935	8.63488	8.67174	407.807	9.14276	8.83807	8.97986	9.06633	9.00675	514.403	8.7294	8.85805	8.69164	8.77475	8.76346	434.574	8.70284	8.56065	8.61393	8.72881	8.65156	402.141	1.26139	1.06564	1.01409	1.18369	1.27916	1.08065	6.88462	0
Cdr2	11.1363	11.215	11.2664	11.1245	11.1855	2329.09	11.1287	10.9562	11.248	10.9512	11.071	2151.36	11.4094	11.1677	11.2273	11.2581	11.2656	2461.98	10.8368	10.8409	10.9277	11.0477	10.9133	1928.49	1.08261	1.05706	1.20772	1.14438	1.11557	1.27663	6.88397	0
Rogdi	8.76453	8.88243	8.84534	8.70201	8.79858	445.282	8.79607	8.73545	8.7557	8.77998	8.7668	435.582	9.00968	8.8659	8.9487	9.00606	8.95759	497.167	9.06289	9.01674	9.25099	9.081	9.1029	549.854	1.02227	1.11652	1.23484	1.14138	1.26234	1.10597	6.88334	0
D430034A07Rik	7.14709	7.09357	7.09182	7.42976	7.19056	146.074	7.56042	7.24859	7.55177	7.75957	7.53009	184.834	7.21977	7.15694	7.1759	7.16849	7.18028	145.037	7.06245	7.42948	7.15579	6.97775	7.15637	142.653	1.26534	1.00715	1.02398	1.27439	1.29569	1.01671	6.88327	0
Grb7	9.2763	9.168	9.30403	9.18991	9.23456	602.393	9.35657	9.54933	9.2596	9.26434	9.35746	655.958	9.111	9.19787	9.04523	9.23951	9.1484	567.47	9.05905	8.94903	8.98062	8.9946	8.99583	510.521	1.08892	1.06154	1.17996	1.15593	1.28488	1.11155	6.88278	0
2610019E17Rik	11.0526	11.2156	11.1103	11.125	11.1259	2234.72	10.8687	11.0373	10.8243	10.7483	10.8697	1871.09	11.2115	11.1269	11.15	11.1957	11.171	2305.76	10.9437	10.7565	10.8285	10.9685	10.8743	1877.13	1.19434	1.03179	1.19049	1.23231	1.00323	1.22834	6.8805	0
2410025L10Rik	9.22097	9.3319	9.32429	9.23751	9.27867	621.094	9.57875	9.57179	9.62631	9.52278	9.57491	762.666	9.72741	9.63237	9.63195	9.57456	9.64157	798.733	9.62376	9.61887	9.60439	9.651	9.6245	789.341	1.22794	1.28601	1.27089	1.04729	1.03498	1.0119	6.879	0
Zfp608	8.96285	8.98141	8.91935	9.02431	8.97198	502.152	9.10292	8.9999	9.08487	9.04368	9.05784	532.944	8.83605	9.03068	8.98883	9.17647	9.00801	514.85	9.17436	9.28513	9.39801	9.48967	9.33679	646.627	1.06132	1.02529	1.28771	1.03515	1.21331	1.25595	6.87873	0
B930030B22Rik	9.32282	9.44203	9.53942	9.36544	9.41743	683.798	9.10429	9.22336	9.16951	9.22484	9.1805	580.238	9.41848	8.94715	9.27501	9.07173	9.17809	579.271	9.01326	9.01981	9.06152	9.03858	9.03329	523.952	1.17848	1.18045	1.30508	1.00167	1.10742	1.10558	6.87867	0
Tmtc4	9.18501	9.37018	9.22888	9.47858	9.31566	637.227	9.0264	8.96851	8.91583	9.0551	8.99146	508.978	9.13259	9.21626	9.18854	9.18124	9.17966	579.898	9.21795	9.47758	9.38329	9.24815	9.33174	644.368	1.25197	1.09886	1.01121	1.13934	1.266	1.11117	6.87855	0
Pdk1	8.69727	8.60951	8.63639	8.74002	8.6708	407.54	8.85515	9.00531	9.09476	8.99911	8.98858	507.964	8.84037	9.16059	8.93142	8.93548	8.96696	500.409	8.79874	8.77701	8.69436	8.7828	8.76323	434.505	1.24641	1.22788	1.06617	1.0151	1.16906	1.15168	6.87629	0
Jund1	7.84228	7.68213	7.71088	7.64184	7.71928	210.734	7.55839	7.4873	7.312	7.60499	7.49067	179.852	7.79	7.49094	7.81065	7.79026	7.72046	210.906	7.79486	7.70645	7.93125	8.06514	7.87443	234.66	1.17171	1.00082	1.11353	1.17266	1.30474	1.11262	6.87608	0
LOC382163	7.2521	7.42153	7.18167	7.18177	7.25927	153.2	7.56559	7.53066	7.80769	7.42064	7.58114	191.493	7.45884	7.45995	7.3186	6.9514	7.2972	157.281	7.24245	7.10261	7.31691	7.19288	7.21371	148.438	1.24996	1.02664	1.03208	1.21752	1.29005	1.05957	6.87583	0
Onecut2	8.65682	8.62868	8.54819	8.49574	8.58236	383.307	8.83012	8.89737	8.8652	8.72643	8.82978	455.018	8.75652	8.46759	8.78775	8.59861	8.65262	402.437	8.59344	8.55982	8.35222	8.36079	8.46657	353.746	1.18709	1.04991	1.08357	1.13066	1.28629	1.13765	6.87515	0
Adamts1	7.79624	7.86577	7.84646	8.20789	7.92909	243.722	7.80367	7.74289	7.79382	8.23979	7.89504	238.037	7.7478	7.59833	7.77832	7.83697	7.74036	213.835	7.9296	8.4311	8.05628	8.04157	8.11464	277.172	1.02388	1.13976	1.13725	1.11318	1.1644	1.29619	6.87467	0
mtDNA_ND1	13.7919	13.7995	13.657	13.839	13.7719	13987.5	13.957	13.9134	13.7651	13.9548	13.8976	15261	13.7117	13.9001	13.5191	13.6999	13.7077	13379.2	13.9436	14.0384	14.0929	14.1338	14.0522	16987.2	1.09104	1.04547	1.21445	1.14065	1.11311	1.26967	6.8744	0
Capn7	10.0032	10.0157	9.96125	9.94735	9.98186	1011.21	9.81992	9.90477	10.0017	9.85663	9.89576	952.621	10.2851	10.2076	10.2587	10.1505	10.2255	1197.22	10.1542	10.1676	10.1537	10.1331	10.1522	1137.9	1.0615	1.18395	1.12529	1.25676	1.19449	1.05213	6.87412	0
Limch1	10.5723	10.7283	10.7231	10.6359	10.6649	1623.52	10.5088	10.5324	10.5023	10.4496	10.4983	1446.44	10.2625	10.3504	10.2934	10.351	10.3143	1273.26	10.5669	10.7177	10.5215	10.6029	10.6023	1554.52	1.12242	1.27509	1.04438	1.13601	1.07472	1.2209	6.87354	0
Nell2	8.12012	8.07578	8.22023	8.13527	8.13785	281.668	7.69285	7.84589	7.86379	8.02352	7.85651	231.764	7.85034	7.74079	7.92782	7.75296	7.81798	225.656	8.14672	8.23098	8.04879	7.78192	8.05211	265.415	1.21532	1.24822	1.06124	1.02707	1.1452	1.17619	6.87323	0
Eif2ak1	9.67442	9.82014	9.89637	9.78371	9.79366	887.535	10.0558	9.84081	9.8485	9.70547	9.86265	931.01	10.1192	9.91341	9.93413	10.0042	9.99272	1018.85	9.56248	9.5373	9.57319	9.84587	9.62971	792.193	1.04898	1.14795	1.12035	1.09435	1.17523	1.28611	6.87297	0
Psmd9	7.9723	7.82747	7.95736	7.93799	7.92378	242.826	7.8743	8.00018	8.10054	8.09111	8.01653	258.95	7.75	7.46676	7.87829	7.55089	7.66149	202.459	7.92357	8.08689	8.07549	7.90443	7.9976	255.574	1.0664	1.19938	1.0525	1.27903	1.01321	1.26235	6.87287	0
D1Ertd471e	10.6934	10.6891	10.5924	10.7275	10.6756	1635.59	10.8393	10.7908	10.9437	10.9393	10.8783	1882.28	10.5516	10.8548	10.5011	10.706	10.6534	1610.58	10.4063	10.4577	10.4752	10.6669	10.5015	1449.7	1.15083	1.01553	1.12822	1.1687	1.29839	1.11097	6.87264	0
C430045L21Rik	8.14965	8.19612	8.12128	8.19787	8.16623	287.263	8.20239	8.18098	8.1992	8.31013	8.22317	298.828	7.8688	8.0214	7.90816	7.67208	7.86761	233.553	8.02057	8.06492	8.03356	8.21153	8.08264	271.093	1.04026	1.22997	1.05965	1.27949	1.10231	1.16073	6.8724	0
Rassf4	8.85911	8.84073	8.77813	8.76363	8.8104	448.947	8.84439	8.94771	8.90585	8.89418	8.89803	477.061	8.82795	8.56651	8.78496	8.727	8.72661	423.614	8.6096	8.60148	8.44958	8.50292	8.54089	372.447	1.06262	1.0598	1.2054	1.12617	1.28088	1.13738	6.87225	0
Btbd12	10.6028	10.5842	10.6343	10.6713	10.6232	1577.21	11.0088	10.905	11.0341	11.0255	10.9933	2038.58	10.7977	10.8469	10.8452	10.9303	10.855	1852.21	10.8949	10.9658	10.8281	10.881	10.8925	1900.89	1.29253	1.17436	1.20522	1.10062	1.07244	1.02628	6.87145	0
Mcm10	10.309	10.1821	10.1558	10.2607	10.2269	1198.41	10.4821	10.4505	10.3862	10.3587	10.4194	1369.43	10.141	10.2944	10.1317	10.1039	10.1677	1150.25	9.99512	10.0326	10.0091	10.1818	10.0546	1063.53	1.14271	1.04187	1.12682	1.19055	1.28763	1.08154	6.87111	0
E330027P06Rik	9.0224	9.13471	9.13551	9.00012	9.07318	538.642	9.36222	9.16313	9.38094	9.13995	9.26156	613.773	8.86549	9.22887	8.89003	8.81616	8.95014	494.607	8.88888	8.87848	8.83407	9.079	8.92011	484.419	1.13948	1.08903	1.11194	1.24093	1.26703	1.02103	6.86944	0
Pbk	11.1118	11.0138	10.9786	11.036	11.035	2098.35	11.1603	11.1639	11.2874	10.9527	11.141	2258.33	10.9502	11.0326	10.9188	11.079	10.9951	2041.12	10.8226	10.6253	10.8957	10.745	10.7721	1748.78	1.07624	1.02804	1.19989	1.10642	1.29138	1.16717	6.86914	0
2810026P18Rik	9.98539	10.0009	9.93564	10.0015	9.98083	1010.49	10.1424	10.0166	10.1311	10.1488	10.1097	1104.94	10.1716	10.2413	10.1961	10.219	10.207	1181.96	9.94612	9.85852	9.75103	9.9042	9.86496	932.503	1.09347	1.16969	1.08363	1.06971	1.18491	1.26751	6.86893	0
Col18a1	11.3104	11.26	11.2913	11.2111	11.2682	2466.42	11.6627	11.5794	11.7	11.6029	11.6362	3183.13	11.2636	11.5	11.2607	11.4518	11.369	2644.98	11.3754	11.3535	11.3495	11.5628	11.4103	2721.73	1.29059	1.0724	1.10351	1.20346	1.16953	1.02902	6.8685	0
Spon2	9.7175	9.80742	9.74175	9.66102	9.73192	850.355	9.45651	9.80303	9.71529	9.75333	9.68204	821.456	9.78029	10.047	9.8985	9.86365	9.89736	953.677	9.63203	9.4966	9.47195	9.52136	9.53048	739.54	1.03518	1.1215	1.14984	1.16096	1.11077	1.28955	6.86781	0
2011-09-08	9.31949	9.34353	9.40359	9.24372	9.32758	642.513	9.37021	9.46287	9.25273	9.27621	9.34051	648.296	9.68	9.30285	9.57734	9.54472	9.52623	737.36	9.59761	9.58322	9.74245	9.66561	9.64722	801.87	1.009	1.14762	1.24802	1.13738	1.23689	1.08749	6.8664	0
Ddc	8.90279	8.92312	8.93918	8.86797	8.90827	480.458	8.3973	8.78974	8.60673	8.59514	8.59723	387.279	8.67291	8.33814	8.64885	8.66848	8.5821	383.238	8.5264	8.54098	8.58818	8.50479	8.54009	372.24	1.2406	1.25368	1.29072	1.01054	1.0404	1.02955	6.86549	0
Ckb	13.8684	13.8339	13.7329	13.8306	13.8165	14426.9	14.1202	14.0884	14.1423	13.9627	14.0784	17299.1	14.0813	14.1039	13.9165	14.1626	14.0661	17151.8	13.807	13.8125	13.6977	13.8128	13.7825	14091	1.19909	1.18888	1.02383	1.00859	1.22767	1.21722	6.86528	0
Rnps1	10.771	10.6961	10.7142	10.7566	10.7345	1703.73	10.7628	10.7289	10.7652	10.6911	10.737	1706.7	11.0783	11.06	11.0827	11.1616	11.0957	2188.39	10.613	10.8035	10.7903	10.8391	10.7615	1735.88	1.00174	1.28447	1.01887	1.28223	1.0171	1.26068	6.86509	0
Spsb4	10.4128	10.3433	10.3728	10.2152	10.336	1292.56	10.6528	10.6936	10.6783	10.7134	10.6845	1645.72	10.4495	10.5073	10.3604	10.5297	10.4617	1410.24	10.2932	10.4763	10.3319	10.3752	10.3692	1322.59	1.27323	1.09104	1.02323	1.16698	1.24432	1.06627	6.86508	0
Ece1	8.85549	8.8967	8.80657	8.69807	8.81421	450.133	9.01082	9.07687	9.08697	9.00373	9.0446	528.074	9.00745	8.80211	8.87414	8.63467	8.82959	454.959	8.74767	8.68359	8.62003	8.62602	8.66933	407.125	1.17315	1.01072	1.10564	1.16071	1.29708	1.11749	6.86479	0
Golm1	11.9992	12.0441	12.0218	12.074	12.0348	4195.87	11.9787	11.8999	11.8674	11.8652	11.9028	3829.15	11.781	11.7236	11.5573	11.6794	11.6853	3293.27	11.8289	11.7313	11.7919	11.8535	11.8014	3569.3	1.09577	1.27407	1.17554	1.16272	1.0728	1.08382	6.86472	0
LOC677317	8.94741	8.76346	8.83001	8.99066	8.88289	472.08	8.66226	9.00413	8.86355	8.97699	8.87673	470.071	8.61566	8.51348	8.60446	8.7352	8.6172	392.677	8.91334	9.08675	8.97482	8.99764	8.99314	509.571	1.00427	1.20221	1.07942	1.19709	1.08403	1.29768	6.86471	0
Shisa2	10.3482	10.5229	10.4239	10.4296	10.4312	1380.67	10.014	10.1466	10.1458	10.0251	10.0829	1084.54	10.264	10.2967	10.2805	10.219	10.2651	1230.52	10.3269	10.311	10.319	10.5011	10.3645	1318.32	1.27304	1.12202	1.0473	1.1346	1.21555	1.07135	6.86386	0
Rhot2	9.37854	9.42968	9.37718	9.29766	9.37076	662.036	9.59272	9.73651	9.64123	9.53917	9.62741	790.93	9.60897	9.47536	9.61237	9.46459	9.54032	744.601	9.35815	9.3135	9.319	9.21607	9.30168	631.08	1.19469	1.12471	1.04905	1.06222	1.2533	1.17988	6.86386	0
Nr2f6	8.94189	8.97552	8.81888	8.81318	8.88737	473.549	8.97384	9.17995	9.07636	9.08665	9.0792	540.893	8.91805	8.91669	8.89537	8.75859	8.87217	468.587	8.82617	8.63447	8.63209	8.72408	8.7042	417.086	1.14221	1.01059	1.13537	1.15431	1.29684	1.12348	6.86279	0
Sdc3	9.59655	9.69518	9.62361	9.41311	9.58211	766.484	9.62128	9.5032	9.42431	9.41875	9.49189	720.016	9.6845	9.66069	9.74553	9.77333	9.71601	841.028	9.84218	9.67927	9.87544	9.92163	9.82963	909.941	1.06454	1.09726	1.18716	1.16807	1.26378	1.08194	6.86274	0
Mafk	7.2184	7.20452	7.0582	7.81341	7.32363	160.189	7.24828	7.13165	7.2368	7.68202	7.32468	160.306	7.45626	7.74083	7.16148	7.99992	7.58962	192.621	7.02936	7.84154	6.92252	7.06004	7.21337	148.402	1.00073	1.20246	1.07943	1.20158	1.08022	1.29797	6.86239	0
Ndufab1	8.17986	8.25578	8.20402	8.55679	8.29911	314.979	8.25123	8.33241	8.41228	8.67526	8.41779	341.986	8.09334	7.78904	8.16981	8.29294	8.08628	271.777	8.01701	8.50663	8.02662	8.04374	8.1485	283.755	1.08574	1.15896	1.11004	1.25833	1.20522	1.04407	6.86236	0
Dynlrb1	11.1336	11.2604	11.0939	11.1894	11.1693	2303.02	11.4665	11.4806	11.458	11.4821	11.4718	2840.25	11.1171	11.0388	11.0684	11.2289	11.1133	2215.31	11.0938	11.1835	11.1218	11.1181	11.1293	2240.06	1.23327	1.03959	1.02811	1.2821	1.26793	1.01117	6.86217	0
Rgs12	8.95343	8.95666	8.93081	8.80324	8.91103	481.38	9.22849	9.19471	9.1415	8.99759	9.14057	564.4	9.19693	9.29854	9.14266	9.33103	9.24229	605.629	9.06201	9.01347	8.87906	9.00181	8.98909	508.142	1.17246	1.25811	1.05559	1.07305	1.11071	1.19185	6.86178	0
Calu	10.8079	10.8574	10.7436	10.8147	10.8059	1790.17	10.451	10.5316	10.4089	10.4883	10.4699	1418.28	10.6134	10.5821	10.5864	10.4948	10.5692	1519.29	10.7056	10.6981	10.7607	10.6645	10.7072	1671.83	1.26221	1.1783	1.07079	1.07122	1.17877	1.1004	6.86167	0
LOC100044968	9.24449	9.29066	9.22498	9.22644	9.24664	607.459	9.38353	9.37775	9.1884	9.49116	9.36021	657.211	9.36388	9.21427	9.72251	9.51948	9.45504	701.859	9.60643	9.60541	9.60423	9.57157	9.59691	774.386	1.0819	1.1554	1.27479	1.06794	1.17829	1.10334	6.86166	0
Chrna4	9.85669	9.86617	9.94776	9.96802	9.90966	961.842	10.0747	10.0534	10.1621	10.2757	10.1415	1129.5	10.2416	10.3319	10.2444	10.3157	10.2834	1246.29	10.0929	10.2196	10.1312	10.1768	10.1551	1140.24	1.17431	1.29573	1.18547	1.1034	1.00951	1.09301	6.86144	0
LOC100047135	7.20019	7.06205	7.15024	6.9754	7.09697	136.899	6.8768	7.00872	6.83023	6.88748	6.90081	119.495	6.9988	7.25539	6.95069	6.59547	6.95009	123.647	7.31044	7.13228	7.1352	7.35286	7.2327	150.404	1.14565	1.10717	1.09865	1.03475	1.25866	1.21639	6.86126	0
A930038D06Rik	7.81096	7.94217	7.761	7.91187	7.8565	231.762	8.08917	7.82593	7.89777	7.97465	7.94688	246.745	8.11407	8.09184	8.12637	7.85154	8.04595	264.286	7.84689	7.77061	7.74937	7.4132	7.69502	207.22	1.06465	1.14033	1.11843	1.07109	1.19074	1.27539	6.86063	0
Camkv	7.54652	7.33621	7.53505	7.52465	7.48561	179.223	7.9607	7.41354	7.59025	7.51974	7.62106	196.864	7.40699	7.3405	7.47737	7.49688	7.43044	172.498	7.65679	7.42761	7.73557	8.2437	7.76592	217.658	1.09843	1.03898	1.21445	1.14126	1.10562	1.2618	6.86055	0
Znhit1	8.71833	8.72797	8.7034	8.58254	8.68306	411.018	8.63616	8.69703	8.69951	8.61655	8.66231	405.15	8.67332	8.16539	8.679	8.4282	8.48648	358.662	8.52121	8.45731	8.28231	8.1883	8.36228	329.077	1.01448	1.14597	1.249	1.12961	1.23117	1.0899	6.86014	0
Zranb3	10.4158	10.2627	10.3465	10.3765	10.3504	1305.48	10.6446	10.7649	10.7849	10.6629	10.7143	1680.08	10.4423	10.3837	10.4432	10.5025	10.4429	1392	10.4839	10.3715	10.3959	10.394	10.4113	1361.82	1.28694	1.06627	1.04315	1.20696	1.23371	1.02216	6.8592	0
Imp4	10.3574	10.3928	10.3123	10.3952	10.3644	1318.29	10.3089	10.4082	10.3659	10.282	10.3413	1297.27	10.0433	10.1092	9.90148	10.0013	10.0138	1033.86	10.2124	10.3652	10.2609	10.2464	10.2712	1235.79	1.0162	1.27512	1.06676	1.25479	1.04975	1.19532	6.85794	0
A530021E08Rik	6.94214	7.05771	6.94216	6.95996	6.97549	125.844	7.07446	7.0979	6.8462	6.99756	7.00403	128.358	7.00012	6.99657	7.06098	6.82136	6.96976	125.345	6.81567	6.87603	6.68052	6.18261	6.63871	99.6439	1.01998	1.00398	1.26294	1.02404	1.28817	1.25793	6.85704	0
Clcn3	8.96405	9.19542	9.30894	9.25409	9.18063	580.288	9.16946	8.87978	9.05117	8.96226	9.01567	517.59	8.67089	9.0188	8.81504	8.83683	8.83539	456.791	9.0234	8.96535	8.88009	8.78658	8.91386	482.323	1.12113	1.27036	1.20311	1.1331	1.07312	1.05589	6.85672	0
Sostdc1	9.35003	9.5496	9.50617	9.3818	9.4469	697.91	8.99071	9.18146	9.25584	9.26854	9.17414	577.684	9.42874	9.28168	9.51523	9.33426	9.38998	670.911	9.44212	9.59366	9.60589	9.48794	9.5324	740.523	1.20812	1.04024	1.06106	1.16138	1.28188	1.10376	6.85644	0
Cyb5r3	9.56153	9.64153	9.62399	9.65749	9.62114	787.5	9.54933	9.55812	9.65538	9.50723	9.56752	758.768	9.77322	9.86966	9.7894	9.76963	9.80048	891.74	9.45616	9.43705	9.41361	9.45166	9.43962	694.4	1.03787	1.13237	1.13407	1.17525	1.0927	1.28419	6.85644	0
Rad54l	8.97794	9.05812	9.09452	8.90871	9.00982	515.497	9.22117	9.30059	9.22689	9.27356	9.25555	611.222	9.03556	8.98822	8.98404	8.86746	8.96882	501.054	9.00569	9.01311	8.87073	8.68603	8.89389	475.694	1.18569	1.02883	1.08367	1.21987	1.28491	1.05331	6.85628	0
9130023F12Rik	7.72929	7.7792	7.74247	7.87507	7.78151	220.022	7.93864	7.96891	8.06344	7.99555	7.99163	254.52	7.89495	7.96436	7.82469	8.23375	7.97944	252.377	7.84676	7.69454	7.69558	7.4845	7.68035	205.123	1.15679	1.14705	1.07264	1.00849	1.24082	1.23037	6.85615	0
Maml1	8.65465	8.65654	8.67151	8.70666	8.67234	407.976	9.05614	8.88745	8.95461	9.05766	8.98897	508.099	8.93941	8.80337	8.91276	9.03034	8.92147	484.875	8.83309	9.07111	9.02196	9.16874	9.02372	520.488	1.24542	1.18849	1.27578	1.0479	1.02438	1.07345	6.85542	0
Apcdd1	9.31147	9.61781	9.26113	9.42799	9.4046	677.746	9.12025	9.21606	9.14733	9.08848	9.14303	565.361	9.43826	8.82291	9.41596	9.21254	9.22242	597.344	9.57476	9.45813	9.54581	9.26305	9.46044	704.491	1.19878	1.1346	1.03946	1.05657	1.24609	1.17937	6.85488	0
Crim2	8.15889	8.15664	8.12317	8.02171	8.1151	277.261	8.46898	8.46286	8.49052	8.28158	8.42599	343.933	8.4583	8.5964	8.49655	8.37628	8.48189	357.521	8.4934	8.24293	8.52961	8.40196	8.41697	341.792	1.24047	1.28948	1.23274	1.03951	1.00627	1.04602	6.85448	0
Asah1	9.90086	10.1034	9.96441	10.0414	10.0025	1025.79	10.2083	10.2775	10.1385	10.1756	10.2	1176.25	9.78807	9.90534	9.8565	9.75164	9.82539	907.271	9.99442	9.99856	10.0106	10.0244	10.007	1028.98	1.14668	1.13064	1.0031	1.29647	1.14313	1.13414	6.85416	0
4632401N01Rik	8.59386	8.93965	8.78289	8.84082	8.7893	442.429	9.05254	9.00412	9.09042	9.15204	9.07478	539.239	9.06513	8.88337	9.29993	8.85489	9.02583	521.249	9.11206	9.19818	9.22973	9.05147	9.14786	567.258	1.21881	1.17815	1.28214	1.03451	1.05196	1.08827	6.85385	0
Toe1	7.90493	7.97521	7.94139	7.93076	7.93807	245.244	8.1999	8.09043	8.19894	8.14161	8.15772	285.575	8.13519	8.51505	8.18709	8.2282	8.26638	307.914	7.9837	7.92458	8.05364	8.07162	8.00839	257.492	1.16445	1.25554	1.04995	1.07823	1.10906	1.19582	6.85305	0
3300001G02Rik	10.1141	10.0619	10.0095	10.171	10.0891	1089.23	9.83894	9.90222	10.0922	9.89117	9.93114	976.271	9.76276	9.85411	9.79755	9.79009	9.80113	892.142	9.70965	9.80845	9.7435	9.76151	9.75578	864.533	1.11571	1.22092	1.25991	1.0943	1.12925	1.03194	6.85201	0
Grik5	7.57254	7.47014	7.51421	7.59197	7.53721	185.75	7.80591	7.67304	7.91928	7.73481	7.78326	220.29	7.97398	7.84167	7.928	7.84679	7.89761	238.461	7.86195	7.83397	7.70356	7.88691	7.8216	226.222	1.18595	1.28378	1.21789	1.08249	1.02693	1.0541	6.85114	0
Corin	9.57822	9.63143	9.67088	9.58353	9.61602	784.71	9.37467	9.30351	9.24977	9.22336	9.28783	625.05	9.43865	9.57154	9.50601	9.28818	9.4511	699.944	9.63355	9.58519	9.59676	9.55296	9.59211	771.817	1.25544	1.1211	1.01671	1.11982	1.23481	1.10268	6.85056	0
Hdgf	11.4431	11.3714	11.4459	11.3593	11.4049	2711.55	11.5902	11.6285	11.6983	11.4526	11.5924	3087.93	11.6555	11.6282	11.5943	11.6437	11.6304	3170.37	11.3103	11.2995	11.2729	11.3856	11.3171	2551.39	1.13881	1.16921	1.06277	1.0267	1.21029	1.2426	6.85038	0
Pole4	9.92037	9.98499	9.80593	9.8838	9.89877	954.611	9.6571	9.74481	9.70175	9.8261	9.73244	850.662	9.56144	9.51421	9.57664	9.59693	9.5623	756.033	9.66646	9.8987	9.97712	9.85914	9.85036	923.108	1.1222	1.26266	1.03413	1.12517	1.08516	1.22099	6.8503	0
B230339C08Rik	7.56033	7.73388	7.73594	7.70416	7.68358	205.583	7.69129	7.5584	7.67815	7.74219	7.66751	203.306	7.59125	7.77592	7.56778	7.60063	7.6339	198.624	7.16043	7.29433	7.61915	7.2399	7.32845	160.725	1.0112	1.03503	1.27909	1.02357	1.26493	1.2358	6.84962	0
Cox17	9.18505	9.18966	9.3261	9.26616	9.24175	605.401	9.28096	9.41685	9.40787	9.26289	9.34214	649.03	9.36755	9.14619	9.21067	9.28263	9.25176	609.617	8.9591	8.97354	8.97214	8.99325	8.97451	503.032	1.07207	1.00696	1.2035	1.06465	1.29024	1.21188	6.84931	0
BC032203	9.4725	9.37358	9.46067	9.48041	9.44679	697.86	9.78041	9.8363	9.73116	9.73051	9.76959	872.853	9.72892	9.65186	9.77917	9.80569	9.74141	855.967	9.58518	9.54431	9.65066	9.55668	9.58421	767.598	1.25076	1.22656	1.09993	1.01973	1.13712	1.11512	6.84922	0
Dlx2	8.33701	8.29673	8.32158	8.44045	8.34894	326.048	8.56672	8.41647	8.63612	8.68936	8.57717	381.931	8.43651	8.26095	8.4716	8.50792	8.41925	342.331	8.54195	8.8577	8.66149	8.62975	8.67272	408.084	1.1714	1.04994	1.25161	1.11568	1.06847	1.19208	6.84917	0
Zfp46	9.81063	9.90511	9.86295	9.63106	9.80243	892.949	9.85989	9.97504	9.85559	9.87159	9.89052	949.172	9.59953	9.55016	9.58738	9.67624	9.60333	777.839	9.95362	9.9995	10.0106	9.82995	9.94841	988.031	1.06296	1.14799	1.10648	1.22027	1.04094	1.27023	6.84886	0
Zswim4	9.62109	9.54453	9.53955	9.50731	9.55312	751.236	9.70568	9.67507	9.7594	9.58892	9.68227	821.586	9.77856	9.78694	9.72913	9.67536	9.7425	856.612	9.88086	9.84519	9.99068	9.9189	9.90891	961.343	1.09364	1.14027	1.27968	1.04263	1.17011	1.12226	6.8486	0
Klhl6	9.33584	9.25391	9.41287	9.32162	9.33106	644.064	9.00859	9.23134	9.05277	9.14452	9.1093	552.298	9.2116	9.14475	9.14222	9.02661	9.13129	560.781	9.02939	8.92109	9.01483	8.89109	8.9641	499.416	1.16615	1.14851	1.28963	1.01536	1.10589	1.12287	6.84842	0
Cldn12	10.8658	10.6449	10.7454	10.4411	10.6743	1634.12	10.5989	10.5795	10.5686	10.7436	10.6226	1576.62	10.3336	10.3761	10.3494	10.2601	10.3298	1287.01	10.6437	10.8013	10.6677	10.6037	10.6791	1639.57	1.03647	1.26971	1.00334	1.22503	1.03993	1.27394	6.84842	0
LOC100047738	9.24083	9.14388	9.10851	9.21075	9.17599	578.428	9.49814	9.39917	9.63329	9.48565	9.50406	726.119	9.17776	9.44933	9.14688	9.30999	9.27099	617.797	9.17851	9.16049	9.04999	9.26996	9.16474	573.933	1.25533	1.06806	1.00783	1.17534	1.26516	1.07643	6.84815	0
Bcat1	10.1348	9.97905	10.0357	10.237	10.0966	1094.93	9.7446	9.84843	9.83875	9.91267	9.83611	914.039	9.83655	9.96998	9.95449	10.0057	9.94168	983.428	9.98613	10.3293	10.1269	10.199	10.1603	1144.35	1.19791	1.11338	1.04513	1.07591	1.25197	1.16363	6.84793	0
Ston2	7.01573	6.95866	7.00192	6.97151	6.98695	126.848	7.19363	7.03705	7.46465	6.95344	7.1622	143.231	6.9886	7.17456	6.86522	6.72327	6.93791	122.608	6.90659	6.80661	6.85846	6.64195	6.8034	111.694	1.12915	1.03457	1.13567	1.16819	1.28235	1.09772	6.84767	0
LOC100046775	11.2861	11.3699	11.1708	11.2081	11.2587	2450.23	11.0037	11.1218	11.0377	11.2087	11.093	2184.32	10.9875	11.043	10.9476	10.7966	10.9437	1969.6	11.2552	11.257	11.2046	11.3294	11.2615	2455.06	1.12173	1.24402	1.00197	1.10902	1.12395	1.24648	6.84718	0
Isca1	11.3203	11.3353	11.5981	11.6457	11.4748	2846.25	11.4687	11.3065	11.5892	11.4749	11.4598	2816.75	11.471	11.5353	11.4082	11.7303	11.5362	2969.92	10.9876	11.2187	11.242	11.2455	11.1734	2309.6	1.01048	1.04345	1.23236	1.05438	1.21958	1.2859	6.84614	0
scl0001651.1_229	8.17081	8.35253	8.28137	8.21784	8.25564	305.629	8.64026	8.43519	8.50528	8.31773	8.47461	355.724	8.711	8.49744	8.52167	8.41665	8.53669	371.364	8.66293	8.3402	8.75957	8.66738	8.60752	390.051	1.16391	1.21508	1.27622	1.04397	1.0965	1.05032	6.846	0
Nte	8.85066	8.92039	9.01705	8.99794	8.94651	493.365	8.91826	8.9478	9.08509	9.04354	8.99867	511.529	9.21352	9.33399	9.31614	9.25204	9.27892	621.203	8.96071	8.93023	8.97836	8.84761	8.92923	487.489	1.03682	1.25912	1.01205	1.21441	1.04931	1.27429	6.84599	0
3110050N22Rik	10.2717	10.3173	10.2296	10.3794	10.2995	1260.25	9.88112	10.0027	9.85347	10.2084	9.98642	1014.41	10.2205	10.3821	10.1494	10.5625	10.3286	1285.95	10.2909	10.3507	10.3628	10.3533	10.3394	1295.62	1.24235	1.02039	1.02807	1.26768	1.27722	1.00752	6.84323	0
Cml1	7.66574	7.66583	7.57741	7.6634	7.6431	199.895	7.32467	7.60321	7.34386	7.52381	7.44889	174.719	7.71671	7.90246	7.79221	7.78182	7.7983	222.599	7.73893	7.63921	7.7824	7.68628	7.7117	209.63	1.14409	1.11358	1.04871	1.27404	1.19982	1.06186	6.8421	0
Pip5k1a	9.61405	9.65723	9.67442	9.50965	9.61384	783.526	9.65186	9.61726	9.6705	9.59577	9.63385	794.47	9.32561	9.22885	9.38256	9.32671	9.31593	637.346	9.85936	9.61627	9.63235	9.58707	9.67376	816.756	1.01397	1.22936	1.04241	1.24653	1.02805	1.2815	6.84181	0
2810021J22Rik	7.79555	7.77477	7.74802	7.76184	7.77005	218.282	7.72146	7.60444	7.62054	7.55013	7.62414	197.286	7.89218	8.08668	7.80156	7.83221	7.90316	239.38	7.63633	7.55016	7.50527	7.6259	7.57942	191.263	1.10642	1.09666	1.14126	1.21337	1.03149	1.25157	6.84077	0
Ubap2	11.2267	11.2197	11.2538	11.1483	11.2121	2372.34	11.4951	11.6307	11.5506	11.5033	11.5449	2987.86	11.5797	11.5258	11.5797	11.5599	11.5613	3021.98	11.4551	11.4287	11.6054	11.5129	11.5005	2897.31	1.25946	1.27384	1.22128	1.01142	1.03125	1.04303	6.84028	0
Sox9	11.7366	11.706	11.748	11.8076	11.7495	3443.2	11.7982	11.9626	11.9354	11.9031	11.8998	3821.27	11.9854	11.886	12.0197	12.0967	11.9969	4087.33	12.0684	12.091	12.1797	12.021	12.09	4359.75	1.1098	1.18707	1.26619	1.06963	1.14092	1.06665	6.84026	0
Ssx2ip	9.59433	9.68051	9.18064	9.52337	9.49471	721.429	9.72872	9.62877	9.7665	9.67018	9.69854	830.906	9.6852	9.80886	9.67646	9.65826	9.7072	835.906	9.42342	9.30892	9.34174	9.54575	9.40496	677.916	1.15175	1.15868	1.06419	1.00602	1.22568	1.23305	6.83937	0
Pkia	11.6028	11.7082	11.4215	11.5665	11.5748	3050.36	11.1935	11.3152	11.151	11.2716	11.2328	2406.69	11.3981	11.4119	11.5409	11.4535	11.4511	2799.78	11.4714	11.5633	11.7684	11.3274	11.5326	2962.55	1.26745	1.0895	1.02964	1.16333	1.23096	1.05814	6.83902	0
Ndfip1	11.4225	11.5119	11.3873	11.4051	11.4317	2762.38	10.9644	11.1314	11.126	11.0756	11.0744	2156.33	11.4319	11.4473	11.2672	11.4032	11.3874	2678.82	11.3709	11.3429	11.3138	11.4464	11.3685	2643.98	1.28106	1.03119	1.04478	1.24231	1.22615	1.01318	6.83867	0
Fbxo34	9.10769	9.17816	9.16963	9.06661	9.13052	560.481	9.17028	9.2587	9.34873	9.13136	9.22727	599.355	9.08316	8.91553	9.18746	8.9917	9.04446	528.025	8.95793	8.89007	8.74697	8.94154	8.88413	472.486	1.06936	1.06147	1.18624	1.13509	1.26851	1.11755	6.83821	0
Sema3a	8.88702	9.08687	8.89862	8.87383	8.93658	489.982	8.63426	8.75298	8.63422	8.74556	8.69175	413.503	8.65909	8.72088	8.61887	8.87993	8.71969	421.588	8.99076	9.01991	8.9417	9.00394	8.98908	508.138	1.18495	1.16223	1.03705	1.01955	1.22886	1.20529	6.83795	0
Mic2l1	10.5263	10.5918	10.6472	10.5786	10.586	1537.09	10.2682	10.2162	10.2111	10.289	10.2461	1214.48	10.6817	10.5391	10.5514	10.6093	10.5954	1547.11	10.5883	10.4886	10.6252	10.497	10.5498	1498.98	1.26563	1.00652	1.02542	1.27389	1.23426	1.03211	6.83783	0
Smarca1	10.9403	11.0007	10.7903	10.9747	10.9265	1946.28	10.7074	10.8256	10.7482	10.6827	10.741	1711.42	10.9855	10.8638	11.0527	10.898	10.95	1978.23	11.1146	11.1416	11.1138	11.0401	11.1025	2198.83	1.13723	1.01642	1.12976	1.1559	1.28479	1.11151	6.83561	0
Ibtk	9.41281	9.41867	9.38761	9.45031	9.41735	683.761	9.43817	9.48985	9.42862	9.38701	9.43591	692.616	9.68089	9.7354	9.69926	9.77384	9.72235	844.73	9.6035	9.54623	9.68424	9.6795	9.62837	791.456	1.01295	1.23542	1.1575	1.21962	1.14271	1.06731	6.83551	0
Sh3rf1	8.57629	8.60882	8.57723	8.86276	8.65628	403.458	8.79749	8.79925	8.79268	8.81589	8.80133	446.133	8.89895	8.98913	8.92061	9.11088	8.97989	504.913	8.96539	8.93683	9.01204	8.84421	8.93962	491.013	1.10577	1.25146	1.21701	1.13176	1.1006	1.02831	6.83491	0
Dbc1	8.40086	8.45372	8.38072	8.44276	8.41952	342.395	8.2452	8.1741	8.16483	8.15801	8.18553	291.133	8.3831	8.24393	8.4653	8.25261	8.33623	323.189	8.51536	8.57438	8.60534	8.41866	8.52843	369.244	1.17608	1.05943	1.07842	1.11011	1.2683	1.1425	6.83483	0
Hexb	8.88699	9.02845	9.06369	9.25909	9.05956	533.579	8.986	9.18406	9.01713	9.15092	9.08453	542.895	8.72835	8.95548	8.88612	8.9361	8.87651	469.999	9.17506	9.46606	9.14063	9.16752	9.23732	603.545	1.01746	1.13528	1.13113	1.1551	1.11172	1.28414	6.83482	0
Sepw1	10.1403	10.3419	10.2177	10.2352	10.2338	1204.14	10.0294	10.0052	10.0696	9.85737	9.9904	1017.21	10.303	10.1505	10.3578	10.1988	10.2525	1219.86	10.0388	9.89292	10.0421	9.89994	9.96843	1001.84	1.18377	1.01305	1.20194	1.19922	1.01535	1.21762	6.83094	0
Pcdhgb4	8.38477	8.58402	8.45051	8.75547	8.54369	373.171	8.65377	8.59447	8.74017	8.76627	8.68867	412.619	8.69033	8.86221	8.72587	8.83655	8.77874	439.203	8.71976	8.91733	8.99565	8.89855	8.88282	472.059	1.10571	1.17695	1.26499	1.06443	1.14406	1.07481	6.83094	0
9630009L01Rik	7.34207	7.34816	7.31504	7.2531	7.3146	159.189	7.18905	7.28383	7.13805	7.27703	7.22199	149.292	7.48886	7.39737	7.3792	7.56618	7.4579	175.813	7.2747	7.25156	7.02467	6.92819	7.11978	139.081	1.06629	1.10443	1.14458	1.17765	1.07342	1.26411	6.83048	0
Gad1	8.29064	8.51324	8.33565	8.4317	8.39281	336.114	8.08446	8.1993	8.16592	8.2013	8.16274	286.57	8.43675	8.07643	8.52162	8.32234	8.33929	323.873	8.57029	8.59137	8.59398	8.29551	8.51279	365.262	1.17289	1.0378	1.08672	1.13017	1.2746	1.12779	6.82997	0
5530400B01Rik	8.10893	7.99971	7.95816	7.95126	8.00451	256.802	8.01772	8.11134	8.12431	7.92746	8.04521	264.149	8.45809	8.25893	8.3732	8.18019	8.3176	319.042	8.32802	8.192	8.40427	7.90812	8.2081	295.723	1.02861	1.24236	1.15156	1.20781	1.11953	1.07886	6.82873	0
Midn	11.6963	11.7016	11.7074	11.6759	11.6953	3316.18	12.0823	11.9741	12.0351	12.0275	12.0298	4181.36	11.9027	12.082	11.9455	12.071	12.0003	4096.88	11.9209	11.8864	11.8855	11.9462	11.9098	3847.65	1.2609	1.23542	1.16027	1.02062	1.08673	1.06477	6.82871	0
LOC100042405	13.5742	13.5106	13.4382	13.5266	13.5124	11685.2	13.7385	13.7307	13.7303	13.6142	13.7034	13339.5	13.4443	13.4573	13.5141	13.584	13.4999	11584.7	13.8057	13.744	13.8124	13.8468	13.8022	14285	1.14157	1.00868	1.22248	1.15148	1.07088	1.23309	6.82818	0
D930042A21Rik	9.88847	10.0853	9.8404	9.8588	9.91824	967.585	9.86414	9.80821	9.75974	9.56886	9.75024	861.22	9.9927	9.83188	10.0601	10.1034	9.99703	1021.9	10.1554	10.106	10.2287	9.87545	10.0914	1090.95	1.12351	1.05613	1.1275	1.18657	1.26675	1.06758	6.82804	0
Lin28	7.27748	7.1987	7.24486	7.36724	7.27207	154.565	7.15752	7.3997	7.40687	7.59626	7.39009	167.74	7.20161	7.35388	7.13236	7.24451	7.23309	150.445	7.05513	7.23614	6.96303	6.89296	7.03682	131.309	1.08524	1.02739	1.17711	1.11497	1.27745	1.14573	6.82789	0
Pigf	9.6435	9.66968	9.53027	9.42464	9.56702	758.508	9.24879	9.33599	9.31879	9.33708	9.31016	634.801	9.33943	9.04446	9.23917	9.2689	9.22299	597.582	9.25939	9.26337	9.19339	9.31579	9.25799	612.254	1.19487	1.26929	1.23888	1.06228	1.03683	1.02455	6.82671	0
Ptk9	7.44654	7.58582	7.52824	7.54461	7.5263	184.35	7.35869	7.35619	7.31998	7.31504	7.33747	161.733	7.43742	7.08464	7.32234	7.62946	7.36847	165.245	7.49153	7.45734	7.75343	7.90082	7.65078	200.962	1.13984	1.11561	1.09011	1.02171	1.24255	1.21614	6.82597	0
Entpd7	7.62937	7.50592	7.56842	7.47721	7.54523	186.784	7.16227	7.33959	7.28431	7.19517	7.24534	151.727	7.46998	7.50508	7.34881	7.54691	7.46769	177.011	7.46534	7.44629	7.56201	7.8577	7.58284	191.717	1.23105	1.05521	1.02641	1.16664	1.26356	1.08308	6.82596	0
Dcakd	12.9152	12.9048	12.9494	12.9099	12.9199	7749.33	13.228	13.259	13.2344	13.3642	13.2714	9887.54	13.1119	13.1745	13.2408	13.2505	13.1944	9373.91	13.1633	13.1708	13.0367	13.269	13.1599	9152.39	1.27592	1.20964	1.18106	1.05479	1.08032	1.0242	6.82594	0
Tmed4	9.48157	9.59107	9.46516	9.59239	9.53254	740.597	9.60677	9.64938	9.62533	9.68754	9.64225	799.112	9.55347	9.37506	9.51033	9.4794	9.47956	713.893	9.8417	9.82555	9.70171	9.8652	9.80854	896.735	1.07901	1.03741	1.21083	1.11937	1.12216	1.25612	6.8249	0
Samd4b	8.74303	8.58655	8.7506	8.5586	8.6597	404.416	8.75869	9.11081	8.98367	8.86088	8.92851	487.247	9.01564	8.50113	9.20161	8.75229	8.86767	467.126	9.10887	9.01542	9.05915	8.83053	9.00349	513.241	1.20482	1.15506	1.26909	1.04307	1.05335	1.09872	6.82411	0
Gchfr	7.43238	7.36542	7.47507	7.29492	7.39194	167.957	7.02774	7.21453	6.99554	7.0394	7.0693	134.299	7.33695	7.35475	7.28187	7.10144	7.26875	154.21	7.38493	7.1975	7.52003	7.44411	7.38664	167.34	1.25062	1.08914	1.00368	1.14826	1.24603	1.08515	6.82288	0
Shd	9.3634	9.46922	9.39428	9.31212	9.38476	668.487	9.71894	9.59051	9.68362	9.60279	9.64897	802.838	9.69895	9.7721	9.71094	9.66917	9.71279	839.154	9.75016	9.68678	9.73337	9.71634	9.72166	844.33	1.20098	1.2553	1.26305	1.04523	1.05168	1.00617	6.82241	0
Exoc2	10.1757	10.2612	10.1636	10.1438	10.1861	1164.97	10.2625	10.334	10.3642	10.2706	10.3078	1267.54	10.0881	9.90438	10.1078	9.76039	9.96516	999.571	10.3423	10.2783	10.0882	10.2732	10.2455	1213.94	1.08805	1.16547	1.04203	1.26809	1.04416	1.21446	6.82226	0
Slc22a5	8.23365	8.28255	8.23305	8.29118	8.26011	306.577	8.23146	8.24897	8.29348	8.25015	8.25602	305.709	8.40752	8.47107	8.31829	8.22402	8.35523	327.472	8.60204	8.66283	8.50166	8.57143	8.58449	383.874	1.00284	1.06815	1.25213	1.07119	1.25568	1.17224	6.82223	0
Odz2	8.10857	8.15925	8.11977	8.22691	8.15363	284.765	8.13869	8.14435	8.1908	8.33458	8.20211	294.496	8.30574	8.21867	8.48777	8.40225	8.35361	327.104	8.34648	8.51164	8.55278	8.4603	8.4678	354.048	1.03417	1.14868	1.2433	1.11072	1.20222	1.08237	6.82147	0
BC002163	10.6616	10.6955	10.6583	10.5469	10.6406	1596.35	10.4472	10.4367	10.4556	10.3384	10.4195	1369.53	10.3502	10.2634	10.3492	10.3556	10.3296	1286.81	10.3009	10.3447	10.2705	10.3234	10.3099	1269.34	1.16562	1.24055	1.25762	1.06428	1.07893	1.01376	6.82076	0
Rbm38	8.76816	8.93847	8.9555	8.92687	8.89725	476.802	8.84256	8.88604	9.0697	8.82108	8.90484	479.32	9.23125	8.88412	9.12904	8.97755	9.05549	532.076	8.7549	8.61891	8.67525	8.73358	8.69566	414.624	1.00528	1.11593	1.14996	1.11007	1.15604	1.28327	6.82055	0
BC025076	9.51598	9.43588	9.40904	9.35644	9.42934	689.466	9.41248	9.33514	9.35139	9.51901	9.4045	677.7	9.01589	9.32214	9.1137	9.071	9.13068	560.543	9.53203	9.44102	9.45336	9.49279	9.4798	714.009	1.01736	1.23	1.0356	1.20901	1.05358	1.27378	6.81931	0
Pcbp2	12.3655	12.3415	12.3457	12.379	12.3579	5249.32	12.655	12.5969	12.6834	12.6434	12.6447	6403.58	12.7338	12.6533	12.7396	12.6683	12.6988	6648.25	12.4979	12.6082	12.6396	12.5944	12.585	6144.27	1.21989	1.2665	1.17049	1.03821	1.0422	1.08202	6.81931	0
2810426P10Rik	7.13591	7.14667	7.11406	7.07597	7.11815	138.924	7.26183	7.4109	7.29534	7.26962	7.30942	158.619	7.21297	7.22685	7.14246	7.08105	7.16583	143.592	7.02872	7.26102	6.91027	6.64665	6.96167	124.644	1.14177	1.0336	1.11457	1.10465	1.27258	1.15202	6.81919	0
Cnih4	11.0352	11.0524	11.0283	11.0051	11.0303	2091.41	10.7344	10.7533	10.7305	10.7683	10.7466	1718.15	10.7062	10.757	10.7141	10.6568	10.7085	1673.35	10.851	10.8829	10.8506	10.8948	10.8698	1871.27	1.21725	1.24983	1.11764	1.02677	1.08912	1.11828	6.8189	0
AI662250	8.90813	8.96178	8.9084	8.88434	8.91566	482.927	8.94691	8.8009	8.71299	8.59326	8.76352	434.591	9.01444	8.90292	9.11396	9.18887	9.05505	531.913	9.05116	9.12656	9.01321	9.12707	9.0795	541.004	1.11122	1.10143	1.12026	1.22394	1.24486	1.01709	6.8188	0
Dis3l	10.5922	10.5497	10.7161	10.613	10.6178	1571.32	10.4464	10.6055	10.4233	10.4995	10.4937	1441.82	10.2767	10.3141	10.4268	10.5462	10.3909	1342.72	10.682	10.7157	10.7587	10.6995	10.714	1679.7	1.08981	1.17025	1.06897	1.07381	1.16498	1.25097	6.81879	0
Cxcl12	10.2881	10.2983	10.296	10.3665	10.3122	1271.4	10.1275	10.07	10.1447	10.1955	10.1344	1123.99	10.1795	10.1975	10.2447	10.1574	10.1948	1172.03	10.4205	10.5413	10.4955	10.378	10.4588	1407.43	1.13115	1.08479	1.10699	1.04274	1.25217	1.20085	6.81868	0
Atp6v0e	10.9929	10.9345	11.0222	10.9982	10.9869	2029.53	10.7601	10.7959	10.7899	10.8376	10.7959	1777.82	10.8352	10.8636	10.798	10.7975	10.8236	1812.25	10.7607	10.6485	10.5548	10.5712	10.6338	1588.89	1.14158	1.1199	1.27733	1.01936	1.11891	1.14058	6.81766	0
Ostm1	9.87989	9.91294	9.98438	9.85973	9.90923	961.56	9.58093	9.89238	9.81006	9.72421	9.75189	862.21	9.81806	9.61456	9.64946	9.73626	9.70459	834.394	10.0829	9.8823	10.0329	10.0597	10.0145	1034.32	1.11523	1.1524	1.07566	1.03334	1.19961	1.2396	6.81584	0
Smarcb1	10.1353	9.83523	9.92487	9.96889	9.96607	1000.2	10.224	10.1656	10.274	10.2139	10.2194	1192.18	10.1271	10.2753	10.4594	10.3319	10.2984	1259.3	10.2939	10.2708	10.1836	10.4148	10.2908	1252.66	1.19194	1.25905	1.25241	1.05631	1.05074	1.0053	6.81575	0
Ypel5	9.21651	9.49433	9.30963	9.30193	9.3306	643.858	9.18039	9.27371	9.2942	9.08785	9.20904	591.83	9.66543	9.26354	9.52348	9.49341	9.48647	717.317	9.20793	9.11734	9.19178	9.14497	9.16551	574.239	1.08791	1.11409	1.12124	1.21203	1.03063	1.24916	6.81507	0
E230020D15Rik	10.2904	10.4536	10.4147	10.5029	10.4154	1365.67	10.5894	10.4248	10.5656	10.5477	10.5319	1480.54	10.0642	10.5187	10.2462	10.1969	10.2565	1223.24	10.267	10.1782	10.1418	10.3069	10.2235	1195.55	1.08411	1.11644	1.1423	1.21034	1.23837	1.02316	6.81471	0
LOC385644	9.90617	9.88225	9.97431	10.0249	9.94691	987	9.66311	9.68373	9.61453	9.75005	9.67785	819.076	9.89975	9.98579	9.96563	9.7667	9.90447	958.389	10.1498	10.0051	9.84075	10.0956	10.0228	1040.32	1.20502	1.02985	1.05402	1.17009	1.27011	1.08548	6.81456	0
5830411I20	9.35969	9.2528	9.59218	9.33036	9.38376	668.024	9.69156	9.71832	9.60922	9.64716	9.66656	812.691	9.3894	9.04879	9.39373	9.45058	9.32062	639.421	9.44237	9.43404	9.36369	9.19611	9.35905	656.683	1.21656	1.04473	1.01727	1.27098	1.23757	1.027	6.81411	0
Fjx1	9.81223	9.98462	9.91162	10.0315	9.935	978.885	9.63421	9.71701	9.62016	9.70905	9.67011	814.69	9.86243	9.8773	9.97303	9.84988	9.89066	949.26	10.0151	10.0533	9.9309	10.0586	10.0145	1034.32	1.20154	1.03121	1.05663	1.16518	1.26959	1.08961	6.81376	0
2810046L04Rik	9.45064	9.536	9.44168	9.36058	9.44722	698.067	9.72859	9.83716	9.81682	9.73582	9.7796	878.925	9.85874	9.73388	9.78611	9.75137	9.78253	880.712	9.82132	9.69235	9.73013	9.66113	9.72623	847.008	1.25908	1.26164	1.21336	1.00203	1.03768	1.03979	6.81359	0
Sco1	8.72781	8.67943	8.82229	8.78325	8.75319	431.493	8.69169	8.61217	8.74908	8.74747	8.7001	415.903	8.42305	8.51333	8.37748	8.32836	8.41055	340.274	8.62912	8.78935	8.6204	8.58859	8.65687	403.623	1.03749	1.26808	1.06905	1.22226	1.03042	1.18617	6.81346	0
Rufy3	9.96606	9.97087	9.88469	9.96289	9.94612	986.466	9.57147	9.71756	9.76657	9.73502	9.69765	830.394	9.99387	10.0412	10.0486	10.1304	10.0535	1062.7	9.84473	9.84694	10.136	9.93624	9.94097	982.945	1.18795	1.07728	1.00358	1.27976	1.18371	1.08114	6.81342	0
Tob1	8.78878	8.84015	8.75216	8.88315	8.81606	450.712	8.58081	8.74586	8.79186	8.79025	8.72719	423.786	8.8514	8.6508	8.97681	8.61184	8.77271	437.371	9.03065	9.10401	9.15631	8.98527	9.06906	537.105	1.06353	1.0305	1.19168	1.03205	1.2674	1.22803	6.8132	0
Reep5	9.81026	9.92043	9.75819	9.55836	9.76181	868.155	9.71366	9.75692	9.70906	9.57635	9.689	825.428	9.87949	9.97927	9.96926	9.90696	9.93374	978.035	9.99148	9.80602	10.2858	9.88747	9.99268	1018.82	1.05176	1.12657	1.17354	1.18488	1.23429	1.0417	6.81274	0
ENSMUSG00000074075	11.6704	11.752	11.8568	11.8786	11.7894	3539.79	11.8214	11.8147	11.9196	11.7237	11.8199	3615.18	11.5357	11.6877	11.562	11.5611	11.5866	3075.56	11.6071	11.535	11.4359	11.5335	11.5279	2952.79	1.0213	1.15094	1.1988	1.17545	1.22433	1.04158	6.81239	0
LOC100048330	8.94856	8.92631	8.92604	8.89279	8.92343	485.533	8.79724	8.93534	8.72018	8.79848	8.81281	449.697	9.13009	9.01201	9.20742	9.24756	9.14927	567.812	9.04461	9.05734	8.8883	8.99943	8.99742	511.085	1.07969	1.16946	1.05263	1.26265	1.13651	1.11099	6.81193	0
E2f1	10.6594	10.6377	10.6511	10.7651	10.6783	1638.7	10.907	10.8875	11.0022	10.9367	10.9333	1955.54	10.7344	10.8497	10.6829	10.749	10.754	1726.92	10.5238	10.5379	10.6288	10.7065	10.5993	1551.3	1.19335	1.05383	1.05634	1.13239	1.26058	1.11321	6.80969	0
Mif4gd	8.50184	8.32405	8.46475	8.48124	8.44297	348.007	8.60198	8.65776	8.78113	8.54733	8.64705	400.887	8.4458	8.35395	8.46032	8.49841	8.43962	347.199	8.26524	8.25898	8.26386	8.37415	8.29056	313.117	1.15195	1.00233	1.11143	1.15463	1.28031	1.10885	6.8095	0
3830612M24	9.50772	9.54681	9.51276	9.52447	9.52294	735.683	9.68289	9.73027	9.5887	9.72355	9.68135	821.066	9.74762	9.74886	9.82548	9.81388	9.78396	881.588	9.86888	9.84853	9.81253	9.86196	9.84797	921.586	1.11606	1.19832	1.25269	1.07371	1.12243	1.04537	6.80858	0
1810026B05Rik	9.74859	9.9474	9.75608	9.77766	9.80743	896.047	10.1886	9.95292	10.1574	10.0943	10.0983	1096.21	9.86963	9.97317	9.93551	10.0436	9.95549	992.889	10.0672	10.1361	10.1138	10.1538	10.1177	1111.07	1.22339	1.10808	1.23997	1.10406	1.01355	1.11903	6.80808	0
scl000490.1_983	9.0357	9.1187	9.08942	9.01518	9.06475	535.504	9.06813	9.09454	9.07689	9.02957	9.06728	536.444	9.09524	8.99419	9.1328	9.00612	9.05709	532.665	9.47159	9.39944	9.29703	9.43807	9.40153	676.306	1.00176	1.00533	1.26293	1.00709	1.26072	1.26966	6.80749	0
Nxph4	7.85528	7.75571	7.76356	7.60813	7.74567	214.625	7.24641	7.64388	7.44809	7.55122	7.4724	177.589	7.8194	7.327	7.96816	7.60172	7.67907	204.941	7.83015	7.82755	7.72111	7.84997	7.80719	223.975	1.20855	1.04725	1.04357	1.15402	1.2612	1.09287	6.80745	0
Med25	9.75144	9.8227	9.75682	9.75521	9.77154	874.033	10.1846	10.0819	10.113	10.036	10.1039	1100.47	9.94242	9.98041	10.0533	10.1486	10.0312	1046.37	10.0477	10.041	10.1248	10.1504	10.091	1090.64	1.25907	1.19718	1.24782	1.0517	1.00902	1.0423	6.8071	0
LOC100043257	11.8058	11.8043	11.794	11.8723	11.8191	3613.25	11.5557	11.5405	11.5626	11.5008	11.5399	2977.52	11.5382	11.6067	11.5659	11.4294	11.535	2967.5	11.7108	11.6776	11.8213	11.8169	11.7566	3460.2	1.21351	1.21761	1.04423	1.00338	1.16211	1.16603	6.80687	0
D930046M13Rik	9.6109	9.63069	9.68874	9.72116	9.66287	810.615	9.84709	9.74669	9.82207	9.82695	9.8107	898.08	9.97321	9.88215	9.92475	10.0974	9.96937	1002.49	9.81132	10.0792	9.96755	9.98557	9.96091	996.629	1.1079	1.2367	1.22947	1.11626	1.10973	1.00588	6.80594	0
Hddc2	9.11736	9.12068	9.06884	9.04919	9.08902	544.586	8.97731	9.07112	8.90168	9.00615	8.98906	508.134	9.02227	9.06862	9.05587	8.99591	9.03567	524.817	9.21256	9.3573	9.4115	9.32101	9.3256	641.629	1.07174	1.03767	1.1782	1.03283	1.26272	1.22258	6.80573	0
LOC100047827	13.431	13.4472	13.3693	13.4064	13.4135	10910.9	13.6353	13.7239	13.6222	13.524	13.6263	12645.4	13.4845	13.4761	13.4002	13.4893	13.4625	11288	13.7058	13.7109	13.7163	13.7345	13.7169	13464.7	1.15897	1.03456	1.23406	1.12025	1.06479	1.19283	6.80546	0
Nisch	11.6958	11.7503	11.6736	11.7114	11.7078	3344.97	12.0553	12.0792	12.0321	11.9957	12.0406	4212.78	11.8813	11.9064	11.9368	11.9529	11.9194	3873.34	11.9835	11.9564	12.0329	11.9785	11.9878	4061.54	1.25944	1.15796	1.21422	1.08763	1.03724	1.04859	6.80508	0
6330527O06Rik	9.41913	9.71522	9.41095	9.42745	9.49319	720.666	9.18067	9.40761	9.14969	9.11843	9.2141	593.909	9.61986	9.55656	9.56152	9.47509	9.55326	751.307	9.56801	9.37727	9.75019	9.41042	9.52647	737.487	1.21343	1.04252	1.02334	1.26502	1.24175	1.01874	6.80479	0
Gspt2	9.56999	9.50086	9.45738	9.36093	9.47229	710.302	9.40115	9.60625	9.56745	9.57325	9.53703	742.9	9.71933	9.67145	9.65108	9.74392	9.69645	829.7	9.73543	9.8826	9.71047	9.77925	9.77694	877.307	1.04589	1.16809	1.23512	1.11684	1.18092	1.05738	6.80425	0
Pex6	8.89174	8.82649	8.81212	8.706	8.80909	448.538	9.06199	9.18337	9.14213	9.2108	9.14957	567.932	9.14492	9.01778	9.13537	9.1286	9.10667	551.29	9.18665	9.0978	9.17077	9.05751	9.12818	559.574	1.26618	1.22908	1.24755	1.03019	1.01494	1.01503	6.80296	0
Rspo3	9.02242	9.01828	8.96675	8.92189	8.98234	505.77	8.83051	8.85825	8.77178	8.82278	8.82083	452.205	9.12147	8.51476	8.83487	9.14376	8.90371	478.944	9.19732	8.9323	9.28456	9.19176	9.15149	568.685	1.11845	1.05601	1.1244	1.05913	1.25758	1.18737	6.80295	0
Asf1b	8.55432	8.31607	8.35969	8.44901	8.41977	342.455	8.49065	8.28983	8.30728	8.35381	8.36039	328.647	8.41298	8.61219	8.43145	8.53702	8.49841	361.64	8.11964	8.04302	8.3844	8.10322	8.16257	286.535	1.04202	1.05602	1.19516	1.10039	1.14697	1.26211	6.80267	0
D930049F02Rik	6.87635	6.9114	6.81587	6.73213	6.83394	114.083	7.02881	7.19966	7.08424	7.01138	7.08102	135.394	6.88408	6.83119	6.83061	7.25634	6.95056	123.688	6.81112	6.78611	6.90778	6.54609	6.76277	108.592	1.18681	1.08419	1.05056	1.09465	1.24682	1.13901	6.80204	0
Sacm1l	10.2525	10.2123	10.07	10.232	10.1917	1169.51	10.0429	10.1203	10.1046	10.0873	10.0888	1089	9.74205	9.96425	9.87596	9.84769	9.85749	927.682	10.0647	10.0336	9.99379	9.9962	10.0221	1039.79	1.07393	1.26069	1.12476	1.17389	1.04732	1.12085	6.80145	0
Scotin	8.97832	8.90752	9.03416	8.92853	8.96213	498.736	8.68345	8.70133	8.56932	8.59727	8.63784	398.336	8.86494	8.90135	8.91135	8.8578	8.88386	472.398	8.94023	8.87741	8.99531	9.03271	8.96141	498.488	1.25205	1.05575	1.0005	1.18593	1.25143	1.05523	6.80089	0
Timeless	9.12266	9.07786	9.18633	9.14314	9.1325	561.25	9.41913	9.34901	9.34526	9.52574	9.40978	680.185	9.1229	9.12331	9.16236	9.13377	9.13559	562.452	9.26087	9.46562	9.35891	9.3687	9.36353	658.722	1.21191	1.00214	1.17367	1.20932	1.03258	1.17116	6.80079	0
Gsg2	9.27711	9.05837	9.25264	9.0893	9.16936	575.773	9.01078	8.96652	8.97268	8.97429	8.98107	505.325	9.23038	9.22499	9.29557	9.49516	9.31153	635.402	9.36264	9.33034	8.89101	9.38759	9.24289	605.883	1.13941	1.10356	1.05229	1.25741	1.199	1.04872	6.8004	0
H1fx	9.88557	9.90661	9.88121	10.0098	9.92079	969.296	10.1677	10.066	10.2168	10.2397	10.1726	1154.1	10.0362	10.1898	10.18	10.1704	10.1441	1131.55	10.1542	10.2013	10.2926	10.4084	10.2641	1229.74	1.19066	1.1674	1.26869	1.01993	1.06554	1.08677	6.79898	0
3110023G01Rik	7.70496	7.66103	7.69393	7.78215	7.71052	209.458	7.65153	7.73761	7.75535	7.79395	7.73461	212.986	7.81741	7.93507	7.7922	7.71389	7.81464	225.134	7.51252	7.5132	7.62139	7.23688	7.471	177.417	1.01684	1.07484	1.1806	1.05704	1.20048	1.26896	6.79876	0
A330083M20Rik	7.24149	7.32838	7.18919	7.29883	7.26447	153.753	7.4266	7.4363	7.56945	7.37403	7.45159	175.046	7.39764	7.11759	7.34096	7.38369	7.30997	158.679	7.25529	7.02855	7.05017	7.11326	7.11182	138.315	1.13849	1.03204	1.11161	1.10315	1.26556	1.14723	6.79808	0
Agap1	9.68599	9.71945	9.65784	9.59212	9.66385	811.163	9.64652	9.86131	9.73652	9.79952	9.76097	867.649	9.92661	9.80699	10.0165	10.1069	9.96426	998.946	9.92523	9.8288	9.95638	9.98209	9.92312	970.863	1.06964	1.2315	1.19688	1.15133	1.11896	1.02893	6.79722	0
B230343A10Rik	8.12667	8.03522	8.10482	7.99974	8.06661	268.097	7.60065	7.89662	7.65863	7.81851	7.7436	214.317	8.0494	7.95553	8.03638	7.91424	7.98889	254.036	8.16027	8.23085	8.14645	7.72441	8.0655	267.89	1.25094	1.05535	1.00077	1.18533	1.24997	1.05454	6.7969	0
Dab2ip	9.7667	9.67193	9.74292	9.82517	9.75168	862.082	10.0475	9.93076	9.9821	9.9872	9.98689	1014.74	9.90808	9.95434	9.99978	10.1157	9.99448	1020.09	10.0701	10.0883	10.1681	10.0734	10.1	1097.49	1.17708	1.18329	1.27307	1.00528	1.08155	1.07587	6.79614	0
Aasdh	8.81942	9.03051	8.97623	9.02926	8.96386	499.332	9.02821	9.24769	9.16885	9.16095	9.15142	568.661	9.28057	9.04928	9.21607	9.10707	9.16325	573.34	8.94688	8.87995	8.78219	8.88316	8.87304	468.869	1.13884	1.14821	1.06497	1.00823	1.21283	1.22281	6.7959	0
Zbtb17	10.247	10.4042	10.2486	10.3861	10.3215	1279.61	10.667	10.5962	10.7047	10.5479	10.629	1583.56	10.2657	10.2978	10.3726	10.3047	10.3102	1269.65	10.4384	10.3737	10.4067	10.4461	10.4162	1366.44	1.23753	1.00785	1.06786	1.24724	1.15889	1.07624	6.79561	0
Lbh	11.3001	11.308	11.3011	11.3349	11.311	2540.7	11.075	11.1799	11.1035	11.1274	11.1215	2227.89	11.3102	11.5344	11.4369	11.5065	11.447	2791.85	11.2705	11.4934	11.3721	11.4293	11.3913	2686.12	1.1404	1.09885	1.05724	1.25313	1.20568	1.03936	6.79466	0
2810022L02Rik	9.01907	9.19415	9.00801	9.08347	9.07618	539.761	8.72419	8.91636	8.77101	8.86512	8.81917	451.684	9.07136	8.58781	9.17012	9.08359	8.97822	504.329	9.21887	9.13641	9.27069	8.93293	9.13973	564.069	1.195	1.07026	1.04503	1.11655	1.24881	1.11845	6.7941	0
C130023A14Rik	9.80328	9.94113	9.88836	9.96894	9.90043	955.708	9.89605	9.85222	9.98452	9.8016	9.8836	944.626	9.62831	9.71105	9.62396	9.61113	9.64361	799.864	9.55502	9.78817	9.63773	9.54327	9.63105	792.929	1.01173	1.19484	1.20529	1.18098	1.19131	1.00875	6.7929	0
Bat1a	13.3229	13.3483	13.2827	13.2947	13.3122	10171	13.2354	13.2218	13.2193	13.1913	13.217	9521.35	13.0644	13.0636	13.0258	13.0922	13.0615	8548.68	13.3696	13.2683	13.4545	13.4381	13.3826	10680	1.06823	1.18978	1.05004	1.11378	1.12168	1.24931	6.79282	0
2900057K09Rik	9.6107	9.67911	9.59107	9.5442	9.60627	779.428	9.92938	9.91809	9.89722	9.8532	9.89947	955.075	9.72587	9.901	9.75656	9.87987	9.81582	901.275	9.59045	9.5817	9.71568	9.67163	9.63986	797.79	1.22535	1.15633	1.02356	1.05969	1.19715	1.12971	6.7918	0
Gpaa1	8.21746	8.21346	8.1658	8.28344	8.22004	298.179	8.43729	8.31195	8.47922	8.41595	8.4111	340.404	8.55662	8.52943	8.5289	8.22625	8.4603	352.212	8.18991	8.27468	8.07844	8.14713	8.17254	288.522	1.14161	1.18121	1.03347	1.03469	1.17982	1.22075	6.79154	0
Cdh5	9.18392	9.12372	9.15663	9.26727	9.18289	581.198	9.52838	9.39343	9.35474	9.47354	9.43752	693.391	9.40266	9.42744	9.31394	9.26944	9.35337	654.102	9.49256	9.47977	9.58212	9.47253	9.50674	727.47	1.19304	1.12544	1.25167	1.06007	1.04915	1.11217	6.79153	0
Glud1	11.047	10.9718	11.0896	11.0309	11.0348	2098.05	11.1195	11.1371	11.0362	10.929	11.0554	2128.21	10.9121	10.7186	10.8486	10.8679	10.8368	1828.93	11.1864	11.1088	11.2826	11.145	11.1807	2321.25	1.01438	1.14715	1.10638	1.16364	1.0907	1.26918	6.79142	0
Ctnna2	9.00063	9.11291	9.02004	8.88139	9.00374	513.33	8.6768	8.81753	8.7554	8.61659	8.71658	420.68	8.9811	8.96911	9.04307	9.054	9.01182	516.211	9.0031	8.93926	9.1824	9.10822	9.05824	533.093	1.22024	1.00561	1.0385	1.22709	1.26722	1.0327	6.79136	0
Parp16	7.56407	7.48826	7.57792	7.46639	7.52416	184.076	7.49212	7.64943	7.43509	7.55129	7.53198	185.077	7.73306	7.58329	7.73809	7.62344	7.66947	203.583	7.78534	7.78168	8.03368	7.71366	7.82859	227.322	1.00544	1.10597	1.23493	1.09999	1.22825	1.11661	6.79119	0
LOC245668	8.05895	8.10981	8.06015	8.11278	8.08542	271.616	8.17257	8.55805	8.31354	8.43561	8.36994	330.829	8.29056	8.21469	8.26794	8.40764	8.29521	314.128	8.05479	8.20211	8.06737	8.06539	8.09741	273.882	1.218	1.15651	1.00834	1.05317	1.20793	1.14694	6.7909	0
Pvrl3	9.63433	9.68848	9.7572	9.77592	9.71398	839.848	9.35006	9.28584	9.43684	9.42462	9.37434	663.677	9.48164	9.45196	9.47371	9.53805	9.48634	717.254	9.44139	9.50508	9.39156	9.50221	9.46006	704.308	1.26545	1.17092	1.19244	1.08073	1.06122	1.01838	6.78914	0
Ufd1l	8.68854	8.53863	8.61542	8.52855	8.59278	386.088	8.47564	8.60732	8.672	8.51376	8.56718	379.296	8.37749	8.15222	8.62907	7.87692	8.25893	306.326	8.66444	8.67439	8.64445	8.36201	8.58632	384.362	1.01791	1.26038	1.00449	1.23821	1.01336	1.25475	6.78909	0
C130078N17Rik	7.6522	7.61909	7.57149	7.58597	7.60719	194.981	7.38151	7.59516	7.54426	7.54564	7.51664	183.12	7.55736	7.64713	7.51988	7.87626	7.65016	200.875	7.7793	7.56229	8.03944	8.02612	7.85179	231.006	1.06477	1.03023	1.18476	1.09696	1.2615	1.15	6.78823	0
Irf2bp2	8.17309	8.30017	8.22337	8.20982	8.22661	299.542	8.29488	8.3625	8.33382	8.33765	8.33221	322.29	8.42678	8.50478	8.49749	8.50794	8.48425	358.107	8.51898	8.56881	8.51186	8.50726	8.52673	368.809	1.07594	1.19552	1.23124	1.11114	1.14434	1.02988	6.78806	0
Axin2	9.96691	9.97814	9.92866	9.87568	9.93735	980.481	10.264	10.1764	10.2982	10.0646	10.2008	1176.91	10.2874	10.2375	10.2897	10.276	10.2726	1237.02	10.1881	10.17	10.3353	10.2244	10.2295	1200.54	1.20034	1.26164	1.22444	1.05107	1.02008	1.03038	6.78795	0
Sumf2	8.69568	8.86579	8.83166	8.83488	8.807	447.891	8.63112	8.61497	8.54338	8.61975	8.60231	388.644	8.76785	8.89735	8.80299	8.7733	8.81038	448.939	8.90791	8.93677	8.93933	9.01504	8.94976	494.478	1.15245	1.00234	1.10401	1.15514	1.27232	1.10144	6.7877	0
Mapk11	8.28878	8.26712	8.24572	8.17326	8.24372	303.115	8.48702	8.59514	8.61655	8.59556	8.57357	380.979	8.56684	8.30037	8.47384	8.33396	8.41875	342.214	8.38561	8.3691	8.28599	8.3834	8.35602	327.653	1.25688	1.12899	1.08095	1.11328	1.16275	1.04444	6.78729	0
Fam168b	10.2208	10.1178	10.2086	10.1598	10.1768	1157.47	10.3646	10.4131	10.386	10.3693	10.3833	1335.59	10.1843	10.5156	10.312	10.3975	10.3523	1307.28	10.4927	10.5117	10.61	10.4502	10.5162	1464.48	1.15388	1.12943	1.26524	1.02166	1.09651	1.12025	6.78697	0
Anks6	7.98016	7.9168	7.93272	7.92049	7.93754	245.154	8.04926	8.072	8.03034	8.08579	8.05935	266.75	8.12686	8.32263	8.23103	8.10778	8.19707	293.471	8.22353	8.29358	8.19933	8.25139	8.24196	302.745	1.08809	1.19709	1.23492	1.10017	1.13494	1.0316	6.78681	0
AW549877	11.5859	11.5713	11.4698	11.5099	11.5342	2965.84	11.1311	11.3298	11.1863	11.1768	11.206	2362.33	11.4912	11.4549	11.4455	11.48	11.4679	2832.62	11.5249	11.5936	11.3922	11.5401	11.5127	2921.91	1.25547	1.04703	1.01503	1.19908	1.23688	1.03153	6.78501	0
Atp13a2	8.53162	8.52225	8.56377	8.6122	8.55746	376.75	8.76233	8.48795	8.60022	8.56259	8.60327	388.905	8.86427	8.899	8.77113	8.84166	8.84402	459.53	8.84003	8.55781	8.8039	8.9571	8.78971	442.555	1.03226	1.21972	1.17467	1.1816	1.13795	1.03836	6.78456	0
Gpsn2	11.5798	11.499	11.5542	11.5587	11.5479	2994.11	11.7616	11.7483	11.7883	11.7668	11.7662	3483.31	11.5227	11.5364	11.4534	11.4709	11.4959	2888.03	11.6664	11.7395	11.7661	11.9081	11.77	3492.42	1.16339	1.03673	1.16643	1.20612	1.00262	1.20927	6.78456	0
C230096C10Rik	7.60649	7.46894	7.55103	7.65995	7.5716	190.23	7.66836	7.61752	7.68711	7.77415	7.68678	206.041	7.65405	7.80534	7.61303	7.80287	7.71882	210.667	7.90466	7.92396	7.81871	7.98927	7.90915	240.376	1.08311	1.10743	1.26361	1.02246	1.16664	1.14102	6.78428	0
D15Wsu169e	8.46889	8.51727	8.50272	8.3641	8.46325	352.932	8.49797	8.61334	8.4919	8.33486	8.48452	358.174	8.55584	8.80289	8.67512	8.68964	8.68087	410.396	8.67742	8.71786	8.74749	8.83925	8.74551	429.2	1.01485	1.16282	1.2161	1.1458	1.1983	1.04582	6.78369	0
Zcchc18	9.93736	10.0409	9.88756	9.99622	9.96552	999.818	9.72318	9.76998	9.86895	9.72064	9.77069	873.515	10.0885	9.87058	10.0287	10.1489	10.0342	1048.55	10.1267	9.9858	10.1734	10.0949	10.0952	1093.85	1.14459	1.04874	1.09404	1.20038	1.25224	1.0432	6.78319	0
D11Bwg0517e	7.89795	7.94563	7.91084	7.91477	7.9173	241.738	8.00282	8.19296	8.07417	8.07956	8.08738	271.984	8.25148	7.88247	8.32461	8.15332	8.15297	284.635	8.31789	8.28359	8.28915	8.08541	8.24401	303.176	1.12512	1.17745	1.25415	1.04651	1.11468	1.06514	6.78306	0
Trim8	11.1834	11.1868	11.0738	10.9476	11.0979	2191.81	11.4039	11.3738	11.4125	11.3999	11.3975	2697.68	11.3185	11.5107	11.4213	11.4668	11.4293	2757.8	11.4686	11.3285	11.4201	11.4547	11.418	2736.22	1.2308	1.25823	1.24838	1.02229	1.01429	1.00789	6.78187	0
Vps37b	9.78385	9.76379	9.75548	9.81594	9.77976	879.027	9.82417	9.94991	9.97175	9.9477	9.92338	971.037	9.58371	9.4038	9.79505	9.65215	9.60868	780.729	9.83439	9.87073	9.94292	9.85498	9.87575	939.504	1.10467	1.12591	1.0688	1.24376	1.03356	1.20337	6.78007	0
Dnaja2	9.24347	9.27852	9.31601	9.38797	9.30649	633.189	9.43762	9.40001	9.4582	9.57589	9.46793	708.16	9.17565	9.14958	9.25239	9.29695	9.21864	595.782	8.99448	9.30922	9.21765	9.07857	9.14998	568.091	1.1184	1.06279	1.11459	1.18862	1.24656	1.04874	6.77971	0
Crebl1	10.4605	10.3376	10.3213	10.2284	10.3369	1293.39	10.3755	10.3522	10.185	10.2252	10.2845	1247.19	10.4474	10.5082	10.4938	10.5078	10.4893	1437.45	10.6126	10.4885	10.5175	10.7054	10.581	1531.79	1.03705	1.11138	1.18432	1.15255	1.2282	1.06563	6.77913	0
Mmp2	11.9696	12.1173	11.9594	11.845	11.9728	4019.6	11.8211	11.8641	11.8023	11.6955	11.7958	3555.37	12.1344	12.0812	12.0429	11.9136	12.043	4219.99	12.2334	12.0866	12.1377	12.0181	12.119	4448.05	1.13057	1.04985	1.10659	1.18694	1.25108	1.05404	6.77908	0
Xpnpep1	10.2649	10.2016	10.2494	9.97207	10.172	1153.65	9.82252	10.0798	9.8813	9.85541	9.90975	961.905	10.2068	10.0669	10.152	10.1184	10.136	1125.24	9.93054	9.87293	9.97823	9.83199	9.90342	957.694	1.19934	1.02524	1.20461	1.16981	1.0044	1.17495	6.77834	0
BC021790	8.27943	8.22172	8.20656	8.18122	8.22223	298.634	8.37939	8.33011	8.388	8.26004	8.33938	323.896	8.20504	8.14286	8.29571	8.30171	8.23633	301.566	7.95818	8.08718	8.12219	7.83238	7.99998	255.997	1.08459	1.00982	1.16655	1.07404	1.26523	1.17801	6.77825	0
Tmed7	9.60004	9.66415	9.58609	9.59541	9.61142	782.217	9.30291	9.23532	9.27335	9.35122	9.2907	626.296	9.54439	9.47428	9.41772	9.41426	9.46266	705.578	9.52222	9.54616	9.50874	9.57725	9.53859	743.708	1.24896	1.10862	1.05178	1.12659	1.18747	1.05404	6.77746	0
Cox6b2	8.12549	8.21268	8.29191	8.25603	8.22153	298.488	8.26955	8.16438	8.18165	8.19902	8.20365	294.812	8.03291	7.60196	8.10697	8.12329	7.96628	250.086	8.17301	8.32666	8.28889	8.42337	8.30298	315.825	1.01247	1.19354	1.05809	1.17884	1.07128	1.26286	6.77707	0
Timp2	10.9764	11.0359	10.9287	11.0335	10.9936	2039	10.8524	10.8849	10.8843	10.8425	10.866	1866.4	11.0659	10.9864	11.1161	10.9511	11.0299	2090.85	11.3425	11.2011	11.1366	11.1189	11.1998	2352.13	1.09248	1.02543	1.15357	1.12026	1.26025	1.12496	6.77695	0
Camk2n1	9.51213	9.58229	9.50393	9.53531	9.53342	741.044	9.54752	9.47426	9.6407	9.54813	9.55265	750.991	9.82566	10.0198	9.75222	9.8622	9.86497	932.51	9.45259	9.4593	9.57654	9.7812	9.56741	758.713	1.01342	1.25837	1.02384	1.24171	1.01028	1.22907	6.77669	0
0610007C21Rik	10.8357	10.965	10.8428	11.0562	10.9249	1944.16	10.8423	10.8467	10.846	10.896	10.8577	1855.67	10.7025	10.7599	10.7212	10.66	10.7109	1676.12	11.0565	11.1108	10.9701	11.0024	11.035	2098.26	1.04768	1.15991	1.07926	1.10712	1.13073	1.25185	6.77656	0
Lyrm1	7.48538	7.44224	7.31311	7.33485	7.39389	168.184	7.44164	7.3563	7.47524	7.33244	7.4014	169.061	7.47052	8.12682	7.44541	7.58666	7.65735	201.88	7.40381	7.36384	7.3475	7.16017	7.31883	159.657	1.00522	1.20035	1.05341	1.19412	1.05891	1.26446	6.77646	0
9530071H01Rik	7.1368	7.1311	7.17592	7.09835	7.13555	140.609	7.38431	7.21748	7.21942	7.22422	7.26136	153.422	7.2177	7.17754	7.10407	7.3411	7.2101	148.067	7.00071	7.02481	6.77374	6.96793	6.9418	122.939	1.09112	1.05304	1.14373	1.03617	1.24795	1.20439	6.7764	0
Spast	9.41986	9.44422	9.5638	9.68102	9.52723	737.872	9.28403	9.21313	9.26639	9.32913	9.27317	618.732	9.31283	9.33037	9.44741	9.47326	9.39097	671.372	9.06637	9.31573	9.25754	9.24214	9.22044	596.526	1.19256	1.09905	1.23695	1.08508	1.03722	1.12547	6.77633	0
5830430H09Rik	7.23602	7.09987	7.17141	7.03417	7.13537	140.592	7.03173	7.14575	7.38885	7.12673	7.17326	144.334	7.31913	7.60147	7.31813	7.62592	7.46616	176.823	7.08265	6.95053	7.0851	7.50343	7.15543	142.56	1.02662	1.25771	1.014	1.2251	1.01244	1.24034	6.77621	0
Mare	7.50638	7.42938	7.49388	7.50088	7.48263	178.853	7.47799	7.65021	7.71232	7.69716	7.63442	198.696	7.78545	7.66379	7.88113	7.79007	7.78011	219.81	7.85379	7.83251	7.71457	7.69349	7.77359	218.818	1.11095	1.229	1.22346	1.10626	1.10127	1.00453	6.77546	0
LOC233184	7.00204	6.96006	6.9495	6.9433	6.96372	124.822	6.61605	6.82977	6.54495	6.63314	6.65598	100.844	6.90276	7.10295	6.73106	7.21529	6.98801	126.941	6.94031	6.79457	7.2422	6.90834	6.97136	125.484	1.23777	1.01698	1.0053	1.25879	1.24434	1.01161	6.77479	0
D030056L22Rik	11.3644	11.3213	11.3427	11.1979	11.3066	2532.9	11.3791	11.514	11.5847	11.4433	11.4803	2856.96	11.3076	11.1746	11.2218	11.3381	11.2605	2453.3	11.1364	11.178	11.0682	11.2211	11.1509	2273.86	1.12794	1.03245	1.11392	1.16454	1.25644	1.07891	6.7742	0
A730082L10Rik	7.18785	7.26146	7.23686	7.08541	7.1929	146.311	7.45633	7.40674	7.46636	7.49285	7.45557	175.53	7.22508	7.24535	7.11221	7.5619	7.28613	156.079	7.10919	7.13124	7.05582	7.27316	7.14236	141.274	1.1997	1.06676	1.03565	1.12462	1.24248	1.1048	6.77401	0
Tprgl	9.75032	9.73995	9.76699	9.63149	9.72219	844.637	9.49453	9.58652	9.66478	9.40372	9.53739	743.088	9.97467	9.75393	9.85992	9.80085	9.84734	921.182	9.70709	9.58505	9.65969	9.50876	9.61515	784.238	1.13666	1.09063	1.07702	1.23967	1.05538	1.17462	6.77397	0
Dlx1	9.24022	9.32549	9.21306	9.23563	9.2536	610.396	9.02902	9.09981	9.22822	9.18258	9.13491	562.187	9.36034	9.02386	9.41262	9.26558	9.2656	615.494	9.48039	9.51232	9.46013	9.44229	9.47378	711.037	1.08575	1.00835	1.16488	1.09482	1.26477	1.15523	6.7738	0
[truncated: 937 more rows]
