# Supplementary material for: Mouse strain specific gene expression differences for illumina microarray expression profiling in embryos
Source: BMC Res Notes. 2012 May 14;5:232. doi: 10.1186/1756-0500-5-232 (PMC3497855; doi:10.1186/1756-0500-5-232)
Supplement: Additional file 2 — Table S2. List of significant differentially regulated probes with a fold change >1.5× for entire embryos of four strains (C57BL/6J, 129 S2/SvHsd, FVB/NHan TMHsd and Hsd:ICR(CD-1)®) at E12.5 subjected to microarray expression analysis. Expression values are included. [file 1756-0500-5-232-S2.xls]

## Sheet: FC>1.5
Gene_Name	CD1_1	CD1_2	CD1_3	CD1_4	CD1_AVG	CD1_Avg Sig	B6_1	B6_2	B6_3	B6_4	B6_AVG	B6_Avg Sig	129_1	129_2	129_3	129_4	129_AVG	129_Avg Sig	FVB_1	FVB_2	FVB_3	FVB_4	FVB_AVG	FVB_Avg Sig	CD1 vs B6	CD1 vs 129	CD1 vs FVB	B6 vs 129	B6 vs FVB	129 vs FVB	Total FC	FC>1.5	P	FDR
LOC382555	12.0629	11.4963	12.2688	12.1998	12.007	4115.89	12.1258	11.2518	12.0809	11.2081	11.6667	3250.98	6.98213	7.34362	6.97651	7.44276	7.18625	145.639	7.32562	7.17062	7.41637	7.13011	7.26068	153.35	1.26605	28.2609	26.8399	22.3221	21.1998	1.05294	100.942	1	1.73e-10	2.36e-08
Gramd4	5.36837	5.93979	4.11462	0.82186	4.06116	16.6929	10.3646	9.53679	10.2647	9.25579	9.85545	926.376	7.10226	6.40088	5.17627	6.99207	6.41787	85.5009	6.10023	5.33651	6.93655	6.90629	6.31989	79.8872	55.4953	5.122	4.78571	10.8347	11.596	1.07027	88.9041	1	4.25e-05	0.000700268
Sspn	5.04155	7.91484	7.2007	7.29666	6.86344	116.439	9.80366	9.872	9.96745	10.0105	9.91339	964.337	10.0031	10.0238	10.0012	10.0134	10.0104	1031.42	5.72082	4.59623	6.6059	6.74024	5.91579	60.3715	8.28188	8.85796	1.92872	1.06956	15.9734	17.0845	53.196	1	6.42e-11	1.27e-08
LOC666403	14.2086	14.0001	14.0509	14.2119	14.1179	17779.1	10.4316	9.85213	10.3953	9.5309	10.0525	1061.94	14.0269	14.1304	14.0758	13.8485	14.0204	16617.6	14.0738	14.0619	14.213	13.9868	14.0839	17364.6	16.7421	1.06989	1.02387	15.6484	16.3518	1.04495	51.881	1	3.22e-14	3.04e-11
EG384179	6.56178	6.64365	10.7463	9.21763	8.29235	313.506	6.60872	6.96223	6.89633	6.87404	6.83533	114.193	11.3644	11.2598	10.9221	10.6279	11.0436	2110.78	6.79834	7.20817	7.16609	6.8861	7.01467	129.309	2.74541	6.73281	2.42448	18.4843	1.13237	16.3236	47.843	1	2.07e-11	4.67e-09
Tmem87a	9.52053	9.53021	9.4658	9.43277	9.48733	717.745	4.32535	6.61594	5.15295	6.69083	5.69627	51.8498	9.59221	9.5773	9.48648	9.48198	9.53449	741.597	9.60488	9.53616	9.60718	9.62638	9.59365	772.638	13.8428	1.03323	1.07648	14.3028	14.9015	1.04186	46.1986	1	4.16e-14	3.69e-11
Cap1	11.7085	11.5325	11.7166	11.6412	11.6497	3213.06	7.52106	7.99896	7.81906	8.34952	7.92215	242.552	11.6365	11.6376	11.5354	11.5407	11.5875	3077.51	11.6756	11.7359	11.6307	11.5103	11.6381	3187.33	13.2469	1.04405	1.00807	12.688	13.1408	1.03568	42.1635	1	1.69e-16	6.72e-13
C920006O11Rik	5.84049	5.9849	5.65001	5.59983	5.76881	54.5236	9.40484	9.20154	9.27006	9.25461	9.28276	622.86	9.19976	9.13171	9.24241	9.22002	9.19847	587.512	5.95648	6.11013	6.66418	6.67469	6.35137	81.6494	11.4237	10.7754	1.49751	1.06016	7.62847	7.19555	39.5807	1	1.22e-11	3.17e-09
Lrrc57	6.05371	5.74167	5.18353	5.9254	5.72608	52.9324	9.50323	9.48546	9.61064	9.45906	9.5146	731.441	6.56278	6.36087	4.4063	6.70815	6.00952	64.4239	5.98515	5.71494	6.65174	6.81211	6.29098	78.3023	13.8184	1.2171	1.47929	11.3536	9.34125	1.21542	38.425	1	1.06e-08	6.82e-07
Fcer1g	5.15389	6.3886	5.48882	5.2284	5.56493	47.3381	9.58846	9.6613	9.42262	9.47698	9.53734	743.063	6.55192	5.9322	6.16805	6.67992	6.33302	80.6174	6.49087	5.97096	6.68193	6.81839	6.49054	89.9179	15.6969	1.70301	1.89948	9.21716	8.2638	1.11537	37.8957	1	3.06e-11	6.33e-09
Ctse	8.82738	10.4312	9.32317	9.17424	9.439	694.098	5.63615	7.06639	6.32683	6.94091	6.49257	90.0448	10.3059	10.5093	10.9146	10.1691	10.4747	1423.02	9.48916	9.12389	9.44049	9.42165	9.3688	661.134	7.70836	2.05018	1.04986	15.8035	7.34228	2.1524	36.1066	1	4.83e-09	3.54e-07
Lip1	10.5002	10.3079	10.4548	10.4119	10.4187	1368.8	10.5125	10.3092	10.4666	10.337	10.4063	1357.1	10.4467	10.4346	10.4055	10.3816	10.4171	1367.26	7.11904	6.74791	7.03932	6.94245	6.96218	124.688	1.00862	1.00112	10.9778	1.00749	10.8839	10.9654	35.8444	1	1.63e-17	1.08e-13
Eif2s3y	7.53939	7.27574	7.35867	5.98123	7.03876	131.485	10.5165	9.89053	10.6459	9.8086	10.2154	1188.87	10.0821	10.0905	10.1701	10.3384	10.1703	1152.27	7.57294	7.18809	6.98148	7.15757	7.22502	149.605	9.04186	8.76351	1.13781	1.03176	7.94671	7.70208	35.6237	1	1.01e-10	1.62e-08
6230403H02Rik	9.74711	9.34587	9.88417	9.69657	9.66843	813.745	6.51225	6.73328	6.05812	6.56704	6.46767	88.5042	9.91473	10.1206	9.64264	9.17885	9.71421	839.982	9.61181	9.76151	9.21284	8.92199	9.37704	664.92	9.19442	1.03224	1.22382	9.49087	7.51287	1.26328	29.7175	1	1.24e-08	7.82e-07
2810417H13Rik	8.0478	8.79559	8.36187	8.43697	8.41056	340.275	11.8675	11.699	11.6728	11.5875	11.7067	3342.46	8.42679	8.43815	8.32062	8.72345	8.47725	356.375	10.2915	9.60293	10.2639	10.3043	10.1156	1109.46	9.82281	1.04731	3.26049	9.37905	3.01268	3.11319	29.6355	1	1.69e-10	2.65e-08
Prkag2	8.22677	7.91253	8.11753	7.8608	8.02941	261.272	9.63276	9.57292	9.71677	9.46127	9.59593	773.861	6.97493	6.03449	5.68051	6.98939	6.41983	85.6172	9.7467	9.74184	9.55761	9.3898	9.60899	780.899	2.9619	3.05163	2.98884	9.03862	1.00909	9.12081	28.1709	1	1.38e-09	1.49e-07
Pdrg1	8.2684	8.82036	8.49583	8.29007	8.46866	354.26	9.57227	9.84645	9.95156	9.82873	9.79975	891.292	9.65394	9.86126	9.69844	9.8314	9.76126	867.825	6.55892	6.14204	6.89982	6.88755	6.62208	98.5021	2.51593	2.44968	3.59647	1.02704	9.04846	8.81021	27.4478	1	1.52e-11	3.73e-09
B230312I18Rik	9.00342	8.92492	8.84092	8.7321	8.87534	469.617	9.20469	9.32175	9.3044	9.43304	9.31597	637.362	6.95886	6.26273	4.8952	7.08444	6.30031	78.8101	9.38643	9.16407	9.31819	9.45562	9.33108	644.072	1.35719	5.95885	1.37148	8.08732	1.01053	8.17246	25.9578	1	1.48e-10	2.43e-08
Tm7sf3	8.86287	9.14312	8.74106	9.223	8.99251	509.35	9.4549	9.18474	9.29539	9.12568	9.26518	615.314	6.65278	6.09537	6.13928	6.71545	6.40072	84.4905	9.71523	9.76889	9.2774	9.19401	9.48888	718.519	1.20804	6.02849	1.41066	7.28264	1.16773	8.50414	25.6017	1	8.49e-10	9.71e-08
Atrnl1	9.83938	9.77203	9.53272	9.57692	9.68026	820.446	9.99825	9.44375	9.94544	9.60791	9.74884	860.384	7.61798	7.3591	6.60503	7.14332	7.18136	145.146	7.35795	6.97808	7.264	7.04595	7.16149	143.161	1.04868	5.65257	5.73094	5.92773	6.00992	1.01386	25.3837	1	5.24e-11	9.73e-09
Pou6f1	8.71362	8.81361	8.75568	8.31353	8.64911	401.459	8.59909	8.79769	8.56723	9.0095	8.74338	428.567	6.55614	5.66443	4.55301	6.72763	5.8753	58.7006	8.76089	8.89254	8.87567	8.91156	8.86017	464.703	1.06752	6.83909	1.15754	7.3009	1.08432	7.9165	25.3659	1	1.48e-09	1.57e-07
Cbwd1	8.29695	7.15947	8.63283	8.24334	8.08315	271.188	9.48488	9.48012	9.47433	9.5082	9.48688	717.522	9.61103	9.52931	9.40254	9.47604	9.50473	726.457	6.6468	5.72833	6.88201	6.90038	6.53938	93.0143	2.64585	2.6788	2.91555	1.01245	7.71411	7.81016	24.7769	1	4.07e-15	5.78e-12
Plk1	10.9676	10.9914	11.0149	10.9967	10.9927	2037.63	10.962	10.9197	11.0178	11.0962	10.9989	2046.48	8.5062	8.26189	7.97392	7.72281	8.11621	277.473	10.8982	10.8576	10.9292	10.8301	10.8788	1882.97	1.00434	7.34352	1.08214	7.3754	1.08683	6.78613	24.6784	1	2.98e-16	7.41e-13
Drbp1	10.7189	10.5253	11.1486	9.79176	10.5461	1495.21	8.48646	8.47349	8.76846	8.61201	8.58511	384.038	11.461	11.5729	11.4809	11.3749	11.4724	2841.49	8.90622	8.70004	8.74739	8.63759	8.74781	429.886	3.89339	1.9004	3.47816	7.39898	1.11938	6.60988	24.4002	1	4.77e-14	4.12e-11
LOC100041516	8.74061	8.53115	9.60839	9.83034	9.17762	579.081	8.59678	8.5259	8.59652	8.33187	8.51277	365.257	6.56918	6.35408	5.86275	6.72611	6.37803	83.1722	6.53267	6.42697	6.71513	6.74892	6.60592	97.4049	1.58541	6.96243	5.94509	4.39158	3.74988	1.17112	23.8055	1	4.38e-08	2.2e-06
Paip1	6.84357	7.07755	6.51216	6.93643	6.84243	114.756	7.92534	7.30133	6.79449	8.09607	7.52931	184.734	9.84633	9.80671	9.83579	9.64025	9.78227	880.555	7.10221	7.02616	7.23076	7.21108	7.14255	141.293	1.6098	7.67328	1.23125	4.76661	1.30745	6.2321	22.8205	1	5.27e-14	4.36e-11
Ube2i	9.26125	9.43671	8.71549	9.37845	9.19797	587.308	9.83553	9.06258	9.82184	8.96159	9.42038	685.201	7.0594	6.98986	6.80015	7.29116	7.03514	131.156	6.87508	6.61903	7.24389	7.11424	6.96306	124.764	1.16668	4.47792	4.70734	5.22431	5.49197	1.05123	22.1195	1	1.67e-07	6.75e-06
Itga9	9.31966	9.22602	9.24787	9.16512	9.23967	604.529	5.73264	7.18308	6.46159	7.20184	6.64479	100.065	9.42456	9.40829	9.36673	9.37799	9.39439	672.967	9.27147	9.1725	9.23015	9.15938	9.20838	591.559	6.04139	1.11321	1.02193	6.72532	5.91176	1.13762	21.9512	1	4.46e-12	1.58e-09
2310002F18Rik	9.2125	8.9601	9.06458	9.20057	9.10944	552.35	9.99427	9.48454	9.77367	9.32096	9.64336	799.725	9.88237	9.8272	9.84998	9.56036	9.77998	879.158	6.84305	7.09564	6.96621	6.97531	6.97005	125.37	1.44786	1.59167	4.40574	1.09932	6.3789	7.01248	21.936	1	6.27e-14	4.79e-11
Snx5	9.40018	8.9648	9.28	9.31417	9.23979	604.578	9.1612	8.2144	9.15634	8.09978	8.65793	403.921	6.9859	6.47306	5.17392	6.94345	6.39408	84.1028	9.28708	9.46403	8.69255	8.26534	8.92725	486.822	1.49677	7.18857	1.24189	4.80271	1.20524	5.78841	21.7236	1	1.64e-06	5.47e-05
Rusc2	7.18646	7.02416	7.09308	7.18385	7.12189	139.284	9.55673	9.58561	9.60812	9.65588	9.60159	776.901	9.48225	9.41647	9.32394	9.4375	9.41504	682.669	7.31643	7.04246	7.65903	7.63842	7.41409	170.554	5.57782	4.90127	1.22451	1.13804	4.55516	4.00265	21.3994	1	8.11e-14	5.75e-11
2810410P22Rik	9.21249	9.58973	8.35977	9.28437	9.11159	553.174	10.2823	10.2038	10.1399	10.2362	10.2156	1189.02	7.39157	7.56378	7.38916	7.02542	7.34248	162.296	9.94996	10.0008	9.53199	9.48653	9.74232	856.509	2.14946	3.40843	1.54835	7.32628	1.38822	5.27746	21.0982	1	1.71e-11	4.12e-09
Csrp1	8.56592	8.80279	8.43333	9.26495	8.76675	435.566	9.83747	9.66449	9.67411	9.67439	9.71261	839.049	9.62808	9.49546	9.58576	9.57472	9.571	760.605	6.91968	6.8561	7.15665	7.04619	6.99466	127.527	1.92634	1.74625	3.41549	1.10313	6.5794	5.96429	20.7349	1	4.39e-15	6.31e-12
Zfp330	8.80716	8.83705	8.84318	8.70405	8.79786	445.061	11.0489	11.031	10.9888	11.0386	11.0268	2086.43	8.96935	8.75211	8.79393	8.95298	8.86709	466.94	11.1617	11.0177	11.0888	11.0466	11.0787	2162.79	4.68797	1.04916	4.85953	4.46832	1.0366	4.63183	20.7334	1	1.6e-16	5.29e-13
C920004C08Rik	11.3497	11.332	11.5492	11.4031	11.4085	2718.3	11.2126	10.8322	10.8777	11.0192	10.9854	2027.42	8.77889	8.89033	8.84404	8.68695	8.80005	445.738	11.2882	11.3598	11.0593	11.3105	11.2544	2442.99	1.34077	6.09844	1.11269	4.54845	1.20498	5.48079	19.7861	1	3.14e-15	4.79e-12
1110005F07Rik	7.92463	7.57575	8.00145	7.70776	7.8024	223.232	10.1866	10.2279	10.2057	10.2433	10.2159	1189.29	7.77011	7.84806	7.75576	7.6423	7.75406	215.876	7.75443	8.05611	7.62019	7.62471	7.76386	217.348	5.32762	1.03407	1.02707	5.50916	5.47186	1.00682	19.3766	1	7.01e-15	9.28e-12
LOC229810	8.55141	8.35148	8.39403	8.49558	8.44812	349.252	8.81417	8.82597	8.89497	8.81789	8.83825	457.698	6.89131	6.43585	6.04206	6.89512	6.56608	94.752	9.11821	9.28333	9.03761	8.85868	9.07446	539.118	1.31051	3.68596	1.54364	4.83048	1.17789	5.68978	18.2382	1	2.3e-12	8.96e-10
EG666668	9.30175	8.77169	8.9924	9.26562	9.08287	542.269	6.44044	7.42729	6.15145	6.86201	6.7203	105.442	9.2987	9.16812	8.93606	8.31472	8.9294	487.547	9.10105	9.25567	8.74483	8.13938	8.81023	448.895	5.14284	1.11224	1.20801	4.62386	4.25728	1.08611	17.4303	1	2.19e-07	8.49e-06
Zcchc3	10.2554	10.1617	10.5276	10.6081	10.3882	1340.18	10.4933	10.277	10.5473	10.0823	10.35	1305.11	8.24955	8.25741	7.94019	8.19038	8.15938	285.903	10.5559	10.619	10.3779	10.1171	10.4175	1367.64	1.02687	4.68751	1.02049	4.56485	1.04791	4.78356	17.1312	1	4.39e-11	8.99e-09
3110040M04Rik	7.27631	6.8623	7.12544	7.07926	7.08583	135.846	9.65905	9.68412	9.64698	9.21387	9.551	750.134	8.12802	8.21118	8.43286	8.03406	8.20153	294.379	7.77032	7.43726	7.69325	7.59328	7.62353	197.202	5.52195	2.16701	1.45166	2.54819	3.80389	1.49278	16.9855	1	9.86e-13	5.02e-10
Ttc27	9.00631	8.10728	9.29858	9.31933	8.93287	488.723	10.4332	10.6097	10.6397	10.5659	10.5621	1511.89	10.6366	10.5628	10.5652	10.6125	10.5943	1545.96	9.00932	8.92441	8.29927	8.13751	8.59263	386.046	3.09354	3.16326	1.26597	1.02254	3.91633	4.00459	16.4662	1	1.26e-08	9.21e-07
Cops8	10.5363	10.9506	10.897	10.7842	10.792	1773.05	10.9682	11.2317	11.0828	10.9674	11.0625	2138.7	9.35114	9.40496	9.23915	8.72729	9.18063	580.291	9.44723	9.26906	8.66585	8.87663	9.06469	535.482	1.20623	3.05546	3.31114	3.68557	3.99398	1.08368	16.336	1	6.09e-10	6.58e-08
Aph1b	9.66822	9.60289	9.53303	9.44187	9.5615	755.612	9.47027	9.46124	9.47793	9.42256	9.458	703.302	8.87376	8.78561	8.43647	8.69627	8.69803	415.305	7.37986	7.25404	7.38321	7.312	7.33228	161.152	1.07438	1.81941	4.68882	1.69346	4.36422	2.57711	16.2174	1	2.44e-15	5.39e-12
Prcp	9.08556	7.82768	9.01436	8.91342	8.71025	418.839	10.8968	10.7442	10.7385	10.7207	10.7751	1752.32	10.8786	10.9021	10.9374	10.846	10.891	1899	10.7161	10.6905	10.7417	10.7088	10.7143	1680.06	4.18376	4.53396	4.01124	1.0837	1.04301	1.13031	15.986	1	0.000643549	0.00725691
Mff	7.78032	7.73327	8.77754	8.71591	8.25176	304.809	9.79851	9.59532	9.76757	9.40488	9.64157	798.735	9.70597	9.7775	9.58024	9.48919	9.63823	796.884	7.5382	7.33369	7.81466	7.77865	7.6163	196.216	2.62045	2.61438	1.55344	1.00232	4.0707	4.06127	15.9226	1	4.3e-09	3.21e-07
Slc25a17	11.5081	11.2802	11.377	11.282	11.3618	2631.8	11.3265	11.3971	11.2909	11.3002	11.3287	2571.98	11.2193	11.3697	11.2525	11.0511	11.2232	2390.59	9.22018	9.29887	9.2794	9.0964	9.22371	597.88	1.02326	1.1009	4.40188	1.07588	4.30183	3.99844	15.9022	1	2.76e-13	1.83e-10
Tor1aip2	7.95608	7.51062	8.7321	7.97923	8.04451	264.021	8.89639	8.60175	8.79104	8.39853	8.67193	407.859	8.89253	8.77383	8.83683	8.52765	8.75771	432.846	6.38147	6.24895	6.82353	6.90354	6.58937	96.2939	1.5448	1.63944	2.74183	1.06126	4.23556	4.49505	15.7179	1	3.4e-08	2.1e-06
Adamts9	8.93344	8.47384	8.72713	8.72799	8.7156	420.395	10.3573	10.2578	10.2733	10.3892	10.3194	1277.78	8.82446	8.73686	8.44666	8.14286	8.53771	371.627	10.4379	10.4758	10.3436	10.4553	10.4282	1377.82	3.03947	1.13123	3.27744	3.43833	1.07829	3.70753	15.6723	1	1.24e-12	5.34e-10
6720422M22Rik	6.4296	6.68062	6.48374	6.47874	6.51818	91.6572	8.98998	8.5682	8.26108	8.71932	8.63464	397.454	6.66475	6.7971	6.52548	6.78983	6.69429	103.558	6.65251	6.48162	6.76207	6.84044	6.68416	102.833	4.33631	1.12984	1.12193	3.83799	3.86503	1.00705	15.2981	1	7.55e-12	2.31e-09
Lrp6	9.36888	9.50971	9.60214	9.55239	9.50828	728.245	7.49123	7.41956	7.21025	7.30602	7.35677	163.911	7.52803	7.69059	7.83791	7.43149	7.622	196.993	7.79123	7.39118	7.73007	7.73498	7.66186	202.512	4.44294	3.6968	3.59606	1.20183	1.2355	1.02801	15.2011	1	9.04e-05	0.00129526
LOC381904	7.82773	7.27689	7.61593	7.79641	7.62924	197.984	7.21592	7.73287	6.94041	7.63731	7.38163	166.76	9.32192	9.63659	9.53903	9.62479	9.53058	739.591	7.73914	7.73941	7.76904	7.90392	7.78788	220.996	1.18724	3.73561	1.11623	4.43507	1.32523	3.34663	15.146	1	8.13e-10	9.39e-08
2600001B17Rik	7.92953	7.8109	7.18404	8.2168	7.78532	220.605	5.76269	6.97652	7.18261	7.21846	6.78507	110.283	8.8315	9.00508	8.82678	9.05319	8.92914	487.459	6.95692	7.07381	7.19292	7.23154	7.1138	138.505	2.00035	2.20965	1.59275	4.42007	1.25591	3.51943	14.9982	1	1.34e-10	2.26e-08
LOC381946	8.81925	8.88064	9.08503	8.9865	8.94286	492.117	9.01707	8.80633	8.80189	9.09353	8.9297	487.65	7.19794	7.11648	6.36148	7.20033	6.96906	125.284	8.96563	8.89353	9.00205	9.08213	8.98583	506.997	1.00916	3.92802	1.03024	3.89236	1.03968	4.04679	14.9462	1	3.95e-13	2.24e-10
Wdr46	7.06492	7.16067	7.01792	7.29606	7.13489	140.545	8.80378	8.84631	8.73949	8.85425	8.81096	449.121	8.9135	8.83001	8.88873	8.78102	8.85331	462.502	7.27807	7.02384	7.22104	7.18532	7.17707	144.715	3.19556	3.29076	1.02967	1.02979	3.10349	3.19595	14.8452	1	4.62e-14	4.12e-11
LOC544988	7.53298	7.65991	7.64319	7.64866	7.62118	196.881	7.67193	7.78025	7.72649	7.65297	7.70791	209.08	9.86468	9.72584	9.61613	9.49167	9.67458	817.22	8.40998	8.22581	8.3543	8.29877	8.32222	320.064	1.06196	4.15082	1.62567	3.90865	1.53082	2.5533	14.8312	1	4.88e-12	1.64e-09
Wnt2	7.82434	7.30272	7.64748	7.17605	7.48765	179.476	9.39529	9.11165	9.0563	9.21015	9.19335	585.428	8.17382	7.75204	7.23725	7.61391	7.69426	207.11	9.21143	9.22743	9.33464	9.15967	9.23329	601.863	3.26187	1.15397	3.35344	2.82665	1.02807	2.906	14.53	1	1.8e-09	1.84e-07
LOC380947	7.21521	6.8765	7.47416	7.08129	7.16179	143.191	6.68806	7.07129	6.6811	6.97868	6.85478	115.743	9.10621	9.08244	8.87787	8.6245	8.92275	485.307	7.70036	7.96154	7.44124	7.57342	7.66914	203.536	1.23714	3.38924	1.42143	4.19296	1.75851	2.38438	14.3837	1	7.43e-06	0.000185557
Ccl27	9.89659	9.93803	9.8077	9.82634	9.86717	933.927	9.93139	9.82954	9.94724	9.95939	9.91689	966.676	8.051	7.88222	7.91224	8.0871	7.98314	253.025	9.82685	9.91416	9.97597	9.91269	9.90742	960.35	1.03507	3.69104	1.02829	3.82047	1.00659	3.79547	14.3769	1	1.01e-15	2.01e-12
Erdr1	11.4434	11.3307	12.3194	11.8846	11.7445	3431.3	12.157	12.033	12.4237	12.0244	12.1595	4574.93	10.6704	10.4497	10.5929	10.3074	10.5051	1453.27	12.5908	12.5783	12.8249	12.3757	12.5924	6175.93	1.33329	2.3611	1.79988	3.14803	1.34995	4.24969	14.2419	1	3.23e-09	2.99e-07
Rbm14	8.87624	8.94319	9.14883	9.24565	9.05348	531.335	9.76808	9.0068	9.70849	8.89729	9.34516	650.391	9.77996	9.75667	9.46222	9.09404	9.52322	735.827	7.44039	7.19204	7.71888	7.7608	7.52803	184.571	1.22407	1.38486	2.87877	1.13136	3.52381	3.9867	14.1296	1	1.77e-06	5.77e-05
Tesk1	10.1534	9.95124	10.1259	10.1062	10.0842	1085.52	10.2364	10.1665	10.2329	10.2086	10.2111	1185.36	10.4208	10.3605	10.2895	10.3972	10.367	1320.62	8.54713	8.72038	8.22011	8.0766	8.39105	335.706	1.09197	1.21658	3.23355	1.11411	3.53095	3.93387	14.121	1	1.79e-12	7.12e-10
Hbb-b2	12.062	11.7255	11.6386	12.0994	11.8814	3772.67	10.7937	10.0403	10.7497	9.52174	10.2764	1240.2	12.3152	12.4122	12.1431	11.6707	12.1353	4498.69	12.2398	12.4479	12.1388	11.9677	12.1985	4700.32	3.042	1.19244	1.24589	3.6274	3.78998	1.04482	13.9425	1	1.46e-07	6e-06
Ubxn2b	6.04164	5.66654	5.76945	5.58634	5.76599	54.4173	8.07967	7.49326	8.08419	7.34379	7.75023	215.303	6.62588	5.95284	4.79857	6.81258	6.04747	66.1407	5.91454	5.79532	6.75228	6.83267	6.3237	80.0985	3.95652	1.21543	1.47193	3.25523	2.68798	1.21103	13.7981	1	0.000105989	0.0014671
LOC633016	10.4282	10.5755	9.89019	10.0308	10.2312	1201.96	10.2228	10.1488	10.1409	10.2379	10.1876	1166.22	8.77793	8.73603	8.56682	8.88963	8.7426	428.337	8.73439	8.52176	8.70366	8.53298	8.6232	394.313	1.03065	2.80612	3.04825	2.72267	2.9576	1.08629	13.6516	1	1.64e-10	2.25e-08
2410146L05Rik	7.23812	7.26121	6.96207	6.67406	7.03386	131.04	9.13083	8.81674	8.81358	8.95934	8.93012	487.793	8.15948	8.07403	8.05321	8.17205	8.11469	277.182	7.05493	7.47372	7.43436	7.37285	7.33396	161.34	3.72247	2.11525	1.23123	1.75983	3.02338	1.718	13.5702	1	8.36e-10	8.27e-08
LOC100041569	10.3263	10.7087	11.139	10.8957	10.7674	1743.04	11.2277	10.9886	11.1015	10.8823	11.05	2120.28	12.7717	12.7222	12.6827	12.5262	12.6757	6542.79	11.6185	11.4266	11.4853	11.5221	11.5131	2922.76	1.21642	3.75366	1.67681	3.08581	1.37848	2.23856	13.3498	1	7.1e-09	5.63e-07
Bach2	8.73614	8.69496	9.55769	9.4151	9.10098	549.119	9.4309	9.50042	9.76466	9.57269	9.56717	758.585	7.98296	7.87851	7.53643	7.85697	7.81372	224.99	9.65858	9.66394	9.67008	9.3984	9.59775	774.838	1.38146	2.44064	1.41106	3.37164	1.02142	3.44387	13.0701	1	8.83e-09	6.8e-07
ENSMUSG00000068790	10.7916	10.8265	10.8137	10.7158	10.7869	1766.74	10.8899	10.7234	10.7931	10.9378	10.8361	1828.01	12.6217	12.591	12.537	12.5301	12.57	6080.42	11.3303	11.4301	11.2229	11.3598	11.3358	2584.73	1.03468	3.44159	1.46299	3.32625	1.41396	2.35244	13.0319	1	1.47e-12	6.08e-10
Eme2	6.69301	6.12326	6.64177	6.53153	6.49739	90.3463	8.33624	8.27407	8.31316	8.21307	8.28414	311.726	6.99215	6.55837	6.95714	6.83194	6.8349	114.159	6.37472	6.144	6.88208	6.89664	6.57436	95.2972	3.45035	1.26357	1.0548	2.73064	3.2711	1.19792	12.9684	1	4.95e-08	2.47e-06
Cuedc1	8.37132	8.04326	8.40513	8.46664	8.32159	319.924	6.69468	7.04039	6.585	7.04015	6.84006	114.568	8.59217	8.64125	8.50749	8.55219	8.57328	380.902	8.65489	8.5944	8.6808	8.41673	8.58671	384.464	2.79245	1.1906	1.20174	3.32469	3.35579	1.00935	12.8746	1	1.44e-10	2.1e-08
Cd59a	11.2036	11.1838	11.0373	10.9976	11.1055	2203.45	10.2562	10.4199	10.418	10.114	10.302	1262.48	9.25296	9.30007	9.76453	9.21099	9.38214	667.275	11.1272	10.8718	11.1868	11.0315	11.0543	2126.59	1.74533	3.30216	1.03614	1.892	1.68445	3.18698	12.8471	1	2.74e-11	5.86e-09
LOC100040897	6.7303	7.05517	6.61141	6.28688	6.67094	101.895	6.9948	7.16434	7.45359	7.21482	7.20689	147.737	8.76898	8.56716	8.07873	8.23922	8.41352	340.975	8.0343	7.7636	8.21962	8.13573	8.03831	262.89	1.44989	3.34634	2.58001	2.30799	1.77945	1.29703	12.7607	1	0.000206124	0.0025234
Rec8	6.90222	6.99893	7.36513	7.38804	7.16358	143.368	8.50247	8.58094	8.74017	8.50927	8.58321	383.535	7.04093	7.12301	7.13628	7.09184	7.09801	136.998	6.73747	6.24386	7.01929	6.94906	6.73742	106.7	2.67517	1.0465	1.34366	2.79956	3.59451	1.28396	12.7433	1	1.22e-10	1.88e-08
2610305D13Rik	6.94041	7.6858	4.72053	7.29681	6.66089	101.188	8.16687	8.24015	8.32203	8.20414	8.2333	300.932	7.82566	7.63389	7.12575	7.70206	7.57184	190.262	8.53743	8.30762	8.37912	8.36298	8.39679	337.043	2.97401	1.88029	3.33087	1.58168	1.11999	1.77147	12.6583	1	1.53e-06	5.15e-05
A130096D14Rik	7.28784	7.54311	8.07375	7.43393	7.58466	191.959	8.66565	8.3139	8.56974	8.22182	8.44278	347.96	8.42375	8.55862	8.39887	8.14671	8.38199	333.602	6.50768	6.95502	6.76915	6.98152	6.80334	111.689	1.81268	1.73788	1.7187	1.04304	3.11545	2.98689	12.4146	1	1.44e-09	1.28e-07
Zfp68	9.50335	9.32653	9.28883	9.46621	9.39623	673.824	10.1451	10.1566	10.2967	10.1074	10.1765	1157.23	8.65451	8.49701	8.35305	8.15499	8.41489	341.298	9.89995	9.82385	9.89299	9.76757	9.84609	920.383	1.71741	1.9743	1.36591	3.39068	1.25734	2.69671	12.4023	1	3.85e-11	8.06e-09
Smad2	8.11507	8.17416	7.89641	8.01839	8.05101	265.213	9.16535	9.33272	9.34091	9.43193	9.31773	638.14	9.39971	9.3333	9.16433	9.38049	9.31946	638.905	9.91003	9.79954	9.91344	9.90814	9.88279	944.094	2.40614	2.40903	3.55976	1.0012	1.47945	1.47768	12.3333	1	1.19e-07	5.06e-06
Wdfy1	8.82912	8.69033	9.11815	9.14662	8.94605	493.209	7.50924	7.83522	7.55032	7.90778	7.70064	208.029	9.37276	9.3821	9.36018	9.37188	9.37173	662.479	9.31238	9.33921	9.39859	9.21334	9.31588	637.322	2.37086	1.3432	1.2922	3.18455	3.06362	1.03947	12.2939	1	5.62e-11	1.02e-08
2610203C20Rik	7.33701	7.5519	7.79018	7.39992	7.51975	183.515	8.47711	7.70263	8.53709	7.51161	8.05711	266.337	6.7427	5.97691	6.0277	7.11902	6.46658	88.4373	6.42103	6.12995	6.96004	6.95349	6.61613	98.0964	1.45132	2.07508	1.87076	3.0116	2.71506	1.10922	12.233	1	0.000135175	0.00179772
AA388235	7.03645	6.9359	6.80849	6.95696	6.93445	122.314	8.08458	8.07636	8.25577	8.15207	8.1422	282.517	8.10988	8.50029	8.10501	8.2403	8.23887	302.098	6.86356	6.70486	6.80588	6.82373	6.79951	111.392	2.30976	2.46985	1.09805	1.06931	2.53624	2.71202	12.1952	1	9.21e-12	2.61e-09
Lama1	8.52224	8.44275	8.92427	8.70748	8.64919	401.481	9.31902	9.4642	9.47436	9.45001	9.4269	688.303	9.69065	9.85713	9.89056	9.77348	9.80296	893.272	8.00341	7.95745	8.35732	8.33739	8.16389	286.798	1.71441	2.22494	1.39987	1.29779	2.39995	3.11464	12.1516	1	7.22e-10	8.59e-08
Igtp	8.75831	8.82011	8.23499	8.46724	8.57016	380.081	6.48424	7.75187	6.9829	7.66153	7.22013	149.1	8.74094	8.84923	9.0784	8.78016	8.86218	465.353	8.80832	8.6743	8.76782	8.82707	8.76938	436.361	2.54917	1.22435	1.14808	3.12108	2.92664	1.06644	12.0358	1	3.38e-06	8.55e-05
Arl5a	9.62817	9.87631	9.01417	9.44437	9.49076	719.453	10.26	10.0722	10.1774	10.2154	10.1812	1161.06	8.88454	8.58423	8.50473	7.97081	8.48608	358.562	9.87549	10.0053	9.78394	9.8295	9.87355	938.067	1.61381	2.00649	1.30386	3.23811	1.23772	2.61619	12.0162	1	1.22e-10	2.12e-08
Mcm6	11.6743	11.8596	11.796	11.7342	11.766	3482.79	11.8778	11.6379	11.7738	11.5117	11.7003	3327.7	10.5045	10.4426	10.4716	10.3626	10.4453	1394.29	10.5581	10.4398	10.3961	10.235	10.4072	1357.98	1.04661	2.49789	2.56468	2.38666	2.45048	1.02674	11.9731	1	5.97e-11	1.07e-08
4930455C21Rik	9.03408	8.37893	9.11001	9.02727	8.88757	473.616	7.7397	8.14431	7.83786	8.0385	7.94009	245.587	9.48817	9.36382	9.56423	9.41668	9.45822	703.411	8.00975	7.95256	8.00337	7.99172	7.98935	254.117	1.9285	1.48519	1.86377	2.8642	1.03473	2.76806	11.9445	1	6.32e-13	3.06e-10
Apoh	6.63878	7.15997	6.75116	5.69638	6.56157	94.4561	7.43685	7.30242	7.54344	7.33339	7.40402	169.369	8.27072	8.39238	8.14515	7.78562	8.14847	283.748	8.2811	8.07307	7.95299	7.81361	8.03019	261.414	1.79309	3.00402	2.76757	1.67533	1.54346	1.08544	11.8689	1	8.25e-06	0.000181277
Sfrs16	9.18559	9.1666	9.07418	9.26187	9.17206	576.853	9.27943	9.15001	9.34272	9.20595	9.24453	606.568	7.76502	7.86868	7.52999	7.42563	7.64733	200.482	8.92862	9.1897	8.92431	8.7454	8.94701	493.534	1.05151	2.87733	1.16882	3.02555	1.22903	2.46173	11.814	1	1.86e-09	1.89e-07
B230213E18Rik	7.42244	7.04328	7.91773	7.72937	7.5282	184.593	7.84643	7.82434	7.68343	7.98586	7.83502	228.336	6.74704	6.30594	6.40763	6.8094	6.5675	94.8451	8.2551	8.28329	8.31418	8.08633	8.23472	301.231	1.23697	1.94626	1.63186	2.40747	1.31924	3.17603	11.7178	1	1.06e-09	1.18e-07
Serinc3	10.5524	10.7073	10.4362	10.4879	10.546	1495.04	10.4527	10.4889	10.4448	10.2959	10.4206	1370.62	8.87608	8.85383	9.09462	9.03198	8.96413	499.427	10.3874	10.3018	10.2403	10.3751	10.3261	1283.75	1.09078	2.99352	1.16459	2.74438	1.06767	2.57044	11.6314	1	2.41e-11	5.2e-09
Trim11	7.90868	8.14731	7.39088	7.84704	7.82348	226.517	8.48052	8.58678	8.64581	8.50243	8.55389	375.817	8.23056	8.10217	8.14088	8.21866	8.17307	288.628	6.73561	7.09634	6.99214	6.84598	6.91752	120.887	1.65911	1.2742	1.87379	1.30208	3.10883	2.38759	11.6056	1	1.07e-12	5.19e-10
Manbal	10.3604	10.2443	10.1922	10.3037	10.2751	1239.16	10.7656	10.6927	10.7049	10.7905	10.7384	1708.39	10.7138	10.8061	10.8026	10.7729	10.7738	1750.83	9.37486	9.3585	9.18255	9.06559	9.24538	606.926	1.37868	1.41292	2.04169	1.02484	2.81483	2.88476	11.5577	1	2.73e-14	2.86e-11
D14Ertd449e	10.1404	9.9391	10.5915	10.1999	10.2177	1190.8	11.0963	10.8455	10.8476	10.7889	10.8946	1903.69	9.46347	9.41255	9.6266	9.1578	9.4151	682.699	9.53558	9.6215	9.35267	9.3815	9.47281	710.561	1.59866	1.74425	1.67586	2.78847	2.67913	1.04081	11.5272	1	5.52e-11	1.02e-08
LOC100048169	5.81559	6.70683	6.33217	5.14644	6.00026	64.0115	6.59657	7.59774	7.30119	7.50439	7.24997	152.216	7.57179	7.58551	7.5007	7.65743	7.57886	191.189	6.66961	6.65059	6.77578	6.86522	6.7403	106.913	2.37794	2.98679	1.67022	1.25604	1.42373	1.78826	11.503	1	6.92e-08	3.84e-06
LOC100047419	9.05167	8.83619	9.52641	9.68255	9.27421	619.176	8.33105	8.31507	8.23171	8.1247	8.25063	304.571	8.24658	8.36029	8.42918	8.25704	8.32328	320.299	9.59055	9.79909	9.59326	9.60589	9.6472	801.854	2.03295	1.93312	1.29503	1.05164	2.63274	2.50345	11.4489	1	3.34e-11	6.76e-09
Pif1	9.4809	9.37813	9.40665	9.43208	9.42444	687.13	9.55089	9.50581	9.535	9.53337	9.53127	739.942	9.42004	9.36803	9.5097	9.32105	9.4047	677.793	8.13884	8.39411	7.89798	7.62541	8.01408	258.512	1.07686	1.01378	2.65803	1.09169	2.86232	2.62191	11.3246	1	2.39e-12	9.7e-10
Raet1c	7.02458	7.7105	7.46216	6.96064	7.28947	156.441	6.90098	6.90392	6.88362	6.97648	6.91625	120.781	8.45921	8.25152	8.2887	8.29715	8.32415	320.492	8.23572	8.1338	8.15055	8.11805	8.15953	285.932	1.29524	2.04865	1.82774	2.6535	2.36736	1.12087	11.3134	1	1.3e-12	5.73e-10
LOC665032	13.8987	13.8017	13.949	13.9984	13.9119	15413.9	12.502	12.3463	12.6052	12.4216	12.4688	5668.62	13.8745	13.7801	13.9177	13.6098	13.7955	14219.1	14.0598	13.9063	13.9916	13.9135	13.9678	16022.3	2.71916	1.08402	1.03948	2.50839	2.8265	1.12682	11.3044	1	1.08e-11	2.94e-09
Iigp2	9.33727	9.36091	8.63515	9.04401	9.09433	546.597	7.59675	7.64972	7.4208	7.53808	7.55134	187.577	8.66268	8.67274	9.1096	8.80943	8.81361	449.948	8.99475	8.91334	8.70735	9.01124	8.90667	479.927	2.91399	1.2148	1.13892	2.39874	2.55856	1.06663	11.2916	1	3.96e-08	2.03e-06
Nt5c3	10.4717	10.3382	10.1961	10.2115	10.3044	1264.52	10.3859	10.3521	10.4036	10.3328	10.3686	1322.07	8.86696	8.86513	8.95601	8.81242	8.87513	469.548	10.338	10.276	10.2313	10.2927	10.2845	1247.22	1.04551	2.69305	1.01387	2.81561	1.06001	2.65621	11.2843	1	1.36e-14	1.59e-11
5930418K15Rik	11.7396	11.966	11.8452	11.9418	11.8731	3751.22	11.5757	11.3959	11.4498	11.5593	11.4952	2886.68	12.2356	12.2576	12.3567	12.1986	12.2621	4912.12	10.7289	10.8082	10.6979	10.5913	10.7066	1671.1	1.29949	1.30947	2.24476	1.70165	1.72741	2.93946	11.2223	1	3.69e-13	2.16e-10
Atp7a	8.55627	8.87709	8.93927	9.11112	8.87094	468.186	9.16206	8.96445	9.07124	8.98495	9.04568	528.47	7.86096	7.68081	7.81757	7.74907	7.7771	219.352	7.66556	7.79297	7.79346	7.95484	7.80171	223.125	1.12876	2.13441	2.09832	2.40923	2.3685	1.0172	11.1564	1	1.46e-10	2.12e-08
Atp10d	9.66031	9.75651	9.55328	9.54712	9.6293	791.972	8.00482	8.34527	7.93662	8.34915	8.15896	285.82	9.52662	9.29753	9.58616	9.46016	9.46762	708.006	9.56317	9.59222	9.51293	9.61521	9.57088	760.54	2.77087	1.11859	1.04133	2.4771	2.66091	1.0742	11.143	1	2.84e-10	3.42e-08
5330423I11Rik	7.17109	6.63945	6.63694	6.49578	6.73582	106.582	8.72779	8.15937	8.1286	8.22209	8.30946	317.247	7.27662	7.13074	7.08326	7.42517	7.22895	150.013	7.23087	6.96281	7.13405	7.29427	7.1555	142.567	2.97656	1.4075	1.33763	2.11479	2.22524	1.05223	11.114	1	2.51e-08	1.39e-06
2700017A04Rik	7.15977	7.62113	7.0407	6.95909	7.19517	146.542	8.68192	8.58433	8.74527	8.5978	8.65233	402.356	7.43101	7.25732	7.04929	7.19576	7.23335	150.472	7.40492	7.2935	7.32337	7.35106	7.34321	162.378	2.74567	1.02681	1.10806	2.67397	2.4779	1.07913	11.1115	1	7.06e-12	2.23e-09
D030013I16Rik	8.40083	8.10009	8.41549	8.31313	8.30739	316.791	7.43405	7.49905	7.6782	7.46762	7.51973	183.512	9.06184	9.16217	9.12589	8.92257	9.06812	536.754	8.68564	8.51048	8.76073	8.51085	8.61692	392.602	1.72627	1.69435	1.23931	2.9249	2.13938	1.36717	11.0914	1	1.47e-10	2.12e-08
Scg5	11.1394	11.0916	11.0718	11.1404	11.1108	2211.45	10.0046	9.88795	9.79001	9.89218	9.89369	951.259	10.0576	9.91906	10.0379	9.89823	9.97821	1008.65	11.2375	11.0559	10.9986	11.0705	11.0907	2180.83	2.32476	2.19249	1.01404	1.06033	2.29257	2.16213	11.0463	1	2.09e-12	8.66e-10
C430002D13Rik	7.37587	8.22582	8.31913	8.27369	8.04863	264.776	9.30603	9.17033	9.22686	9.32646	9.25742	612.013	8.08672	8.13866	7.99309	8.0241	8.06064	266.99	7.71917	7.6884	7.68115	7.80202	7.72269	211.232	2.31144	1.00836	1.25348	2.29227	2.89735	1.26397	11.0269	1	6.7e-14	5.12e-11
Tomm22	8.86257	8.65367	9.02497	8.8814	8.85565	463.252	10.1416	10.0544	10.1248	10.0576	10.0946	1093.39	8.91745	8.98761	8.67934	8.45258	8.75924	433.306	8.7676	8.87688	8.553	8.2825	8.61999	393.438	2.36025	1.06911	1.17744	2.52337	2.77906	1.10133	11.0106	1	2.16e-09	1.73e-07
Rnase4	10.2333	10.0449	10.1793	10.0562	10.1284	1119.33	8.65964	8.64258	8.59116	8.8338	8.68179	410.658	10.0462	10.0838	10.0664	9.86205	10.0146	1034.42	9.92138	9.8161	9.87819	10.0025	9.90453	958.432	2.72571	1.08209	1.16788	2.51894	2.33389	1.07929	10.9078	1	2.43e-10	3.07e-08
Scyl2	8.17549	7.6108	7.89174	7.69242	7.84261	229.542	5.77271	7.20119	6.54674	7.03899	6.63991	99.7265	7.41985	6.84935	6.50591	7.30353	7.01966	129.756	8.04102	7.94126	8.00671	7.83643	7.95635	248.371	2.30171	1.76902	1.08203	1.30112	2.49052	1.91414	10.8585	1	2.97e-05	0.000523926
Klk1b22	6.53293	6.09691	5.78748	6.81593	6.30831	79.2485	7.01235	6.63079	6.82396	6.63502	6.77553	109.556	7.82089	8.03639	7.47006	7.99409	7.83036	227.6	6.73977	6.79327	6.79491	6.71558	6.76088	108.45	1.38244	2.87198	1.36848	2.07747	1.0102	2.09867	10.8092	1	1.72e-08	1.21e-06
Twistnb	9.48185	9.28084	9.04804	9.41057	9.30532	632.676	9.85467	9.60579	9.86294	9.46794	9.69783	830.497	8.53993	8.58834	8.20736	7.97397	8.3274	321.216	9.74104	9.61614	9.79054	9.54841	9.67403	816.91	1.31267	1.96963	1.2912	2.58548	1.01663	2.54318	10.7188	1	1.84e-07	8.77e-06
Arv1	8.46926	8.28161	8.38077	8.13238	8.31601	318.689	8.54263	8.67244	8.63861	8.65292	8.62665	395.257	7.3575	7.30962	7.18803	7.34722	7.30059	157.651	8.55254	8.61706	8.78895	8.73897	8.67438	408.553	1.24026	2.02148	1.28198	2.50716	1.03364	2.5915	10.676	1	5.61e-13	2.86e-10
1190028F09	7.84443	7.78079	7.80764	8.13713	7.8925	237.618	8.804	8.70283	8.80069	8.76359	8.76778	435.877	7.61002	7.58618	7.64149	7.63027	7.61699	196.31	8.9312	8.89964	8.78825	8.83735	8.86411	465.975	1.83436	1.21042	1.96103	2.22035	1.06905	2.37367	10.6689	1	2.36e-15	3.99e-12
LOC666621	8.26818	8.06187	8.42188	8.60981	8.34043	324.131	6.76958	7.02999	6.94309	6.98096	6.9309	122.014	8.26053	8.3923	8.34292	7.79283	8.19714	293.485	8.23628	8.31271	7.93257	7.72972	8.05282	265.547	2.65651	1.10442	1.22062	2.40534	2.17636	1.10521	10.6685	1	3.43e-06	8.65e-05
Tmem181	7.31689	7.83683	7.07387	7.53372	7.44033	173.685	7.24029	7.78494	7.43776	7.75609	7.55477	188.024	8.33951	8.40702	8.45397	8.21875	8.35481	327.378	6.5784	6.31981	7.24495	7.28487	6.85701	115.922	1.08256	1.8849	1.49829	1.74116	1.62199	2.82413	10.653	1	2.45e-06	7.46e-05
4933434L15Rik	8.07194	7.7992	7.90095	8.05227	7.95609	248.325	7.95034	8.01614	8.08888	7.84157	7.97423	251.468	9.25429	9.41183	9.22533	9.26756	9.28975	625.884	8.04368	8.01557	7.93785	7.87285	7.96749	250.295	1.01266	2.52042	1.00793	2.48892	1.00469	2.50059	10.5352	1	4.03e-11	8.34e-09
Ube2cbp	8.58575	8.5244	8.40542	8.62272	8.53457	370.819	8.54609	8.56791	8.46398	8.43466	8.50316	362.832	7.46652	7.66486	7.53535	7.38222	7.51224	182.561	7.30908	7.5186	7.39419	7.32613	7.387	167.382	1.02201	2.0312	2.2154	1.98745	2.16769	1.09068	10.5144	1	1.6e-10	2.24e-08
LOC100044862	10.5366	10.4963	10.3892	10.473	10.4738	1422.07	10.6261	10.5801	10.4939	10.3857	10.5214	1469.83	9.29209	9.33513	9.2869	8.79815	9.17806	579.259	10.5389	10.4953	10.4084	10.2778	10.4301	1379.67	1.03359	2.45498	1.03073	2.53744	1.06535	2.38178	10.5039	1	2.1e-11	4.68e-09
Spna1	7.62297	7.58793	7.44084	7.2004	7.46304	176.44	8.81098	8.96905	8.73692	8.73635	8.81332	449.857	7.70193	7.44058	7.51503	7.50522	7.54069	186.197	7.78734	7.71695	7.66703	7.6277	7.69975	207.901	2.54963	1.0553	1.17831	2.41602	2.1638	1.11656	10.4796	1	4.62e-09	3.41e-07
Gsbs	7.78643	7.39694	7.52944	7.48489	7.54943	187.328	7.62165	7.69974	8.03594	7.73325	7.77265	218.675	6.79764	6.19823	5.70553	6.85057	6.38799	83.7487	7.31764	7.56821	7.77062	7.61655	7.56825	189.789	1.16734	2.23679	1.01314	2.61109	1.1522	2.26618	10.4467	1	5.62e-06	0.000148134
Srp54	7.68854	8.03445	7.85959	7.99033	7.89323	237.738	8.48265	8.28782	8.07991	8.29883	8.2873	312.411	9.17245	9.17882	9.05322	9.31847	9.18074	580.335	7.84176	7.77256	7.89698	7.97214	7.87086	234.081	1.3141	2.44107	1.01562	1.8576	1.33463	2.47921	10.4422	1	1.66e-11	4.07e-09
Aqr	7.6779	7.60928	7.75789	7.77016	7.70381	208.486	8.85015	8.70919	8.85369	8.69226	8.77632	438.466	8.87365	8.84024	8.70142	8.75785	8.79329	443.654	7.72316	7.65446	7.75612	7.75086	7.72115	211.008	2.10309	2.12797	1.01209	1.01183	2.07796	2.10255	10.4355	1	2.14e-10	3.2e-08
AB041568	8.87115	8.91483	8.84836	8.83155	8.86647	466.74	7.3896	7.68417	7.34094	7.68349	7.52455	184.126	8.78654	8.73242	8.72556	8.82061	8.76628	435.425	8.70009	8.5397	8.45081	8.5718	8.5656	378.88	2.53489	1.07192	1.23189	2.36482	2.05772	1.14924	10.4105	1	2.33e-11	5.14e-09
Taf6	9.05812	8.7923	9.08413	9.07373	9.00207	512.735	9.13021	8.99957	9.20196	8.82652	9.03957	526.236	7.94414	7.75424	7.49413	7.68817	7.72017	210.864	9.05613	9.08623	9.00962	8.77828	8.98257	505.85	1.02633	2.43159	1.01361	2.49561	1.0403	2.39893	10.4064	1	1.58e-14	1.75e-11
A730085F06Rik	7.48074	7.81089	8.01606	7.5571	7.7162	210.284	8.45244	8.51455	8.24975	8.56132	8.44451	348.379	8.52824	8.46165	8.41325	8.48142	8.47114	354.868	7.20687	7.00027	7.35721	7.41509	7.24486	151.677	1.6567	1.68756	1.38639	1.01863	2.29685	2.33963	10.3858	1	6.09e-10	7.75e-08
C330011F01Rik	6.83856	7.14631	7.03346	6.89438	6.97818	126.079	8.41074	8.2866	8.29553	8.30617	8.32476	320.628	7.38936	7.27917	7.37812	7.50036	7.38675	167.353	7.17964	7.29484	7.06929	7.08722	7.15775	142.79	2.54308	1.32737	1.13254	1.91588	2.24546	1.17203	10.3364	1	1.59e-10	2.24e-08
2900016B01Rik	7.01045	7.14081	7.16693	7.46985	7.19701	146.729	6.14662	7.02546	6.63822	6.86656	6.66921	101.773	6.66974	6.10448	6.04941	6.76547	6.39727	84.2891	7.71676	7.68593	7.73045	7.66517	7.69958	207.876	1.44172	1.74078	1.41674	1.20743	2.04254	2.46622	10.3154	1	1.52e-06	5.15e-05
6530443I23Rik	7.846	7.40248	7.9199	7.38791	7.63907	199.338	8.69799	8.07294	8.47835	8.16246	8.35293	326.952	8.30631	8.26448	8.37259	8.1267	8.26752	308.156	7.22715	7.18608	6.94992	7.06843	7.10789	137.94	1.64019	1.5459	1.44511	1.06099	2.37025	2.23399	10.2964	1	2.08e-08	1.19e-06
Supt16h	8.37554	8.33401	8.23376	8.15259	8.27398	309.539	9.5797	9.53749	9.5978	9.49862	9.5534	751.381	8.23521	8.19033	8.23411	8.42629	8.27149	309.005	8.21036	8.29622	8.34569	8.25424	8.27663	310.108	2.42742	1.00173	1.00184	2.43161	2.42296	1.00357	10.2891	1	4.77e-12	1.62e-09
Msi1h	7.4855	7.75318	7.9401	7.34037	7.62978	198.059	8.36127	8.6083	8.75927	8.51241	8.56031	377.494	7.9378	7.85585	7.84746	7.88414	7.88131	235.782	7.04575	7.10251	7.27513	7.30808	7.18287	145.298	1.90597	1.19047	1.36313	1.60103	2.59807	1.62275	10.2814	1	2.91e-11	6.09e-09
D930048J18Rik	8.06517	8.12585	8.00764	7.98149	8.04504	264.118	6.67322	6.82576	6.59392	6.8731	6.7415	107.002	8.07284	8.05698	8.04465	7.74266	7.97928	252.35	7.9803	8.2175	7.90537	7.76909	7.96807	250.396	2.46834	1.04663	1.0548	2.35836	2.34009	1.00781	10.276	1	1.7e-09	1.45e-07
Fgfr1op2	8.57548	8.29902	8.42209	8.37613	8.41818	342.077	9.50344	9.54691	9.48995	9.48456	9.50622	727.205	8.45686	8.40609	8.26456	7.9561	8.2709	308.88	8.39061	8.57461	8.02577	7.85695	8.21199	296.52	2.12585	1.10748	1.15364	2.35433	2.45246	1.04168	10.2354	1	2.99e-08	1.61e-06
LOC673578	9.27897	9.2977	9.20446	9.41515	9.29907	629.94	8.27524	8.05553	8.01586	8.01846	8.09127	272.719	9.45435	9.5172	9.36762	9.2395	9.39467	673.096	9.36359	9.16293	9.12824	8.94061	9.14884	567.643	2.30985	1.06851	1.10975	2.46809	2.08142	1.18577	10.2234	1	1.26e-08	7.95e-07
C730004I03Rik	7.65808	7.71917	7.99113	8.01321	7.84539	229.985	8.41573	7.59534	7.57796	7.39373	7.74569	214.627	7.72454	8.07587	8.01767	7.597	7.85377	231.324	9.04527	9.11274	9.10182	8.93931	9.04979	529.977	1.07156	1.00582	2.3044	1.07779	2.46929	2.29106	10.2199	1	6.42e-08	3e-06
A430071O12Rik	5.7734	6.76216	6.44027	6.5229	6.37468	82.9794	7.37823	7.49735	7.29037	7.33728	7.37581	166.089	7.67342	7.58301	7.6187	7.32778	7.55073	187.498	6.85418	6.14757	6.62088	6.79076	6.60335	97.2312	2.00156	2.25957	1.17175	1.1289	1.70818	1.92837	10.1983	1	1.93e-07	9.08e-06
Hebp1	11.1004	11.0569	10.6529	10.8199	10.9075	1920.83	9.49152	9.5698	9.51015	9.50206	9.51838	733.362	10.2428	10.3548	10.7683	10.1832	10.3873	1339.3	10.2917	10.1545	10.23	10.4441	10.2801	1243.41	2.61921	1.43421	1.54481	1.82624	1.69549	1.07712	10.1971	1	8.3e-07	2.66e-05
B930046C15Rik	6.75181	6.98194	7.0946	6.74767	6.89401	118.933	7.02326	7.10915	7.29349	7.12436	7.13757	140.806	8.27301	8.27858	8.21842	8.1227	8.22318	298.829	7.37106	7.38276	7.25759	7.32078	7.33305	161.238	1.18391	2.51258	1.3557	2.12227	1.1451	1.85335	10.1729	1	3.58e-10	4.8e-08
Ttc30b	7.89142	7.99444	7.95398	7.91583	7.93892	245.387	7.85633	8.04636	8.05445	8.09383	8.01274	258.271	8.17836	8.10026	7.86568	8.13098	8.06882	268.508	9.34509	9.28242	9.12824	9.13835	9.22353	597.803	1.0525	1.09422	2.43616	1.03964	2.31463	2.22639	10.1635	1	3.67e-11	7.22e-09
Exoc7	9.74055	9.55432	9.76148	9.72362	9.69499	828.864	9.78893	9.69108	9.63988	9.45659	9.64412	800.145	9.67796	9.59124	9.49858	9.40805	9.54396	746.479	8.51253	8.72421	8.28321	8.15358	8.41838	342.126	1.03589	1.11036	2.42269	1.07189	2.33874	2.18188	10.1615	1	7.45e-10	7.63e-08
Stk25	8.23968	8.17808	8.19942	8.15769	8.19372	292.789	9.60089	9.61371	9.44238	9.4706	9.5319	740.264	8.31739	8.43514	8.5034	8.54773	8.45092	349.928	8.47434	8.49777	8.45438	8.37299	8.44987	349.675	2.52832	1.19516	1.19429	2.11547	2.11701	1.00072	10.151	1	2.53e-12	1.01e-09
4933427D14Rik	9.23486	9.4399	9.25233	9.37319	9.32507	641.395	9.85625	9.80962	9.81493	9.75291	9.80843	896.666	8.72732	8.45024	8.54188	8.46154	8.54524	373.572	9.6911	9.68343	9.75502	9.70605	9.7089	836.892	1.39799	1.71692	1.3048	2.40025	1.07142	2.24024	10.1316	1	1.21e-11	3.34e-09
Uap1	9.36932	9.14615	9.53802	9.62746	9.42024	685.131	10.4687	10.3451	10.3091	10.2893	10.3531	1307.92	9.2768	9.48344	9.19878	9.09897	9.2645	615.024	9.14061	9.30797	8.9061	8.8243	9.04475	528.129	1.90901	1.11399	1.29728	2.12662	2.47652	1.16453	10.088	1	4.48e-09	3.32e-07
Mrps12	11.5308	11.3717	11.3656	11.457	11.4313	2761.54	11.4327	11.4342	11.5261	11.4544	11.4618	2820.7	10.52	10.4458	10.4799	10.3645	10.4526	1401.32	10.3913	10.4879	10.4706	10.3916	10.4354	1384.71	1.02142	1.97067	1.99431	2.01289	2.03704	1.012	10.0483	1	7.2e-12	2.24e-09
Atg3	7.82359	7.41139	7.54477	7.65137	7.60778	195.06	8.51965	8.68906	8.54867	8.57329	8.58267	383.39	8.59273	8.51117	8.3944	8.50487	8.50079	362.237	7.5407	7.46274	7.54427	7.49487	7.51064	182.36	1.96549	1.85705	1.06965	1.05839	2.10238	1.98639	10.0393	1	2.49e-11	5.29e-09
Fam20b	8.49227	8.23452	7.66399	8.11868	8.12736	279.628	7.24151	7.82093	7.21471	7.92154	7.54967	187.361	8.09038	7.71761	7.71482	8.0071	7.88248	235.973	8.8551	8.84939	8.94817	8.76416	8.8542	462.787	1.49246	1.185	1.65501	1.25946	2.47003	1.96118	10.0231	1	5.87e-08	2.82e-06
Rere	6.00759	6.35198	5.88537	5.90294	6.03697	65.6613	7.42107	7.18328	7.68435	7.1588	7.36187	164.492	6.79389	6.1982	6.25262	6.91979	6.54113	93.1268	6.1879	5.79086	6.81747	6.85416	6.4126	85.189	2.50516	1.41829	1.2974	1.76632	1.93091	1.09318	10.0113	1	0.000371675	0.00409588
Syt4	9.15427	9.072	9.09502	9.39303	9.17858	579.466	9.42989	9.13847	9.33178	9.17774	9.26947	617.148	8.13442	8.17807	8.13088	8.26382	8.1768	289.375	8.41035	8.3364	8.25978	8.37743	8.34599	325.382	1.06503	2.00248	1.78088	2.13269	1.89669	1.12443	10.0022	1	9.99e-11	1.61e-08
LOC668631	9.88458	10.1225	10.2378	10.1489	10.0985	1096.33	8.91481	8.8419	9.02556	8.9615	8.93594	489.764	10.1274	10.2632	10.2925	10.0735	10.1891	1167.45	10.0652	10.0495	10.1231	9.95259	10.0476	1058.35	2.23848	1.06488	1.03589	2.3837	2.16093	1.10309	9.98697	1	3.71e-12	1.36e-09
6430706D22Rik	10.5938	10.6479	10.7953	10.7529	10.6975	1660.58	11.7922	11.5352	11.7792	11.5989	11.6764	3272.95	10.9207	10.8092	11.0227	10.8312	10.896	1905.51	10.3863	10.4485	10.5037	10.189	10.3819	1334.29	1.97097	1.1475	1.24454	1.71763	2.45296	1.42811	9.9617	1	2.84e-12	1.08e-09
F730021A14Rik	7.2366	7.37295	7.71881	7.06364	7.348	162.918	8.4775	7.66811	7.74217	7.81278	7.92514	243.055	6.59858	6.92321	6.45831	6.74113	6.68031	102.559	7.72391	7.69916	7.6274	7.83185	7.72058	210.924	1.49189	1.58853	1.29466	2.36991	1.15234	2.05661	9.95393	1	8.65e-09	6.69e-07
2210419D22Rik	12.5438	12.642	12.6863	12.7044	12.6441	6401.3	11.7912	11.4754	11.7191	11.6548	11.6601	3236.27	11.805	11.67	11.8055	11.731	11.7529	3451.21	12.7779	12.6551	12.6014	12.6758	12.6775	6551.21	1.97799	1.8548	1.02342	1.06642	2.02431	1.89823	9.84516	1	6.14e-11	1.08e-08
4832420L08Rik	8.2984	7.84713	8.13072	8.03067	8.07673	269.984	9.27488	9.25669	9.23619	9.18351	9.23782	603.754	9.17055	9.25039	9.46136	9.19699	9.26982	617.297	8.94916	9.21666	8.82711	8.84006	8.95825	497.395	2.23626	2.28642	1.84231	1.02243	1.21383	1.24106	9.84231	1	3.75e-05	0.000711014
Cntn2	8.27171	7.36093	8.23201	8.25825	8.03072	261.51	8.19525	8.23145	8.28272	8.16466	8.21852	297.867	7.79974	7.81737	7.76558	7.88477	7.81686	225.481	8.93151	8.92139	9.26293	9.12626	9.06052	533.934	1.13903	1.15979	2.04173	1.32103	1.79253	2.36798	9.82208	1	3.53e-12	1.3e-09
C130067A03Rik	8.39471	8.72403	8.73405	9.06372	8.72913	424.355	8.44624	8.21434	8.45663	7.92788	8.26127	306.825	7.50175	7.633	7.31116	7.25481	7.42518	171.871	8.28032	8.37566	8.29397	8.04165	8.2479	303.994	1.38305	2.46904	1.39593	1.78521	1.00931	1.76874	9.81129	1	2.45e-07	1.12e-05
Usp25	7.56541	7.01279	6.73439	6.97411	7.07168	134.52	8.01969	7.56875	7.99856	7.42321	7.75255	215.651	6.79583	6.65794	6.4816	6.79558	6.68274	102.732	8.01507	8.05387	7.55542	7.49695	7.78033	219.843	1.60311	1.30943	1.63428	2.09916	1.01944	2.13996	9.80538	1	1.96e-06	6.18e-05
Rsad2	8.26503	8.66472	7.24898	8.20172	8.09511	273.446	6.33015	7.3821	6.64234	7.33078	6.92134	121.208	8.0553	7.9636	8.32431	8.04079	8.096	273.614	8.13476	7.5692	8.10217	8.10609	7.97805	252.135	2.25601	1.00062	1.08452	2.2574	2.08019	1.08519	9.76392	1	0.000329255	0.00372126
Gnaq	8.74849	8.9577	8.28649	8.68596	8.66966	407.219	9.71146	9.79921	9.76741	9.69754	9.7439	857.448	9.87023	9.98057	9.69906	9.86982	9.85492	926.033	9.37575	9.44453	9.35839	9.39911	9.39445	672.992	2.10562	2.27404	1.65265	1.07999	1.27408	1.37599	9.76237	1	3.31e-08	2.06e-06
2700089E24Rik	6.80228	7.04005	6.80893	6.75016	6.85036	115.389	8.31997	7.95325	8.32049	7.83243	8.10653	275.619	7.28845	7.12854	6.72024	7.47551	7.15318	142.339	7.12727	7.03704	7.4161	7.421	7.25035	152.256	2.38862	1.23356	1.3195	1.93636	1.81024	1.06967	9.75795	1	1.48e-05	0.000298603
Slc15a2	8.28981	8.2696	8.21252	8.3106	8.27063	308.822	7.82506	7.7541	8.69758	7.82368	8.0251	260.493	7.98829	8.07403	8.06285	8.46928	8.14861	283.776	9.24985	9.22601	9.21425	9.23956	9.23242	601.498	1.18553	1.08826	1.94772	1.08938	2.30907	2.11962	9.73958	1	7.59e-16	1.88e-12
Pop4	10.8254	10.8878	11.1887	11.0262	10.982	2022.64	11.0808	11.2159	11.1551	11.0368	11.1221	2228.93	10.1506	10.2937	10.1841	10.1889	10.2043	1179.79	10.0992	10.0329	10.1325	10.0641	10.0822	1084.03	1.10199	1.7144	1.86586	1.88925	2.05616	1.08834	9.71601	1	6.1e-11	1.08e-08
Rpain	8.50648	8.57925	8.41604	8.47365	8.49386	360.501	8.86466	8.62451	8.83213	8.59547	8.72919	424.375	8.54959	8.57877	8.66216	8.41851	8.55226	375.393	7.37971	7.59287	7.58374	7.50184	7.51454	182.853	1.17718	1.04131	1.97153	1.13048	2.32085	2.05298	9.69434	1	1.54e-11	3.73e-09
Vwa5a	8.61492	8.69879	8.42678	8.45743	8.54948	374.671	8.43777	8.48708	8.38397	8.3956	8.4261	343.962	8.52784	8.47566	8.46135	8.56144	8.50657	363.692	9.62027	9.59838	9.59397	9.6119	9.60613	779.351	1.08928	1.03019	2.08009	1.05736	2.26581	2.14289	9.66562	1	3.21e-14	3.04e-11
Ddx6	8.11767	8.01922	8.43807	8.52438	8.27484	309.724	8.47511	8.6915	8.88961	8.36579	8.6055	389.505	8.67144	8.85726	8.57126	8.36974	8.61742	392.738	7.39712	7.29607	7.64777	7.58065	7.4804	178.577	1.25759	1.26803	1.7344	1.0083	2.18116	2.19927	9.64875	1	1e-05	0.000213482
Idb2	8.6467	8.21777	9.07651	8.81731	8.68958	412.879	9.75337	9.70972	9.85535	9.66458	9.74575	858.548	8.90593	8.92069	8.81538	8.71223	8.83856	457.795	8.56311	8.36467	8.62751	8.68848	8.56094	377.66	2.07942	1.10879	1.09326	1.8754	2.27334	1.21219	9.64239	1	1.95e-09	1.62e-07
2310007O11Rik	10.0551	9.9405	9.71537	10.0018	9.92818	974.27	9.17673	9.17736	9.20683	9.1892	9.18753	583.072	10.1427	10.2133	10.3255	10.1687	10.2126	1186.55	9.31786	9.09831	9.17024	9.1525	9.18473	581.942	1.67093	1.21789	1.67417	2.035	1.00194	2.03895	9.63888	1	9.45e-13	4.17e-10
Med18	8.21408	8.35889	8.28649	8.36427	8.30593	316.471	8.52616	8.60167	8.5753	8.51495	8.55452	375.982	8.38559	8.50132	8.52445	8.29696	8.42708	344.195	7.22892	7.14365	7.57229	7.53823	7.37077	165.51	1.18804	1.0876	1.9121	1.09235	2.27166	2.0796	9.63135	1	1.61e-09	1.41e-07
2310005L22Rik	8.87366	9.15082	9.01997	9.02174	9.01655	517.906	9.11289	9.08575	9.17148	8.95046	9.08014	541.247	9.00221	9.03474	9.08563	8.96314	9.02143	519.662	7.92538	7.99417	7.8965	7.86695	7.92075	242.316	1.04507	1.00339	2.13731	1.04154	2.23364	2.14456	9.6055	1	2.21e-14	2.59e-11
Tia1	10.0344	9.99515	10.0246	9.93202	9.99654	1021.54	10.0492	9.92544	9.96397	10.0524	9.99777	1022.42	9.13519	9.0868	9.11993	9.08193	9.10596	551.021	9.05545	9.13038	9.05072	8.97011	9.05167	530.668	1.00086	1.85391	1.92502	1.8555	1.92667	1.03835	9.60031	1	3.7e-12	1.36e-09
3110021A11Rik	7.87334	7.92075	7.998	7.9726	7.94117	245.771	8.84522	8.82403	8.88594	8.80938	8.84114	458.616	8.13977	8.07011	7.77227	7.72469	7.92671	243.32	8.84401	8.94907	8.83276	8.83752	8.86584	466.534	1.86603	1.01007	1.89825	1.88483	1.01727	1.91737	9.59382	1	1.64e-10	2.58e-08
9030016H15Rik	8.11968	8.44888	8.37991	8.93543	8.47097	354.827	9.20276	8.98978	9.0861	8.8663	9.03624	525.022	7.9184	7.88692	7.63844	7.98493	7.85717	231.87	8.89809	8.77318	8.84398	8.55432	8.76739	435.76	1.47966	1.53028	1.22809	2.26429	1.20484	1.87933	9.5865	1	6.4e-07	2.44e-05
1110004P21Rik	10.165	10.3879	10.2512	10.1788	10.2457	1214.16	9.56948	9.49986	9.41627	9.55548	9.51027	729.25	9.15072	9.12236	9.40738	8.95953	9.16	572.05	10.1479	10.2031	9.89149	10.1304	10.0932	1092.35	1.66494	2.12246	1.11151	1.2748	1.4979	1.90953	9.58115	1	1.68e-08	1.19e-06
4933439J20Rik	8.92764	9.1321	9.02696	8.5526	8.90983	480.978	9.50345	9.08725	9.37493	9.28503	9.31266	635.903	8.40948	8.23086	8.43293	8.27499	8.33707	323.375	8.10479	8.4883	8.12697	8.19144	8.22787	299.804	1.32211	1.48737	1.60431	1.96646	2.12107	1.07862	9.57993	1	1.98e-08	1.14e-06
Cln5	9.75284	9.56795	9.66066	9.63776	9.6548	806.093	10.6266	10.375	10.4754	10.5418	10.5047	1452.88	10.4309	10.46	10.6444	10.512	10.5118	1460.05	9.59513	9.64769	9.53694	9.43411	9.55347	751.416	1.80238	1.81127	1.07276	1.00493	1.93352	1.94306	9.56793	1	2.66e-09	2.1e-07
Gstk1	9.81006	9.59898	9.80947	9.67951	9.7245	845.995	9.64869	9.75469	9.66647	9.66571	9.68389	822.512	9.74662	9.76127	9.82511	9.81693	9.78748	883.743	8.7374	8.52614	8.68741	8.59003	8.63524	397.619	1.02855	1.04462	2.12765	1.07444	2.06859	2.22259	9.56644	1	7.33e-12	2.35e-09
Gem	5.91778	6.21038	6.40836	6.08047	6.15425	71.2219	6.42495	6.81528	6.32622	6.78507	6.58788	96.1942	7.02156	6.57389	6.25852	6.89066	6.68615	102.975	7.61296	7.32584	7.36076	7.19908	7.37466	165.956	1.35063	1.44584	2.33013	1.07049	1.72522	1.61161	9.53392	1	2.96e-05	0.000523475
Tagap	9.09303	9.08527	9.07889	9.20445	9.11541	554.64	9.29122	9.17864	9.28474	9.23194	9.24663	607.455	8.17672	8.02217	7.96245	8.16481	8.08154	270.885	9.07903	9.17577	9.09451	8.99494	9.08606	543.472	1.09522	2.04751	1.02055	2.24249	1.11773	2.00628	9.52979	1	9.45e-11	1.75e-08
C130082I06Rik	6.78304	6.97836	7.0074	7.35121	7.03	130.69	5.31546	6.76389	6.61033	6.71468	6.35109	81.6335	6.76834	6.3052	5.42488	6.81893	6.32934	80.4119	7.37921	7.24809	7.45061	7.32256	7.35012	163.157	1.60093	1.62525	1.24843	1.01519	1.99865	2.02901	9.51747	1	1.7e-05	0.00037151
LOC381663	7.01801	6.76264	6.62718	6.62119	6.75726	108.178	7.76827	7.78087	7.36555	7.81127	7.68149	205.285	7.55077	7.46612	7.5563	7.65496	7.55704	188.319	6.66119	6.3059	6.95651	7.00741	6.73275	106.356	1.89767	1.74084	1.01713	1.09009	1.93018	1.77066	9.44657	1	4.21e-06	0.000102498
A630076G18Rik	7.55928	7.31446	7.79106	7.11158	7.44409	174.139	8.28916	8.28183	8.21433	8.40539	8.29768	314.666	8.31865	8.31841	8.05414	8.36738	8.26464	307.543	7.45672	7.261	7.36189	7.37006	7.36242	164.554	1.80698	1.76608	1.05825	1.02316	1.91223	1.86895	9.43565	1	2.08e-09	1.71e-07
Wdr92	7.79549	7.578	7.69146	7.64516	7.67753	204.723	8.24194	8.23396	8.29543	8.33967	8.27775	310.35	8.12904	7.97074	7.78343	7.84081	7.931	244.045	7.15376	6.88208	7.26305	7.18409	7.12074	139.174	1.51595	1.19207	1.47099	1.27169	2.22994	1.75353	9.43417	1	4.66e-09	3.43e-07
Wfdc2	10.6757	10.3553	10.2059	10.3117	10.3871	1339.18	10.6217	10.566	10.5605	10.7161	10.6161	1569.48	9.87756	9.88499	9.86347	9.85168	9.86943	935.391	9.56789	9.55156	9.5031	9.56772	9.54757	748.349	1.17197	1.43168	1.78952	1.67789	2.09726	1.24994	9.41825	1	3.07e-14	3.04e-11
B930010D08Rik	7.50049	7.47728	7.79109	7.81507	7.64598	200.295	7.83925	8.04812	7.63897	8.00289	7.88231	235.945	6.96333	6.9816	6.42805	7.20746	6.89511	119.024	8.01736	7.89886	8.13381	8.01229	8.01558	258.78	1.17799	1.68281	1.29199	1.98233	1.09678	2.17418	9.40608	1	5.27e-07	2.08e-05
Hbb-bh1	12.7587	12.5107	12.897	13.0709	12.8093	7177.72	13.3819	13.5235	13.6007	13.1939	13.425	10998.4	13.6188	13.8093	14.023	13.3433	13.6986	13295	12.7525	12.5833	12.9138	12.465	12.6787	6556.23	1.5323	1.85226	1.09479	1.20881	1.67755	2.02784	9.39357	1	2.51e-06	7.6e-05
S100a8	10.1655	10.1919	10.047	9.73405	10.0346	1048.87	9.83993	9.73781	9.44639	9.84119	9.71633	841.214	9.80828	9.69311	9.48871	9.65887	9.66224	810.261	10.9831	10.4341	10.7225	10.8439	10.7459	1717.25	1.24685	1.29448	1.63724	1.0382	2.04139	2.11938	9.37754	1	7.27e-08	4e-06
C030003H22Rik	8.99383	8.92404	8.84878	8.93574	8.9256	486.264	8.04575	8.05069	7.92879	7.94822	7.99336	254.825	8.12308	8.04908	8.13801	8.12582	8.109	276.09	8.91345	8.87952	8.8809	8.86027	8.88353	472.291	1.90823	1.76125	1.02958	1.08345	1.85339	1.71064	9.34655	1	2.6e-12	1.01e-09
A930005H10Rik	8.61959	8.58744	8.21327	8.38751	8.45195	350.18	8.25285	8.04488	7.81358	7.85368	7.99125	254.451	9.11189	9.13366	9.23541	9.16833	9.16232	572.972	8.53173	8.57652	8.54702	8.46663	8.53047	369.768	1.37622	1.63622	1.05594	2.2518	1.4532	1.54955	9.32292	1	7.4e-07	2.76e-05
4933439C20Rik	9.35401	9.24196	9.60993	9.77568	9.49539	721.77	9.30534	9.00078	9.06889	9.1967	9.14293	565.321	10.2289	10.217	10.4378	10.0621	10.2365	1206.37	9.23694	9.46	9.21999	9.09361	9.25263	609.986	1.27674	1.67141	1.18326	2.13395	1.07901	1.9777	9.32207	1	3.8e-07	1.59e-05
Prr3	8.86688	8.64646	8.81604	8.5689	8.72457	423.017	8.93075	8.87013	9.0524	9.00815	8.96536	499.852	8.96036	8.97613	8.82384	9.10866	8.96725	500.507	7.69598	8.04356	7.9333	7.95743	7.90757	240.113	1.18164	1.18318	1.76174	1.00131	2.08174	2.08447	9.29408	1	6.52e-08	3.03e-06
1110020G09Rik	7.64984	7.43476	7.45769	7.46758	7.50247	181.329	7.57248	7.77478	7.6664	7.60941	7.65577	201.658	8.08837	7.87017	7.4731	7.71244	7.78602	220.711	6.46053	5.99558	7.09224	7.20146	6.68745	103.068	1.11211	1.21718	1.75932	1.09448	1.95655	2.14141	9.28105	1	5.48e-06	0.00014553
Hist1h4i	7.61632	8.15156	8.0571	8.09357	7.97964	252.412	8.80212	8.84037	8.82562	8.7269	8.79876	445.338	7.72179	7.73831	7.58538	7.78703	7.70813	209.111	8.0007	7.59826	7.89172	7.79643	7.82178	226.251	1.76433	1.20707	1.11563	2.12967	1.96834	1.08196	9.267	1	1.19e-10	1.87e-08
2810484G07Rik	9.91366	9.90483	9.73447	9.8038	9.83919	915.991	9.51131	9.70099	9.54207	9.53896	9.57333	761.832	10.3356	10.4962	10.8082	10.5298	10.5424	1491.38	9.41069	9.40384	9.51691	9.54236	9.46845	708.416	1.20235	1.62816	1.29301	1.95763	1.0754	2.10524	9.2618	1	2.36e-11	5.16e-09
Dlgap5	8.20034	8.2178	8.21214	8.22729	8.21439	297.015	9.04844	9.38955	9.20639	9.2242	9.21715	595.165	8.54986	8.36122	8.13241	8.30083	8.33608	323.155	8.27666	8.09295	8.15757	8.01267	8.13497	281.105	2.00382	1.08801	1.0566	1.84173	2.11723	1.14959	9.25699	1	1.23e-11	3.17e-09
D3Ertd254e	7.91631	7.65282	8.25357	8.1403	7.99075	254.364	8.2593	8.09316	8.25906	8.13219	8.18593	291.213	8.32086	8.15821	8.08958	8.23139	8.20001	294.069	7.07775	7.02652	7.17905	7.29799	7.14533	141.566	1.14487	1.15609	1.79679	1.00981	2.05709	2.07726	9.24191	1	4.26e-08	2.15e-06
Smg7	10.6203	10.6952	10.5407	10.5814	10.6094	1562.24	10.5401	10.5013	10.5316	10.4825	10.5139	1462.16	10.5216	10.3736	10.5476	10.4722	10.4787	1426.96	9.64394	9.55217	9.46991	9.43956	9.5264	737.447	1.06845	1.09481	2.11845	1.02467	1.98273	1.93499	9.2241	1	2.53e-14	2.79e-11
Serpina1b	10.6392	10.841	10.4494	10.5615	10.6228	1576.78	10.8675	10.9299	10.7879	11.0704	10.9139	1929.39	9.83188	9.93363	10.1286	9.79169	9.92146	969.743	10.1688	9.95337	9.97619	10.1762	10.0686	1073.89	1.22363	1.62598	1.46829	1.98959	1.79663	1.1074	9.21152	1	1.07e-06	3.28e-05
LOC433955	12.0453	11.9018	12.4436	11.9234	12.0785	4325.08	11.766	11.7774	11.7765	11.7435	11.7658	3482.36	12.5866	12.7824	12.6779	12.7826	12.7074	6688.1	12.7092	12.715	12.722	12.7046	12.7127	6712.83	1.242	1.54635	1.55207	1.92057	1.92767	1.0037	9.19235	1	1.85e-12	7.82e-10
Clstn1	9.03056	9.05277	8.96974	8.86953	8.98065	505.178	8.76737	8.69804	8.97831	8.77933	8.80576	447.506	8.21205	7.92433	7.67808	7.79626	7.90268	239.301	8.61218	8.82278	8.62473	8.37807	8.60944	390.57	1.12888	2.11106	1.29344	1.87006	1.14577	1.63213	9.18134	1	1.07e-07	5.56e-06
BC056474	9.31819	9.22341	8.95857	9.01034	9.12763	559.358	10.0761	10.0713	10.1132	10.0404	10.0753	1078.84	8.99742	8.95127	8.97808	9.0894	9.00404	513.437	9.19046	9.20355	9.36154	9.27263	9.25705	611.855	1.92872	1.08944	1.09385	2.10122	1.76323	1.19169	9.16814	1	4.53e-10	5.17e-08
Entpd4	9.05195	9.02385	8.91024	8.93279	8.97971	504.848	10.0405	9.95969	9.99894	10.0559	10.0137	1033.8	9.14533	9.13254	9.22502	9.30973	9.20315	589.421	8.98762	8.95744	9.02479	9.00349	8.99333	509.639	2.04774	1.16752	1.00949	1.75392	2.02849	1.15655	9.16372	1	4.2e-12	1.52e-09
9930105H17Rik	9.80602	9.69152	9.996	9.85111	9.83616	914.072	10.0835	10.0477	10.0825	9.89832	10.028	1044.07	10.4308	10.5311	10.5759	10.419	10.4892	1437.35	9.27967	9.44358	9.49989	9.33885	9.3905	671.153	1.14222	1.57247	1.36194	1.37669	1.55563	2.14162	9.15057	1	8.2e-14	5.62e-11
Stfa1	9.31222	8.93868	9.26192	8.7552	9.06701	536.341	9.67828	9.66716	9.40914	9.79238	9.63674	796.063	8.60352	8.52327	8.3984	8.52882	8.5135	365.443	9.32467	8.73382	9.20504	9.29608	9.1399	564.137	1.48425	1.46764	1.05183	2.17835	1.41112	1.54371	9.13689	1	1.4e-05	0.000318837
BC068157	8.876	9.08201	9.21441	9.10857	9.07025	537.548	8.95192	9.15635	9.16698	8.93427	9.05238	530.929	8.26186	8.11814	7.95738	7.85572	8.04827	264.711	9.11376	9.14028	9.14272	8.93883	9.0839	542.657	1.01247	2.0307	1.0095	2.00569	1.02209	2.05	9.13045	1	6.24e-08	3.52e-06
Zbtb22	8.5055	8.46691	8.62867	8.58109	8.54554	373.65	9.5075	9.17797	9.31084	9.05612	9.26311	614.431	9.23851	9.58039	9.25254	9.44522	9.37916	665.901	8.44821	8.71843	8.62564	8.14968	8.48549	358.416	1.6444	1.78215	1.0425	1.08377	1.7143	1.8579	9.12503	1	1.58e-06	5.3e-05
LOC545056	11.0391	11.2556	11.1661	11.2083	11.1673	2299.78	11.4893	11.5811	11.4998	11.4391	11.5023	2900.96	10.6692	10.7314	10.6472	10.5445	10.6481	1604.69	10.6374	10.6463	10.4599	10.37	10.5284	1476.94	1.26141	1.43316	1.55712	1.8078	1.96417	1.0865	9.11015	1	1.96e-10	2.58e-08
Nfe2	10.0319	10.0321	9.6146	9.80643	9.87128	936.591	10.5226	10.3765	10.2778	10.4715	10.4121	1362.56	9.91689	10.2187	10.5095	9.97056	10.1539	1139.28	9.45741	9.46557	9.20963	9.29958	9.35805	656.225	1.4548	1.21641	1.42724	1.19598	2.07636	1.73611	9.10691	1	2.11e-09	1.72e-07
LOC100040657	6.45366	7.47756	6.59611	7.04041	6.89193	118.762	6.9521	6.64926	7.20254	6.79569	6.8999	119.42	7.934	7.84895	7.88305	7.92347	7.89737	238.421	6.82877	6.87924	6.89235	6.85647	6.86421	116.502	1.00554	2.00755	1.0194	1.99649	1.02505	2.0465	9.10053	1	1.39e-10	2.32e-08
Tmem68	11.1352	11.2476	11.0933	11.0896	11.1414	2258.95	11.1265	10.9194	11.0801	11.0049	11.0327	2094.99	10.12	10.1377	10.0909	10.0198	10.0921	1091.48	11.0105	11.0536	11.0018	11.1246	11.0476	2116.7	1.07826	2.06963	1.0672	1.9194	1.01036	1.9393	9.08416	1	1.92e-11	4.38e-09
Dusp16	8.21058	8.2282	8.266	8.27563	8.2451	303.405	8.95415	8.95441	9.01971	8.99597	8.98106	505.321	9.01096	8.9666	9.07323	9.0077	9.01463	517.217	8.18608	8.20174	8.09009	8.09977	8.14442	282.954	1.6655	1.70471	1.07228	1.02354	1.78588	1.82792	9.07983	1	8.63e-13	3.99e-10
D130077B20Rik	7.70375	7.93385	8.35553	7.97688	7.9925	254.673	7.06744	7.4646	7.16784	7.2659	7.24145	151.319	8.24766	8.32232	8.43122	8.20792	8.30228	315.671	8.17906	8.09654	8.16928	8.04747	8.12309	278.8	1.68302	1.23952	1.09474	2.08613	1.84247	1.13225	9.07813	1	5.65e-10	6.24e-08
2610042L04Rik	7.19084	7.21422	7.24232	6.97884	7.15655	142.671	7.16609	7.16707	7.34875	7.18208	7.216	148.673	8.2385	8.18475	8.19758	8.0822	8.17576	289.167	7.54018	7.1794	7.49222	7.51013	7.43048	172.504	1.04207	2.02681	1.2091	1.94499	1.16029	1.6763	9.05954	1	5.81e-11	1.17e-08
Hscb	8.07255	7.54886	7.68011	8.06412	7.84141	229.351	7.97995	7.63623	8.01148	7.41994	7.7619	217.053	7.16015	6.82095	6.44335	6.99782	6.85557	115.806	8.23906	8.08728	7.69218	7.49191	7.87761	235.178	1.05666	1.98047	1.02541	1.87428	1.0835	2.03079	9.05111	1	0.000438512	0.0052901
LOC270397	7.02075	6.96092	6.94443	7.27288	7.04974	132.49	7.29114	7.37558	7.42801	7.42738	7.38053	166.633	8.14854	8.05994	8.22159	8.09766	8.13193	280.515	7.34169	7.53162	7.49732	7.50802	7.46966	177.252	1.2577	2.11725	1.33785	1.68343	1.06373	1.58257	9.04252	1	1.83e-08	1.26e-06
Tens1	8.21501	7.58149	8.45248	8.15683	8.10145	274.65	9.28849	9.08054	9.0466	9.23578	9.16285	573.184	8.86288	8.87572	8.90545	8.95291	8.89924	477.461	8.72526	8.80167	8.83877	8.79655	8.79056	442.815	2.08696	1.73843	1.61229	1.20048	1.29441	1.07824	9.01082	1	4.39e-06	0.000106017
Sorl1	9.49711	9.57255	9.41971	9.44079	9.48254	715.368	8.64725	8.60195	8.54071	8.57062	8.59013	385.378	9.54524	9.54267	9.63915	9.65905	9.59653	774.182	9.58434	9.45628	9.59476	9.66553	9.57523	762.836	1.85627	1.08222	1.06636	2.00889	1.97945	1.01487	9.00806	1	1.07e-11	2.94e-09
4432416J03Rik	9.47962	9.58196	9.02434	9.16987	9.31395	636.47	9.87328	9.39496	9.40154	9.61105	9.57021	760.185	8.86779	8.90602	9.04432	8.67678	8.87373	469.093	8.79704	8.68849	8.40367	8.4971	8.59657	387.103	1.19438	1.35681	1.64419	1.62054	1.96378	1.2118	8.9915	1	1.15e-07	4.9e-06
Lmx1a	6.66404	6.56486	6.59014	6.39728	6.55408	93.9669	7.26081	7.78704	7.64205	7.50838	7.54957	187.347	7.38708	7.29492	7.20492	7.32859	7.30388	158.011	6.70868	6.66035	7.19401	7.19008	6.93828	122.64	1.99376	1.68156	1.30514	1.18566	1.52762	1.28842	8.98215	1	8.27e-05	0.00120564
Aldob	8.36803	8.26512	8.096	8.49655	8.30643	316.58	7.36807	7.50438	7.32211	7.53991	7.43362	172.879	7.57228	7.37681	7.37226	7.34517	7.41663	170.855	8.27853	7.91948	7.9886	8.00738	8.0485	264.752	1.83123	1.85291	1.19576	1.01184	1.53143	1.54957	8.97274	1	1.64e-07	6.62e-06
Cox7a2l	10.1817	9.93658	10.0595	10.0914	10.0673	1072.89	11.0777	10.9685	10.9982	10.9163	10.9902	2034.13	10.0186	10.0446	9.92826	9.87555	9.96677	1000.68	10.1517	10.1301	10.0872	9.96672	10.0839	1085.32	1.89593	1.07216	1.01158	2.03274	1.87422	1.08458	8.97121	1	2.27e-11	5.06e-09
5730521N16Rik	7.6502	7.92188	7.82491	8.06057	7.86439	233.033	7.71742	7.29691	7.53575	7.23548	7.44639	174.416	8.05677	8.02818	8.46086	7.7195	8.06633	268.044	6.98297	7.38178	6.96909	7.03878	7.09316	136.538	1.33608	1.15024	1.70673	1.53681	1.27742	1.96315	8.97043	1	2.63e-06	7.9e-05
5330432H08Rik	7.21188	6.90765	7.52352	6.93204	7.14377	141.413	7.54952	7.60495	7.5102	7.62825	7.57323	190.445	6.80316	6.84584	6.03749	6.89081	6.64433	100.033	7.77597	7.47918	7.51079	7.60162	7.59189	192.924	1.34673	1.41367	1.36426	1.90383	1.01302	1.92861	8.97012	1	1.32e-06	4.56e-05
Serpina1d	10.103	10.2731	9.77352	9.97743	10.0318	1046.8	10.2896	10.3881	10.1497	10.7191	10.3866	1338.71	9.34997	9.56228	9.51845	9.24117	9.41797	684.055	9.68273	9.32805	9.65127	9.7621	9.60604	779.301	1.27886	1.53029	1.34325	1.95702	1.71783	1.13924	8.96648	1	4.35e-05	0.000713921
Map4k5	6.78701	6.73508	6.69922	6.71637	6.73442	106.478	7.94083	7.63783	7.89127	7.56709	7.75925	216.655	6.94762	6.84331	6.66017	6.97186	6.85574	115.82	6.81366	6.86743	6.8948	6.93234	6.87706	117.544	2.03473	1.08773	1.10392	1.87062	1.84318	1.01489	8.95507	1	4.31e-09	3.21e-07
Mgat3	8.6332	8.69265	8.4075	8.51347	8.56171	377.86	9.61237	9.28945	9.40022	9.33684	9.40972	680.155	8.47876	8.60032	8.51912	8.27357	8.46794	354.082	8.33568	8.59974	8.41115	8.28833	8.40873	339.844	1.80002	1.06715	1.11187	1.9209	2.00138	1.0419	8.94321	1	2.36e-08	1.33e-06
5730408I11Rik	6.29226	7.24003	6.73985	7.04523	6.82934	113.72	7.72132	7.72341	7.94891	7.87248	7.81653	225.429	6.96641	6.65311	6.87647	6.96919	6.8663	116.671	6.90629	6.54665	6.974	6.95572	6.84566	115.014	1.98231	1.02595	1.01138	1.93218	1.96001	1.0144	8.92624	1	4.46e-06	0.000106972
Mad	8.5028	8.62466	8.3316	8.51705	8.49403	360.543	8.24019	8.15931	8.35756	8.33058	8.27191	309.095	7.6992	7.49452	7.72132	7.53889	7.61348	195.833	7.7638	7.95565	7.49272	7.4408	7.66324	202.706	1.16645	1.84107	1.77865	1.57836	1.52485	1.03509	8.92447	1	1.58e-05	0.000312459
E330029N23Rik	6.32564	6.57288	6.16897	6.00293	6.26761	77.0438	7.19807	7.09396	7.28382	7.11655	7.1731	144.317	6.61805	6.36225	6.44024	6.75019	6.54268	93.2274	6.9701	6.98468	7.18008	7.19621	7.08277	135.558	1.87318	1.21006	1.75949	1.54801	1.06461	1.45406	8.90942	1	1.41e-05	0.000320479
2010003J03Rik	8.88017	9.1659	8.81179	8.93062	8.94712	493.574	9.36154	9.55308	9.5615	9.60458	9.52017	734.273	9.58196	9.54391	9.56153	9.49611	9.54588	747.474	8.71488	8.56348	8.52914	8.8397	8.6618	405.005	1.48767	1.51441	1.21868	1.01798	1.813	1.84559	8.89733	1	1.16e-08	8.57e-07
Ear2	9.1075	8.54989	8.8703	8.61331	8.78525	441.188	8.75557	8.48834	8.71005	8.64754	8.65038	401.812	9.18034	9.05989	9.17307	9.01426	9.10689	551.376	8.0613	7.94955	8.05474	8.2363	8.07547	269.749	1.098	1.24975	1.63555	1.37222	1.48958	2.04403	8.88914	1	2.45e-08	1.6e-06
4930427A07Rik	8.09605	7.80439	7.88844	7.68682	7.86892	233.767	8.22371	8.03963	8.37942	8.08491	8.18192	290.404	7.16705	7.17766	7.60447	7.18784	7.28426	155.876	8.11128	8.34213	8.17283	8.33774	8.24099	302.543	1.24228	1.49969	1.29421	1.86304	1.0418	1.94092	8.88195	1	4.09e-10	5.45e-08
2610528E23Rik	9.07175	8.97723	9.20864	9.07587	9.08337	542.46	8.96748	9.06003	9.03449	8.91291	8.99373	509.779	8.36277	8.3744	7.9392	7.98915	8.16638	287.293	8.98552	9.29027	9.23423	9.11016	9.15504	570.09	1.06411	1.88817	1.05093	1.77442	1.11831	1.98435	8.88029	1	9e-08	4.83e-06
LOC383125	9.83807	9.75522	9.65157	9.9103	9.78879	884.545	8.84011	8.84857	8.8683	8.84297	8.84999	461.437	9.9477	9.93635	9.87805	9.51006	9.81804	902.661	9.93601	10.0831	9.66213	9.60501	9.82157	904.87	1.91694	1.02048	1.02298	1.9562	1.96098	1.00245	8.88002	1	5.28e-08	2.59e-06
Snhg11	9.39357	9.51608	9.52234	9.342	9.4435	696.268	9.94528	9.88537	9.95935	9.8916	9.9204	969.031	9.84664	9.58048	10.0348	9.63426	9.77405	875.552	8.96209	8.96589	8.93316	8.95986	8.95525	496.362	1.39175	1.25749	1.40274	1.10677	1.95227	1.76394	8.87495	1	7.75e-12	2.33e-09
Glo1	11.5389	11.7414	11.4926	11.6934	11.6166	3140.06	11.3539	11.3509	11.2977	11.3427	11.3363	2585.67	12.2967	12.2936	12.3612	12.277	12.3071	5067.65	11.3606	11.3706	11.5264	11.3397	11.3993	2701.12	1.21441	1.61387	1.1625	1.9599	1.04465	1.87613	8.87146	1	4.34e-12	1.51e-09
2700024H10Rik	8.75486	8.69635	8.84853	8.62994	8.73242	425.324	9.42562	9.30522	9.29661	9.44292	9.36759	660.581	9.08421	9.22059	9.31099	9.22887	9.21117	592.703	8.37431	8.4764	8.45388	8.50551	8.45253	350.319	1.55312	1.39353	1.2141	1.11452	1.88565	1.69189	8.85283	1	5.83e-10	6.4e-08
Apoe	9.57197	9.52798	9.67691	9.50192	9.5697	759.916	9.19736	9.14817	9.02197	9.15982	9.13183	560.99	8.48703	8.56647	8.76934	8.39906	8.55547	376.23	9.18943	9.36007	9.21354	9.33328	9.27408	619.122	1.3546	2.01982	1.22741	1.49108	1.10362	1.64559	8.84213	1	1.88e-09	1.9e-07
LOC669658	9.01661	9.32416	9.35192	9.09508	9.19694	586.889	9.32422	9.12821	9.3111	8.97608	9.1849	582.011	8.25397	8.26972	8.24565	8.18495	8.23857	302.035	9.26174	9.1849	8.94095	9.08877	9.11909	556.058	1.00838	1.94312	1.05545	1.92696	1.04667	1.84104	8.82162	1	5.68e-09	4.72e-07
2310010B21Rik	8.1207	7.78691	8.15957	7.9571	8.00607	257.079	8.90078	8.87407	9.0919	8.82888	8.92391	485.695	8.20338	8.17847	7.98551	7.75323	8.03015	261.406	8.03805	8.18509	7.93333	7.65305	7.95238	247.688	1.88928	1.01683	1.03792	1.85801	1.96091	1.05538	8.81833	1	8.93e-07	2.83e-05
Spink3	9.52476	9.73291	9.35154	9.66824	9.56936	759.74	8.55886	8.44747	8.42565	8.8152	8.56179	377.882	8.86181	9.18394	9.20579	8.99975	9.06283	534.789	9.28109	9.0967	9.3188	9.19215	9.22219	597.248	2.01052	1.42063	1.27207	1.41523	1.58051	1.11679	8.81575	1	2.3e-05	0.00042684
3110001A05Rik	8.11737	8.14626	8.00401	7.86632	8.03349	262.012	8.13491	8.46545	8.32999	8.58957	8.37998	333.139	8.99578	8.78808	9.02626	8.97278	8.94572	493.095	8.06505	7.85846	8.06047	8.1388	8.0307	261.505	1.27146	1.88195	1.00194	1.48015	1.27393	1.8856	8.79504	1	4.09e-09	3.6e-07
Hist1h4a	9.43109	9.52101	9.6015	9.79663	9.58756	769.383	9.95944	9.98961	10.0076	9.87187	9.95712	994.011	8.94652	8.98465	9.14561	9.04625	9.03076	523.033	9.15503	9.21134	9.2859	9.21	9.21557	594.515	1.29196	1.471	1.29414	1.90047	1.67197	1.13667	8.76621	1	7.06e-10	7.35e-08
Capzb	9.7045	9.84774	9.70473	9.77012	9.75678	865.132	9.75356	9.78461	9.79234	9.80326	9.78344	881.272	9.785	9.75285	9.67002	9.75242	9.74007	855.174	8.83427	8.6289	8.93264	8.94567	8.83537	456.785	1.01866	1.01164	1.89396	1.03052	1.92929	1.87216	8.75623	1	6.21e-12	1.99e-09
6720453O12Rik	7.8811	7.76937	8.20841	7.54075	7.84991	230.705	8.3759	8.24329	8.42522	8.06273	8.27678	310.142	7.93444	8.09721	8.08046	7.63475	7.93671	245.013	7.23742	7.21372	7.36588	7.28427	7.27532	154.914	1.34432	1.06202	1.48925	1.26582	2.00203	1.58161	8.74504	1	6.21e-09	4.36e-07
2610035D17Rik	8.53439	8.48959	8.40968	8.5304	8.49101	359.791	9.34687	9.40487	9.45683	9.22072	9.35732	655.895	8.89029	8.85338	8.86688	8.80974	8.85507	463.066	8.47881	8.56546	8.46454	8.31159	8.4551	350.945	1.82299	1.28704	1.0252	1.41642	1.86894	1.31948	8.74008	1	8.87e-11	1.48e-08
Foxn3	8.61647	9.08597	8.98141	8.94984	8.90843	480.511	8.83521	9.04491	9.07756	9.11807	9.01894	518.766	9.63798	9.60929	9.60785	9.75967	9.6537	805.476	9.75049	9.71554	9.61227	9.80091	9.7198	843.242	1.07961	1.67629	1.75489	1.55268	1.62548	1.04689	8.73583	1	3.15e-09	2.44e-07
9030624G23Rik	6.68971	6.98425	6.61399	6.99884	6.82169	113.119	7.83899	7.81426	7.72137	7.8568	7.80786	224.078	7.19435	6.95899	6.74449	7.21438	7.02805	130.513	7.06036	6.76797	7.21602	7.21462	7.06474	133.875	1.98091	1.15377	1.18349	1.7169	1.67378	1.02576	8.73461	1	1.06e-05	0.000223184
5730437N04Rik	10.3588	10.1222	10.7408	10.4313	10.4133	1363.65	10.2329	10.3461	10.3286	10.3119	10.3049	1264.95	11.0015	11.0638	11.1112	10.9742	11.0377	2102.21	11.2368	11.021	11.0826	11.1241	11.1161	2219.63	1.07803	1.5416	1.62771	1.66188	1.75471	1.05586	8.71979	1	1.98e-10	2.59e-08
4930445K14Rik	8.00077	7.95179	8.55124	8.44134	8.23629	301.557	9.23909	9.09057	9.00817	9.05002	9.09696	547.594	9.07094	9.19096	9.29887	9.07916	9.15998	572.044	8.9316	8.81591	8.80609	8.83188	8.84637	460.28	1.81589	1.89697	1.52635	1.04465	1.1897	1.24282	8.71637	1	0.000166938	0.0024716
Phtf1	9.28529	8.83769	9.33038	9.1258	9.14479	566.051	9.53037	9.35782	9.55833	9.35263	9.44979	699.31	8.7347	8.60059	8.5391	8.60712	8.62038	393.542	8.63538	8.65354	8.58469	8.55593	8.60739	390.015	1.23542	1.43835	1.45136	1.77696	1.79303	1.00904	8.70416	1	7.84e-09	5.32e-07
D130007C19Rik	7.73209	7.66686	8.06825	7.97594	7.86079	232.452	7.57915	7.94418	7.67047	7.88058	7.76859	218.062	7.54613	7.43638	6.95863	7.4697	7.35271	163.45	8.36967	8.31407	8.40438	8.29174	8.34496	325.151	1.06599	1.42215	1.39879	1.33412	1.49109	1.98929	8.70143	1	4.43e-07	1.8e-05
Sys1	7.78078	7.29545	7.61561	7.22939	7.48031	178.565	7.15971	7.30434	7.43987	7.36567	7.3174	159.498	8.16084	8.34815	8.05011	8.16218	8.18032	290.082	7.87892	8.0794	8.04427	7.88281	7.97135	250.967	1.11954	1.62452	1.40546	1.81872	1.57348	1.15586	8.69758	1	3.78e-05	0.000637419
2810055F11Rik	8.35305	7.91422	8.33919	8.41602	8.25562	305.626	7.89976	7.93428	8.09977	7.83995	7.94344	246.158	7.98888	7.91274	7.18914	7.6328	7.68089	205.2	8.71355	8.81405	8.53552	8.35185	8.60374	389.031	1.24158	1.4894	1.2729	1.1996	1.58041	1.89586	8.67975	1	1.08e-07	5.56e-06
Tmem14c	11.468	10.6835	11.048	10.7356	10.9837	2025.05	11.9958	11.8836	11.9357	11.9198	11.9337	3912.15	11.7199	11.7683	11.9435	11.6906	11.7806	3518.13	11.7426	11.5588	11.7087	11.5955	11.6514	3216.76	1.93188	1.7373	1.58848	1.112	1.21618	1.09369	8.67952	1	3.53e-05	0.000604333
Fcrls	9.87483	9.83558	9.7912	9.76528	9.81672	901.837	9.79173	9.57257	9.62364	9.70127	9.6723	815.93	9.08845	8.90111	9.02137	8.85587	8.9667	500.317	9.19859	9.15366	9.1726	9.13977	9.16615	574.496	1.10529	1.80253	1.56979	1.63082	1.42025	1.14826	8.67695	1	2.34e-07	8.99e-06
8030402P03Rik	9.63453	9.56957	9.48237	9.75094	9.60935	781.093	9.90118	9.69159	9.71585	9.61322	9.73046	849.493	8.90715	8.96143	8.73515	8.56686	8.79265	443.457	9.48618	9.45462	9.53506	9.2993	9.44379	696.408	1.08757	1.76137	1.1216	1.91562	1.21982	1.57041	8.67639	1	1.4e-05	0.000318837
Hn1l	9.71454	9.91302	9.60051	9.83101	9.76477	869.941	10.2747	10.2591	10.4167	10.3244	10.3187	1277.14	9.67371	9.81148	9.92283	9.74168	9.78742	883.707	9.38683	9.24649	9.37924	9.26493	9.31937	638.866	1.46807	1.01582	1.36169	1.4452	1.99907	1.38324	8.67311	1	3.38e-10	3.93e-08
Bcas1	8.81755	8.80877	8.74744	8.70961	8.77084	436.804	8.15654	8.42318	8.04402	8.33701	8.24019	302.373	9.13937	9.32738	9.20271	9.19739	9.21671	594.987	8.78522	8.48514	8.57942	8.75236	8.65053	401.855	1.44459	1.36214	1.08697	1.96772	1.32901	1.4806	8.67102	1	1.4e-06	4.82e-05
1700123A16Rik	8.28426	8.37823	8.34122	8.3935	8.3493	326.13	9.2001	9.35704	9.28564	9.31906	9.29046	626.191	8.73368	8.69395	8.587	8.72222	8.68421	411.347	8.57916	8.45877	8.57	8.45446	8.5156	365.974	1.92007	1.2613	1.12217	1.52229	1.71102	1.12398	8.66084	1	2.15e-11	4.89e-09
Srprb	8.46805	8.64683	8.66192	8.33135	8.52704	368.888	8.10398	8.35332	8.01111	8.3266	8.19875	293.813	8.69913	8.56474	8.54816	8.5892	8.60031	388.106	9.22522	9.04351	9.08199	9.34244	9.17329	577.345	1.25552	1.0521	1.5651	1.32093	1.96501	1.4876	8.64625	1	1.56e-08	9.42e-07
Tmem25	7.64728	7.49781	7.69487	7.45591	7.57397	190.542	7.45818	7.73015	7.55904	7.69134	7.60968	195.318	6.6797	6.71163	6.63667	6.81097	6.70974	104.673	7.48537	7.67334	7.57757	7.74382	7.62002	196.723	1.02506	1.82036	1.03244	1.86598	1.0072	1.87941	8.63045	1	1.07e-08	8.04e-07
Ndufaf1	10.6733	10.5313	10.3394	10.4186	10.4907	1438.81	10.5469	10.3887	10.3903	10.3755	10.4254	1375.14	10.3155	10.4425	10.3758	10.3607	10.3736	1326.71	9.59139	9.68844	9.46577	9.52985	9.56886	759.477	1.0463	1.0845	1.89447	1.0365	1.81063	1.74687	8.61928	1	3.22e-10	3.79e-08
Dera	8.5955	8.29771	8.46955	8.23335	8.39903	337.566	8.0133	8.14048	8.2562	7.96812	8.09453	273.335	9.08793	9.05388	8.85869	8.76885	8.94234	491.94	9.00728	8.8061	8.88004	8.69253	8.84649	460.319	1.23499	1.45731	1.36364	1.79977	1.68408	1.06869	8.60849	1	1.43e-05	0.000288693
A430073A17Rik	6.97412	6.72186	6.62854	7.20636	6.88272	118.006	7.7794	7.75935	7.70121	7.85388	7.77346	218.799	7.69764	7.70702	7.71928	7.84855	7.74313	214.246	7.41666	7.55441	7.53514	7.59614	7.52559	184.259	1.85413	1.81555	1.56143	1.02125	1.18745	1.16275	8.60256	1	0.000779576	0.00751183
Adra2b	7.40382	7.01813	6.82037	6.80698	7.01232	129.098	7.71662	8.12226	7.84842	7.83868	7.88149	235.812	7.70493	7.60931	7.39456	7.57877	7.57189	190.269	7.09108	6.81725	7.42424	7.39478	7.18184	145.194	1.82661	1.47383	1.12468	1.23936	1.62412	1.31045	8.59905	1	1.57e-05	0.00031133
Depdc1b	8.13228	8.10615	7.94976	7.95924	8.03686	262.624	7.7963	7.85416	7.81701	7.79774	7.8163	225.393	8.68569	8.72141	8.73587	8.79334	8.73408	425.813	8.17902	8.37553	8.27067	8.22931	8.26363	307.327	1.16518	1.62138	1.17022	1.8892	1.36352	1.38554	8.59503	1	1.19e-07	6.05e-06
Serpina6	11.6195	11.568	11.2295	11.3494	11.4416	2781.41	10.6243	10.558	10.3498	10.7558	10.572	1522.24	10.9223	10.9557	11.1952	10.9562	11.0073	2058.43	11.4084	11.2121	11.3347	11.4538	11.3522	2614.3	1.82719	1.35123	1.06392	1.35224	1.71741	1.27005	8.58203	1	1.72e-06	4.82e-05
B930090K24Rik	6.69885	6.36052	6.94393	6.67088	6.66855	101.726	7.22783	7.37994	7.11478	7.33511	7.26442	153.747	7.62621	7.50238	7.61357	7.67689	7.60476	194.653	6.83222	6.78328	7.39073	7.38284	7.09727	136.927	1.51139	1.9135	1.34604	1.26606	1.12284	1.42158	8.58141	1	0.000462894	0.00552719
Pkm2	12.1973	12.0484	12.169	12.25	12.1662	4596.04	12.2287	12.1537	12.2799	12.1675	12.2074	4729.4	11.1935	11.4495	11.2846	11.3547	11.3206	2557.57	12.2754	12.1901	12.1826	12.2232	12.2178	4763.52	1.02902	1.79703	1.03644	1.84917	1.00722	1.86252	8.58139	1	1.72e-11	4.12e-09
Tpmt	8.33587	8.62492	8.51916	8.67153	8.53787	371.668	8.32901	8.25157	8.20098	8.17475	8.23908	302.141	8.99314	9.15226	9.10772	9.064	9.07928	540.924	9.02841	8.97267	8.9734	8.95295	8.98186	505.601	1.23012	1.4554	1.36036	1.7903	1.6734	1.06986	8.57943	1	3.66e-10	4.23e-08
A330019B12Rik	6.86754	6.88509	7.28478	7.22054	7.06449	133.851	7.28925	7.2498	7.06013	7.29802	7.2243	149.531	8.02067	7.97536	7.96054	7.85057	7.95178	247.586	7.10935	6.99302	7.05212	7.13856	7.07326	134.668	1.11714	1.84971	1.0061	1.65575	1.11037	1.83849	8.57756	1	1.36e-09	1.48e-07
Ncapg	7.81281	7.73758	7.95132	8.08453	7.89656	238.288	8.81949	8.14997	8.76182	8.1156	8.46172	352.558	8.94162	8.87705	8.7378	8.23077	8.69681	414.954	7.91545	7.99049	7.94842	7.86141	7.92894	243.696	1.47955	1.7414	1.0227	1.17698	1.44671	1.70275	8.57008	1	0.000260983	0.00349189
Ccdc117	9.38798	9.48611	9.18199	9.25122	9.32682	642.175	9.15125	9.09657	9.29865	9.32155	9.217	595.106	8.70416	8.46737	8.46914	8.63707	8.56944	379.889	8.67315	8.51754	8.6467	8.50029	8.58442	383.855	1.07909	1.69043	1.67296	1.56653	1.55034	1.01044	8.56979	1	1.03e-06	3.18e-05
Ugt2b34	8.21823	8.22639	7.65019	8.07562	8.04261	263.673	7.23087	7.37797	6.80718	7.54013	7.23904	151.066	7.50674	7.51238	7.29447	7.44258	7.43904	173.53	8.06646	7.96611	7.8576	7.95685	7.96175	249.303	1.74542	1.51947	1.05764	1.1487	1.65029	1.43665	8.55817	1	2.68e-05	0.000482775
LOC622994	12.656	12.4489	13.1826	12.7947	12.7705	6987.4	12.606	12.3574	12.5452	12.1311	12.4099	5442.05	13.2389	13.3254	13.285	13.2576	13.2767	9924.2	12.517	12.5512	12.5596	12.2363	12.466	5657.8	1.28397	1.4203	1.235	1.82361	1.03964	1.75408	8.5566	1	2.11e-08	1.41e-06
Olfml3	9.71528	9.60653	9.67006	9.48883	9.62017	786.975	10.0091	9.99769	9.81977	10.1933	10.005	1027.53	9.17719	8.99839	9.09495	9.19322	9.11594	554.844	9.28614	9.28785	9.31482	9.44772	9.33413	645.437	1.30567	1.41837	1.21929	1.85193	1.59199	1.16328	8.55053	1	9.2e-09	6.11e-07
Slc27a1	7.97326	8.2025	7.7834	7.62216	7.89533	238.085	8.29143	8.15728	8.20589	8.14989	8.20112	294.296	7.21183	7.36417	7.72455	7.15316	7.36343	164.669	7.54987	7.23988	7.38034	7.74714	7.47931	178.441	1.2361	1.44583	1.33425	1.78719	1.64926	1.08363	8.53626	1	3.58e-07	1.31e-05
Hist1h2bc	8.87629	8.84041	8.63644	8.73404	8.77179	437.093	9.89011	9.56102	9.61088	9.47359	9.6339	794.498	8.82048	8.8781	8.68132	8.78356	8.79087	442.909	9.07869	9.18479	8.90848	9.04595	9.05448	531.702	1.81769	1.01331	1.21645	1.79382	1.49425	1.20048	8.536	1	2.63e-06	6.92e-05
Eno2	8.99096	8.9219	8.68271	8.72645	8.8305	455.246	8.06563	8.39877	8.16402	8.44973	8.26954	308.588	8.36306	8.20508	8.05217	8.36175	8.24551	303.492	8.9367	9.03851	9.04042	9.06804	9.02092	519.478	1.47526	1.50003	1.14109	1.01679	1.6834	1.71167	8.52824	1	1.77e-07	8.48e-06
Atp2c1	7.99161	7.71732	8.0939	7.78824	7.89777	238.487	8.80128	8.73965	8.73865	8.82405	8.77591	438.34	8.35155	8.11418	7.78059	7.78805	8.00859	257.529	8.02518	7.9942	7.83985	7.7784	7.9094	240.419	1.838	1.07985	1.0081	1.7021	1.82323	1.07117	8.52244	1	3.82e-07	1.38e-05
LOC100044172	9.80181	9.82722	9.49832	9.42166	9.63725	796.346	10.0579	10.0632	10.0969	10.0272	10.0613	1068.44	9.89507	9.67948	9.83729	9.93358	9.83636	914.194	9.20785	9.1539	9.18931	9.08914	9.16005	572.07	1.34168	1.14798	1.39204	1.16873	1.86767	1.59804	8.51615	1	1.49e-10	2.13e-08
Mns1	10.575	10.3107	10.449	10.4479	10.4457	1394.63	10.977	11.0992	11.1437	11.1123	11.083	2169.35	10.5073	10.397	10.5325	10.3448	10.4454	1394.36	10.2774	10.0947	10.0858	10.0951	10.1383	1126.99	1.5555	1.00019	1.23748	1.5558	1.9249	1.23724	8.51112	1	5.34e-10	5.96e-08
Cdc25a	8.69463	8.67655	8.80135	8.90701	8.76988	436.514	9.15686	9.15177	9.37907	8.95296	9.16016	572.116	8.61328	8.88177	8.76836	8.56001	8.70585	417.564	8.06845	8.3599	8.21027	8.26919	8.22695	299.613	1.31065	1.04538	1.45693	1.37013	1.90952	1.39368	8.48628	1	3.35e-08	1.75e-06
C130040D06Rik	7.86529	7.76842	7.87261	7.95393	7.86506	233.142	7.96894	7.72018	7.94241	7.86305	7.87364	234.532	7.10148	7.13495	7.09867	7.01721	7.08808	136.058	7.97461	8.12161	7.95631	7.89962	7.98804	253.886	1.00597	1.71354	1.08898	1.72377	1.08252	1.86601	8.48078	1	2.59e-12	9.89e-10
3110050L10Rik	8.48819	8.48	8.89522	8.83728	8.67517	408.778	8.854	8.68883	8.64589	8.62218	8.70273	416.66	7.99463	7.94635	7.85931	7.53114	7.83286	227.995	8.68344	8.55885	8.56285	8.4682	8.56834	379.6	1.01928	1.79292	1.07686	1.82749	1.09763	1.66495	8.47914	1	1.03e-06	3.67e-05
F830002E14Rik	11.4812	11.0987	10.329	10.9113	10.955	1985.15	10.1521	11.5166	10.5536	10.6492	10.7179	1684.22	11.4528	11.3665	11.3821	11.3863	11.397	2696.65	10.2722	11.5967	9.93301	10.2888	10.5227	1471.1	1.17867	1.35841	1.34943	1.60112	1.14487	1.83308	8.46558	1	9.98e-10	1.12e-07
Pcdhb16	7.81919	7.49843	7.97787	7.94078	7.80907	224.266	6.7642	7.05796	6.78953	6.93616	6.88696	118.354	7.47825	7.37458	7.12871	7.23389	7.30386	158.008	7.45292	7.24604	7.47057	7.28414	7.36342	164.668	1.89488	1.41933	1.36193	1.33505	1.39132	1.04215	8.44466	1	0.000774034	0.00746567
Eif4el3	10.8689	10.9023	11.2049	11.2543	11.0576	2131.41	11.1584	11.0016	11.0292	11.0594	11.0622	2138.2	10.3711	10.3772	10.3172	10.4428	10.3771	1329.86	10.355	10.3397	10.4311	10.3693	10.3738	1326.84	1.00319	1.60273	1.60638	1.60784	1.6115	1.00228	8.43391	1	4.85e-09	3.54e-07
S100a9	9.92504	9.76	9.81685	9.48788	9.74744	859.554	9.76384	9.37076	9.37406	9.56306	9.51793	733.133	9.60578	9.46194	9.24886	9.44782	9.4411	695.112	10.3601	10.0298	10.2948	10.4793	10.291	1252.85	1.17244	1.23657	1.45756	1.0547	1.7089	1.80237	8.43253	1	3.59e-06	0.000103571
Mpo	9.71178	9.5246	9.54098	9.21897	9.49908	723.615	8.85157	8.88334	8.84023	9.05761	8.90819	480.433	8.8791	8.74063	8.90972	8.95398	8.87086	468.16	9.61197	9.48802	9.61167	9.69972	9.60284	777.578	1.50617	1.54566	1.07457	1.02622	1.6185	1.66092	8.43204	1	4.21e-09	3.63e-07
Plxna4	7.13804	7.03311	7.0265	7.33186	7.13238	140.301	8.22698	8.02827	8.10784	7.85611	8.0548	265.911	7.81798	7.60806	7.33486	7.51115	7.56801	189.757	7.65001	7.55852	7.65444	7.55032	7.60332	194.459	1.89529	1.3525	1.38602	1.40132	1.36744	1.02478	8.42735	1	1.73e-05	0.000338056
AW011738	6.86567	6.78474	6.95292	6.90315	6.87662	117.508	7.55399	7.61046	7.63374	7.53983	7.5845	191.939	6.73375	6.60793	6.7475	6.78277	6.71799	105.273	6.56626	7.0722	6.65648	6.85074	6.78642	110.386	1.63341	1.11623	1.06452	1.82325	1.73879	1.04858	8.42477	1	8.83e-09	5.9e-07
Mgmt	7.07479	7.01813	7.00863	7.08189	7.04586	132.134	7.76409	7.87733	7.74618	7.87517	7.81569	225.298	7.72301	7.65375	7.70494	7.79263	7.71859	210.633	7.94645	7.76323	8.02498	7.93434	7.91725	241.73	1.70507	1.59408	1.82943	1.06962	1.07293	1.14764	8.41878	1	0.000112596	0.00179548
Man2b1	9.34717	9.08036	9.4635	9.20729	9.27458	619.336	9.68198	9.6737	9.69415	9.72594	9.69394	828.261	8.90423	8.73897	8.91308	8.83038	8.84667	460.376	9.49105	9.53099	9.5885	9.56634	9.54422	746.616	1.33734	1.34528	1.20551	1.7991	1.10935	1.62175	8.41834	1	2.73e-10	3.9e-08
Ccnd2	10.3232	10.161	11.1478	11.0975	10.6824	1643.27	11.4772	11.4594	11.5354	11.4213	11.4733	2843.24	11.4931	11.578	11.4573	11.4301	11.4896	2875.6	11.1304	11.0858	11.1273	11.1231	11.1167	2220.49	1.73023	1.74992	1.35126	1.01138	1.28045	1.29503	8.41827	1	1.83e-06	5.89e-05
Gm288	7.49307	7.55858	7.29678	7.64073	7.49729	180.68	6.88576	6.69846	6.25573	6.7185	6.63961	99.7062	7.40455	7.2831	7.4968	7.45358	7.40951	170.014	7.23768	7.14264	7.27279	7.35315	7.25156	152.384	1.81212	1.06274	1.18569	1.70515	1.52833	1.11569	8.40972	1	8.1e-08	3.65e-06
1110038B12Rik	9.34922	9.30889	9.25692	9.23881	9.28846	625.324	9.92758	9.92462	9.94697	9.86025	9.91485	965.313	9.73328	9.93748	9.93602	9.86222	9.86725	933.982	9.08807	9.38275	9.12167	9.1567	9.1873	582.978	1.5437	1.4936	1.07264	1.03355	1.65583	1.60209	8.4014	1	2.17e-11	4.89e-09
9430025M13Rik	7.27812	7.13006	6.9862	6.94744	7.08546	135.811	7.60939	7.7185	7.29721	7.61875	7.56096	188.832	6.95231	6.57989	6.36961	7.04831	6.73753	106.708	7.48167	7.45291	7.35016	7.39337	7.41953	171.199	1.3904	1.27273	1.26057	1.76961	1.103	1.60436	8.40068	1	0.00018865	0.00272801
Gpn2	8.94152	8.80473	9.01606	9.08718	8.96237	498.819	9.79858	9.83063	9.8194	9.80511	9.81343	899.781	9.0828	9.15189	8.93522	8.91567	9.02139	519.649	9.26334	8.93227	8.96523	8.81847	8.99483	510.168	1.80382	1.04176	1.02275	1.73152	1.7637	1.01859	8.38213	1	9.88e-09	6.48e-07
Tex9	8.81519	8.7489	9.0147	8.97111	8.88748	473.584	9.05703	9.13116	9.04583	8.92985	9.04097	526.747	8.24073	8.19988	8.13241	8.2358	8.2022	294.516	9.1595	9.0004	8.96946	8.94102	9.0176	518.284	1.11226	1.60801	1.09439	1.78852	1.01633	1.75978	8.37927	1	1.69e-08	1.19e-06
Rps2	13.9326	13.8515	13.9651	13.8689	13.9045	15335.1	14.5818	14.635	14.6319	14.6604	14.6273	25307.4	14.1185	14.2018	14.2889	14.0508	14.165	18369.2	13.7812	13.713	13.8684	13.8152	13.7945	14208.5	1.65029	1.19786	1.07929	1.3777	1.78115	1.29284	8.37913	1	9.38e-11	1.53e-08
BC017643	10.0762	9.99972	10.0288	9.90448	10.0023	1025.64	10.1244	9.80135	9.84449	9.92194	9.92306	970.817	9.28741	9.23145	8.99302	9.05847	9.14259	565.188	9.89272	9.98904	9.80377	9.93357	9.90478	958.594	1.05647	1.81468	1.06994	1.71769	1.01275	1.69606	8.36759	1	5.43e-08	3.13e-06
Aurkaip1	11.0757	11.1212	10.9884	11.2917	11.1192	2224.47	11.2212	11.3407	11.3781	11.3459	11.3215	2559.19	11.544	11.3688	11.545	11.3097	11.4419	2781.91	10.5818	10.4306	10.7367	10.6489	10.5995	1551.59	1.15047	1.25059	1.43367	1.08703	1.6494	1.79294	8.3641	1	1.72e-09	1.78e-07
Bsdc1	9.67283	9.8001	9.79177	9.84985	9.77864	878.341	9.75332	9.67964	9.73993	9.65916	9.70801	836.379	8.9545	8.9292	8.98792	8.81308	8.92118	484.776	9.75412	9.7268	9.69674	9.6489	9.70664	835.583	1.05017	1.81185	1.05117	1.72529	1.00095	1.72365	8.36308	1	9.17e-13	4.14e-10
Npy	9.12059	9.11472	9.00542	8.95673	9.04937	529.823	8.61474	8.40188	8.34201	8.50392	8.46564	353.517	8.13776	8.39747	8.45128	8.35295	8.33486	322.882	8.93975	9.2081	8.87765	9.09406	9.02989	522.718	1.49872	1.64092	1.01359	1.09488	1.47862	1.61891	8.34564	1	2.09e-06	6.52e-05
4932415G12Rik	8.15153	8.01413	8.20395	7.96729	8.08422	271.39	8.12796	8.23189	8.14905	8.21888	8.18194	290.409	7.29291	7.31541	7.37482	7.41253	7.34892	163.021	8.27649	8.06722	8.1566	8.13839	8.15967	285.961	1.07008	1.66475	1.05369	1.78142	1.01556	1.75413	8.33963	1	3.41e-10	4.68e-08
Ercc5	9.68197	9.6642	9.64072	9.55247	9.63484	795.017	10.223	10.0588	10.1337	10.0806	10.124	1115.92	10.0166	9.98797	10.0043	9.94481	9.98843	1015.82	9.39998	9.34296	9.26721	9.29644	9.32665	642.098	1.40364	1.27773	1.23815	1.09854	1.73792	1.58203	8.33802	1	7.57e-13	4.18e-10
Fbln2	9.91112	9.921	10.0958	9.95428	9.97056	1003.31	9.4438	9.1198	9.2106	9.1969	9.24278	605.833	9.82889	9.88896	10.0052	9.8902	9.90332	957.629	9.43531	9.43891	9.31124	9.30908	9.37363	663.353	1.65609	1.0477	1.51249	1.58068	1.09494	1.44362	8.33552	1	9.02e-09	6.89e-07
5730494N06Rik	10.4322	10.0514	10.121	10.2438	10.2121	1186.16	10.573	10.4557	10.4995	10.5008	10.5072	1455.43	11.0727	11.1138	11.1287	10.9639	11.0698	2149.46	10.4498	10.3717	10.3722	10.3988	10.3981	1349.43	1.22701	1.81211	1.13764	1.47686	1.07855	1.59287	8.32504	1	1.4e-10	2.32e-08
A530064L23Rik	8.17781	8.16855	8.33556	8.24638	8.23207	300.678	8.08667	8.1205	8.12744	8.11745	8.11301	276.86	7.39016	7.36114	7.39897	7.39567	7.38649	167.322	7.9399	8.19542	7.88969	7.97757	8.00065	256.115	1.08603	1.797	1.174	1.65465	1.081	1.53067	8.32335	1	1.82e-10	2.8e-08
Myak	8.08641	8.26233	7.60256	8.00399	7.98882	254.025	8.03847	8.04881	7.75863	7.87375	7.92992	243.861	8.34347	8.31729	8.74229	8.27459	8.41941	342.369	8.85861	8.64259	8.61192	8.65145	8.69114	413.328	1.04168	1.34778	1.62712	1.40395	1.69493	1.20726	8.32272	1	1.6e-07	6.51e-06
Fzd2	10.6863	10.7978	11.2131	11.159	10.964	1997.57	10.7079	10.4516	10.5676	10.4266	10.5384	1487.26	11.229	11.1581	11.3617	11.392	11.2852	2495.65	10.5026	10.5117	10.5263	10.572	10.5282	1476.69	1.34312	1.24934	1.35273	1.67801	1.00716	1.69003	8.32039	1	2.81e-07	1.26e-05
Peg3	10.7175	10.5744	11.2624	11.2692	10.9559	1986.31	10.4809	10.241	10.5002	10.3679	10.3975	1348.85	10.4821	10.557	10.3773	10.4419	10.4646	1413.04	11.2116	11.1137	11.242	10.9771	11.1361	2250.61	1.4726	1.4057	1.13306	1.04759	1.66855	1.59275	8.32025	1	9.97e-07	3.1e-05
Rpo2tc1	10.1637	10.3268	10.1886	10.2442	10.2308	1201.67	10.4202	10.5641	10.499	10.3726	10.464	1412.46	9.70688	9.72495	9.68909	9.84603	9.74174	856.161	9.81443	9.79521	9.70103	9.60411	9.72869	848.455	1.17541	1.40356	1.41631	1.64976	1.66474	1.00908	8.31885	1	1.55e-08	9.4e-07
LOC218060	8.19141	7.68954	8.08253	8.08134	8.0112	257.996	6.99914	7.30625	7.1247	7.25823	7.17208	144.215	8.10293	8.09387	7.68867	7.86312	7.93715	245.087	7.84036	8.09097	7.92538	7.7336	7.89758	238.456	1.78896	1.05267	1.08194	1.69946	1.65347	1.02781	8.30432	1	2.67e-05	0.000480547
1700029J07Rik	7.83476	7.91695	7.97264	7.95363	7.9195	242.106	7.66319	7.72721	7.89019	7.75652	7.75928	216.658	7.14198	6.88975	7.10869	7.10204	7.06062	133.493	7.76538	7.77083	7.78038	7.65622	7.7432	214.258	1.11746	1.81363	1.12998	1.623	1.0112	1.60502	8.30028	1	1.45e-11	3.68e-09
5031439A09Rik	9.89804	9.85732	9.92955	9.74525	9.85754	927.716	9.84254	9.74032	9.82927	9.86862	9.82019	904.004	9.01687	9.06212	9.05091	9.02186	9.03794	525.644	9.8099	9.81351	9.65823	9.59839	9.72001	843.361	1.02623	1.76491	1.10002	1.7198	1.07191	1.60443	8.28731	1	2.36e-11	5.16e-09
Ndufb10	9.67544	9.33557	9.66928	9.77475	9.61376	783.483	10.3024	10.2045	10.324	10.0856	10.2291	1200.24	9.58084	9.53856	9.38044	9.34716	9.46175	705.133	9.33312	9.60836	9.54682	9.17688	9.4163	683.262	1.53193	1.11111	1.14668	1.70215	1.75664	1.03201	8.28053	1	3.88e-06	9.61e-05
Tmem63b	8.38326	8.23729	8.88021	8.79685	8.5744	381.2	8.97244	9.14469	9.02772	9.04499	9.04746	529.123	8.91807	8.95516	8.80741	8.95262	8.90831	480.474	8.17228	8.07209	8.45184	8.35561	8.26296	307.183	1.38805	1.26043	1.24095	1.10125	1.7225	1.56413	8.2773	1	2.5e-08	1.39e-06
LOC100043821	9.24981	9.23621	9.76327	9.60424	9.46338	705.932	10.1913	10.2042	10.1605	10.1981	10.1885	1166.95	9.53948	9.38833	9.44178	9.63687	9.50162	724.889	9.28848	9.35679	9.37882	9.37066	9.34869	651.981	1.65306	1.02685	1.08275	1.60983	1.78985	1.11183	8.27416	1	1.29e-11	3.29e-09
2011-09-03	8.07075	8.20626	8.44449	8.3528	8.26858	308.383	9.08053	8.9591	9.28258	9.06154	9.09594	547.206	8.70736	8.66411	8.82052	8.75306	8.73626	426.459	8.5616	8.44974	8.50025	8.60683	8.5296	369.544	1.77444	1.38289	1.19833	1.28314	1.48076	1.15401	8.27357	1	3.21e-06	8.2e-05
Tmem100	8.22475	8.18729	8.01024	7.89271	8.07875	270.362	8.70796	8.70991	8.58704	8.86974	8.71866	421.287	8.93903	8.83309	8.61018	8.93949	8.83045	455.229	8.2544	8.17878	8.36663	8.3984	8.29955	315.075	1.55824	1.68378	1.16539	1.08057	1.3371	1.44482	8.26989	1	3.34e-06	9.77e-05
LOC547343	7.16831	7.55695	6.79286	6.7545	7.06815	134.192	6.29706	7.04156	6.82257	6.96562	6.7817	110.026	7.1955	7.04282	7.21558	7.04335	7.12431	139.518	7.73387	7.88112	7.35163	7.5933	7.63998	199.464	1.21964	1.03969	1.48641	1.26805	1.81288	1.42966	8.25632	1	9.14e-05	0.00130227
Col5a2	9.12823	9.13537	9.2749	9.26866	9.20179	588.865	8.68748	8.51942	8.46643	8.5325	8.55146	375.185	9.37515	9.42471	9.28126	9.03754	9.27967	621.524	9.01052	9.11572	8.54367	8.28883	8.73969	427.472	1.56953	1.05546	1.37755	1.65658	1.13936	1.45395	8.25244	1	0.000310819	0.00403638
C3	10.4148	10.687	10.1351	10.3046	10.3854	1337.56	9.67039	9.40341	9.58124	9.81525	9.61757	785.558	9.75072	9.79217	10.0046	9.6074	9.78872	884.502	10.2369	10.0605	10.0861	10.2272	10.1527	1138.31	1.70269	1.51222	1.17503	1.12595	1.44905	1.28695	8.2519	1	2.87e-05	0.000510964
Rapgef5	7.78761	7.99546	7.44027	8.08598	7.82733	227.123	8.48769	8.54176	8.60057	8.43219	8.51555	365.962	8.1746	8.25615	8.10818	8.29144	8.20759	295.619	8.54114	8.47318	8.67351	8.73026	8.60452	389.241	1.6113	1.30158	1.71379	1.23795	1.06361	1.3167	8.24494	1	0.00042604	0.00519527
Nudel-pending	6.9379	7.41775	7.67535	7.41487	7.36147	164.446	7.4392	7.54605	7.46285	7.51711	7.4913	179.931	6.65689	6.65334	6.62221	6.83072	6.69079	103.307	7.47663	7.4498	7.55867	7.40492	7.4725	177.602	1.09417	1.59182	1.08	1.74172	1.01311	1.71917	8.24	1	5.44e-13	2.85e-10
9930031P18Rik	9.65127	9.57943	9.74553	9.79883	9.69377	828.16	10.1942	10.0008	10.0226	10.0836	10.0753	1078.86	9.76528	9.65014	9.94877	9.86024	9.80611	895.228	9.35355	9.15467	9.30146	9.14425	9.23848	604.033	1.30271	1.08098	1.37105	1.20512	1.78609	1.48208	8.22804	1	5.57e-08	2.71e-06
Tagap1	8.97184	8.99748	8.96503	8.99484	8.9823	505.756	9.01124	9.07495	9.00192	9.09153	9.04491	528.188	8.22419	8.26707	8.07872	8.40163	8.2429	302.943	9.04538	9.04989	8.93767	9.08525	9.02955	522.595	1.04435	1.66948	1.03329	1.74352	1.0107	1.72506	8.22641	1	3.15e-12	1.18e-09
Mrpl55	8.63083	8.2978	8.67182	8.9293	8.63244	396.846	9.27667	9.31476	9.39969	9.14013	9.28281	622.881	8.43429	8.57277	8.43932	8.51568	8.49051	359.666	8.33384	8.46451	8.72101	8.5027	8.50551	363.425	1.56958	1.10337	1.09196	1.73183	1.71392	1.01045	8.22112	1	3.39e-09	2.61e-07
Snx30	7.92506	7.78046	8.34285	8.4109	8.11482	277.206	7.58336	8.03116	8.02323	8.06127	7.92476	242.991	8.61602	8.39894	7.86044	8.58035	8.36394	329.455	8.70299	8.53684	8.92759	8.70989	8.71933	421.482	1.14081	1.18848	1.52046	1.35584	1.73456	1.27933	8.21948	1	0.000270596	0.00317195
Acad9	8.82969	8.68637	9.07493	8.97228	8.89082	474.682	9.01904	9.00622	8.95547	8.99697	8.99442	510.025	8.74735	8.64096	8.70011	8.81731	8.72643	423.563	8.18501	8.05136	8.26043	8.27396	8.19269	292.581	1.07446	1.12069	1.62239	1.20413	1.74319	1.44768	8.21254	1	1.29e-10	1.96e-08
Iqwd1	8.61352	8.92487	8.74216	8.82175	8.77557	438.239	8.54299	8.60352	8.44467	8.5824	8.5434	373.094	8.62162	8.61813	8.58129	8.64107	8.61553	392.222	7.81297	7.86619	7.98746	8.13899	7.9514	247.52	1.17461	1.11732	1.77052	1.05127	1.50733	1.58461	8.20565	1	1.56e-09	1.65e-07
Alad	13.1925	13.3079	13.1688	13.3775	13.2617	9821.06	12.6161	12.3949	12.4891	12.3243	12.4561	5618.99	13.0867	13.0909	13.2561	12.8974	13.0827	8675.57	12.9617	12.9784	12.9011	12.7774	12.9046	7667.99	1.74783	1.13204	1.28079	1.54397	1.36466	1.1314	8.20069	1	2.75e-05	0.000492354
Cav1	11.3166	10.9946	11.2708	11.1183	11.1751	2312.23	10.8632	10.6561	10.7871	10.8041	10.7776	1755.48	10.6682	10.7005	10.8569	10.6603	10.7215	1688.44	11.5777	11.5398	11.3112	11.3887	11.4543	2806.09	1.31715	1.36945	1.21359	1.03971	1.59848	1.66194	8.20031	1	2.47e-08	1.61e-06
Pgpep1	9.12156	9.26232	9.14547	9.18948	9.17971	579.92	9.97244	9.96791	10.0147	9.93942	9.97361	1005.44	9.29273	9.49644	9.1907	9.40343	9.34582	650.689	9.3227	9.13559	9.28116	9.20225	9.23542	602.754	1.73376	1.12203	1.03937	1.5452	1.66808	1.07953	8.18797	1	4.31e-09	3.21e-07
Cep63	8.24682	8.3548	8.26123	8.37754	8.3101	317.386	8.70489	9.05291	8.84564	8.99131	8.89869	477.278	9.01163	9.00596	8.93338	9.03036	8.99533	510.346	8.40001	8.26334	8.44993	8.43056	8.38596	334.522	1.50378	1.60796	1.05399	1.06928	1.42675	1.5256	8.18736	1	1.51e-08	1.08e-06
Rccd1	8.85036	9.074	8.79356	8.85778	8.89393	475.706	8.48117	8.75338	8.77206	8.90598	8.72815	424.067	8.24164	8.16226	8.2564	8.06679	8.18177	290.375	9.01485	8.96183	8.85153	9.04426	8.96812	500.809	1.12177	1.63825	1.05277	1.46041	1.18097	1.7247	8.17886	1	1.15e-08	8.57e-07
Cdkal1	8.37608	8.06034	8.16738	8.10938	8.1783	289.676	8.32574	8.14676	8.22985	8.07165	8.1935	292.745	8.97924	9.02334	8.90285	8.95666	8.96552	499.908	8.32305	8.20348	8.2486	8.14527	8.2301	300.267	1.0106	1.72575	1.03656	1.70766	1.02569	1.66488	8.17114	1	4e-09	3.56e-07
Zeb2	7.88901	7.72788	7.97262	8.20076	7.94757	246.863	8.62506	8.78172	8.7889	8.79087	8.74664	429.537	8.18831	8.18587	7.96131	8.12375	8.11481	277.205	8.14274	8.28448	8.35725	8.26035	8.26121	306.811	1.73998	1.12291	1.24284	1.54953	1.40001	1.1068	8.16207	1	1.83e-06	5.08e-05
Zfp160	9.41456	9.64834	9.24723	9.2658	9.39398	672.776	9.55975	9.48348	9.46724	9.53552	9.5115	729.871	9.21801	9.04872	9.12261	9.09332	9.12066	556.665	10.0446	9.92198	9.80169	9.97229	9.93513	978.976	1.08486	1.20858	1.45513	1.31115	1.3413	1.75865	8.15967	1	2.53e-09	2.44e-07
Nvl	8.47508	8.46178	8.58339	8.20697	8.43181	345.324	8.97653	9.11631	9.0309	9.08309	9.05171	530.683	9.24289	9.11237	9.15924	9.11709	9.1579	571.218	8.68791	8.48491	8.7835	8.73071	8.67176	407.811	1.53677	1.65415	1.18095	1.07638	1.3013	1.4007	8.15025	1	1.38e-08	9.92e-07
LOC100041504	7.92633	7.51895	7.71694	7.62165	7.69597	207.356	7.57671	7.53755	7.29388	7.92118	7.58233	191.65	7.28185	6.87491	7.1834	7.36419	7.17609	144.616	7.95602	7.72214	8.15605	8.12254	7.98919	254.088	1.08195	1.43383	1.22537	1.32523	1.32579	1.75698	8.14916	1	1.7e-05	0.000370171
Metapl1	7.63681	7.82007	7.56992	7.86047	7.72182	211.105	8.37316	8.44777	8.34958	8.35233	8.38071	333.308	8.39141	8.18592	8.14438	8.24853	8.24256	302.871	7.80357	7.47842	7.77582	7.80535	7.71579	210.225	1.57887	1.43469	1.00418	1.10049	1.58548	1.4407	8.14442	1	1.7e-07	6.82e-06
Rbbp9	10.4142	10.2333	10.4767	10.2117	10.334	1290.74	10.9038	10.7995	10.8991	10.8139	10.8541	1850.97	10.1401	10.182	10.1439	10.1159	10.1455	1132.64	10.1032	10.2108	10.0798	9.96252	10.0891	1089.23	1.43403	1.13959	1.185	1.63421	1.69934	1.03985	8.13203	1	3.26e-11	6.68e-09
B230345P09Rik	7.68273	7.38155	8.3258	8.36757	7.93941	245.472	8.54632	8.51401	8.54954	8.79804	8.60198	388.557	8.39958	8.18084	7.96345	8.78031	8.33105	322.029	7.73703	7.6673	8.20953	7.94934	7.8908	237.339	1.5829	1.31188	1.03427	1.20659	1.63714	1.35683	8.12961	1	8.35e-05	0.00121335
AI132487	7.85086	7.82283	8.13001	7.59227	7.849	230.559	8.31157	8.36231	8.63253	8.29231	8.39968	337.719	8.21514	8.26613	8.32923	8.31067	8.28029	310.897	7.66702	7.85876	7.65342	7.62208	7.70032	207.982	1.46478	1.34845	1.10855	1.08627	1.62379	1.49482	8.12666	1	2.16e-09	1.73e-07
AI316807	9.25457	9.42654	9.35298	9.35105	9.34628	650.896	10.1313	10.0874	10.1283	10.2301	10.1443	1131.71	9.43961	9.45739	9.40552	9.54908	9.4629	705.695	9.4594	9.43594	9.53181	9.53537	9.49063	719.389	1.7387	1.08419	1.10523	1.60368	1.57315	1.01941	8.12435	1	1.05e-11	2.93e-09
Fzd6	9.01755	8.85532	9.06037	8.80841	8.93541	489.585	8.9613	8.76176	8.81546	8.8693	8.85196	462.066	8.18549	8.25438	8.37631	8.22962	8.26145	306.863	8.2587	8.48091	8.42171	8.29775	8.36477	329.644	1.05955	1.59545	1.48519	1.50577	1.40171	1.07424	8.12192	1	2.57e-05	0.000466004
Snx26	7.84852	7.38135	7.81094	7.91453	7.73884	213.61	7.73977	8.04343	8.26177	7.8406	7.97139	250.974	7.67273	7.20732	6.61145	7.43923	7.23268	150.402	8.02067	8.01315	8.03985	7.81508	7.97219	251.112	1.17491	1.42026	1.17556	1.66868	1.00055	1.6696	8.10958	1	0.000141873	0.00216337
Pcdhb17	8.35449	7.93561	8.29976	8.48897	8.26971	308.624	7.53913	7.4405	7.49049	7.31569	7.44645	174.424	8.26496	8.1807	7.76144	7.68784	7.97374	251.382	8.2952	8.16824	7.8341	7.60788	7.97636	251.839	1.76939	1.22771	1.22548	1.44121	1.44384	1.00182	8.10945	1	0.000318174	0.00362281
E030040L08Rik	7.40192	7.67879	7.23701	7.51865	7.45909	175.959	7.90849	7.90938	7.55101	7.85686	7.80643	223.857	7.68185	7.62528	7.95822	7.79645	7.76545	217.587	6.87595	7.16344	7.16102	7.10933	7.07743	135.058	1.27222	1.23658	1.30284	1.02882	1.65749	1.61107	8.10901	1	6.17e-06	0.000141088
Rpl29	11.9744	11.6258	11.9236	11.8977	11.8554	3705.27	12.4661	12.4826	12.645	12.4376	12.5078	5824.16	11.8214	11.831	11.7264	11.552	11.7327	3403.28	11.9493	11.8937	11.7758	11.5342	11.7882	3536.84	1.57186	1.08874	1.04762	1.71134	1.64671	1.03924	8.10551	1	1.01e-07	4.42e-06
Vps33a	9.59752	9.62352	9.70768	9.53424	9.61574	784.56	8.94277	8.98435	9.01563	8.91382	8.96414	499.431	9.345	9.55579	9.6499	9.60393	9.53865	743.74	9.07664	8.96123	9.00407	9.01945	9.01535	517.475	1.57091	1.05488	1.51613	1.48918	1.03613	1.43725	8.10447	1	6.37e-09	5.12e-07
Eno1	12.3471	12.3693	12.3503	12.6218	12.4221	5488.28	11.9071	11.8567	11.7958	11.4948	11.7636	3476.98	12.0778	12.4338	12.2169	12.2996	12.257	4894.73	12.5677	12.3791	12.5838	12.6021	12.5332	5927.35	1.57846	1.12126	1.08	1.40775	1.70474	1.21096	8.10319	1	1.57e-07	6.4e-06
Car12	8.53917	8.5419	8.38414	8.41429	8.46988	354.557	7.62377	7.77441	7.40764	7.86546	7.66782	203.35	8.25969	8.19531	8.14582	8.25588	8.21418	296.97	8.03034	8.17467	8.11371	8.20878	8.13187	280.503	1.74358	1.19391	1.264	1.46039	1.37941	1.05871	8.10001	1	2.61e-06	6.89e-05
Cercam	9.54149	9.68321	9.49289	9.48201	9.5499	749.56	9.43378	9.39449	9.39898	9.52143	9.43717	693.22	8.73803	8.55809	8.79966	8.94519	8.76024	433.606	9.49186	9.23925	9.50132	9.47085	9.42582	687.788	1.08127	1.72866	1.08981	1.59873	1.0079	1.5862	8.09258	1	3.74e-07	1.57e-05
LOC386486	9.08441	9.01429	8.93918	8.89655	8.98361	506.215	8.02141	8.49279	8.23977	8.43494	8.29723	314.567	9.14469	9.0274	9.14073	8.99803	9.07771	540.336	8.92313	8.73087	8.94573	9.11537	8.92878	487.337	1.60924	1.06741	1.03874	1.71771	1.54923	1.10875	8.09108	1	3.5e-06	8.78e-05
LOC380876	7.81461	7.94969	7.5316	7.71191	7.75195	215.561	7.79664	8.18364	7.96454	8.20862	8.03836	262.898	8.16036	8.00413	8.06736	8.04673	8.06965	268.661	8.57473	8.48184	8.5801	8.60182	8.55962	377.314	1.2196	1.24634	1.75038	1.02192	1.43521	1.40442	8.07787	1	5.78e-07	2.22e-05
LOC383184	7.33518	7.23626	7.21147	7.44821	7.30778	158.439	7.38624	6.79127	6.84775	6.78527	6.95263	123.866	6.52732	6.5844	6.22228	6.78586	6.52997	92.4093	7.2478	7.46784	6.80471	6.84686	7.0918	136.41	1.27912	1.71453	1.16149	1.3404	1.10127	1.47615	8.07296	1	0.000392692	0.00486737
Kng1	9.36789	9.49737	8.83574	9.21404	9.22876	599.976	8.44282	8.42691	8.30231	8.73207	8.47603	356.073	8.73929	8.85778	9.01947	8.76632	8.84571	460.071	9.07091	8.91922	9.08702	9.15869	9.05896	533.357	1.68498	1.30409	1.1249	1.29207	1.49789	1.15929	8.06323	1	7.71e-06	0.000171459
A130047F11Rik	7.70762	7.83843	7.91399	8.10089	7.89023	237.244	8.57848	8.37177	8.11554	8.25287	8.32967	321.721	8.53419	8.54702	8.80429	8.65734	8.63571	397.748	8.24314	7.89683	8.2272	8.00749	8.09366	273.172	1.35607	1.67653	1.15144	1.23631	1.17772	1.45604	8.05412	1	0.000373405	0.00466793
Fga	10.1573	10.1236	9.96612	10.2071	10.1135	1107.82	9.33988	9.32577	9.31051	9.49799	9.36854	661.014	9.38021	9.56688	9.67251	9.43804	9.51441	731.345	9.82446	9.6184	9.68026	9.82874	9.73797	853.925	1.67594	1.51477	1.29733	1.1064	1.29184	1.16761	8.0539	1	0.000171296	0.00219297
Zfp39	8.58298	8.48835	8.31448	8.59424	8.49502	360.79	8.72101	8.8361	8.74392	8.85156	8.78815	442.075	7.99467	7.99725	7.87964	8.06503	7.98415	253.202	8.46825	8.43347	8.50369	8.56571	8.49278	360.231	1.2253	1.42491	1.00155	1.74594	1.2272	1.4227	8.04759	1	6.95e-09	5.55e-07
Tctex1d2	10.7781	10.7614	10.8646	10.9003	10.8261	1815.44	10.2162	10.1958	10.2544	10.2014	10.217	1190.18	10.3423	10.3571	10.2741	10.2751	10.3122	1271.35	10.9915	10.8347	10.8023	10.7771	10.8514	1847.6	1.52535	1.42796	1.01771	1.0682	1.55237	1.45325	8.04484	1	1.31e-10	1.97e-08
H2-Q5	8.05685	7.33041	7.43715	7.3433	7.54193	186.357	7.04582	7.49595	7.08824	7.45713	7.27179	154.535	7.56819	7.44306	7.5301	7.4615	7.50071	181.109	6.89136	6.64998	6.83745	6.8817	6.81512	112.605	1.20592	1.02898	1.65497	1.17196	1.37237	1.60836	8.04256	1	5.19e-06	0.000139773
Serpinf2	9.87592	10.105	9.65776	9.96126	9.89998	955.409	9.05817	9.26403	8.97446	9.27375	9.1426	565.194	9.32547	9.33315	9.55755	9.24385	9.365	659.397	9.63704	9.3501	9.55036	9.63875	9.54406	746.532	1.69041	1.44891	1.2798	1.16667	1.32084	1.13214	8.03878	1	0.00041754	0.00448438
Gnl2	9.57003	9.21381	9.56786	9.49953	9.46281	705.648	9.605	9.40724	9.50325	9.29948	9.45374	701.23	9.66784	9.54725	9.50098	9.44233	9.5396	744.228	8.62015	8.85608	8.82196	8.80019	8.77459	437.941	1.0063	1.05467	1.61128	1.06132	1.6012	1.69938	8.03415	1	4.66e-09	3.94e-07
Pola2	9.66833	9.59428	9.79364	9.68106	9.68433	822.762	8.92522	9.27726	9.29344	9.23558	9.18287	581.193	9.1697	9.12285	9.16504	9.29904	9.18916	583.73	9.01039	8.70545	8.95593	8.86958	8.88534	472.883	1.41564	1.40949	1.73989	1.00436	1.22904	1.23441	8.03283	1	6.74e-05	0.00101616
Acpl2	9.59817	9.6666	9.64762	9.56579	9.61954	786.632	9.65702	9.70752	9.66622	9.8808	9.72789	847.983	8.97872	8.9297	9.04393	9.1681	9.03011	522.799	9.81272	9.8489	9.61412	9.81351	9.77231	874.499	1.07799	1.50465	1.1117	1.62201	1.03127	1.67272	8.02035	1	6.36e-10	7.94e-08
Serpinc1	7.51083	7.20846	7.20661	7.25171	7.2944	156.976	6.96985	7.09915	7.08484	6.95911	7.02824	130.53	6.88172	6.67709	5.88814	6.81686	6.56595	94.7432	7.33142	7.31134	7.15239	7.12818	7.23083	150.21	1.20261	1.65686	1.04505	1.37772	1.15077	1.58544	8.01845	1	2.11e-05	0.000442343
Ear3	8.28119	7.95962	8.10836	7.90479	8.06349	267.518	7.68345	7.5463	7.6911	7.66924	7.64753	200.509	8.22793	8.23074	8.14001	7.99346	8.14803	283.663	8.61504	8.16923	8.29722	8.60902	8.42263	343.134	1.33419	1.06035	1.28266	1.41471	1.71131	1.20965	8.01288	1	1.95e-06	5.32e-05
LOC386360	10.1181	10.2851	10.5412	10.5507	10.3738	1326.85	10.7836	10.6777	10.5831	10.1705	10.5537	1503.09	10.2823	10.4197	10.386	9.87621	10.2411	1210.22	9.80794	9.92641	9.78535	9.67174	9.79786	890.123	1.13283	1.09637	1.49063	1.242	1.68863	1.35961	8.01006	1	3.15e-06	8.05e-05
Ly96	7.61789	7.84689	7.41694	7.56453	7.61156	195.573	8.19019	8.12097	7.94524	8.1397	8.09903	274.189	8.18222	8.17983	8.06559	8.14349	8.14278	282.632	7.57882	7.29113	7.59925	7.57452	7.51093	182.396	1.40198	1.44515	1.07224	1.03079	1.50326	1.54955	8.00298	1	4.2e-09	3.63e-07
C130020O07Rik	7.89355	7.98589	8.0607	8.02832	7.99212	254.605	8.39041	7.89083	8.30275	7.9476	8.1329	280.703	7.63908	7.6557	7.25848	7.6112	7.54111	186.252	7.901	7.45332	7.29389	7.30174	7.48749	179.456	1.1025	1.36699	1.41876	1.50711	1.56418	1.03787	7.99742	1	3.05e-06	7.86e-05
C030013F01Rik	7.65576	7.66242	7.51338	7.26694	7.52463	184.136	7.78496	7.7652	7.92052	7.83581	7.82662	227.012	7.41962	6.88033	6.95862	7.24118	7.12494	139.579	7.17767	7.17656	7.28513	7.2942	7.23339	150.476	1.23285	1.31922	1.22369	1.62641	1.50863	1.07807	7.98886	1	1.23e-06	3.63e-05
4732460K03Rik	9.48798	9.6069	9.60958	9.52497	9.55736	753.443	9.0649	8.84927	8.92837	8.8859	8.93211	488.465	8.78829	9.07986	9.21447	9.03619	9.0297	522.651	9.36121	9.63085	9.62964	9.45085	9.51814	733.238	1.54247	1.44158	1.02756	1.06999	1.50111	1.40292	7.98563	1	5.89e-08	2.82e-06
A630004L17Rik	7.11366	7.0252	6.66915	6.1773	6.74633	107.361	7.28572	7.39168	7.71912	7.43139	7.45698	175.701	6.74178	6.78039	6.73077	6.78247	6.75885	108.297	6.88299	7.29842	6.81594	6.82527	6.95566	124.125	1.63654	1.00872	1.15615	1.6224	1.41551	1.14616	7.98547	1	1.65e-06	4.66e-05
Dhrsx	8.64067	8.78423	8.29412	8.52077	8.55995	377.399	8.90098	9.13892	9.0231	9.15428	9.05432	531.645	8.39594	8.37766	8.43074	8.37546	8.39495	336.613	8.232	8.26001	8.40768	8.41292	8.32815	321.383	1.40871	1.12117	1.1743	1.57939	1.65424	1.04739	7.98519	1	2.15e-09	1.73e-07
Kras	9.10686	9.05334	9.67447	9.46049	9.32379	640.827	8.8445	9.05828	8.97366	8.96634	8.9607	498.24	9.61922	9.57683	9.49713	9.66762	9.5902	770.793	9.7033	9.60562	9.70963	9.62938	9.66198	810.114	1.28618	1.20281	1.26417	1.54703	1.62595	1.05101	7.97716	1	1.72e-08	1.01e-06
3632413B07Rik	8.43277	8.94868	9.12158	8.77623	8.81981	451.885	8.49454	8.66621	8.46524	8.58627	8.55306	375.603	8.86661	8.92693	8.9995	9.06056	8.9634	499.174	9.30691	9.38417	9.23762	9.27207	9.30019	630.429	1.20309	1.10465	1.39511	1.32899	1.67845	1.26295	7.97323	1	3.59e-07	1.31e-05
Arf5	9.98478	10.0334	10.0424	10.1545	10.0538	1062.9	10.0882	10.0845	10.1748	9.87654	10.056	1064.54	9.33535	9.50848	9.29909	9.17223	9.32879	643.05	10.0759	10.0593	9.98313	9.98439	10.0257	1042.37	1.00154	1.6529	1.01969	1.65545	1.02126	1.62098	7.97182	1	3.74e-08	2.29e-06
Cenpk	9.15071	9.39221	9.36946	9.1843	9.27417	619.16	9.31006	9.33441	9.44897	9.32456	9.3545	654.613	8.98443	8.73244	8.6562	8.71544	8.77213	437.193	8.83387	8.69916	8.75043	8.68072	8.74105	427.876	1.05726	1.41622	1.44706	1.49731	1.52992	1.02178	7.96954	1	1.59e-06	4.52e-05
Phxr4	9.33365	9.55706	9.37907	9.33822	9.402	676.525	9.94648	9.75299	9.71656	9.80808	9.80603	895.176	9.53837	9.4559	9.77854	9.63804	9.60271	777.507	9.15067	8.91919	9.07792	9.16642	9.07855	540.65	1.3232	1.14927	1.25132	1.15134	1.65574	1.4381	7.96896	1	6.6e-08	3.06e-06
Necab1	6.84711	7.05808	6.77177	6.86325	6.88506	118.197	7.07122	6.9383	6.91985	7.01212	6.98537	126.709	6.63296	6.23741	5.41489	6.70471	6.24749	75.9772	6.89603	6.64986	7.02784	7.13391	6.92691	121.677	1.07201	1.5557	1.02944	1.66772	1.04135	1.60149	7.96771	1	0.000323198	0.00416448
Pygb	10.1437	10.3646	10.1651	9.98675	10.165	1148.1	10.1185	10.2364	10.1244	10.2074	10.1717	1153.4	9.74596	9.72634	9.53643	9.32327	9.583	766.957	10.2567	10.3293	10.37	10.43	10.3465	1302.01	1.00461	1.49696	1.13405	1.50387	1.12884	1.69763	7.96596	1	2.88e-10	4.06e-08
4932441P04Rik	8.01105	7.96253	8.7979	8.41105	8.29563	314.22	9.10462	9.03065	8.91965	9.06174	9.02917	522.456	8.32803	8.3021	8.26745	8.48637	8.34599	325.381	8.30532	8.44026	8.47993	8.33169	8.3893	335.298	1.66271	1.03552	1.06708	1.60567	1.55819	1.03048	7.95964	1	1.62e-06	4.6e-05
B830007D08Rik	9.33264	9.66391	9.26279	9.49839	9.43943	694.308	8.98069	8.81384	8.74175	8.86959	8.85147	461.91	8.79265	8.89568	8.67133	8.74763	8.77682	438.618	9.30898	9.21527	9.17786	9.19891	9.22525	598.519	1.50312	1.58295	1.16004	1.0531	1.29575	1.36456	7.95952	1	3.48e-05	0.00067147
2810423O19Rik	10.8623	10.9174	10.8772	10.908	10.8912	1899.23	11.472	11.5357	11.4566	11.5004	11.4912	2878.6	10.7436	10.8569	10.8886	10.9032	10.8481	1843.31	10.6785	10.783	10.766	10.7729	10.7501	1722.27	1.51567	1.03033	1.10274	1.56165	1.6714	1.07028	7.95207	1	1.1e-12	5.19e-10
Usp37	8.58258	8.30612	8.72601	8.69856	8.57832	382.235	8.74036	8.74952	8.92481	8.65749	8.76804	435.957	9.33776	9.40767	9.27997	9.33488	9.34007	648.098	8.79402	8.71173	8.80073	8.77793	8.7711	436.883	1.14055	1.69555	1.14297	1.48661	1.00212	1.48346	7.95125	1	9.09e-08	4.86e-06
Tyki	8.54122	8.13622	8.29034	8.39907	8.34171	324.418	8.96508	9.01274	8.91443	8.62731	8.87989	471.1	8.34055	8.47738	8.83916	8.28533	8.48561	358.445	8.19832	8.05902	8.30996	8.01573	8.14576	283.216	1.45214	1.10488	1.14548	1.31429	1.6634	1.26562	7.94581	1	8.85e-08	3.94e-06
A130026C10Rik	7.37164	7.56465	7.91911	7.93451	7.69748	207.573	8.2219	7.83685	7.92493	7.60415	7.89696	238.353	7.05216	7.25274	7.58029	7.05412	7.23483	150.626	7.91598	8.28544	7.77911	7.76621	7.93669	245.008	1.14828	1.37807	1.18034	1.58242	1.02792	1.6266	7.94363	1	0.000252455	0.003403
Gatm	7.48265	6.72622	7.2645	7.36315	7.20913	147.967	6.5758	6.95524	6.53394	6.8859	6.73772	106.723	7.59732	7.23055	6.77531	7.21959	7.20569	147.615	7.76594	7.64854	7.3821	7.23841	7.50875	182.12	1.38646	1.00238	1.23082	1.38316	1.70648	1.23375	7.94307	1	0.00039326	0.00427211
4933417E08Rik	8.52279	8.52192	8.85147	8.77488	8.66777	406.685	8.86493	8.95087	8.90104	8.88265	8.89987	477.671	8.48401	8.48603	8.19292	8.43959	8.40064	337.944	8.15407	8.01937	8.35586	8.27839	8.20193	294.459	1.17455	1.20341	1.38112	1.41346	1.6222	1.14767	7.94242	1	1.19e-06	3.56e-05
BC100530	9.77839	9.71053	9.47973	9.33813	9.57669	763.611	9.44807	9.03056	9.28908	9.01581	9.19588	586.456	9.4244	9.39446	9.16355	8.93103	9.22836	599.809	10.1631	9.83759	9.779	9.65025	9.85748	927.679	1.30208	1.27309	1.21486	1.02277	1.58184	1.54662	7.94126	1	0.000115947	0.00157791
Hist1h2ag	10.8142	10.3152	11.1035	11.0901	10.8307	1821.25	10.9724	10.9884	11.118	11.0542	11.0333	2095.79	10.1793	10.3844	10.2237	10.4462	10.3084	1268.05	11.0269	10.7271	11.0946	10.9357	10.9461	1972.89	1.15074	1.43626	1.08326	1.65276	1.0623	1.55584	7.94116	1	4.08e-05	0.000758532
Matn4	9.28476	9.34966	8.96932	9.18908	9.19821	587.403	8.62194	8.43004	8.21306	8.77356	8.50965	364.468	8.90667	8.93577	9.03149	8.96367	8.9594	497.792	9.23068	9.40883	8.92348	9.18465	9.18691	582.822	1.61167	1.18002	1.00786	1.36581	1.5991	1.17081	7.93527	1	8.95e-08	3.96e-06
2010204O13Rik	8.37329	8.36571	8.76643	8.40533	8.47769	356.483	8.31376	8.29097	8.21195	8.20238	8.25477	305.444	8.05444	7.93415	7.98495	7.72217	7.92393	242.851	8.6827	8.81816	8.57555	8.44506	8.63037	396.277	1.1671	1.46791	1.11163	1.25775	1.29738	1.63177	7.93354	1	6.98e-10	8.4e-08
Zfp496	10.5952	10.5039	10.6228	10.6759	10.5994	1551.5	10.9554	10.9703	11.0519	10.963	10.9852	2027.05	10.8746	10.9845	11.0455	11.0033	10.977	2015.58	10.272	10.4349	10.32	10.3394	10.3416	1297.57	1.30651	1.29912	1.1957	1.00569	1.56219	1.55335	7.92256	1	3.51e-09	2.68e-07
2210015D19Rik	7.32307	7.57484	7.13265	7.34511	7.34392	162.457	8.04719	7.87906	7.99208	7.86736	7.94642	246.667	7.71214	7.63983	7.62494	7.76797	7.68622	205.96	7.30529	7.18119	7.31416	7.34754	7.28704	156.178	1.51835	1.26778	1.04021	1.19764	1.5794	1.31875	7.92213	1	1.75e-08	1.03e-06
Mboat2	8.12928	8.34266	8.1732	8.22183	8.21674	297.499	8.88822	8.70822	8.86371	8.78598	8.81153	449.3	8.18838	8.28047	8.18122	8.05344	8.17588	289.19	8.04906	8.14998	8.05657	8.07986	8.08387	271.324	1.51025	1.02873	1.09647	1.55365	1.65596	1.06585	7.91091	1	2.72e-10	3.33e-08
Ncapg2	8.64215	8.617	8.49591	8.28538	8.51011	364.585	8.70058	8.85141	8.92674	8.63692	8.77891	439.254	8.56949	8.4774	8.31428	8.42934	8.44763	349.132	8.0913	7.95413	8.06953	8.03178	8.03668	262.593	1.20481	1.04426	1.38841	1.25813	1.67276	1.32956	7.89792	1	6.95e-08	3.2e-06
Calr	9.75942	10.1125	10.1399	9.906	9.97945	1009.52	9.43487	9.29676	9.26376	9.5244	9.37995	666.264	10.0071	9.98607	9.99758	9.94509	9.98395	1012.67	10.0607	10.0677	10.082	10.2467	10.1143	1108.4	1.51519	1.00313	1.09795	1.51993	1.6636	1.09452	7.89432	1	6.04e-07	2.03e-05
6720470G16Rik	6.79648	7.06234	7.49609	7.5761	7.23275	150.409	7.63678	7.5735	7.43967	7.48027	7.53256	185.151	7.65626	7.57553	7.45822	7.71718	7.6018	194.254	6.94082	6.81582	6.9946	7.0016	6.93821	122.634	1.23098	1.2915	1.22649	1.04917	1.50979	1.58402	7.89194	1	3.18e-07	1.39e-05
1700109H08Rik	8.28322	8.45196	8.28489	8.22355	8.31091	317.564	8.39123	8.36722	8.2049	8.44993	8.35332	327.039	8.18518	8.21415	8.53802	8.22065	8.2895	312.887	7.61342	7.53171	7.67217	7.74242	7.63993	199.456	1.02983	1.01495	1.59215	1.04523	1.63965	1.5687	7.89051	1	6.96e-08	3.2e-06
Gigyf1	7.45411	7.30358	7.90479	7.94207	7.65114	201.012	7.93363	8.13066	8.10661	8.10156	8.06811	268.376	8.46066	8.39623	8.33404	8.27467	8.3664	330.018	7.95301	7.7821	8.03438	7.88924	7.91468	241.3	1.33512	1.64178	1.20042	1.22968	1.11221	1.36767	7.88689	1	5.65e-05	0.00100042
Rps15a	9.59752	9.64376	9.65353	9.53044	9.60631	779.45	9.64725	9.82606	9.77983	9.82113	9.76857	872.231	9.18664	9.09374	9.04118	8.88194	9.05087	530.376	9.50555	9.4576	9.48252	9.51734	9.49075	719.452	1.11903	1.46962	1.08339	1.64455	1.21235	1.35649	7.88544	1	7.74e-08	4.22e-06
Pnpla3	7.67956	7.48528	7.20018	7.29276	7.41444	170.597	6.54689	6.9929	6.77637	7.10413	6.85507	115.766	7.54442	7.38921	7.45038	7.58364	7.49191	180.007	7.61037	7.55987	7.5186	7.5697	7.56464	189.314	1.47363	1.05516	1.10972	1.55492	1.63531	1.0517	7.88043	1	1.34e-06	3.89e-05
2310022M17Rik	8.59352	8.42819	8.7344	8.59692	8.58826	384.878	9.1086	9.03415	9.12346	9.00795	9.06854	536.911	9.18443	9.25226	9.15085	9.0739	9.16536	574.18	8.63508	8.57997	8.56484	8.5203	8.57505	381.369	1.39502	1.49185	1.0092	1.06941	1.40785	1.50557	7.8789	1	1e-10	1.83e-08
Hist1h4f	7.29799	7.49043	7.45117	7.50152	7.43528	173.078	7.88209	7.77456	7.91214	7.73664	7.82636	226.97	7.10947	7.04319	7.23788	7.1635	7.13851	140.898	7.34009	7.17722	7.24234	7.19991	7.23989	151.156	1.31137	1.22839	1.14503	1.61088	1.50156	1.0728	7.87003	1	3.98e-08	2.03e-06
LOC100040525	8.69622	8.71832	8.66288	8.69208	8.69237	413.681	8.52361	8.44028	8.48541	8.49053	8.48496	358.284	8.86622	8.81824	9.1393	8.99014	8.95347	495.751	8.23385	8.3015	8.24097	8.26817	8.26112	306.793	1.15462	1.19839	1.3484	1.38368	1.16783	1.61591	7.86885	1	1.21e-10	2.12e-08
Tex261	10.4264	10.2137	10.6226	10.5813	10.461	1409.53	11.1487	11.0243	11.0406	11.0501	11.0659	2143.77	11.1096	11.0152	11.0407	10.9684	11.0335	2096.07	10.5646	10.5191	10.666	10.6465	10.599	1551.05	1.52092	1.48708	1.1004	1.02276	1.38215	1.35139	7.86469	1	3.07e-06	7.89e-05
Klhl21	9.18951	9.14502	9.1197	9.11523	9.14237	565.101	9.25643	9.03285	9.11366	9.04751	9.11261	553.567	8.28335	8.47906	8.50477	8.49028	8.43936	347.138	9.04535	9.18504	9.12601	9.03208	9.09712	547.654	1.02084	1.62789	1.03186	1.59466	1.0108	1.57763	7.86366	1	3.32e-10	4.58e-08
Gin1	6.96963	7.45779	7.16153	7.26162	7.21264	148.328	7.69704	7.46515	7.57825	7.6268	7.59181	192.914	6.92673	6.82514	7.06029	6.97767	6.94746	123.422	7.44356	7.56605	7.53834	7.59029	7.53456	185.408	1.30059	1.20179	1.24999	1.56304	1.04048	1.50223	7.85812	1	1.13e-07	5.81e-06
E030043F19Rik	6.60065	6.1846	6.75596	6.42543	6.49166	89.9878	7.13405	7.3706	7.22911	7.11972	7.21337	148.402	6.82723	6.57666	6.6232	7.02291	6.7625	108.571	6.8482	6.68191	6.91622	6.93533	6.84541	114.994	1.64914	1.20651	1.27788	1.36687	1.29053	1.05915	7.85008	1	0.000799595	0.00765282
Zmynd17	8.2808	8.42864	8.13449	8.46542	8.32734	321.202	8.24604	8.33932	8.26785	8.30433	8.28938	312.862	8.99599	8.92607	8.80724	8.84913	8.89461	475.931	8.78706	8.69068	8.80232	8.7139	8.74849	430.088	1.02666	1.48172	1.339	1.52122	1.37469	1.10659	7.84987	1	3.55e-06	8.89e-05
Trappc5	7.82424	7.53858	7.47061	7.47831	7.57793	191.067	7.76507	7.78345	7.82983	7.78932	7.79192	221.616	7.12166	7.12235	7.03088	7.18651	7.11535	138.655	7.67127	7.66928	7.83832	7.8159	7.74869	215.074	1.15989	1.37801	1.12565	1.59833	1.03042	1.55115	7.84344	1	3.09e-09	2.88e-07
Eml1	9.21908	9.21365	9.35935	9.19499	9.24677	607.511	9.75728	9.81766	9.80339	9.87516	9.81337	899.744	9.89343	9.82445	9.86317	9.85069	9.85793	927.97	9.45785	9.3444	9.41222	9.44939	9.41596	683.104	1.48103	1.52749	1.12443	1.03137	1.31714	1.35846	7.83993	1	2.8e-09	2.68e-07
Ybx1	8.01835	7.91561	8.20606	7.90162	8.01041	257.854	7.91148	7.88033	7.7608	8.04301	7.8989	238.675	7.91523	8.01797	8.14895	8.05366	8.03395	262.096	7.55734	7.35707	7.29475	7.20741	7.35414	163.613	1.08036	1.01645	1.576	1.09813	1.45878	1.60193	7.83165	1	1.65e-06	5.47e-05
B4galt3	9.41996	9.40336	9.26947	9.3749	9.36693	660.276	9.11491	9.19731	9.08625	9.15475	9.13831	563.513	9.69949	9.76212	9.77439	9.78302	9.75475	863.919	9.77753	9.71844	9.74911	9.69726	9.73559	852.518	1.17171	1.30842	1.29115	1.53309	1.51286	1.01337	7.83062	1	1.6e-11	3.78e-09
Sema5a	9.80486	9.78092	9.72887	9.60015	9.7287	848.458	9.70258	9.56659	9.70936	9.71883	9.67434	817.083	9.0818	9.02506	9.29429	8.76285	9.041	526.759	9.6647	9.78365	9.63561	9.76095	9.71123	838.245	1.0384	1.61071	1.01218	1.55115	1.0259	1.59133	7.82967	1	4.12e-07	1.7e-05
LOC100039607	7.4077	7.84473	7.85482	7.7845	7.72294	211.269	7.50559	7.67025	7.52572	7.74357	7.61128	195.535	8.19982	8.32749	8.25147	8.15965	8.23461	301.206	7.5141	7.42968	7.68173	7.57477	7.55007	187.412	1.08047	1.4257	1.1273	1.54042	1.04334	1.60719	7.82442	1	1.64e-07	7.9e-06
Cdca3	10.619	10.501	10.4756	10.529	10.5312	1479.79	10.7122	10.6866	10.6991	10.6676	10.6914	1653.58	10.5184	10.5831	10.6259	10.6502	10.5944	1546.07	9.91405	10.0547	10.0626	9.94293	9.99358	1019.45	1.11744	1.04479	1.45156	1.06953	1.62202	1.51657	7.82191	1	2.52e-10	3.15e-08
D930049F02Rik	7.10696	7.22651	7.04692	7.19327	7.14341	141.378	7.38389	7.42626	7.53338	7.48394	7.45687	175.688	6.6064	6.5528	7.44618	6.82391	6.85732	115.947	6.70937	6.92762	6.7778	6.84951	6.81607	112.679	1.24268	1.21933	1.2547	1.51524	1.55919	1.029	7.82014	1	1.37e-06	3.99e-05
A830054O07Rik	7.6359	7.67986	7.63872	7.78398	7.68461	205.731	7.90268	7.71106	7.94379	7.78891	7.83661	228.589	7.55993	7.68763	7.58785	7.74762	7.64576	200.264	7.15673	7.06477	7.10039	7.18672	7.12715	139.793	1.11111	1.0273	1.47168	1.14144	1.63519	1.43257	7.81928	1	5.19e-09	3.74e-07
Zfp329	7.40478	7.20786	7.44788	7.34081	7.35034	163.182	8.10102	7.91977	8.19361	7.88259	8.02425	260.339	7.90356	7.53718	7.31378	7.51231	7.56671	189.586	7.49264	7.24448	7.42944	7.47815	7.41118	170.21	1.59539	1.16181	1.04307	1.3732	1.52951	1.11384	7.81682	1	8.54e-06	0.00018629
Dncl2a	7.12187	7.17014	7.50451	7.46285	7.31484	159.216	7.8609	7.99373	7.86495	7.89247	7.90301	239.356	8.10958	8.04701	7.55635	7.87745	7.8976	238.459	7.48492	7.34375	7.59562	7.44587	7.46754	176.992	1.50334	1.49771	1.11165	1.00376	1.35235	1.34728	7.81609	1	0.000212388	0.00299712
scl0001284.1_18	8.44529	7.96411	8.19256	8.1784	8.19509	293.068	8.83407	8.90454	8.96448	8.85066	8.88844	473.9	8.38105	8.42276	8.39263	8.18958	8.34651	325.498	8.24106	8.14021	8.42897	8.31633	8.28164	311.188	1.61703	1.11066	1.06183	1.45592	1.52287	1.04599	7.8143	1	1.68e-08	1e-06
Apof	8.77239	8.90631	8.52525	8.6598	8.71594	420.493	7.76948	8.14302	7.96379	8.22253	8.0247	260.421	8.20226	8.25517	8.22894	8.26882	8.2388	302.082	8.56968	8.07411	8.41585	8.47213	8.38294	333.824	1.61467	1.39198	1.25962	1.15997	1.28186	1.10508	7.81319	1	0.000983229	0.00899437
Tfb1m	8.76574	8.6112	8.24227	8.5912	8.5526	375.482	9.24179	9.17929	9.2681	9.30563	9.2487	608.326	9.26613	9.21194	8.87594	9.2517	9.15143	568.663	9.0491	9.1117	9.16542	9.05667	9.09572	547.123	1.62012	1.51449	1.45712	1.06975	1.11186	1.03937	7.81271	1	0.000554714	0.00567539
Ndrl	8.4447	8.51025	8.27129	8.37287	8.39978	337.741	8.02919	7.97415	8.40195	7.95754	8.09071	272.612	7.77865	7.81825	7.45439	7.70628	7.68939	206.413	8.1952	8.29974	7.93285	8.14301	8.1427	282.616	1.23891	1.63624	1.19505	1.32071	1.0367	1.36917	7.79678	1	0.000217776	0.00305795
Krt14	11.3435	11.1841	11.1295	11.1761	11.2083	2366.14	10.9168	10.7938	10.7266	10.8188	10.814	1800.29	11.0837	11.0427	10.9408	10.8703	10.9844	2025.94	11.4951	11.3978	11.4388	11.5631	11.4737	2844.01	1.31431	1.16792	1.20196	1.12534	1.57975	1.4038	7.79309	1	1.74e-07	6.94e-06
Prkar2b	10.7116	10.6433	10.5595	10.5592	10.6184	1571.99	10.5947	10.5141	10.4755	10.5637	10.537	1485.77	9.90222	10.0062	9.85149	9.95993	9.92996	975.475	10.4503	10.555	10.4697	10.5263	10.5003	1448.48	1.05803	1.61152	1.08527	1.52312	1.02575	1.4849	7.78859	1	7.54e-08	4.13e-06
Ttc15	7.61206	7.26731	7.56118	7.18225	7.4057	169.566	6.56409	7.10791	7.09586	7.00319	6.94276	123.021	7.55394	7.5366	7.4576	7.69991	7.56201	188.97	7.55776	7.45991	7.73649	7.62949	7.59591	193.463	1.37835	1.11443	1.14093	1.53608	1.5726	1.02378	7.76617	1	5.49e-07	1.87e-05
E030038D23Rik	9.47363	9.43681	9.57438	9.56392	9.51218	730.218	9.83254	9.54516	9.46875	9.55594	9.6006	776.369	9.32978	9.23575	9.42632	9.25818	9.31251	635.834	9.14578	8.95594	8.95536	8.74368	8.95019	494.624	1.0632	1.14844	1.47631	1.22102	1.56961	1.28549	7.76408	1	1.26e-07	5.3e-06
Dpagt1	10.8823	10.7609	10.7525	10.8558	10.8129	1798.89	10.8816	10.8107	10.9246	10.9057	10.8807	1885.42	10.1922	10.2782	10.2532	10.2119	10.2339	1204.21	10.8658	10.8402	10.9466	10.9223	10.8937	1902.55	1.0481	1.49383	1.05762	1.56569	1.00909	1.57991	7.75424	1	7.98e-10	9.27e-08
Agl	8.68985	8.62517	8.64199	8.75286	8.67747	409.429	8.95885	8.89266	8.95962	8.95084	8.94049	491.311	8.23288	8.25805	8.19812	8.30563	8.24867	304.156	8.76782	8.82215	8.66496	8.66126	8.72905	424.331	1.19999	1.34611	1.0364	1.61532	1.15785	1.39511	7.75078	1	1.02e-08	7.68e-07
LOC230896	8.13786	8.00725	8.43216	8.16605	8.18583	291.193	8.72765	8.87528	8.80701	8.74857	8.78963	442.529	8.24253	8.24025	7.75628	8.24111	8.12004	278.212	7.8913	8.21263	8.32289	8.21958	8.1616	286.343	1.51971	1.04666	1.01694	1.59062	1.54545	1.02923	7.74859	1	4.13e-06	0.000100989
LOC100041567	11.5994	11.4589	11.9042	11.5976	11.64	3191.52	11.5605	11.2577	11.1851	11.3829	11.3466	2604.07	12.0075	12.0084	12.1286	12.0369	12.0453	4226.74	11.7711	11.4867	11.6149	11.5592	11.608	3121.41	1.22559	1.32436	1.02246	1.62313	1.19867	1.35411	7.74832	1	9.74e-06	0.000232602
Clec16a	7.23961	7.43829	7.50839	7.58249	7.4422	173.91	6.88078	7.16794	6.89918	7.1569	7.0262	130.346	7.59213	7.72541	7.4086	7.74508	7.6178	196.421	7.74199	7.6982	7.6143	7.63328	7.67194	203.932	1.33422	1.12944	1.17263	1.50692	1.56454	1.03824	7.74599	1	4.9e-06	0.000115426
Txnip	10.1679	10.0972	10.2256	10.0932	10.146	1133.03	10.1309	9.96128	9.88656	10.1769	10.0389	1052	9.80528	9.68542	9.95732	9.50961	9.73941	854.778	10.4505	10.4006	10.3993	10.4252	10.4189	1368.98	1.07703	1.32553	1.20825	1.23072	1.30132	1.60156	7.7444	1	3.56e-07	1.51e-05
AI449175	8.67005	8.56807	8.70786	8.70658	8.66314	405.382	8.18497	8.1385	7.9578	8.16259	8.11096	276.467	8.79296	8.73136	8.63184	8.90512	8.76532	435.134	8.71941	8.74384	8.84732	8.67732	8.74697	429.637	1.46629	1.07339	1.05983	1.57391	1.55402	1.0128	7.74025	1	5.15e-10	5.81e-08
Adi1	8.87437	9.04893	9.05414	9.13769	9.02878	522.317	8.23822	8.37167	8.37328	8.49098	8.36854	330.507	9.00595	9.0106	8.86408	8.92066	8.95032	494.67	8.95492	8.81874	8.78179	8.8095	8.84124	458.646	1.58035	1.05589	1.13882	1.4967	1.3877	1.07854	7.73801	1	1.68e-06	4.75e-05
Cdc42ep1	7.3986	7.28669	7.09088	7.36581	7.28549	156.01	8.03576	7.46581	8.02031	7.54383	7.76643	217.735	7.07123	7.09892	7.19728	7.04955	7.10424	137.591	7.17395	7.44622	7.0335	7.102	7.18892	145.908	1.39565	1.13387	1.06923	1.58248	1.49227	1.06045	7.73394	1	0.000108922	0.00149563
C030014I23Rik	7.71117	7.81911	7.62307	7.69116	7.71113	209.547	7.96954	7.9445	7.66283	7.92356	7.87511	234.771	7.25507	7.22734	7.16658	7.29897	7.23699	150.852	7.87059	7.90174	7.84029	7.84082	7.86336	232.867	1.12037	1.38909	1.11129	1.5563	1.00818	1.54367	7.72889	1	3.06e-10	4.26e-08
Gdf10	10.8438	10.9048	10.503	10.6977	10.7373	1707.11	10.6595	10.5741	10.7292	10.7331	10.674	1633.75	10.0773	10.1442	10.259	10.197	10.1694	1151.58	10.8657	10.9585	10.6814	10.839	10.8362	1828.15	1.0449	1.48241	1.07091	1.41871	1.11899	1.58752	7.72342	1	2.13e-07	9.9e-06
5330431K02Rik	10.6457	10.8074	10.924	10.9162	10.8233	1811.96	11.2571	10.9883	11.0735	11.0735	11.0981	2192.09	10.9248	10.9086	11.0289	11.0432	10.9764	2014.75	10.5344	10.4658	10.3668	10.4215	10.4471	1396.06	1.20979	1.11192	1.29791	1.08803	1.5702	1.44316	7.72101	1	2.2e-08	1.25e-06
Hist1h4m	7.4613	7.59453	7.33013	7.80089	7.54671	186.976	7.72801	7.937	7.76136	7.84095	7.81683	225.476	7.2527	7.03155	7.31602	7.29889	7.22479	149.582	7.02346	7.18168	7.38119	7.31849	7.22621	149.729	1.20591	1.24999	1.24877	1.50738	1.5059	1.00098	7.71893	1	4.65e-07	1.62e-05
A330080J22Rik	8.2242	8.18696	7.71249	8.11648	8.06004	266.878	7.87145	7.87572	7.86005	7.96079	7.892	237.536	8.50913	8.53868	8.45537	8.45263	8.48895	359.277	8.38666	8.39745	8.26291	8.48829	8.38383	334.028	1.12353	1.34622	1.25162	1.51252	1.40622	1.07559	7.71569	1	1.31e-08	8.15e-07
Zfp339	7.03289	7.24376	6.53415	7.03008	6.96022	124.519	6.12481	6.91196	7.05857	6.94268	6.7595	108.346	6.6277	6.5269	6.5214	6.68716	6.59079	96.3886	7.29467	7.57626	6.99667	7.05492	7.23063	150.188	1.14927	1.29184	1.20615	1.12406	1.38619	1.55815	7.71566	1	5.62e-05	0.000998585
1190002H23Rik	10.9683	10.8531	10.6157	10.8594	10.8241	1812.95	10.6908	10.5404	10.5114	10.503	10.5614	1511.11	10.1669	10.1572	10.3173	10.267	10.2271	1198.57	10.2049	10.1743	10.2659	10.3717	10.2542	1221.29	1.19975	1.51259	1.48445	1.26076	1.2373	1.01896	7.7138	1	0.000329585	0.00372287
Slc29a1	8.99194	9.15028	8.98738	9.18338	9.07824	540.535	8.63484	8.72788	8.64657	8.66639	8.66892	407.01	8.58537	8.46271	8.55115	8.48339	8.52066	367.26	8.34481	8.5036	8.47154	8.41505	8.43375	345.789	1.32806	1.47181	1.56319	1.10823	1.17705	1.06209	7.71043	1	0.000398683	0.00431686
B230369L08Rik	9.26421	8.9717	9.0952	9.05657	9.09692	547.578	9.11089	9.07383	9.13461	9.18455	9.12597	558.717	8.52304	8.38177	8.54783	8.42877	8.47035	354.675	9.15457	9.00206	9.13567	9.03022	9.08063	541.43	1.02034	1.54389	1.01135	1.5753	1.03193	1.52656	7.70937	1	5.02e-08	2.95e-06
LOC677369	7.86692	7.57614	7.45316	7.44007	7.58407	191.882	7.07514	7.10779	7.35983	7.16667	7.17736	144.744	7.83918	7.54475	7.30268	7.37249	7.51477	182.883	8.12874	8.01067	7.73967	7.53879	7.85447	231.436	1.32566	1.04921	1.20614	1.26349	1.59893	1.26549	7.70892	1	2.09e-05	0.000394939
B3galt4	7.2877	7.11157	6.74306	6.92307	7.01635	129.459	7.93448	7.5734	7.44314	7.53776	7.62219	197.019	7.56429	7.41847	7.6989	7.49274	7.5436	186.573	7.28227	7.26676	7.23135	7.25619	7.25914	153.186	1.52187	1.44118	1.18328	1.05599	1.28614	1.21795	7.70641	1	0.000553384	0.00566828
Ppnr	9.39609	9.33347	9.79305	9.57113	9.52343	735.934	10.0095	9.73313	9.65987	9.84387	9.81158	898.629	9.40998	9.47501	9.84692	9.55448	9.57159	760.917	9.1785	9.30514	9.13136	8.93206	9.13676	562.911	1.22107	1.03395	1.30737	1.18098	1.5964	1.35175	7.69152	1	1.15e-05	0.000238964
Zfp748	7.84445	7.51689	7.79957	7.98564	7.78664	220.806	7.51599	7.47974	7.67842	7.59332	7.56687	189.607	7.2675	7.48356	7.29531	7.29927	7.33641	161.614	7.98758	7.99443	7.90177	7.95018	7.95849	248.739	1.16455	1.36626	1.12651	1.17321	1.31187	1.5391	7.68148	1	2.24e-09	2.22e-07
Pusl1	8.91984	8.78961	9.05975	8.96323	8.93311	488.803	8.9612	9.07463	9.05648	9.09381	9.04653	528.782	8.37356	8.36784	8.4845	8.32093	8.38671	334.696	8.9234	8.79479	8.84263	9.03167	8.89812	477.092	1.08179	1.46044	1.02455	1.57989	1.10834	1.42545	7.68045	1	3.15e-07	1.39e-05
Cdc14b	8.58153	8.48515	8.6161	8.51198	8.54869	374.466	8.52667	8.55286	8.51172	8.51259	8.52596	368.612	8.53214	8.52188	8.43648	8.51783	8.50208	362.561	7.8605	7.92156	7.98637	7.8491	7.90438	239.583	1.01588	1.03284	1.56299	1.01669	1.53856	1.5133	7.68026	1	3.09e-10	3.66e-08
Ccdc59	8.81602	8.81715	8.78365	8.87803	8.82371	453.108	8.88443	8.88314	8.98454	8.89919	8.91283	481.979	9.03477	8.94124	9.00084	8.96247	8.98483	506.644	8.25566	8.32283	8.41553	8.37305	8.34177	324.431	1.06372	1.11815	1.39662	1.05118	1.48561	1.56164	7.67692	1	2.29e-10	3.35e-08
B230339C08Rik	7.66168	7.25624	8.02547	7.46553	7.60223	194.312	7.61817	7.77856	7.85604	7.64507	7.72446	211.492	7.78767	7.74587	7.4957	7.61795	7.6618	202.503	6.98425	6.93801	7.23822	7.1546	7.07877	135.183	1.08841	1.04215	1.4374	1.04439	1.56449	1.49799	7.67484	1	1.14e-05	0.000238398
Hsd17b7	10.2884	10.3902	10.4224	10.3206	10.3554	1310.06	9.76577	9.74547	9.7762	9.79198	9.76986	873.013	10.3687	10.3946	10.4222	10.4332	10.4047	1355.56	10.3474	10.2442	10.2084	10.1822	10.2455	1213.99	1.50062	1.03473	1.07914	1.55274	1.39058	1.11661	7.67443	1	8.26e-09	5.54e-07
Per3	6.8871	7.14163	7.02614	7.36858	7.10586	137.745	6.5728	6.86779	7.26145	7.00558	6.92691	121.676	6.68397	6.54698	5.94438	6.79609	6.49286	90.0626	7.06624	7.3012	7.03014	7.02122	7.1047	137.635	1.13206	1.52944	1.0008	1.35102	1.13115	1.52821	7.6727	1	0.000670036	0.00749255
EG434402	10.4157	10.2167	10.351	10.408	10.3479	1303.21	9.77638	9.85357	9.94327	9.83412	9.85184	924.056	10.4451	10.4934	10.4881	10.5359	10.4906	1438.78	10.3611	10.4571	10.4458	10.4742	10.4345	1383.89	1.41032	1.10403	1.06191	1.55703	1.49763	1.03967	7.67058	1	1.08e-09	1.01e-07
2010305C02Rik	9.27485	9.19134	9.17411	9.3329	9.2433	606.053	9.05353	8.92204	8.94694	8.89743	8.95499	496.271	9.527	9.41644	9.73231	9.56732	9.56077	755.229	9.02777	9.13711	8.94498	8.93231	9.01054	515.755	1.22121	1.24614	1.17508	1.52181	1.03926	1.46432	7.66782	1	7.89e-09	6.18e-07
Gltp	10.0056	10.2016	10.2551	10.242	10.1761	1156.92	10.0069	10.313	10.1426	10.0569	10.1299	1120.45	9.44263	9.57868	9.74463	9.43475	9.55017	749.701	10.3034	10.1996	10.1831	10.0453	10.1829	1162.37	1.03255	1.54317	1.00471	1.49452	1.03741	1.55044	7.66281	1	2.02e-08	1.36e-06
LOC100045254	7.28723	7.58294	7.73755	7.35444	7.49054	179.836	7.38189	7.67765	7.72624	7.74073	7.63163	198.312	8.0505	7.96205	8.18861	8.18144	8.09565	273.548	7.67072	7.17799	7.38704	7.67405	7.47745	178.212	1.10274	1.5211	1.00911	1.37938	1.11279	1.53496	7.66007	1	0.000521705	0.00612996
E430002G05Rik	8.40849	8.48906	8.11817	8.25529	8.31775	319.075	8.44383	8.23484	8.11675	8.28066	8.26902	308.477	7.9544	7.77687	8.08017	7.93722	7.93716	245.089	8.63136	8.67947	8.4251	8.67447	8.6026	388.723	1.03435	1.30187	1.21828	1.25863	1.26014	1.58605	7.65932	1	2.44e-06	7.45e-05
Rgl1	8.99611	8.78974	9.0256	9.0033	8.95369	495.825	9.01557	9.23659	9.13355	9.2921	9.16945	575.811	8.9109	8.83148	8.61838	8.5574	8.72954	424.476	9.40255	9.18681	9.36727	9.4202	9.34421	649.96	1.16132	1.16809	1.31087	1.35652	1.12877	1.5312	7.65677	1	2.39e-06	7.35e-05
Lnx2	8.15871	8.15801	7.91419	7.96084	8.04794	264.65	7.8998	8.07344	7.9004	8.26168	8.03383	262.074	8.09588	8.05323	7.62565	8.13201	7.97669	251.897	8.64828	8.53119	8.62977	8.67113	8.62009	393.466	1.00983	1.05063	1.48674	1.0404	1.50135	1.56201	7.65096	1	6.57e-06	0.000149047
Nsun2	8.05479	7.9717	7.81507	7.85881	7.92509	243.048	7.56933	7.80646	7.29451	7.71035	7.59516	193.362	8.32581	8.12683	8.27224	8.21277	8.23441	301.165	8.0936	7.80737	8.09093	8.16305	8.03874	262.967	1.25695	1.23912	1.08196	1.55752	1.35997	1.14526	7.64078	1	0.000229872	0.0027664
Med23	10.9862	10.9407	10.906	11.0228	10.9639	1997.44	11.1905	11.1741	11.2492	11.1427	11.1891	2334.85	10.792	10.6393	10.719	10.6254	10.6939	1656.51	10.7372	10.6631	10.5659	10.4475	10.6034	1555.79	1.16892	1.20581	1.28387	1.4095	1.50075	1.06474	7.63359	1	2.08e-10	2.67e-08
KIF23	10.7163	10.7025	10.9384	10.9427	10.825	1814.03	11.2078	11.1283	11.0852	11.0122	11.1084	2207.81	10.7378	10.7273	10.7107	10.3143	10.6225	1576.48	10.71	10.6554	10.3835	10.2581	10.5018	1449.92	1.21707	1.15068	1.25113	1.40047	1.52271	1.08729	7.62936	1	7.15e-05	0.00106809
Usp21	8.80291	8.8356	8.72475	8.70989	8.76829	436.031	9.15327	9.26282	9.2856	9.28345	9.24629	607.309	8.7041	8.73586	8.46028	8.6296	8.63246	396.853	8.83221	8.92304	9.04525	8.94166	8.93554	489.628	1.39281	1.09872	1.12292	1.53031	1.24035	1.23378	7.61889	1	2.64e-05	0.00047763
2610002D18Rik	8.39601	8.29322	8.46612	8.39893	8.38857	335.128	8.82672	8.66235	8.64115	8.60633	8.68414	411.326	7.90143	7.93379	8.19607	8.06041	8.02293	260.1	8.48613	8.39898	8.34537	8.28897	8.37986	333.111	1.22737	1.28846	1.00605	1.58141	1.2348	1.2807	7.61879	1	0.000100405	0.00162854
Gcnt1	8.20739	7.9852	8.07333	8.08991	8.08896	272.282	8.68663	8.67952	8.60915	8.62539	8.65017	401.755	8.13957	8.08943	8.06393	8.15408	8.11175	276.618	7.90365	7.9044	8.10547	8.14796	8.01537	258.742	1.47551	1.01593	1.05233	1.45238	1.55272	1.06909	7.61796	1	7.35e-10	7.57e-08
D8Ertd82e	7.94481	7.97751	8.09112	7.83492	7.96209	249.361	7.48871	7.82734	7.73449	7.90201	7.73814	213.506	8.16946	8.31579	7.87657	8.23744	8.14982	284.014	8.39839	8.22283	8.31482	8.45415	8.34755	325.733	1.16793	1.13897	1.30627	1.33024	1.52564	1.14689	7.61594	1	5.17e-07	1.77e-05
Lyz	10.5043	10.4834	10.1186	10.1006	10.3017	1262.21	10.0964	10.1741	10.0395	10.3871	10.1743	1155.48	9.97959	9.83488	9.90526	9.83452	9.88856	947.88	10.5906	10.2337	10.5059	10.7232	10.5134	1461.63	1.09237	1.33161	1.15799	1.21901	1.26496	1.542	7.60794	1	0.000255408	0.00343117
Ppox	8.89383	8.9669	8.82312	8.76916	8.86325	465.698	9.15567	9.19416	9.14355	9.24973	9.18578	582.364	8.73472	8.90834	8.82464	8.79257	8.81507	450.402	8.51948	8.56941	8.48777	8.58525	8.54048	372.34	1.25052	1.03396	1.25073	1.29299	1.56406	1.20965	7.60191	1	1.62e-09	1.41e-07
Sfrp1	11.2131	11.1679	11.272	11.1961	11.2123	2372.64	10.741	10.3901	10.6381	10.6534	10.6056	1558.18	11.1772	11.147	11.2729	11.0529	11.1625	2292.14	11.0976	11.1544	11.0142	10.9654	11.0579	2131.86	1.5227	1.03512	1.11294	1.47104	1.36817	1.07518	7.58515	1	1.33e-06	3.89e-05
LOC547150	7.63961	7.78294	8.43653	8.30982	8.04223	263.604	8.26674	8.18222	8.07936	8.21063	8.18474	290.972	8.77281	8.68151	8.5373	8.63252	8.65604	403.391	8.24324	8.3037	8.40266	8.26824	8.30446	316.149	1.10382	1.53029	1.19933	1.38636	1.08653	1.27595	7.58229	1	0.000265777	0.0035465
Efemp2	10.588	10.3982	10.501	10.5439	10.5077	1455.95	10.65	10.3021	10.5184	10.4806	10.4878	1435.91	10.5214	10.3504	10.7447	10.3859	10.5006	1448.76	9.83436	10.2996	9.78701	9.66485	9.89646	953.087	1.01395	1.00496	1.52761	1.00895	1.50659	1.52007	7.58214	1	5.27e-06	0.000141403
A430103B12Rik	8.65593	8.70022	8.60934	8.51825	8.62094	393.695	8.5701	8.44294	8.32624	8.54305	8.47058	354.731	8.25734	8.39412	8.62686	8.30281	8.39528	336.692	8.21113	7.93134	7.99313	7.87243	8.00201	256.357	1.10984	1.16931	1.53573	1.05358	1.38374	1.31337	7.56557	1	1.09e-05	0.000229134
D430022H17Rik	9.40161	9.39679	9.40184	9.34881	9.38726	669.65	10.0842	9.91551	10.0382	9.91025	9.98705	1014.85	9.41131	9.47325	9.22143	9.45383	9.38995	670.9	9.52679	9.40927	9.40395	9.35632	9.42408	686.96	1.51549	1.00187	1.02585	1.51267	1.47731	1.02394	7.55712	1	2.47e-10	3.11e-08
1500015A07Rik	7.63836	7.68401	7.69856	7.80104	7.70549	208.73	7.99246	7.82219	7.92272	7.57834	7.82893	227.374	7.35135	7.20986	7.4054	7.29447	7.31527	159.263	7.94393	8.21363	7.77143	7.72207	7.91276	240.979	1.08932	1.3106	1.1545	1.42767	1.05983	1.51309	7.55501	1	2.02e-06	6.32e-05
AI875142	8.05637	7.99748	7.75797	7.94255	7.93859	245.332	8.44482	8.52385	8.4706	8.65764	8.52423	368.169	8.01344	8.07877	8.01312	8.16875	8.06852	268.451	8.18787	8.39781	8.16938	8.26594	8.25525	305.547	1.5007	1.09424	1.24544	1.37146	1.20495	1.13818	7.55497	1	3.15e-05	0.000549759
D130032J17Rik	8.66356	8.65287	8.4919	8.55518	8.59087	385.577	9.11714	8.83483	8.66499	9.0484	8.91634	483.154	8.68914	8.49338	8.68483	8.87878	8.68653	412.009	8.38446	7.99696	8.43122	8.39227	8.30123	315.441	1.25307	1.06855	1.22234	1.17268	1.53168	1.30614	7.55445	1	3.31e-05	0.000572576
Zfp97	8.38628	8.32323	8.63559	8.60029	8.48635	358.629	8.57871	8.61991	8.68944	8.53316	8.60531	389.453	9.13047	9.08591	8.93879	8.90969	9.01621	517.787	8.50412	8.34297	8.48234	8.36166	8.42277	343.168	1.08595	1.4438	1.04505	1.32952	1.13487	1.50884	7.54804	1	4.02e-06	0.000112881
EG382161	9.30053	9.30025	9.62874	9.68097	9.47762	712.932	9.72096	9.29109	9.56734	9.30489	9.47107	709.703	9.93266	9.9135	9.84956	9.66224	9.83949	916.18	9.27678	9.40338	9.17517	8.95893	9.20356	589.589	1.00455	1.28509	1.2092	1.29093	1.20373	1.55393	7.54743	1	1.44e-05	0.000325447
B130019G13Rik	9.30106	9.36657	9.38099	9.33734	9.34649	650.99	9.48301	9.34445	9.42491	9.36905	9.40536	678.101	8.80332	8.87138	8.81215	8.86341	8.83756	457.48	9.42894	9.49209	9.45119	9.36811	9.43508	692.218	1.04165	1.42299	1.06333	1.48225	1.02082	1.51311	7.54415	1	6.03e-10	7.73e-08
Ehd1	8.44626	8.4423	8.29899	8.44601	8.40839	339.764	7.94267	8.06848	7.98978	7.90056	7.97537	251.667	7.91611	7.92254	7.968	8.01086	7.95438	248.031	7.65787	7.75351	7.82304	7.90781	7.78556	220.641	1.35005	1.36985	1.53989	1.01466	1.14062	1.12414	7.53921	1	4.64e-05	0.000753474
Bcat1	9.67248	9.39547	10.0006	9.79646	9.71625	841.167	9.40181	9.37439	9.40668	9.42853	9.40285	676.925	9.84166	9.88083	9.68293	9.79751	9.80073	891.897	10.0964	9.91229	10.0624	9.98674	10.0144	1034.31	1.24263	1.06031	1.22961	1.31757	1.52795	1.15967	7.53774	1	2.41e-08	1.35e-06
Mettl8	8.02993	7.73232	7.86386	7.95929	7.89635	238.253	8.07406	8.25278	8.10449	8.35156	8.19572	293.196	8.64707	8.5575	8.27838	8.45331	8.48406	358.062	7.99308	8.01292	7.97271	8.16721	8.03648	262.556	1.23061	1.50286	1.102	1.22124	1.1167	1.36376	7.53717	1	3.64e-05	0.000695571
Lyve1	9.43114	9.52273	9.33223	9.52274	9.45221	700.485	9.05892	8.94898	8.8766	9.06179	8.98657	507.257	9.49552	9.23348	9.51429	9.05293	9.32405	640.944	9.75139	9.62867	9.43361	9.51076	9.58111	765.951	1.38093	1.0929	1.09346	1.26355	1.50999	1.19504	7.53585	1	8.41e-05	0.00121709
C130085D15Rik	10.0527	9.95548	10.2268	10.1777	10.1032	1099.91	10.5211	10.2216	10.2006	10.307	10.3126	1271.72	10.0531	10.1261	10.2106	10.1779	10.1419	1129.87	9.67967	9.80297	9.6791	9.63449	9.69906	831.203	1.1562	1.02724	1.32328	1.12554	1.52997	1.35932	7.52154	1	1.8e-07	7.16e-06
2610529C04Rik	7.05493	7.45368	7.49055	7.5295	7.38217	166.822	6.76836	6.76052	6.81255	6.77457	6.779	109.82	7.06972	7.32157	7.00877	7.07373	7.11845	138.952	7.01128	7.08728	7.01106	6.99994	7.02739	130.453	1.51905	1.20057	1.27879	1.26527	1.18788	1.06515	7.5167	1	8.2e-07	2.63e-05
Nfkbib	7.66528	7.44388	7.19384	6.82991	7.28323	155.765	7.67224	7.16008	7.45064	7.25921	7.38555	167.213	7.65599	7.78102	7.9627	7.59953	7.74981	215.241	7.07419	7.20761	7.08443	7.26343	7.15741	142.757	1.0735	1.38183	1.09112	1.28722	1.17132	1.50775	7.51274	1	0.000209337	0.00296458
Khsrp	7.33863	7.46132	7.68795	7.81201	7.57498	190.676	7.99838	7.75779	8.05456	8.44175	8.06312	267.449	7.17576	7.36528	7.32984	7.95199	7.45572	175.548	7.42064	7.52317	7.7252	7.59416	7.56579	189.466	1.40264	1.08618	1.00639	1.52351	1.4116	1.07928	7.5096	1	4.48e-05	0.000730424
Zfp69	7.93532	7.87342	8.17436	8.01123	7.99858	255.749	7.49274	7.36843	7.28307	7.41651	7.39019	167.752	7.73477	7.76741	8.01866	7.82085	7.83542	228.401	7.88236	7.72541	7.89432	7.92809	7.85755	231.93	1.52456	1.11974	1.1027	1.36154	1.38258	1.01545	7.50657	1	1.4e-07	5.8e-06
Hist1h1c	11.3569	10.4902	10.4824	10.6782	10.7519	1724.45	11.2657	11.2958	11.2813	11.1435	11.2466	2429.71	10.4972	10.704	10.7711	10.6605	10.6582	1616.01	10.8547	10.7794	10.5206	10.6815	10.709	1673.94	1.40897	1.06711	1.03017	1.50352	1.45149	1.03585	7.49711	1	4.9e-06	0.000115426
C130022E19Rik	8.27659	8.63025	8.85859	8.91901	8.67111	407.628	9.1366	9.08332	9.26073	8.99199	9.11816	555.699	8.59754	8.77939	8.63117	8.54039	8.63712	398.138	8.54132	8.47021	8.49267	8.57516	8.51984	367.053	1.36325	1.02384	1.11054	1.39575	1.51395	1.08469	7.49202	1	8.61e-06	0.000187395
Slc7a14	6.70923	6.62324	6.61777	6.62366	6.64347	99.9735	6.89196	6.89395	6.70193	6.84239	6.83256	113.974	7.29282	7.26134	7.11369	7.30147	7.24233	151.412	6.71693	6.93398	6.93457	6.9739	6.88985	118.591	1.14004	1.51452	1.18622	1.32848	1.04051	1.27676	7.48652	1	3.38e-07	1.46e-05
scl0002007.1_97	8.13262	8.25783	8.21172	8.1581	8.19007	292.05	8.02792	7.9524	8.11083	7.85699	7.98703	253.709	8.56594	8.65142	8.71802	8.45944	8.5987	387.675	8.23561	8.18015	8.19034	8.16235	8.19211	292.464	1.15112	1.32743	1.00142	1.52803	1.15275	1.32555	7.48629	1	9.08e-07	3.29e-05
Fgf15	8.93643	8.74019	8.8196	8.86274	8.83974	458.171	8.59194	8.5795	8.64708	8.58186	8.60009	388.048	9.37102	9.11459	9.1997	9.06914	9.18861	583.509	8.92196	8.67868	8.8789	8.70134	8.79522	444.248	1.18071	1.27356	1.03134	1.5037	1.14483	1.31348	7.44761	1	0.000195112	0.00281122

## Sheet: FC<1.5
Gene_Name	CD1_1	CD1_2	CD1_3	CD1_4	CD1_AVG	CD1_Avg Sig	B6_1	B6_2	B6_3	B6_4	B6_AVG	B6_Avg Sig	129_1	129_2	129_3	129_4	129_AVG	129_Avg Sig	FVB_1	FVB_2	FVB_3	FVB_4	FVB_AVG	FVB_Avg Sig	CD1 vs B6	CD1 vs 129	CD1 vs FVB	B6 vs 129	B6 vs FVB	129 vs FVB	Total FC	FC>1.5
Parp8	8.00378	8.2639	7.81137	7.75427	7.95833	248.712	8.4121	8.52221	8.47048	8.51448	8.47982	357.009	8.11062	7.96419	7.85666	8.0445	7.99399	254.937	8.47499	8.70123	8.51779	8.46865	8.54066	372.388	1.43543	1.02503	1.49727	1.40038	1.04308	1.46071	7.8619	0
2410026K10Rik	7.10735	6.7961	6.67577	6.56846	6.78692	110.425	7.13261	7.43548	7.43029	7.34873	7.33678	161.655	7.01123	6.8385	6.67212	6.92928	6.86278	116.387	7.33047	7.35889	7.40597	7.37842	7.36844	165.242	1.46394	1.05399	1.49642	1.38895	1.02219	1.41977	7.84526	0
EG240038	7.70111	7.57091	8.11271	7.80056	7.79632	222.294	7.60746	7.38628	7.12928	7.35384	7.36921	165.331	7.96667	7.88843	8.01417	7.92851	7.94945	247.185	7.39343	7.24145	7.4995	7.41502	7.38735	167.423	1.34454	1.11197	1.32774	1.49509	1.01265	1.47641	7.7684	0
Nhlrc1	8.30317	8.62546	8.62662	8.4511	8.50159	362.437	8.03031	8.39787	8.59554	8.3792	8.35073	326.453	8.92156	8.96065	8.91448	8.85362	8.91258	481.895	8.89901	9.0389	8.82376	8.87858	8.91006	481.057	1.11023	1.3296	1.32728	1.47615	1.47359	1.00174	7.71859	0
Raet1b	8.89271	8.85357	9.04719	8.65696	8.86261	465.49	8.84307	8.92693	8.93762	8.92847	8.90902	480.709	9.48508	9.46075	9.38059	9.41786	9.43607	692.691	9.35206	9.23151	9.28126	9.20092	9.26644	615.851	1.0327	1.48809	1.32302	1.44098	1.28113	1.12477	7.69068	0
Cttnbp2	7.72734	7.92224	7.8806	7.74211	7.81807	225.67	8.44529	8.41515	8.34124	8.38442	8.39652	336.981	7.95578	7.72677	7.95032	7.95817	7.89776	238.486	8.29747	8.17799	8.27301	8.20562	8.23852	302.024	1.49324	1.05679	1.33834	1.413	1.11574	1.26642	7.68354	0
Lman2l	9.5531	9.60708	9.56685	9.50962	9.55916	754.388	9.92765	9.93574	9.92595	10.0048	9.94854	988.117	9.82007	9.89442	10.031	9.98583	9.93284	977.421	9.43227	9.36516	9.37071	9.37554	9.38592	669.028	1.30983	1.29565	1.12759	1.01094	1.47694	1.46096	7.68191	0
Hemgn	9.60928	9.5383	9.15402	9.21159	9.3783	665.501	9.43149	9.31737	9.23009	9.32437	9.32583	641.734	8.76277	9.06171	9.18586	8.93274	8.98577	506.975	8.99179	8.82657	8.6778	8.73696	8.80828	448.287	1.03704	1.31269	1.48454	1.26581	1.43153	1.13092	7.66252	0
Rps4y2	8.79139	8.66956	8.91622	8.87596	8.81328	449.844	9.51531	9.34715	9.33555	9.25519	9.3633	658.618	9.22672	9.30824	9.25661	9.25732	9.26222	614.055	8.97658	8.66655	8.80304	9.06	8.87654	470.008	1.4641	1.36504	1.04482	1.07257	1.40129	1.30648	7.6543	0
Tipin	9.87813	9.69586	9.63294	9.76946	9.7441	857.562	10.0831	10.0366	10.2263	10.0748	10.1052	1101.47	10.1786	10.2281	10.0979	10.1093	10.1535	1138.93	9.64401	9.5591	9.62253	9.55393	9.59489	773.304	1.28442	1.3281	1.10896	1.03401	1.42437	1.47281	7.65266	0
2810049C16Rik	7.21929	7.24536	7.46741	7.72738	7.41486	170.646	7.82577	7.93333	7.89118	7.92475	7.89376	237.826	7.95903	7.98465	7.70492	8.07065	7.92981	243.844	7.34658	7.33237	7.49434	7.54776	7.43026	172.477	1.39368	1.42895	1.01073	1.0253	1.37888	1.41377	7.65131	0
LOC100048105	13.1001	13.4842	13.187	13.4424	13.3034	10109.5	13.6229	13.5802	13.7141	13.5956	13.6282	12661.9	13.0901	13.194	13.1501	13.1037	13.1345	8992.37	13.7057	13.7267	13.7319	13.6524	13.7042	13346.5	1.25248	1.12423	1.3202	1.40807	1.05407	1.4842	7.64324	0
Ush2a	6.92639	7.40025	6.94481	7.16391	7.10884	138.03	7.34166	7.65889	7.56176	7.6043	7.54165	186.322	7.33766	7.23281	6.77573	7.4054	7.1879	145.805	7.47618	7.59824	7.87838	7.68732	7.66003	202.254	1.34986	1.05633	1.46529	1.27788	1.08551	1.38715	7.62203	0
Tmem130	10.9167	10.9303	10.7899	10.7919	10.8572	1855.01	10.7051	10.4223	10.4546	10.4944	10.5191	1467.47	10.588	10.5096	10.6149	10.6572	10.5924	1543.96	11.2049	11.2146	10.9836	10.995	11.0995	2194.24	1.26408	1.20147	1.18287	1.05212	1.49525	1.42118	7.61698	0
Mina	8.45025	8.37767	8.66786	8.57075	8.51663	366.237	8.89489	8.92276	8.86539	8.72775	8.8527	462.304	8.94356	8.97854	8.89369	8.80771	8.90587	479.662	8.50979	8.35552	8.28436	8.25655	8.35155	326.639	1.26231	1.30971	1.12123	1.03755	1.41533	1.46848	7.6146	0
Acaa1a	11.5474	10.9397	11.3414	11.2229	11.2629	2457.33	11.6277	11.4629	11.5736	11.5705	11.5587	3016.49	11.534	11.669	11.569	11.4565	11.5571	3013.25	11.0232	11.0266	10.9596	10.9702	10.9949	2040.75	1.22755	1.22623	1.20413	1.00108	1.47813	1.47654	7.61366	0
Zfp213	8.27278	8.4149	8.19383	8.40802	8.32238	320.101	8.66496	8.68244	8.6588	8.74423	8.68761	412.316	8.2599	8.11545	8.35675	8.41481	8.28673	312.287	8.87446	8.73672	8.83337	8.83756	8.82053	452.11	1.28808	1.02502	1.4124	1.32031	1.09651	1.44774	7.59007	0
Zfhx2	9.40426	9.75126	9.86847	9.94749	9.74287	856.832	10.1212	10.3291	10.4116	10.337	10.2997	1260.46	10.1931	10.2984	10.3643	10.2504	10.2765	1240.36	9.96824	10.0176	9.98259	9.95099	9.97987	1009.81	1.47107	1.44761	1.17854	1.01621	1.24822	1.22831	7.58996	0
Hist2h2be	9.54308	9.5206	9.39363	9.6329	9.52255	735.485	9.63681	9.52823	9.70324	9.48677	9.58876	770.024	9.04656	9.10532	9.05326	9.02899	9.05853	533.2	9.18053	9.05823	9.20671	9.14197	9.14686	566.864	1.04696	1.37938	1.29746	1.44416	1.35839	1.06314	7.58949	0
Chac2	8.26837	7.75054	7.56225	7.79316	7.84358	229.695	7.09586	7.41056	7.36783	7.34088	7.30379	158	7.8501	7.63865	7.09407	7.41686	7.49992	181.009	7.93113	8.01127	7.78877	7.62638	7.83939	229.029	1.45376	1.26897	1.00291	1.14562	1.44955	1.26529	7.5861	0
Fmn2	7.76781	8.03184	8.22281	8.10633	8.0322	261.777	8.42818	8.52074	8.27462	8.43845	8.4155	341.443	8.35552	8.36131	8.2025	8.35101	8.31759	319.038	7.88076	7.68632	7.98166	7.87272	7.85537	231.58	1.30433	1.21874	1.1304	1.07022	1.47441	1.37766	7.57575	0
Stx11	7.59118	7.9333	7.38121	7.51363	7.60483	194.662	7.9259	7.94225	7.8329	7.9259	7.90674	239.974	7.30656	7.3561	7.29651	7.37241	7.33289	161.221	7.36865	7.33651	7.41868	7.3843	7.37704	166.23	1.23277	1.20743	1.17104	1.48848	1.44363	1.03107	7.57443	0
Ndfip2	10.1976	10.0009	9.92646	9.85929	9.99607	1021.21	10.5916	10.4506	10.4632	10.3389	10.4611	1409.6	10.175	10.0498	10.101	9.91492	10.0602	1067.63	10.5891	10.6234	10.4511	10.368	10.5079	1456.09	1.38032	1.04545	1.42584	1.3203	1.03298	1.36385	7.56875	0
C920007D24Rik	7.37315	7.54569	7.2332	7.25378	7.35145	163.308	7.0026	7.01614	6.4169	6.99542	6.85776	115.983	7.37313	7.32214	7.42299	7.54136	7.41491	170.651	7.16286	7.00424	7.12363	6.99806	7.0722	134.568	1.40804	1.04496	1.21357	1.47135	1.16025	1.26814	7.56631	0
8430408G22Rik	8.28621	7.9583	8.39536	8.26431	8.22605	299.424	7.87774	7.824	7.8088	8.01214	7.88067	235.677	7.73634	7.89647	7.55306	7.83397	7.75496	216.011	8.35145	8.00596	8.39826	8.38367	8.28484	311.878	1.27048	1.38615	1.04159	1.09104	1.32333	1.44381	7.55641	0
Satb1	10.085	10.0345	10.257	10.3687	10.1863	1165.15	10.3799	10.3683	10.4585	10.3418	10.3871	1339.17	10.4816	10.5382	10.4471	10.548	10.5038	1451.93	9.97492	10.0089	9.92342	9.78898	9.92407	971.497	1.14935	1.24613	1.19933	1.08421	1.37846	1.49453	7.55201	0
E330013M12Rik	6.6071	6.74634	7.11656	6.86694	6.83423	114.106	7.04558	7.19422	7.2586	7.2625	7.19023	146.041	6.9581	7.00668	6.11874	6.92064	6.75104	107.712	7.31244	7.38779	7.17746	7.20758	7.27132	154.485	1.27987	1.05936	1.35387	1.35584	1.05782	1.43423	7.54098	0
Xk	8.57841	8.6215	8.40737	8.53059	8.53447	370.793	7.97602	8.33287	8.16343	8.15199	8.15608	285.249	7.98625	7.99397	8.60412	7.91517	8.12488	279.146	8.75062	8.56199	8.70408	8.52303	8.63493	397.533	1.29989	1.32831	1.07212	1.02186	1.39364	1.4241	7.53992	0
Gmpr	9.63107	9.68332	9.29795	9.37716	9.49737	722.761	9.67239	9.87501	9.56907	9.88775	9.75105	861.706	9.17618	9.2045	9.54886	9.1474	9.26923	617.046	9.33049	9.16828	9.04773	9.20693	9.18836	583.406	1.19224	1.17132	1.23887	1.3965	1.47703	1.05766	7.53362	0
Slc25a37	12.4137	12.266	11.859	12.0932	12.158	4570.09	12.2108	12.1629	12.2052	12.105	12.171	4611.33	11.4728	11.6308	12.0739	11.4762	11.6634	3243.68	11.9869	11.8098	11.5386	11.7889	11.781	3519.22	1.00902	1.40892	1.29861	1.42163	1.31033	1.08495	7.53346	0
E2f2	8.62294	8.51611	8.89814	8.89061	8.73195	425.186	9.35706	9.21966	9.25898	9.3889	9.30615	633.039	8.90184	9.16125	9.05746	9.18164	9.07555	539.526	8.92733	8.88104	8.80552	8.90177	8.87891	470.781	1.48885	1.26892	1.10724	1.17332	1.34466	1.14602	7.52901	0
Nppa	10.4153	10.8027	10.4937	10.3385	10.5126	1460.82	10.9009	10.8739	10.5488	10.9953	10.8297	1820	10.6475	10.8464	10.761	10.7039	10.7397	1709.89	10.4615	10.4465	10.1738	10.0105	10.2731	1237.38	1.24587	1.1705	1.18058	1.0644	1.47085	1.38186	7.51405	0
Pdgfrl	7.27864	7.13936	7.21056	7.0122	7.16019	143.032	6.19492	6.97138	6.90172	7.09839	6.7916	110.784	7.28394	7.37002	7.31954	7.31727	7.32269	160.085	7.22149	7.27623	7.48734	7.45521	7.36007	164.286	1.29109	1.11923	1.1486	1.44502	1.48294	1.02625	7.51312	0
LOC226017	10.2068	10.0005	10.1843	10.1098	10.1253	1116.94	9.711	9.62308	9.8061	9.59018	9.68259	821.768	9.68313	9.94735	9.75711	9.79259	9.79504	888.387	10.1868	10.354	10.1459	10.1154	10.2005	1176.69	1.35919	1.25727	1.05349	1.08107	1.4319	1.32452	7.50745	0
LOC100045567	9.63322	9.55456	9.38554	9.55987	9.5333	740.985	10.0936	10.1052	10.0783	10.1183	10.0989	1096.63	9.64621	9.61509	9.68282	9.77843	9.68064	820.658	9.46757	9.48233	9.64948	9.55025	9.53741	743.099	1.47996	1.10752	1.00285	1.33628	1.47575	1.10437	7.50674	0
Fkbp9	11.9395	12.0187	11.9056	11.8823	11.9365	3919.75	11.9158	11.5788	11.8015	11.8055	11.7754	3505.43	11.2642	11.3999	11.4133	11.3303	11.3519	2613.76	11.885	11.8798	11.8656	11.8519	11.8706	3744.55	1.11819	1.49966	1.04679	1.34115	1.06821	1.43263	7.50663	0
Cited4	9.77471	9.47349	9.4731	9.50605	9.55684	753.173	9.51293	9.56836	9.693	9.27847	9.51319	730.727	9.26117	9.21879	9.66405	8.99704	9.28526	623.939	8.98029	8.79799	9.20596	9.0428	9.00676	514.406	1.03072	1.20713	1.46416	1.17115	1.42053	1.21293	7.50662	0
Ube1l	9.41949	9.27803	9.23455	9.2443	9.29409	627.77	9.72098	9.79979	9.65946	9.6404	9.70516	834.726	9.35914	9.3646	9.68098	9.50458	9.47733	712.787	9.10204	9.14711	9.05207	9.2382	9.13486	562.168	1.32967	1.13543	1.11669	1.17107	1.48483	1.26793	7.50562	0
Extl2	10.1082	10.065	10.2773	10.1107	10.1403	1128.58	10.2423	10.2236	10.234	10.3638	10.266	1231.29	9.77324	9.62229	9.64482	9.69391	9.68356	822.324	10.2703	10.187	10.1806	10.2597	10.2244	1196.34	1.091	1.37243	1.06003	1.49733	1.02922	1.45482	7.50484	0
Mgst1	8.70991	8.71741	8.75312	8.59113	8.69289	413.829	8.84339	8.72581	8.81478	8.6861	8.76752	435.8	8.15377	8.22028	8.2697	8.34116	8.24623	303.642	8.32846	8.4801	8.30056	8.40846	8.37939	333.004	1.05309	1.36289	1.24272	1.43524	1.30869	1.0967	7.49933	0
BC018462	8.99873	9.10881	8.89026	8.88182	8.96991	501.431	8.78698	8.75655	8.86766	8.79429	8.80137	446.145	8.56982	8.5861	8.39167	8.59878	8.53659	371.339	9.05832	9.12106	9.16782	9.07865	9.10646	551.211	1.12392	1.35033	1.09928	1.20145	1.2355	1.48439	7.49486	0
Myh8	9.14226	9.44619	8.82134	9.15185	9.14041	564.336	8.82329	8.74258	8.80541	8.96241	8.83342	456.168	9.00675	9.03311	8.94757	9.00983	8.99932	511.757	9.44206	9.43554	9.27645	9.49432	9.41209	681.275	1.23712	1.10274	1.20722	1.12186	1.49347	1.33125	7.49366	0
6530404N21Rik	8.28894	8.09507	8.32821	8.36413	8.26908	308.491	8.60131	8.65602	8.81502	8.65938	8.68293	410.982	8.6986	8.66589	8.36435	8.63033	8.58979	385.288	8.09986	8.29223	8.12502	8.14851	8.1664	287.298	1.33223	1.24894	1.07377	1.06669	1.43051	1.34108	7.49322	0
Apg4d	7.71835	7.68877	7.14875	7.36321	7.47977	178.499	7.20667	7.10383	7.45794	7.21842	7.24671	151.872	7.15169	7.10366	6.77588	7.27616	7.07685	135.003	7.67508	7.66453	7.61585	7.54831	7.62594	197.532	1.17532	1.32218	1.10663	1.12495	1.30064	1.46316	7.49289	0
A130010C12Rik	9.81672	9.85184	9.93624	9.81294	9.85443	925.721	10.2891	10.0962	10.0289	10.1928	10.1517	1137.57	9.87491	9.9822	9.89182	10.1147	9.9659	1000.08	9.56693	9.65082	9.54354	9.51224	9.56838	759.225	1.22884	1.08032	1.2193	1.13748	1.49833	1.31723	7.4815	0
Ift140	8.44618	8.39206	8.41672	8.58724	8.46055	352.273	8.98251	9.04596	9.11393	9.0056	9.037	525.301	8.56168	8.5505	8.48927	8.51054	8.528	369.133	8.56255	8.36817	8.53919	8.44736	8.47932	356.885	1.49117	1.04786	1.01309	1.42306	1.4719	1.03432	7.48142	0
Lrrc17	9.89453	9.7398	9.88707	9.94897	9.86759	934.204	9.77467	9.3999	9.63461	9.5952	9.6011	776.636	9.31549	9.31573	9.39157	9.29978	9.33064	643.877	9.85047	9.92731	9.8397	9.73541	9.83822	915.375	1.20288	1.4509	1.02057	1.20619	1.17864	1.42166	7.48085	0
4933400N17Rik	7.76454	7.62616	7.61683	7.61391	7.65536	201.601	7.91403	7.64444	7.65686	7.63859	7.71348	209.889	7.1887	7.41171	6.82921	7.2882	7.17945	144.954	7.74492	7.97096	7.64461	7.67424	7.75868	216.569	1.04111	1.39079	1.07424	1.44797	1.03183	1.49405	7.47999	0
Capn2	9.27001	9.44701	9.40766	9.18311	9.32695	642.232	9.4872	9.42752	9.37712	9.52297	9.4537	701.209	8.96976	8.98378	8.8449	8.74803	8.88662	473.302	9.44193	9.48943	9.41348	9.37573	9.43014	689.851	1.09183	1.35692	1.07415	1.48153	1.01646	1.45753	7.47841	0
Tpbg	11.2477	11.3029	11.2089	11.2814	11.2602	2452.83	10.7559	10.8814	10.8681	10.9014	10.8517	1847.94	11.1561	10.9878	11.2241	11.1185	11.1216	2228.13	11.4351	11.412	11.3009	11.5502	11.4245	2748.7	1.32733	1.10085	1.12062	1.20574	1.48744	1.23364	7.47561	0
Spag1	7.80267	7.88777	7.89981	7.74879	7.83476	228.296	8.1592	8.13737	8.07405	8.23681	8.15186	284.416	7.8219	7.42326	7.44995	7.82155	7.62916	197.974	8.15689	8.11964	8.06399	8.11015	8.11267	276.794	1.24582	1.15316	1.21244	1.43663	1.02754	1.39814	7.47373	0
2310039H08Rik	10.6883	10.2602	10.4983	10.4008	10.4619	1410.41	10.9946	10.862	11.0209	11.0272	10.9762	2014.44	10.7261	10.6847	10.7202	10.7062	10.7093	1674.25	11.0595	10.8716	11.0489	10.9617	10.9854	2027.4	1.42827	1.18707	1.43746	1.20319	1.00643	1.21093	7.47334	0
Osr2	10.6995	10.9235	10.623	10.708	10.7385	1708.49	10.9779	10.759	10.8067	10.925	10.8671	1867.83	10.505	10.4801	10.4725	10.4396	10.4743	1422.59	11.0927	11.0705	10.9592	11.0701	11.0481	2117.47	1.09327	1.20097	1.23938	1.31298	1.13365	1.48846	7.4687	0
Vars	9.03036	9.04976	9.12348	9.09217	9.07394	538.925	9.32278	9.53616	9.53729	9.52298	9.4798	714.012	9.44829	9.38402	9.26921	9.37108	9.36815	660.837	8.85506	8.9711	9.01273	9.01034	8.96231	498.797	1.32488	1.22621	1.08045	1.08047	1.43147	1.32486	7.46834	0
LOC236371	8.17635	8.51621	8.57307	8.62781	8.47336	355.415	7.88611	8.22198	7.84248	8.26608	8.05416	265.793	8.66288	8.67133	8.53291	8.62198	8.62228	394.061	8.50843	8.63868	8.63329	8.5142	8.57365	381	1.33718	1.10874	1.07199	1.48258	1.43345	1.03428	7.46822	0
A730040I05Rik	8.72422	8.72528	8.92384	8.8935	8.81671	450.915	8.70079	8.74392	8.73263	8.70581	8.72079	421.909	8.21006	8.30984	8.15325	8.31908	8.24806	304.027	8.85154	8.75847	8.85825	8.70633	8.79365	443.764	1.06875	1.48314	1.01611	1.38774	1.0518	1.45962	7.46716	0
Mrpl9	9.9943	10.0322	10.0664	10.1088	10.0504	1060.42	10.0384	10.0639	10.0316	10.0475	10.0453	1056.69	9.72272	9.78243	9.78888	9.63799	9.73301	850.994	9.55016	9.57771	9.50688	9.5434	9.54454	746.779	1.00352	1.24609	1.41999	1.24172	1.415	1.13955	7.46587	0
Mrps27	8.12281	8.37681	8.44513	8.06352	8.25207	304.874	8.14421	8.31559	8.09959	8.2566	8.204	294.883	7.66962	7.70983	7.71597	7.62964	7.68127	205.254	7.8996	8.37374	8.12965	8.08646	8.12236	278.66	1.03388	1.48535	1.09407	1.43667	1.05822	1.35764	7.46582	0
Exosc10	8.60698	8.69653	8.66232	8.54304	8.62722	395.413	9.04067	9.20993	9.06534	9.13467	9.11265	553.581	8.89777	8.81191	8.74845	8.71646	8.79365	443.763	9.23517	9.09958	9.10558	9.08537	9.13142	560.832	1.40001	1.12228	1.41834	1.24747	1.0131	1.26381	7.465	0
Polr3h	9.53513	9.01506	9.25733	9.33227	9.28495	623.803	8.78201	8.83383	8.84691	8.69959	8.79059	442.823	8.89499	8.88659	8.93858	8.76944	8.8724	468.661	9.33327	9.23656	9.21839	9.09519	9.22085	596.695	1.4087	1.33103	1.04543	1.05835	1.34748	1.27319	7.46418	0
Scd1	10.5011	10.2401	10.4289	10.3118	10.3705	1323.81	10.2974	10.2575	10.2539	10.1307	10.2349	1205.05	10.2986	10.3816	10.4144	10.2714	10.3415	1297.49	9.83331	9.82562	9.81801	9.75545	9.8081	896.462	1.09856	1.02028	1.47671	1.07672	1.34422	1.44735	7.46384	0
Pkhd1l1	7.02532	7.18391	6.95459	6.91831	7.02053	129.835	7.27953	7.5294	7.48938	7.35261	7.41273	170.394	7.2822	7.53511	7.4168	7.32017	7.38857	167.564	6.89566	6.59668	7.10922	7.10701	6.92714	121.696	1.31239	1.2906	1.06687	1.01689	1.40016	1.3769	7.46381	0
Cd1d1	9.57999	9.70519	9.67756	9.56572	9.63211	793.515	9.58293	9.61103	9.74454	9.9359	9.7186	842.54	9.2984	9.24367	9.29893	9.04682	9.22196	597.152	9.89849	9.74264	9.66343	9.86968	9.79356	887.473	1.06178	1.32883	1.11841	1.41093	1.05333	1.48618	7.45946	0
Ciapin1	10.1787	10.0848	9.97651	10.0357	10.0689	1074.1	9.60468	9.62515	9.54087	9.46692	9.5594	754.514	9.84195	9.87243	9.91052	9.79937	9.85607	926.77	10.2263	10.0236	10.057	10.0724	10.0948	1093.56	1.42357	1.15897	1.01811	1.2283	1.44935	1.17997	7.45827	0
Pttg1	7.3925	7.46496	7.16087	7.11634	7.28367	155.813	7.04113	7.11433	7.13903	7.01599	7.07762	135.075	7.49377	7.47786	7.96678	7.56552	7.62598	197.538	7.2494	7.66092	7.47855	7.5267	7.47889	178.39	1.15352	1.26779	1.1449	1.46242	1.32067	1.10733	7.45664	0
Tsc2	10.0385	10.1184	10.0365	9.99064	10.046	1057.18	10.5803	10.6414	10.6454	10.6116	10.6196	1573.37	10.0374	10.0642	10.1402	10.096	10.0844	1085.73	10.0835	10.0889	10.1098	10.2	10.1205	1113.22	1.48827	1.027	1.05301	1.44914	1.41336	1.02532	7.4561	0
Ankrd2	7.08722	6.74827	6.4947	6.621	6.7378	106.728	6.22036	6.69922	6.53027	6.66297	6.5282	92.2965	6.81417	6.95934	6.94975	6.86378	6.89676	119.16	7.02783	7.39823	6.85263	7.07566	7.08859	136.106	1.15636	1.11648	1.27526	1.29106	1.47466	1.14221	7.45604	0
Fam173b	8.4176	8.53065	8.53643	8.61064	8.52383	368.068	8.89152	8.32237	8.5428	8.14073	8.47436	355.66	7.91316	7.9137	8.10003	7.9112	7.95952	248.917	8.34189	8.61583	8.38144	8.16478	8.37598	332.218	1.03489	1.47868	1.10791	1.42883	1.07056	1.33465	7.45552	0
Dctn3	10.0297	10.1131	9.96935	9.98698	10.0248	1041.73	10.1452	10.1738	10.0791	10.0822	10.1201	1112.89	9.89009	9.95327	9.88632	10.0273	9.93924	981.77	9.6028	9.36532	9.59975	9.62253	9.5476	748.366	1.06831	1.06107	1.39201	1.13355	1.48709	1.31189	7.45392	0
Ndufa12	10.8547	10.8923	10.8442	10.8624	10.8634	1862.96	10.1307	10.4444	10.297	10.3072	10.2948	1256.17	10.7524	10.8309	10.715	10.8864	10.7962	1778.17	10.8224	10.7658	11.0044	10.7659	10.8396	1832.56	1.48305	1.04768	1.01659	1.41555	1.45885	1.03059	7.4523	0
B230396K19Rik	8.00064	7.96034	8.19599	8.13588	8.07321	269.327	7.64485	7.61967	7.62246	7.75588	7.66072	202.351	8.19417	8.16156	8.29201	8.25272	8.22512	299.231	8.15158	8.29654	8.16516	8.05507	8.16709	287.434	1.33099	1.11103	1.06723	1.47877	1.42047	1.04104	7.44954	0
4833431P16Rik	8.94449	9.0918	9.01218	8.93153	8.995	510.229	9.42475	9.03932	9.26051	9.14214	9.21668	594.973	8.81205	8.90623	9.11089	8.82445	8.91341	482.173	8.70739	8.58042	8.62879	8.632	8.63715	398.145	1.16609	1.05819	1.28152	1.23394	1.49436	1.21105	7.44515	0
1190007F08Rik	10.5817	10.57	10.3772	10.4607	10.4974	1445.55	10.4698	10.2574	10.4438	10.3192	10.3725	1325.71	10.1367	9.9659	10.2633	10.0146	10.0951	1093.8	10.0765	9.90383	10.0012	9.95371	9.98381	1012.58	1.0904	1.32159	1.42759	1.21202	1.30924	1.08021	7.44105	0
Abcb4	9.54679	9.7737	9.24455	9.63417	9.5498	749.51	9.27516	9.28844	9.15836	9.24486	9.24171	605.383	8.98184	8.89569	9.07994	8.92149	8.96974	501.372	9.22239	8.97405	9.23148	9.25978	9.17192	576.799	1.23808	1.49492	1.29943	1.20745	1.04956	1.15044	7.43988	0
2610103J23Rik	8.85515	8.97028	9.15475	8.99629	8.99412	509.916	9.18483	9.0008	9.05368	9.00416	9.06087	534.064	8.50281	8.48806	8.52846	8.43518	8.48863	359.196	8.98281	9.14517	8.99248	8.91955	9.01	515.562	1.04735	1.41961	1.01107	1.48683	1.03589	1.43532	7.43608	0
Mia1	8.80726	8.82546	8.51375	8.65989	8.70159	416.332	8.56657	8.4689	8.40686	8.66517	8.52688	368.846	8.28161	8.25649	8.23798	8.42708	8.30079	315.346	8.72576	8.86462	8.84813	8.95283	8.84783	460.748	1.12874	1.32024	1.10668	1.16966	1.24916	1.46109	7.43557	0
Rbm13	10.1509	10.2076	10.2852	10.2486	10.2231	1195.21	10.7033	10.8111	10.7364	10.6773	10.732	1700.86	10.1052	10.1288	10.2392	10.1682	10.1603	1144.37	10.204	10.2329	10.2556	10.2887	10.2453	1213.78	1.42306	1.04443	1.01554	1.48628	1.40129	1.06065	7.43124	0
Htatip2	8.07108	8.26772	7.81707	8.06613	8.0555	266.039	8.22002	8.14506	8.06371	8.07218	8.12524	279.217	7.66302	7.76354	7.93593	7.67203	7.75863	216.561	8.40626	8.3129	8.31515	8.3093	8.3359	323.115	1.04953	1.22847	1.21454	1.28932	1.15722	1.49203	7.43112	0
Fignl1	11.1049	11.1579	11.2361	11.1641	11.1658	2297.34	11.0937	11.1853	11.1657	11.0825	11.1318	2243.92	10.6088	10.7763	10.6741	10.7568	10.704	1668.1	10.783	10.8056	10.7344	10.6283	10.7378	1707.69	1.02381	1.37722	1.34529	1.34519	1.31401	1.02373	7.42926	0
1810064L21Rik	7.87321	7.69883	7.5349	7.50169	7.65216	201.154	7.86778	7.80964	7.78033	7.7665	7.80606	223.8	8.09422	8.17605	8.34893	8.11477	8.18349	290.721	7.67363	7.71702	7.55631	7.63827	7.64631	200.34	1.11258	1.44527	1.00406	1.29903	1.1171	1.45114	7.42917	0
B230343A10Rik	8.31057	8.38162	8.16462	8.07244	8.23231	300.728	7.554	7.95866	7.88655	7.8461	7.81133	224.618	7.97891	7.91161	7.83774	8.01956	7.93696	245.054	8.43502	8.14905	8.30749	8.36119	8.31319	318.067	1.33884	1.22719	1.05766	1.09098	1.41603	1.29794	7.42865	0
A930021K20Rik	7.15951	7.28611	7.19431	7.35498	7.24873	152.084	7.53378	7.55027	7.40721	7.69549	7.54669	186.973	7.40409	7.36377	7.13812	7.50543	7.35285	163.467	7.22179	6.62349	6.98916	7.08666	6.98027	126.262	1.22941	1.07484	1.20452	1.1438	1.48084	1.29467	7.42807	0
Pgcp	8.936	8.89956	8.64323	8.77131	8.81252	449.608	8.66835	8.77547	8.64467	8.93762	8.75652	432.49	8.46455	8.24187	8.20697	8.33436	8.31194	317.792	8.84133	8.82967	8.93431	8.89568	8.87525	469.586	1.03958	1.41479	1.04444	1.36092	1.08577	1.47765	7.42315	0
Ccdc124	8.56394	8.62391	8.56733	8.63424	8.59736	387.313	9.06341	9.14446	9.08409	9.21218	9.12603	558.741	8.59596	8.68765	8.81318	8.53099	8.65694	403.645	8.60935	8.63424	8.5472	8.4968	8.5719	380.538	1.44261	1.04217	1.0178	1.38424	1.46829	1.06072	7.41583	0
Dctd	10.4392	10.4928	10.6115	10.5387	10.5205	1468.92	10.5298	10.3452	10.5542	10.4894	10.4797	1427.88	10.0602	9.97034	10.021	10.1205	10.043	1054.99	10.1888	10.2392	10.1169	10.0008	10.1364	1125.56	1.02875	1.39236	1.30506	1.35345	1.2686	1.06689	7.4151	0
Rad1	8.45798	8.44146	8.13107	8.29802	8.33213	322.271	8.20949	8.4103	8.21639	8.55055	8.34668	325.538	8.21756	8.18733	8.29892	7.92545	8.15732	285.494	7.88072	7.55247	7.81236	8.02914	7.81867	225.765	1.01014	1.12882	1.42747	1.14026	1.44194	1.26456	7.41319	0
Pyroxd1	8.65726	8.88877	8.69015	8.91032	8.78663	441.61	9.13159	9.33601	9.15795	9.25447	9.22001	596.346	9.38646	9.27762	9.09024	9.17749	9.23295	601.721	8.8231	8.63868	8.96518	8.81689	8.81096	449.121	1.35039	1.36256	1.01701	1.00901	1.32781	1.33977	7.40656	0
Trem2	7.56338	7.58144	7.25755	7.83606	7.55961	188.655	7.30811	7.3646	7.35984	7.20511	7.30942	158.618	7.13697	7.08382	6.74389	7.14437	7.02726	130.442	7.23239	7.68854	7.52882	7.48428	7.48351	178.962	1.18937	1.44628	1.05417	1.21601	1.12825	1.37196	7.40603	0
Nle1	8.04886	8.08187	8.15215	8.17126	8.11353	276.959	7.94821	7.86811	7.78445	7.90664	7.87685	235.055	8.44939	8.32202	8.30918	8.37713	8.36443	329.567	7.72398	7.83133	8.05512	7.81271	7.85578	231.647	1.17828	1.18995	1.19561	1.40209	1.01471	1.42272	7.40335	0
Treml1	9.3283	9.24733	9.38434	9.15423	9.27855	621.044	9.22329	9.18071	9.32304	8.98766	9.17868	579.505	8.77376	8.65951	9.13326	8.86302	8.85739	463.809	8.84639	8.79427	8.77735	8.76873	8.79668	444.699	1.07168	1.33901	1.39655	1.24945	1.30314	1.04297	7.4028	0
Frag1	7.6516	7.60348	7.68424	7.93868	7.7195	210.766	8.02869	8.04214	8.26535	7.89545	8.05791	266.485	7.52829	7.64205	7.89657	7.43049	7.62435	197.314	7.55661	7.41398	7.53773	7.50481	7.50328	181.432	1.26436	1.06818	1.16168	1.35056	1.46879	1.08754	7.40111	0
Slc30a1	8.4959	8.48463	8.26208	8.38639	8.40725	339.495	7.86307	8.39365	8.08779	8.15545	8.12499	279.168	8.64399	8.63681	8.87663	8.48929	8.66168	404.973	8.5955	8.48603	8.63312	8.54268	8.56433	378.548	1.2161	1.19287	1.11503	1.45064	1.35599	1.06981	7.40043	0
5730433N10Rik	7.73542	7.20768	7.55087	7.24038	7.43359	172.875	6.80133	7.27138	7.24347	7.42221	7.1846	145.472	7.45328	7.43151	7.20041	7.55243	7.40941	170.002	6.85013	6.68613	7.01986	7.13712	6.92331	121.373	1.18837	1.0169	1.42433	1.16862	1.19855	1.40065	7.39743	0
6330415B21Rik	9.07772	9.21156	9.17899	9.15725	9.15638	570.617	9.36544	9.19343	9.05778	9.28982	9.22662	599.085	9.19988	9.07476	9.18171	9.16861	9.15624	570.562	8.89356	8.57816	8.66655	8.50917	8.66186	405.023	1.04989	1.0001	1.40885	1.04999	1.47914	1.40872	7.39669	0
5330414O08Rik	6.96675	7.12666	7.31523	6.83318	7.06045	133.478	7.16763	7.02393	7.11032	7.09672	7.09965	137.154	6.54818	6.80279	6.5268	6.64914	6.63173	99.1628	6.98607	6.43501	6.66661	6.76692	6.71365	104.957	1.02754	1.34605	1.27174	1.38312	1.30677	1.05843	7.39364	0
C1qtnf3	9.17468	9.16651	9.14655	9.23553	9.18082	580.367	9.02171	8.78194	8.72936	8.94621	8.8698	467.818	9.45185	9.52349	9.43244	9.38946	9.44931	699.078	9.19783	9.0945	9.16555	9.21645	9.16858	575.465	1.24058	1.20455	1.00852	1.49434	1.2301	1.21481	7.39289	0
Dbt	7.61517	7.55222	7.90578	7.4954	7.64214	199.763	7.77923	7.94383	7.90102	7.96192	7.8965	238.278	8.29232	8.23196	8.11612	8.21215	8.21314	296.757	7.78961	7.80854	7.87628	7.9514	7.85646	231.755	1.1928	1.48555	1.16015	1.24543	1.02814	1.28048	7.39255	0
Sord	7.88656	8.16154	7.87209	8.11519	8.00885	257.574	8.34648	8.3158	8.27326	8.22528	8.29021	313.041	7.66032	7.89662	7.79782	7.76367	7.77961	219.733	7.95391	7.74204	7.76214	7.721	7.79477	222.055	1.21534	1.17222	1.15996	1.42464	1.40974	1.01057	7.39247	0
3110035E14Rik	8.33052	8.0845	8.34598	8.08279	8.21095	296.307	7.85207	8.33551	8.23322	8.21958	8.1601	286.045	8.69539	8.63007	8.06847	8.74783	8.53544	371.042	7.91179	7.70226	8.14033	8.11908	7.96837	250.448	1.03588	1.25222	1.18311	1.29715	1.14213	1.48151	7.392	0
Trpc2	8.13629	8.22776	8.36352	8.25117	8.24468	303.317	8.79919	8.78542	8.77	8.85654	8.80279	446.585	8.43756	8.08	8.30944	8.36164	8.29716	314.553	8.32155	8.17916	8.33463	8.38234	8.30442	316.14	1.47234	1.03704	1.04228	1.41974	1.41262	1.00505	7.38906	0
Ide	9.12445	9.0774	9.18963	9.16908	9.14014	564.23	9.7245	9.45109	9.50757	9.61926	9.5756	763.034	9.10792	9.13149	9.06892	9.00534	9.07842	540.599	9.46016	9.34278	9.49056	9.32292	9.4041	677.513	1.35235	1.04371	1.20077	1.41146	1.12623	1.25326	7.38778	0
1110018J23Rik	8.73887	8.70788	8.65417	8.63081	8.68293	410.983	8.1504	8.44313	8.27413	8.38918	8.31421	318.293	8.73744	8.57338	8.84502	8.8077	8.74088	427.827	8.8413	8.92242	8.84937	8.87815	8.87281	468.794	1.29121	1.04099	1.14067	1.34413	1.47284	1.09576	7.38559	0
Myl1	11.8918	11.9525	11.6729	11.9134	11.8577	3711.19	11.6596	11.6399	11.6349	11.6467	11.6453	3203.12	11.6689	11.6494	11.6324	11.5725	11.6308	3171.1	12.1803	12.0262	12.093	12.2577	12.1393	4511.15	1.15862	1.17031	1.21555	1.0101	1.40836	1.42258	7.38552	0
Rbm35a	9.81115	9.65479	9.79454	9.68717	9.73691	853.302	9.28268	9.28201	9.40684	9.04403	9.25389	610.518	9.66234	9.80193	9.70956	9.76266	9.73412	851.654	9.74247	9.72329	9.93336	9.86125	9.81509	900.819	1.39767	1.00194	1.05569	1.39497	1.4755	1.05773	7.38349	0
H2-T23	8.17622	7.68974	7.63065	7.52072	7.75433	215.917	7.46972	7.90537	7.66092	7.77524	7.70281	208.343	7.8845	7.71489	8.04486	7.73812	7.84559	230.016	7.13623	7.34133	7.30683	7.38196	7.29159	156.67	1.03635	1.0653	1.37816	1.10403	1.32982	1.46815	7.38181	0
Mylpf	10.7174	10.7222	10.5392	10.7493	10.682	1642.89	10.5159	10.4235	10.4367	10.4138	10.4475	1396.38	10.6211	10.6247	10.4953	10.4718	10.5532	1502.6	11.0136	10.9579	10.9566	11.0128	10.9852	2027.12	1.17653	1.09337	1.23387	1.07606	1.45169	1.34908	7.3806	0
Krt15	9.13937	9.1192	8.88303	8.83566	8.99432	509.987	8.58448	8.61909	8.5522	8.38793	8.53592	371.167	8.47465	8.59159	8.55304	8.49366	8.52823	369.194	8.88886	8.9626	8.79777	8.83643	8.87141	468.34	1.37401	1.38135	1.08893	1.00534	1.2618	1.26855	7.37999	0
Aldh4a1	10.1435	10.3049	10.3317	10.1551	10.2338	1204.14	10.0417	10.038	10.0848	10.0918	10.0641	1070.53	10.236	10.1332	10.2071	10.1914	10.192	1169.73	9.75294	9.63667	9.73982	9.68268	9.70303	833.494	1.12481	1.02942	1.44469	1.09267	1.28438	1.4034	7.37937	0
D0Kist3	10.0572	10.0439	10.0856	10.0285	10.0538	1062.9	10.6321	10.483	10.4486	10.5728	10.5341	1482.82	10.502	10.3937	10.582	10.4892	10.4918	1439.91	10.3966	10.1089	10.1488	10.1204	10.1937	1171.13	1.39507	1.35469	1.10182	1.0298	1.26614	1.2295	7.37703	0
Itih1	8.20453	8.42214	8.03046	8.05659	8.17843	289.703	7.60646	7.79387	7.62536	7.98221	7.75198	215.564	7.86629	7.77998	7.55072	7.71891	7.72897	212.155	8.1458	7.8957	8.25264	8.21383	8.12699	279.556	1.34393	1.36553	1.0363	1.01607	1.29686	1.3177	7.37638	0
9530048I18Rik	8.13774	8.07148	8.43831	8.26083	8.22709	299.641	8.29416	8.14244	8.14961	8.24292	8.20728	295.555	7.94749	7.70584	7.66245	7.98486	7.82516	226.781	7.92284	7.51599	7.86076	7.82521	7.7812	219.975	1.01382	1.32128	1.36216	1.30326	1.34358	1.03094	7.37503	0
C030014C12Rik	8.74382	8.74684	8.55374	8.59475	8.65979	404.441	8.29253	8.18476	7.98802	8.09704	8.14059	282.203	8.61373	8.59256	8.62921	8.6617	8.6243	394.614	8.48082	8.49363	8.3504	8.50888	8.45843	351.757	1.43316	1.0249	1.14978	1.39833	1.24647	1.12184	7.37448	0
Ppib	12.1462	12.0451	12.1531	12.1746	12.1297	4481.39	12.0669	11.9154	12.0583	11.9337	11.9936	4077.84	12.0888	11.9041	12.0355	11.9043	11.9832	4048.5	11.5463	11.6837	11.6646	11.3661	11.5652	3030.12	1.09896	1.10693	1.47895	1.00725	1.34577	1.33609	7.37394	0
3110007F17Rik	7.75014	7.9299	7.74923	7.92583	7.83878	228.932	8.07566	8.13784	8.08103	8.05722	8.08794	272.09	7.87835	7.59164	7.16502	7.6613	7.57408	190.557	8.12405	7.9231	8.06031	8.01698	8.03111	261.58	1.18852	1.20138	1.14261	1.42787	1.04018	1.37271	7.37327	0
Hipk1	6.84022	7.23245	7.14494	7.0627	7.07008	134.371	7.00429	6.96306	6.71052	6.80463	6.87062	117.021	7.28457	7.32381	7.25686	7.09756	7.2407	151.24	7.3439	7.6352	7.30357	7.3001	7.39569	168.394	1.14826	1.12554	1.2532	1.29242	1.439	1.11342	7.37185	0
Camp	8.10626	8.13936	7.71924	7.78159	7.93661	244.996	7.9521	7.80877	7.94592	7.83018	7.88424	236.262	7.57514	7.653	7.53001	7.47494	7.55827	188.48	8.23786	7.99293	8.00474	8.2318	8.11683	277.593	1.03697	1.29985	1.13305	1.25351	1.17494	1.4728	7.37111	0
Tgfb1i1	9.31226	9.06017	9.41408	9.19702	9.24588	607.139	8.68976	8.82916	8.7264	8.883	8.78208	440.219	9.33058	9.25921	9.25265	9.22639	9.26721	616.18	9.35788	9.30766	9.36241	9.30791	9.33396	645.362	1.37917	1.01489	1.06296	1.39971	1.466	1.04736	7.37009	0
Pgm2	11.4162	11.3963	11.4607	11.6556	11.4822	2860.85	11.5697	11.3927	11.4849	11.3627	11.4525	2802.52	11.0054	11.0772	10.9439	10.8825	10.9772	2015.95	11.5266	11.5689	11.5063	11.4904	11.523	2942.95	1.02081	1.41911	1.0287	1.39017	1.05011	1.45983	7.36872	0
AW548124	9.41853	9.47521	9.49874	9.57846	9.49274	720.44	9.24735	9.23365	9.41325	9.26921	9.29087	626.368	9.82017	9.85359	9.84199	9.65183	9.79189	886.449	9.60078	9.93013	9.74191	9.6223	9.72378	845.57	1.15019	1.23043	1.17369	1.41522	1.34996	1.04834	7.36782	0
Fbxo6	10.3009	10.0786	10.3724	10.4822	10.3085	1268.16	10.0468	10.3372	10.1421	9.9884	10.1286	1119.49	10.2902	10.2484	10.4445	10.1681	10.2878	1250.07	9.74807	9.70328	9.9866	9.73028	9.79206	886.551	1.1328	1.01448	1.43045	1.11664	1.26275	1.41003	7.36714	0
5832402A02Rik	7.30308	7.18843	6.37131	6.72916	6.89799	119.262	7.17862	7.15999	6.95365	7.38616	7.16961	143.968	7.39519	7.40801	7.61388	7.29645	7.42838	172.253	7.0479	7.12199	6.96575	6.9742	7.02746	130.46	1.20716	1.44432	1.09389	1.19646	1.10355	1.32035	7.36573	0
Susd4	8.03363	8.20687	8.46356	8.40812	8.27804	310.412	8.80133	8.70075	8.54225	8.65554	8.67497	408.719	8.65515	8.5107	8.46665	8.58205	8.55364	375.752	7.95565	8.07164	8.37432	8.35666	8.18957	291.948	1.3167	1.21049	1.06325	1.08774	1.39997	1.28705	7.3652	0
Glrx	11.0492	10.9632	10.8568	10.8155	10.9212	1939.1	10.5169	10.5816	10.5052	10.5715	10.5438	1492.78	10.8079	10.8894	10.9903	10.8205	10.877	1880.66	11.2535	11.0074	11.0491	11.0973	11.1018	2197.77	1.29899	1.03107	1.13339	1.25984	1.47227	1.16861	7.36417	0
6230416J20Rik	9.45358	9.43572	9.25881	9.34707	9.37379	663.427	9.40176	9.48379	9.5679	9.44082	9.47357	710.931	8.99936	8.83879	8.91665	8.92257	8.91934	484.161	9.41695	9.29301	9.35438	9.36587	9.35755	656.001	1.0716	1.37026	1.01132	1.46838	1.08374	1.35492	7.36022	0
E430021P16Rik	9.28629	9.21617	9.03056	9.192	9.18125	580.541	8.99971	8.95742	8.98941	8.99242	8.98474	506.613	8.83055	8.7535	8.99142	8.75687	8.83308	456.061	8.60046	8.6984	8.68231	8.63785	8.65475	403.033	1.14593	1.27295	1.44043	1.11084	1.257	1.13157	7.35872	0
Hpx	7.93007	8.20183	7.6112	7.72842	7.86788	233.597	7.42585	7.49008	7.12018	7.58492	7.40526	169.514	7.57791	7.40709	7.66951	7.62908	7.5709	190.137	7.96028	7.57089	7.89947	8.07346	7.87602	234.92	1.37804	1.22857	1.00566	1.12166	1.38585	1.23553	7.35531	0
Ppbp	10.0653	10.1054	9.86748	10.0861	10.0311	1046.3	9.52971	9.82092	9.51895	9.63849	9.62702	790.717	9.46802	9.52735	9.52598	9.57322	9.52364	736.041	9.89146	9.67559	9.85794	9.88673	9.82793	908.87	1.32323	1.42152	1.15121	1.07428	1.14943	1.23481	7.35447	0
Spast	9.72953	9.65735	9.67017	9.65303	9.67752	818.887	9.28891	9.16223	9.29393	9.17361	9.22967	600.355	9.63724	9.60009	9.60805	9.46819	9.57839	764.509	9.20129	9.22384	9.2912	9.1921	9.22711	599.29	1.36401	1.07113	1.36643	1.27343	1.00178	1.27569	7.35246	0
6330414G02Rik	8.34492	8.3624	8.05513	8.12794	8.2226	298.71	7.95904	8.00357	7.94483	7.88707	7.94863	247.044	8.4157	8.50818	8.61511	8.47535	8.50358	362.939	8.12368	8.34226	8.29333	8.30355	8.2657	307.769	1.20913	1.21502	1.03033	1.46913	1.2458	1.17926	7.34867	0
Dusp7	10.9374	10.8466	11.143	11.0987	11.0064	2057.16	11.3785	11.4413	11.6159	11.4285	11.466	2828.91	11.0232	10.9273	11.0596	10.6655	10.9189	1936.09	11.1038	11.0141	11.0309	10.9637	11.0281	2088.31	1.37515	1.06254	1.01514	1.46115	1.35464	1.07863	7.34724	0
Ambp	12.1266	12.1284	11.9514	12.0345	12.0602	4270.55	11.5333	11.491	11.4314	11.7401	11.5489	2996.26	11.6072	11.6555	11.8289	11.4734	11.6412	3194.2	11.8747	11.6749	11.8106	11.9148	11.8187	3612.42	1.42529	1.33697	1.18219	1.06606	1.20564	1.13093	7.34709	0
Gmfg	7.48186	7.32781	7.36055	7.55546	7.43142	172.616	7.51862	7.58406	7.44463	7.70184	7.56229	189.006	7.81072	7.85243	7.92191	7.84199	7.85676	231.804	7.82869	7.88277	7.88552	8.00791	7.90122	239.059	1.09495	1.34289	1.38492	1.22644	1.26482	1.0313	7.34532	0
9430028L06Rik	7.81697	7.82722	7.94038	7.89554	7.87003	233.945	8.33687	8.24831	8.28452	8.37761	8.31182	317.767	8.17349	8.37801	8.24515	8.38573	8.2956	314.212	7.91227	7.92984	7.85405	8.03407	7.93256	244.308	1.3583	1.3431	1.04429	1.01131	1.30068	1.28613	7.34382	0
Hist1h4k	7.34545	7.67517	7.41309	7.62992	7.51591	183.026	7.94632	7.86624	7.65759	7.73781	7.80199	223.169	7.41645	7.25699	6.98183	7.53301	7.29707	157.267	7.23183	7.10273	7.54041	7.48844	7.34085	162.113	1.21933	1.16379	1.129	1.41904	1.37662	1.03081	7.33861	0
Tnnt1	10.8729	10.8705	10.8279	10.9121	10.8709	1872.63	10.6162	10.6534	10.7269	10.8234	10.705	1669.24	10.4459	10.2853	10.4498	10.4563	10.4093	1359.94	10.918	10.8207	10.9109	11.0118	10.9153	1931.27	1.12185	1.377	1.03131	1.22744	1.15698	1.42012	7.3347	0
Slc27a6	7.96124	7.54606	7.99695	8.09849	7.90068	238.97	7.61378	7.21578	7.32039	7.35198	7.37548	166.051	7.75837	7.74172	7.66858	7.91754	7.77155	218.51	7.71051	7.99734	7.84326	7.86485	7.85399	231.36	1.43913	1.09363	1.03289	1.31592	1.3933	1.05881	7.33369	0
Gpr125	12.1352	12.1156	12.2544	12.1798	12.1712	4612.18	12.506	12.44	12.4396	12.4645	12.4625	5644	12.5458	12.533	12.6947	12.5103	12.571	6084.68	12.1502	12.1997	12.0898	11.9755	12.1038	4401.51	1.22372	1.31926	1.04786	1.07808	1.28229	1.38241	7.33361	0
Slc27a2	9.15845	9.10521	8.93971	9.09878	9.07554	539.522	8.56279	8.55102	8.52927	8.61252	8.5639	378.434	8.80423	8.81853	8.77807	8.66358	8.7661	435.372	9.06506	8.90801	8.87584	8.88127	8.93254	488.612	1.42567	1.23922	1.10419	1.15045	1.29114	1.12229	7.33296	0
scl0001912.1_11	7.36046	7.17903	7.26718	7.25758	7.26606	153.923	6.70149	6.95461	6.69346	6.97546	6.83125	113.871	7.33349	7.27022	7.12349	7.10803	7.20881	147.934	7.46482	7.58876	7.18923	7.2295	7.36808	165.201	1.35173	1.04048	1.07327	1.29914	1.45077	1.11672	7.33212	0
Snx18	11.0998	11.1219	11.0786	10.9735	11.0685	2147.52	11.1013	10.9978	11.156	11.0971	11.088	2176.88	10.9609	11.1718	11.0808	11.0407	11.0636	2140.27	10.5251	10.5932	10.6432	10.4626	10.5561	1505.53	1.01367	1.00339	1.42643	1.01711	1.44593	1.42161	7.32813	0
Clip4	8.22518	8.54691	8.29011	8.38125	8.36087	328.754	8.53116	8.41266	8.50258	8.50371	8.48753	358.923	8.89458	8.83162	8.97715	8.86444	8.89195	475.054	8.45078	8.4526	8.41853	8.40224	8.43104	345.14	1.09177	1.44501	1.04984	1.32356	1.03993	1.37641	7.32652	0
4930588G05Rik	7.83293	7.91042	7.67217	7.62973	7.76131	216.964	8.20566	7.96554	7.72942	8.04073	7.98534	253.412	7.82911	7.73931	8.03747	8.10358	7.92737	243.431	7.47044	7.27105	7.61306	7.58493	7.48487	179.131	1.16799	1.12199	1.2112	1.041	1.41467	1.35896	7.31581	0
Slc13a4	7.56024	7.27587	7.5676	7.35019	7.43848	173.462	6.84861	7.10218	6.79824	7.00441	6.93836	122.646	7.2035	7.33204	7.31727	7.33639	7.2973	157.292	7.4021	7.41192	7.45944	7.47333	7.4367	173.248	1.41433	1.10281	1.00123	1.28248	1.41259	1.10145	7.31489	0
Klhdc4	8.51394	8.29004	8.54792	8.6442	8.49903	361.794	8.8663	8.90109	8.93344	8.87255	8.89334	475.514	8.39186	8.31308	8.3991	8.44811	8.38803	335.004	8.39144	8.35653	8.40516	8.39656	8.38742	334.862	1.31432	1.07997	1.08043	1.41943	1.42003	1.00042	7.3146	0
A330057G13Rik	8.64644	8.43323	8.77191	8.98479	8.70909	418.502	9.17021	9.04518	9.04836	9.01979	9.07088	537.784	8.66338	8.94816	8.88975	8.56981	8.76778	435.876	8.59426	8.559	8.47049	8.51593	8.53492	370.909	1.28502	1.04151	1.12832	1.2338	1.44991	1.17516	7.31372	0
1810055E12Rik	9.83861	9.81274	9.70111	9.75495	9.77685	877.255	9.58714	9.60096	9.48867	9.59736	9.56853	759.303	9.3286	9.28964	9.2576	9.34969	9.30638	633.141	9.94306	9.74747	9.73686	9.73201	9.78985	885.195	1.15534	1.38556	1.00905	1.19926	1.1658	1.3981	7.31312	0
1810037I17Rik	11.2388	11.1152	11.0946	11.0882	11.1342	2247.66	11.1269	11.0918	11.0676	11.016	11.0756	2158.19	10.6846	10.7078	10.5885	10.6815	10.6656	1624.29	11.2551	11.0986	11.1987	11.2055	11.1895	2335.42	1.04146	1.38378	1.03904	1.3287	1.08212	1.43781	7.31291	0
Lor	8.67131	8.61377	8.48698	8.66287	8.60873	390.38	9.09057	9.01759	9.17169	9.04171	9.08039	541.34	8.95701	8.86888	8.68253	8.94456	8.86325	465.697	8.6645	8.52004	8.64018	8.65301	8.61943	393.286	1.3867	1.19293	1.00744	1.16243	1.37645	1.18412	7.31008	0
LOC100039590	7.33139	7.1373	7.44948	7.17747	7.27391	154.762	7.1518	7.69323	7.60105	7.48407	7.48254	178.842	7.09577	6.78238	6.86214	7.28535	7.00641	128.57	7.15239	7.59422	7.64207	7.5495	7.48455	179.091	1.15559	1.20372	1.1572	1.39101	1.00139	1.39295	7.30186	0
6030455K13Rik	7.38993	6.79542	7.46375	7.71956	7.34216	162.26	7.74209	7.95	7.79993	7.806	7.8245	226.678	7.69495	7.69717	7.46452	7.68133	7.63449	198.706	7.30081	7.35903	7.54945	7.48558	7.42372	171.697	1.39701	1.22462	1.05816	1.14077	1.32023	1.15731	7.29809	0
Hyi	8.50223	8.67009	8.31028	8.62692	8.52738	368.975	8.28076	8.12547	8.02314	8.09462	8.131	280.333	8.73415	8.60201	8.45417	8.50844	8.57469	381.276	8.25651	8.19262	8.27261	8.12968	8.21285	296.698	1.3162	1.03334	1.2436	1.36008	1.05838	1.28506	7.29666	0
Gnb1	11.1687	11.326	11.5273	11.326	11.337	2586.87	10.8096	11.0055	10.8132	10.9916	10.905	1917.48	11.3099	11.3104	11.3957	11.2748	11.3227	2561.4	11.4375	11.328	11.5379	11.4417	11.4363	2771.15	1.3491	1.00994	1.07124	1.33582	1.4452	1.08189	7.29318	0
LOC385019	7.34772	8.00629	8.30628	7.92956	7.89747	238.437	7.90006	7.85205	7.98797	7.92227	7.91559	241.451	8.39733	8.4474	8.3052	8.35689	8.37671	332.384	8.15637	8.10519	8.11213	8.08535	8.11476	277.196	1.01264	1.39401	1.16255	1.37661	1.14804	1.19909	7.29295	0
Apob	7.87899	8.22361	8.00649	8.26178	8.09272	272.993	7.74639	7.43658	7.57919	7.69339	7.61389	195.888	7.7082	7.96251	7.89688	7.91702	7.87115	234.128	8.2368	8.18481	7.90747	7.96056	8.07241	269.177	1.39362	1.166	1.01418	1.19521	1.37414	1.1497	7.29284	0
4933437K13Rik	7.71366	7.89963	7.83651	8.01212	7.86548	233.209	8.22986	7.94906	8.03796	7.89693	8.02845	261.099	7.32686	7.34385	7.94079	7.35149	7.49075	179.862	8.01759	7.72469	7.77061	7.9229	7.85895	232.155	1.11959	1.2966	1.00454	1.45166	1.12467	1.29074	7.28781	0
LOC677144	8.32783	8.12831	8.49892	8.26327	8.30458	316.175	8.38521	8.07613	8.11962	8.06391	8.16122	286.267	7.82455	7.72998	7.95826	7.91397	7.85669	231.792	7.75258	7.9229	7.87069	7.93988	7.87151	234.186	1.10448	1.36404	1.3501	1.23501	1.22239	1.01033	7.28636	0
6030495B01Rik	7.02293	6.6282	7.67701	7.25193	7.14502	141.535	7.64619	7.62658	7.5064	7.57136	7.58763	192.356	7.13627	7.28439	7.46189	7.19521	7.26944	154.283	7.58997	7.54394	7.54613	7.59968	7.56993	190.01	1.35906	1.09007	1.34249	1.24677	1.01234	1.23156	7.2823	0
C730046C01Rik	8.58932	8.64567	8.68727	8.61169	8.63348	397.135	9.00979	8.92288	8.82657	8.97999	8.93481	489.378	8.41869	8.48845	8.57973	8.29248	8.44484	348.457	8.79745	8.73244	8.8428	8.8549	8.8069	447.858	1.23227	1.13969	1.12772	1.40441	1.09271	1.28526	7.28207	0
Rnaset2	9.59579	9.64963	9.60981	9.38838	9.5609	755.298	9.26184	9.47066	9.34921	9.48588	9.3919	671.805	9.11832	9.10216	9.04844	9.02368	9.07315	538.629	9.49962	9.47512	9.5473	9.64756	9.5424	745.674	1.12428	1.40226	1.01291	1.24725	1.10995	1.38439	7.28104	0
E130112J05Rik	6.81433	6.74857	6.55748	6.80641	6.7317	106.278	6.80453	7.02536	6.75701	6.88641	6.86833	116.835	7.33271	7.00988	7.32322	7.25804	7.23097	150.223	7.05638	6.98025	6.99523	7.0096	7.01037	128.923	1.09933	1.4135	1.21307	1.28578	1.10346	1.16522	7.28036	0
Neurl	9.14472	9.10298	9.15831	9.23288	9.15972	571.941	8.79574	8.83073	8.81173	8.82798	8.81655	450.863	9.302	9.38101	9.34906	9.33324	9.34133	648.663	8.95957	9.16932	9.15792	9.12801	9.1037	550.159	1.26855	1.13414	1.03959	1.43871	1.22023	1.17905	7.28028	0
Ntrk2	9.10594	8.84851	8.93575	8.93104	8.95531	496.383	9.05158	8.49659	8.81926	8.61038	8.74445	428.886	8.79668	8.82874	8.8246	8.63319	8.7708	436.791	8.44639	8.44107	8.41234	8.39286	8.42317	343.263	1.15738	1.13643	1.44607	1.01843	1.24944	1.27247	7.28022	0
Zmiz1	7.60001	7.71734	8.20067	8.13247	7.91262	240.955	8.17861	8.44341	8.31445	8.26902	8.30137	315.473	8.01771	7.84238	7.78784	7.8139	7.86546	233.206	7.8202	7.58749	7.85446	7.87657	7.78468	220.506	1.30926	1.03323	1.09274	1.35277	1.43067	1.05759	7.27626	0
Zfp758	8.08719	8.19036	7.93959	8.20106	8.10455	275.241	8.28268	8.40124	8.40858	8.2375	8.3325	322.354	8.10118	7.92162	7.72788	8.09857	7.96231	249.399	8.62989	8.18168	8.50958	8.39947	8.43016	344.929	1.17117	1.10361	1.25319	1.29252	1.07003	1.38304	7.27357	0
Sox21	8.99601	8.84114	8.91512	9.13416	8.97161	502.022	9.22463	9.20356	9.35852	9.25783	9.26114	613.592	8.97207	9.05332	8.8341	9.02692	8.9716	502.021	9.50747	9.40065	9.46957	9.27558	9.41332	681.853	1.22224	1	1.35821	1.22224	1.11125	1.35822	7.27217	0
Tmc7	9.566	9.39595	9.44931	9.37963	9.44772	698.31	9.58565	9.47067	9.52248	9.58894	9.54194	745.434	9.28102	9.1789	8.93296	8.99927	9.09804	548.002	9.75924	9.47693	9.5698	9.59515	9.60028	776.198	1.06748	1.27428	1.11154	1.36028	1.04127	1.41641	7.27127	0
Frg1	7.71736	7.19311	7.59842	7.48286	7.49794	180.761	7.0343	7.04991	7.20221	6.98927	7.06892	134.263	7.88162	7.48981	7.56174	7.38166	7.57871	191.17	7.55272	7.56712	7.35534	7.23425	7.42736	172.13	1.34631	1.05758	1.05014	1.42384	1.28203	1.11061	7.27052	0
EG433229	11.9512	11.6218	11.7937	11.841	11.8019	3570.51	11.4914	11.5381	11.5525	11.4808	11.5157	2927.96	11.5507	11.5922	11.4724	11.6354	11.5627	3024.93	11.9988	12.0071	11.9554	11.9435	11.9762	4029	1.21945	1.18036	1.12841	1.03312	1.37604	1.33193	7.26932	0
D330001D04Rik	8.34181	8.33506	8.48578	8.30354	8.36655	330.051	8.64334	8.73189	8.47753	8.71128	8.64101	399.212	8.76913	8.58662	8.71939	8.85145	8.73165	425.097	8.25623	8.28004	8.25439	8.34149	8.28304	311.489	1.20954	1.28797	1.05959	1.06484	1.28162	1.36472	7.2683	0
LOC100039175	6.75854	6.8975	6.5976	6.69785	6.73787	106.734	7.06401	7.28456	7.22712	7.30224	7.21948	149.032	6.72052	6.91791	6.85598	6.8223	6.82918	113.707	6.78496	6.2061	6.93649	6.96697	6.72363	105.685	1.3963	1.06533	1.00992	1.31067	1.41015	1.0759	7.26828	0
Pelo	10.5087	10.5405	10.5412	10.5214	10.528	1476.49	10.3603	10.2783	10.3092	10.3181	10.3165	1275.17	10.2246	10.3947	10.3564	10.3025	10.3196	1277.91	10.7457	10.8564	10.7863	10.7315	10.78	1758.34	1.15788	1.1554	1.19089	1.00215	1.37891	1.37595	7.26119	0
Asah3l	8.30363	8.42802	8.64144	8.39754	8.44266	347.931	8.57715	8.59711	8.59741	8.70986	8.62038	393.544	9.02727	8.98143	8.87732	8.93244	8.95462	496.144	8.56451	8.42913	8.60697	8.63629	8.55922	377.21	1.1311	1.42598	1.08415	1.26071	1.0433	1.3153	7.26054	0
LOC638301	7.23117	7.80952	7.29849	7.09298	7.35804	164.056	7.39745	7.30809	7.24707	7.30923	7.31546	159.284	7.16285	7.31829	7.20009	7.19649	7.21943	149.027	6.94717	6.82236	6.92118	6.75963	6.86258	116.371	1.02996	1.10085	1.40977	1.06883	1.36877	1.28062	7.2588	0
LOC100046744	9.27872	9.49555	9.35164	9.41204	9.38449	668.363	8.90461	8.95584	8.97555	9.11114	8.98678	507.331	9.37168	9.50643	9.33558	9.69596	9.47741	712.83	9.54637	9.33391	9.51887	9.49451	9.47341	710.855	1.31741	1.06653	1.06358	1.40506	1.40117	1.00278	7.25652	0
A930026I22Rik	7.7914	7.8363	7.60653	7.51432	7.68714	206.091	8.1781	8.22723	8.10107	8.2942	8.20015	294.097	7.72019	7.6955	7.69867	7.85694	7.74282	214.202	7.53905	7.8835	7.66925	7.85946	7.73782	213.459	1.42703	1.03936	1.03575	1.37299	1.37777	1.00348	7.25638	0
1810032O08Rik	7.81478	7.77791	7.65877	7.7673	7.75469	215.97	7.9898	8.00859	7.82883	8.0184	7.96141	249.243	7.65095	7.61242	7.65155	7.6817	7.64916	200.736	7.40443	7.39977	7.5076	7.52485	7.45916	175.967	1.15406	1.07589	1.22733	1.24164	1.41641	1.14076	7.2561	0
AI450540	9.1806	9.45612	9.37351	9.33108	9.33533	645.973	9.60284	9.63989	9.62324	9.49993	9.59148	771.475	8.96032	9.01172	9.22547	9.11604	9.07839	540.589	9.43195	9.30248	9.47514	9.38739	9.39924	675.232	1.19428	1.19494	1.04529	1.4271	1.14253	1.24907	7.25322	0
Rbm28	8.72159	8.67152	8.76207	8.68198	8.70929	418.56	9.23085	9.22373	9.1414	9.31242	9.2271	599.286	8.88001	8.82052	8.77628	8.90477	8.84539	459.969	8.80168	8.83266	8.7826	8.8832	8.82503	453.524	1.43178	1.09893	1.08353	1.30288	1.3214	1.01421	7.25274	0
Cxcr4	9.66371	9.65599	9.79028	9.89251	9.75062	861.449	9.53074	9.24082	9.12791	9.09433	9.24845	608.221	9.69569	9.75468	9.64523	9.58259	9.66955	814.373	9.71331	9.66418	9.54744	9.4506	9.59388	772.764	1.41634	1.05781	1.11476	1.33894	1.27053	1.05384	7.25223	0
Gchfr	7.16094	7.23057	7.54119	7.24923	7.29548	157.094	6.60107	7.08721	6.86372	6.98836	6.88509	118.2	7.20553	7.41038	7.42354	7.3524	7.34796	162.913	7.25662	7.61694	7.33554	7.3365	7.3864	167.313	1.32905	1.03705	1.06505	1.37828	1.4155	1.027	7.25193	0
BC049349	7.00824	6.76315	7.35052	7.01617	7.03452	131.1	7.30064	7.14733	7.04497	7.12854	7.15537	142.555	7.58136	7.50523	7.49432	7.40914	7.49751	180.707	7.33008	7.29462	7.48928	7.38073	7.37368	165.843	1.08738	1.3784	1.26502	1.26764	1.16336	1.08963	7.25142	0
Hoxa4	7.69931	7.84009	7.8968	7.80552	7.81043	224.478	8.08134	8.2887	8.04882	8.23812	8.16424	286.868	8.20531	8.34895	8.10166	8.39061	8.26163	306.901	7.95135	7.7987	8.01116	7.90011	7.91533	241.408	1.27793	1.36718	1.07542	1.06983	1.18831	1.27129	7.24997	0
Riok1	8.93959	9.01488	8.62597	8.90864	8.87227	468.619	9.38328	9.37049	9.45883	9.2958	9.3771	664.949	8.91364	8.86728	8.8371	9.01258	8.90765	480.253	8.98292	8.95436	8.9693	8.8279	8.93362	488.975	1.41895	1.02483	1.04344	1.38458	1.35988	1.01816	7.24984	0
9430064K01Rik	7.90874	8.0637	7.92826	8.13613	8.00921	257.639	8.41717	8.3646	8.09337	8.32793	8.30077	315.341	7.99933	7.96775	8.22389	8.08806	8.06976	268.682	7.95358	7.81437	7.63747	7.74484	7.78756	220.948	1.22396	1.04286	1.16606	1.17366	1.42722	1.21604	7.24981	0
Mtif3	7.76437	7.80764	7.44329	7.78631	7.7004	207.995	7.68113	8.06207	8.01501	8.08926	7.96187	249.322	8.05604	8.01888	8.02497	8.05902	8.03973	263.147	7.60263	7.44942	7.69852	7.62332	7.59347	193.136	1.1987	1.26516	1.07693	1.05545	1.29092	1.3625	7.24966	0
Stk32a	6.78756	6.90116	7.16802	6.72081	6.89439	118.965	7.08531	7.00139	6.93437	6.96282	6.99597	127.643	7.24359	7.32713	7.62694	7.37355	7.3928	168.056	7.18327	7.03675	7.04798	7.09292	7.09023	136.261	1.07295	1.41266	1.14539	1.31661	1.06751	1.23334	7.24847	0
Arhgap12	8.54594	8.65286	8.67938	8.67133	8.63738	398.208	8.5823	8.67698	8.5126	8.5617	8.5834	383.583	8.22134	8.17669	8.09389	8.05502	8.13674	281.45	8.54249	8.59517	8.49189	8.46168	8.52281	367.807	1.03813	1.41484	1.08265	1.36288	1.04289	1.30683	7.24823	0
Iars2	8.9457	8.89247	9.15147	8.9717	8.99033	508.58	9.28308	9.4152	9.27302	9.42748	9.3497	652.438	8.86807	8.85016	8.93367	8.93426	8.89654	476.568	9.14708	9.26296	9.1937	9.32048	9.23106	600.932	1.28286	1.06717	1.18159	1.36903	1.08571	1.26096	7.24732	0
Zfp472	9.32948	9.35265	9.23228	9.38893	9.32583	641.734	9.09617	8.97246	9.09035	9.1147	9.06842	536.866	9.2354	9.14401	9.0953	9.19808	9.1682	575.311	9.61011	9.54748	9.5627	9.47472	9.54875	748.965	1.19533	1.11546	1.1671	1.07161	1.39507	1.30184	7.24641	0
Dapk1	8.33863	8.04581	8.02709	8.10219	8.12843	279.834	8.25262	8.14511	8.30909	8.13217	8.20975	296.061	8.41807	8.38278	8.53349	8.41646	8.4377	346.737	8.01127	7.84913	7.86977	8.00214	7.93308	244.396	1.05798	1.23908	1.145	1.17117	1.21139	1.41875	7.24338	0
Mtap2	9.34364	9.13362	9.32547	9.18656	9.24732	607.744	9.66705	9.53555	9.60006	9.49708	9.57493	762.68	9.54201	9.42585	9.49818	9.32615	9.44805	698.468	9.04972	9.15625	9.19649	9.03294	9.10885	552.125	1.25494	1.14928	1.10074	1.09193	1.38136	1.26505	7.2433	0
2310004H21Rik	8.42697	8.47263	8.55264	8.43695	8.4723	355.153	9.00532	8.89285	8.72898	8.99095	8.90452	479.213	8.48385	8.44632	8.47074	8.52179	8.48067	357.221	8.40467	8.34086	8.35547	8.46916	8.39254	336.052	1.34931	1.00582	1.05684	1.3415	1.42601	1.06299	7.24248	0
Emr1	8.74855	8.76537	8.69903	8.70884	8.73045	424.744	8.53477	8.48243	8.50418	8.58718	8.52714	368.914	8.51891	8.27668	8.15811	8.29905	8.31319	318.067	8.37019	8.19252	8.21343	8.31316	8.27232	309.185	1.15134	1.33539	1.37376	1.15986	1.19318	1.02873	7.24226	0
LOC278105	7.61181	7.2105	7.52908	7.30578	7.4143	170.579	8.16403	7.65157	7.80186	7.51113	7.78215	220.12	7.5988	7.47114	7.60785	7.21916	7.47424	177.815	7.25477	7.38426	7.25896	7.20352	7.27538	154.92	1.29043	1.04242	1.10108	1.23792	1.42087	1.14779	7.24051	0
Pcsk6	8.21805	8.4295	8.24731	8.17586	8.26768	308.191	7.92608	7.81905	7.99576	8.03115	7.94301	246.084	7.75465	7.77535	7.92683	7.78299	7.80996	224.404	8.17363	8.22906	8.06648	8.18422	8.16335	286.69	1.25238	1.37337	1.075	1.09661	1.16501	1.27756	7.23993	0
Dcp1b	9.76647	9.70122	9.70765	9.67062	9.71149	838.397	9.75374	9.73439	9.53056	9.72658	9.68632	823.895	9.38192	9.4511	9.45831	9.37632	9.41691	683.553	9.28943	9.2824	9.26266	9.25997	9.27362	618.923	1.0176	1.22653	1.35461	1.20531	1.33118	1.10442	7.23965	0
Vegfc	9.25812	9.17861	9.30615	9.18887	9.23294	601.716	8.86841	9.07151	9.01027	9.14412	9.02358	520.436	9.61087	9.37835	9.58785	9.40753	9.49615	722.148	9.48773	9.32941	9.42535	9.37768	9.40504	677.954	1.15618	1.20015	1.1267	1.38758	1.30267	1.06519	7.23847	0
A430106G13Rik	9.07999	9.0776	9.33038	9.32724	9.2038	589.686	9.44207	9.31303	9.23142	9.21181	9.29958	630.164	9.62233	9.61014	9.76372	9.56436	9.64014	797.94	9.24633	9.2856	9.01537	9.05801	9.15133	568.623	1.06864	1.35316	1.03704	1.26624	1.10823	1.40328	7.2366	0
Pdia6	10.0772	10.0966	10.0157	9.95037	10.035	1049.14	9.63295	9.46551	9.44828	9.5873	9.53351	741.092	10.0067	9.90326	10.1309	9.83056	9.96785	1001.43	10.0002	9.92608	9.92165	9.8519	9.92495	972.093	1.41567	1.04764	1.07926	1.35129	1.3117	1.03018	7.23574	0
2810404O06Rik	7.93088	7.65828	7.91625	8.041	7.8866	236.649	7.16152	7.77288	7.69346	7.60166	7.55738	188.364	7.99048	7.94993	8.06825	8.10643	8.02877	261.157	8.00134	7.99782	8.05598	8.04071	8.02396	260.288	1.25634	1.10356	1.09989	1.38645	1.38183	1.00334	7.23141	0
LOC100040085	8.91018	8.60652	8.77993	8.55778	8.7136	419.812	8.98788	8.78941	8.95651	8.9021	8.90897	480.693	8.68237	8.54944	8.66181	8.55515	8.61219	391.317	8.60012	8.41434	8.32772	8.31719	8.41484	341.287	1.14502	1.07282	1.23008	1.2284	1.40847	1.14659	7.23138	0
Pdap1	10.7373	10.6456	11.3278	11.4303	11.0353	2098.67	11.4257	11.4521	11.4469	11.4762	11.4502	2798.11	11.1784	11.3096	11.2527	11.4932	11.3085	2536.21	11.4811	11.462	11.6137	11.4895	11.5116	2919.69	1.33328	1.20849	1.39121	1.10326	1.04345	1.1512	7.23089	0
2810408A11Rik	7.37122	7.42807	7.41503	7.17869	7.34825	162.946	7.46753	7.4521	7.52427	7.30419	7.43702	173.287	7.88209	7.71381	7.60809	7.58004	7.69601	207.362	7.16139	7.14815	7.23484	7.25722	7.2004	147.074	1.06346	1.27258	1.10792	1.19664	1.17823	1.40992	7.22875	0
Blvrb	11.387	11.3647	11.0459	11.2555	11.2633	2457.98	11.2759	11.2575	11.2426	11.1601	11.234	2408.65	10.7406	10.8475	11.089	10.6561	10.8333	1824.51	11.0559	10.9089	10.9632	10.8962	10.956	1986.53	1.02048	1.34721	1.23733	1.32017	1.21249	1.0888	7.22648	0
3110023G01Rik	7.41014	7.19728	7.22455	7.20579	7.25944	153.218	7.64913	7.55184	7.25012	7.46617	7.47931	178.442	7.41433	7.46733	7.82626	7.61064	7.57964	191.293	7.12623	6.97602	7.22167	7.18616	7.12752	139.829	1.16463	1.2485	1.09575	1.07202	1.27615	1.36805	7.2251	0
Rnaset2b	11.364	11.3231	11.2067	11.1022	11.249	2433.83	10.954	11.0966	10.8353	11.1849	11.0177	2073.27	10.8	10.7829	10.9724	10.8081	10.8409	1834.13	11.3199	11.2256	11.2202	11.3804	11.2865	2497.95	1.17391	1.32696	1.02635	1.13038	1.20483	1.36193	7.22436	0
Ccs	10.7584	10.7352	10.6201	10.6921	10.7014	1665.15	10.6032	10.5256	10.576	10.569	10.5685	1518.54	10.6265	10.5971	10.6487	10.5521	10.6061	1558.67	11.056	11.0805	11.062	11.0061	11.0512	2121.92	1.09655	1.06831	1.27431	1.02643	1.39734	1.36136	7.22431	0
4933436C20Rik	7.86619	8.02547	7.9055	8.0582	7.96384	249.663	8.12929	8.40897	8.34414	8.30161	8.296	314.301	7.99104	7.80524	7.94277	7.91566	7.91368	241.132	7.69444	7.86363	7.77572	7.84693	7.79518	222.118	1.2589	1.03538	1.12401	1.30344	1.41502	1.0856	7.22235	0
LOC100040243	9.67132	9.32047	9.70312	9.59984	9.57369	762.021	9.92254	9.80637	9.81142	9.86436	9.85117	923.631	10.0589	9.84544	10.0212	9.91318	9.95968	995.779	9.54946	9.49027	9.56714	9.51828	9.53129	739.952	1.21208	1.30676	1.02982	1.07811	1.24823	1.34573	7.22074	0
4631410M14Rik	7.82377	8.02113	7.85924	8.05742	7.94039	245.638	8.14821	7.975	7.89261	7.87627	7.97302	251.257	7.8952	7.98393	8.1044	7.88136	7.96622	250.076	7.518	7.54797	7.4285	7.43943	7.48347	178.958	1.02288	1.01807	1.3726	1.00472	1.40401	1.3974	7.21968	0
Tm4sf4	7.04269	6.75543	6.82565	6.49385	6.77941	109.851	6.31125	6.90987	6.86092	6.81503	6.72427	105.732	6.879	6.83432	6.70678	6.97509	6.8488	115.264	7.2745	7.2144	7.11596	7.24502	7.21247	148.31	1.03896	1.04927	1.35009	1.09015	1.40269	1.28669	7.21787	0
Tmem97	10.5771	10.6797	10.5317	10.636	10.6061	1558.68	10.2475	10.2202	10.1879	10.1604	10.204	1179.53	10.2566	10.2059	10.2414	10.1542	10.2146	1188.2	10.7038	10.5023	10.3969	10.6149	10.5545	1503.86	1.32145	1.31181	1.03645	1.00735	1.27497	1.26567	7.21771	0
Chrna1	8.84492	8.92992	8.57723	8.73841	8.77262	437.343	8.63916	8.39858	8.38917	8.44028	8.46679	353.801	8.5716	8.33586	8.37274	8.4498	8.4325	345.49	8.85267	8.75923	8.87743	8.90466	8.8485	460.96	1.23613	1.26586	1.054	1.02406	1.30288	1.33422	7.21714	0
BC002236	9.83101	9.76242	9.74514	9.76738	9.77649	877.034	10.2465	10.2749	10.1547	10.1718	10.212	1186.07	9.87991	9.90222	9.96356	9.87013	9.90396	958.049	9.79713	9.81176	9.68868	9.67389	9.74286	856.83	1.35236	1.09237	1.02358	1.23801	1.38425	1.11813	7.20871	0
BC065085	7.52941	7.60202	7.30795	7.46982	7.4773	178.193	7.2527	7.42226	7.29304	7.32503	7.32326	160.148	7.16135	7.37581	7.16038	7.3117	7.25231	152.462	7.68692	7.77124	7.75683	7.6554	7.7176	210.488	1.11268	1.16877	1.18124	1.05041	1.31434	1.38059	7.20803	0
Timd4	7.13745	7.10067	6.61225	6.79682	6.9118	120.409	6.36338	7.02271	6.8317	6.98738	6.80129	111.53	7.20962	6.57888	7.00735	7.1375	6.98334	126.53	7.23083	7.17447	7.39333	7.36573	7.29109	156.616	1.07961	1.05084	1.3007	1.13449	1.40425	1.23778	7.20766	0
2310051N18Rik	8.82129	9.19698	8.9637	8.92009	8.97552	503.384	9.18156	8.89194	8.88827	9.12716	9.02223	519.952	8.60496	8.47826	8.52553	8.58563	8.54859	374.441	8.76405	8.87769	8.87117	8.94268	8.8639	465.907	1.03291	1.34436	1.08044	1.38861	1.116	1.24427	7.20659	0
Snx6	10.2809	10.4683	10.5752	10.3404	10.4162	1366.44	10.7029	10.7381	10.7643	10.642	10.7118	1677.17	10.8211	10.7211	10.7633	10.7687	10.7685	1744.43	10.8801	10.9338	10.9218	10.9098	10.9114	1925.97	1.2274	1.27662	1.40948	1.0401	1.14835	1.10407	7.20602	0
C030010B13Rik	7.8748	7.23157	7.6351	7.72312	7.61615	196.195	7.69346	7.82943	7.78691	7.8072	7.77925	219.678	7.21808	7.23266	7.40832	7.26616	7.2813	155.558	7.54318	7.85518	7.52397	7.69525	7.65439	201.466	1.11969	1.26124	1.02687	1.4122	1.0904	1.29512	7.20552	0
Kcne4	7.75201	7.57111	8.09065	7.85705	7.8177	225.613	7.54673	7.68852	7.49937	7.49871	7.55833	188.488	7.52266	7.55198	7.57647	7.59079	7.56047	188.768	7.83631	7.98592	8.09967	8.01907	7.98524	253.394	1.19696	1.19518	1.12314	1.00149	1.34435	1.34236	7.20348	0
Nfix	8.13078	8.39405	7.82636	8.11466	8.11646	277.523	8.20763	8.30365	8.04824	8.43148	8.24775	303.963	8.16573	8.15968	8.08057	8.22387	8.15746	285.523	8.6607	8.51898	8.46473	8.72765	8.59301	386.149	1.09527	1.02883	1.39141	1.06458	1.27038	1.35243	7.20291	0
Prg2	10.392	9.85147	10.2391	10.0007	10.1208	1113.45	9.83647	9.74248	9.87917	9.76941	9.80689	895.708	10.3427	10.2277	10.3573	10.0637	10.2478	1215.92	10.3797	9.94588	10.3008	10.4637	10.2725	1236.9	1.2431	1.09202	1.11087	1.35749	1.38092	1.01726	7.20167	0
Jakmip1	7.85157	7.81792	7.86168	7.80665	7.83445	228.247	8.14876	7.9738	8.03508	7.96007	8.02943	261.276	7.72111	7.91778	7.44293	7.82475	7.72664	211.812	8.05951	8.23838	8.19595	8.21949	8.17833	289.683	1.1447	1.07759	1.26916	1.23352	1.10873	1.36764	7.20135	0
Dm15	9.76077	9.89761	9.82257	9.93587	9.8542	925.574	9.42677	9.42932	9.49117	9.4738	9.45527	701.97	9.88223	9.68872	9.81916	9.52406	9.72854	848.365	9.96189	9.85714	9.96335	9.92033	9.92568	972.582	1.31854	1.09101	1.05079	1.20855	1.3855	1.14642	7.20081	0
LOC640963	7.08438	6.39725	7.14484	7.4522	7.01967	129.757	7.06174	7.19089	7.08611	7.13583	7.11864	138.971	7.24472	7.19456	7.3194	7.29351	7.26305	153.601	6.78183	6.71856	6.77295	6.85097	6.78108	109.978	1.07101	1.18376	1.17984	1.10528	1.26362	1.39665	7.20016	0
Pcm1	6.93533	6.87892	6.84075	6.83769	6.87317	117.228	7.46214	7.30046	7.52882	7.20036	7.37295	165.759	7.21109	7.07713	6.57288	7.03555	6.97416	125.728	6.98226	6.90713	6.98282	7.00564	6.96946	125.319	1.41399	1.07251	1.06902	1.3184	1.3227	1.00326	7.19987	0
Pcdhb21	7.48082	7.16332	7.19907	7.16683	7.25251	152.484	6.58068	7.09817	7.00346	7.1001	6.9456	123.264	7.55119	7.35435	7.36059	7.36349	7.40741	169.766	7.26336	7.44659	7.4994	7.3477	7.38926	167.645	1.23706	1.11334	1.09943	1.37726	1.36005	1.01265	7.19979	0
Pold3	10.2544	10.3176	10.174	10.2686	10.2536	1220.83	10.6561	10.686	10.7147	10.5713	10.657	1614.69	10.2736	10.3487	10.1536	10.3571	10.2833	1246.15	10.1567	10.2141	10.1268	10.1585	10.164	1147.29	1.32262	1.02074	1.0641	1.29575	1.4074	1.08617	7.19677	0
LOC100036521	9.26911	9.30877	9.16552	9.28856	9.25799	612.255	9.12514	9.21472	8.99003	9.13332	9.1158	554.791	8.80523	8.84089	8.84854	8.96354	8.86455	466.117	9.32706	9.29048	9.34482	9.349	9.32784	642.627	1.10358	1.31352	1.04961	1.19024	1.15832	1.37868	7.19395	0
2700046G09Rik	7.60617	7.50197	7.31693	7.30111	7.43155	172.631	7.9545	7.99344	7.88148	7.91811	7.93688	245.041	7.62094	7.6309	7.62024	7.69775	7.64246	199.806	7.73057	7.50764	7.65306	7.64619	7.63436	198.688	1.41945	1.15742	1.15094	1.2264	1.2333	1.00563	7.19314	0
Oip5	8.02723	8.13591	7.96583	8.05856	8.04688	264.456	8.29482	8.38085	8.25163	8.31778	8.31127	317.645	8.59541	8.54589	8.4774	8.43167	8.51259	365.212	8.34979	8.08771	8.16185	8.09475	8.17352	288.719	1.20113	1.38099	1.09175	1.14975	1.10019	1.26494	7.18874	0
Nubp2	8.85291	8.9659	8.682	8.79767	8.82462	453.394	8.25246	8.55393	8.27799	8.4371	8.38037	333.229	8.78422	8.70035	8.76245	8.78705	8.75852	433.088	8.88907	8.85858	8.80647	8.86451	8.85466	462.933	1.36061	1.04689	1.02104	1.29967	1.38924	1.06891	7.18635	0
2610020C11Rik	9.24642	9.40235	9.82641	9.62576	9.52524	736.854	9.95874	9.90958	9.83514	9.89338	9.89921	954.903	9.57394	9.52375	9.46899	9.54761	9.52857	738.56	9.47314	9.44574	9.35406	9.33065	9.4009	676.008	1.29592	1.00232	1.09001	1.29293	1.41256	1.09253	7.18626	0
LOC100043126	9.14979	8.84527	8.93949	9.14056	9.01878	518.708	8.9928	8.70927	8.89915	8.63881	8.81001	448.824	9.01202	9.17594	8.86509	8.79858	8.96291	499.004	8.68779	8.54164	8.52541	8.49772	8.56314	378.235	1.1557	1.03949	1.37139	1.1118	1.18663	1.31929	7.1843	0
LOC100040573	10.0599	10.198	10.3218	10.4384	10.2545	1221.57	10.3149	10.4451	10.4466	10.5053	10.428	1377.62	10.0491	10.1	10.0987	10.0197	10.0669	1072.58	10.6211	10.376	10.5906	10.4822	10.5175	1465.81	1.12774	1.13891	1.19993	1.28439	1.06401	1.36661	7.1816	0
Hist3h2ba	7.36075	7.36266	7.51333	7.28374	7.38012	166.585	7.58622	7.34326	7.61554	7.32787	7.46822	177.076	7.38051	7.41018	6.92125	7.40086	7.2782	155.223	6.97706	7.07798	7.02722	6.91204	6.99858	127.874	1.06297	1.0732	1.30273	1.14078	1.38477	1.21388	7.17833	0
F630038O13Rik	8.5377	8.52215	8.48825	8.36074	8.47721	356.365	8.65184	8.37795	8.48289	8.61994	8.53315	370.455	8.42335	8.29804	8.43781	8.49368	8.41322	340.903	8.1787	8.10426	7.98406	7.96548	8.05812	266.524	1.03954	1.04535	1.33708	1.08669	1.38995	1.27907	7.17767	0
3830406C13Rik	8.80755	8.70775	8.76934	8.72678	8.75286	431.392	8.5664	8.62504	8.59778	8.62304	8.60307	388.849	9.09836	9.01424	9.01899	9.08801	9.0549	531.859	8.58507	8.64047	8.60197	8.62324	8.61269	391.45	1.10941	1.23289	1.10204	1.36778	1.00669	1.35869	7.17749	0
5330403D14Rik	7.61898	8.07748	7.77207	7.6865	7.78876	221.131	8.16441	7.96001	7.98763	8.15035	8.0656	267.909	7.90934	7.72431	7.65384	8.01293	7.8251	226.772	7.40858	7.65619	7.61443	7.61512	7.57358	190.491	1.21154	1.02551	1.16085	1.1814	1.40641	1.19046	7.17617	0
Ube2m	8.76738	8.87228	8.36694	8.61053	8.65428	402.901	8.81716	8.87384	8.91411	8.80613	8.85281	462.34	8.43423	8.47442	8.35321	8.4395	8.42534	343.78	8.75276	8.87322	8.89231	8.92483	8.86078	464.902	1.14753	1.17198	1.15388	1.34487	1.00554	1.35232	7.17612	0
Sympk	9.09463	9.2033	9.16962	9.24258	9.17753	579.045	9.16998	9.06823	9.22112	9.10131	9.14016	564.239	8.61793	8.71194	8.88356	8.65688	8.71758	420.971	9.04592	9.01416	8.99046	9.03921	9.02244	520.025	1.02624	1.3755	1.1135	1.34033	1.08502	1.2353	7.17588	0
Emp1	12.7113	12.7185	12.807	12.7866	12.7559	6916.66	12.4002	12.2287	12.2904	12.2971	12.3041	5057.08	12.823	12.5846	12.8904	12.6706	12.7422	6851.27	12.7027	12.6438	12.5129	12.5527	12.603	6221.27	1.36772	1.00954	1.11178	1.35479	1.23021	1.10127	7.1753	0
Grwd1	8.50987	8.75905	8.72557	8.46317	8.61441	391.92	8.42363	8.50157	8.42596	8.42896	8.44503	348.504	8.91929	9.0331	8.79874	8.95539	8.92663	486.613	8.62632	8.50976	8.52683	8.56909	8.558	376.89	1.12458	1.24161	1.03988	1.39629	1.08145	1.29113	7.17494	0
Mrps17	12.312	12.0247	12.1945	12.2166	12.1869	4662.66	12.2085	12.229	12.192	12.1007	12.1826	4648.55	11.6786	11.7929	11.8385	11.6852	11.7488	3441.49	12.3186	12.1589	12.2772	12.1751	12.2325	4812.18	1.00304	1.35484	1.03207	1.35074	1.0352	1.39829	7.17417	0
2610009I02Rik	7.92311	7.74631	7.93865	7.84627	7.86359	232.903	8.25749	8.26199	8.40003	8.32042	8.30999	317.362	8.03742	7.89306	7.84221	7.84629	7.90474	239.643	7.9758	7.71051	7.92475	7.73571	7.83669	228.601	1.36264	1.02894	1.01882	1.32431	1.38828	1.0483	7.17128	0
1100001J08Rik	7.63967	6.99601	7.20542	7.57142	7.35313	163.498	7.35401	7.12147	7.29218	6.98424	7.18798	145.813	6.97172	7.24118	7.2568	7.13081	7.15013	142.037	7.55044	7.66234	7.60652	7.56385	7.59579	193.446	1.12129	1.15109	1.18317	1.02658	1.32667	1.36194	7.17074	0
Rgs10	11.0473	10.9001	10.852	10.9	10.9249	1944.07	10.9324	10.7015	10.899	10.677	10.8025	1785.95	10.4853	10.4655	10.4312	10.4104	10.4481	1396.99	10.8979	10.7338	10.6789	10.6139	10.7311	1699.76	1.08854	1.39162	1.14373	1.27843	1.05071	1.21674	7.16976	0
4930432O21Rik	9.26654	9.35028	9.24363	9.29706	9.28938	625.721	9.49358	9.4951	9.44457	9.4286	9.46546	706.95	9.10318	9.09674	9.06893	9.1221	9.09774	547.888	9.5819	9.52207	9.58473	9.48061	9.54233	745.635	1.12982	1.14206	1.19164	1.29032	1.05472	1.36093	7.16949	0
Kns2	9.54557	9.54152	9.47224	9.64287	9.55055	749.898	9.71369	9.79872	9.71111	9.72097	9.73612	852.835	9.79892	9.79443	9.7521	9.84155	9.79675	889.438	9.27534	9.372	9.44884	9.32801	9.35605	655.317	1.13727	1.18608	1.14433	1.04292	1.30141	1.35726	7.16927	0
Timm17a	11.668	11.5783	11.7014	11.8449	11.6982	3322.77	11.362	11.3449	11.3601	11.2701	11.3343	2582.02	11.674	11.4925	11.5897	11.5375	11.5734	3047.48	11.9849	11.6554	11.7733	11.7651	11.7947	3552.62	1.28689	1.09033	1.06917	1.18027	1.3759	1.16575	7.16832	0
Slc35a1	8.15167	8.53063	8.13928	8.16304	8.24615	303.627	7.88446	8.17983	7.89888	8.03643	7.9999	255.982	8.19336	8.08608	7.9397	8.14398	8.09078	272.627	8.44129	8.49655	8.39125	8.47515	8.45106	349.964	1.18612	1.11371	1.15261	1.06502	1.36714	1.28367	7.16828	0
Ccdc126	9.01954	9.16142	8.79803	9.06932	9.01208	516.304	8.74016	8.53416	8.67877	8.83434	8.69686	414.969	8.85523	8.66698	8.52247	8.66054	8.67631	409.099	9.15354	9.03197	9.00656	9.08282	9.06872	536.979	1.2442	1.26205	1.04004	1.01435	1.29402	1.31259	7.16726	0
2510003D18Rik	7.78667	7.82172	7.19691	7.41071	7.554	187.924	7.46808	7.70199	7.31228	7.41799	7.47508	177.92	7.07267	7.05884	7.07605	7.10694	7.07863	135.169	7.36859	7.27361	7.51511	7.52203	7.41983	171.235	1.05622	1.39028	1.09746	1.31627	1.03904	1.26682	7.1661	0
1200003I07Rik	8.02044	7.99543	7.9748	8.10508	8.02394	260.283	8.44082	8.37474	8.43613	8.35924	8.40273	338.435	7.96021	7.98362	8.05896	7.99883	8.0004	256.072	7.95492	7.92254	7.9559	7.85094	7.92107	242.371	1.30026	1.01644	1.0739	1.32164	1.39635	1.05653	7.16512	0
Hdhd3	7.61683	7.62706	7.5368	7.75775	7.63461	198.722	7.48435	7.01115	6.87443	7.22971	7.14991	142.016	7.46958	7.35949	7.37345	7.55869	7.4403	173.682	7.36356	7.61817	7.38215	7.5589	7.4807	178.613	1.39929	1.14417	1.11258	1.22297	1.2577	1.02839	7.16512	0
Vdac2	11.3573	11.3916	11.3249	11.3561	11.3575	2623.87	11.1833	11.1299	11.3667	10.9843	11.166	2297.8	11.6369	11.6102	11.5492	11.4484	11.5612	3021.8	11.5908	11.6744	11.6312	11.4908	11.5968	3097.27	1.14191	1.15166	1.18042	1.31509	1.34793	1.02497	7.16197	0
5430440L12Rik	9.36653	9.40297	9.36369	9.44633	9.39488	673.195	9.62715	9.66011	9.50959	9.59196	9.5972	774.543	9.50542	9.55721	9.66608	9.46747	9.54904	749.115	9.14655	9.2054	9.17358	9.07827	9.15095	568.474	1.15055	1.11278	1.18421	1.03394	1.3625	1.31776	7.16174	0
2210418H06Rik	7.80294	8.13399	7.83757	8.05263	7.95678	248.445	8.08989	8.34258	8.17872	8.27248	8.22092	298.361	7.89853	7.79768	7.85423	7.9164	7.86671	233.408	8.35965	8.09815	8.28875	8.36131	8.27697	310.181	1.20091	1.06442	1.24849	1.27828	1.03962	1.32892	7.16065	0
Mansc1	7.42545	7.46342	7.38843	7.5031	7.4451	174.26	6.89956	7.47354	7.15425	7.5696	7.27423	154.797	7.52862	7.4136	7.39841	7.44065	7.44532	174.287	7.73446	7.74843	7.75452	7.83313	7.76764	217.917	1.12573	1.00015	1.25053	1.1259	1.40776	1.25034	7.16041	0
A730089E01Rik	8.6636	8.65261	9.24097	9.06607	8.90581	479.641	9.41288	9.14194	9.1057	9.24211	9.22566	598.686	9.14681	9.1785	9.06992	9.30113	9.17409	577.665	8.73085	8.86753	8.91319	8.75827	8.81746	451.148	1.2482	1.20437	1.06316	1.03639	1.32703	1.28043	7.15957	0
scl0002702.1_3805	10.6623	10.6729	10.5444	10.614	10.6234	1577.49	10.957	10.7128	10.7125	10.8232	10.8014	1784.6	10.5185	10.3993	10.5033	10.4974	10.4796	1427.86	10.464	10.1245	10.4304	10.3761	10.3487	1303.99	1.13129	1.1048	1.20974	1.24985	1.36857	1.09499	7.15924	0
D630036F01Rik	7.14939	6.94255	6.582	7.13508	6.95225	123.833	7.46174	7.34423	7.42476	7.3928	7.40588	169.587	7.21688	7.09962	7.12711	7.40512	7.21218	148.28	7.2711	7.00079	7.00984	7.00786	7.0724	134.587	1.36948	1.19742	1.08684	1.14369	1.26005	1.10174	7.15923	0
Pold2	9.73101	9.84633	9.6945	9.6922	9.74101	855.728	9.9083	9.8674	9.90217	9.88392	9.89045	949.121	10.2609	10.196	10.2674	10.1458	10.2175	1190.64	9.9236	9.93919	9.96298	9.96921	9.94874	988.257	1.10914	1.39138	1.15487	1.25447	1.04123	1.20479	7.15587	0
Tubb6	11.5407	11.4828	11.4292	11.4152	11.467	2830.72	11.4363	11.1858	11.4347	11.423	11.37	2646.7	11.8803	11.8857	11.8031	11.719	11.822	3620.65	11.6685	11.585	11.6012	11.535	11.5974	3098.63	1.06953	1.27905	1.09464	1.36799	1.17075	1.16847	7.15043	0
Rplp0	9.71856	9.58144	9.72105	9.67033	9.67284	816.237	9.61158	9.50885	9.6591	9.48648	9.5665	758.236	9.26861	9.35595	9.16373	9.36491	9.2883	625.255	9.93214	9.74941	9.63542	9.66336	9.74508	858.147	1.07649	1.30545	1.05135	1.21268	1.13177	1.37248	7.15021	0
3200001I04Rik	6.86249	6.70552	6.8517	6.73075	6.78762	110.478	6.39511	6.84521	6.944	6.9303	6.77865	109.794	6.8676	6.99805	6.87743	6.97771	6.9302	121.955	7.42496	7.10889	7.0728	7.27255	7.2198	149.066	1.00623	1.10388	1.34928	1.11076	1.35769	1.2223	7.15014	0
D130060C09Rik	8.16176	8.25049	8.189	8.10115	8.1756	289.135	8.63966	8.53789	8.30869	8.62586	8.52802	369.14	8.32912	8.42645	8.15202	8.51861	8.35655	327.772	8.11516	7.97353	8.18041	8.1016	8.09268	272.984	1.2767	1.13363	1.05916	1.12621	1.35224	1.2007	7.14864	0
B930011A14Rik	6.70687	6.75631	6.42832	7.04291	6.7336	106.418	7.188	7.12853	6.67078	6.92751	6.9787	126.124	7.22841	7.06692	7.10826	7.11203	7.1289	139.963	6.49264	6.67659	6.81134	6.89203	6.71815	105.284	1.18518	1.31522	1.01077	1.10972	1.19794	1.32938	7.14821	0
Nckap1	11.1125	11.2651	11.2711	11.1708	11.2049	2360.51	11.296	11.2354	11.189	11.1677	11.222	2388.74	11.2591	11.24	11.3047	11.1931	11.2492	2434.23	10.8153	10.8407	10.7235	10.7415	10.7803	1758.66	1.01196	1.03123	1.34222	1.01904	1.35828	1.38414	7.14687	0
Ncan	10.1631	10.0116	10.0966	9.79769	10.0172	1036.31	9.48171	9.51405	9.54364	9.7741	9.57838	764.502	10.1011	9.97734	9.93278	9.9642	9.99386	1019.65	10.3051	9.95456	9.92589	9.99824	10.0459	1057.13	1.35553	1.01633	1.0201	1.33375	1.38278	1.03676	7.14525	0
Pax1	7.33012	6.97666	7.0838	7.33457	7.18129	145.139	7.35926	7.44382	7.63586	7.47435	7.47832	178.32	7.53363	7.43754	7.55817	7.48934	7.50467	181.607	7.04646	7.0555	7.15264	7.20671	7.11533	138.652	1.22862	1.25126	1.04678	1.01843	1.28609	1.3098	7.14098	0
Uba5	11.1575	11.0503	11.2037	10.8137	11.0563	2129.47	10.713	10.7489	10.7756	10.8211	10.7646	1739.73	10.9197	10.7635	10.8987	10.9277	10.8774	1881.13	11.2533	11.0022	11.1879	11.3495	11.1982	2349.58	1.22402	1.13202	1.10337	1.08128	1.35054	1.24903	7.14025	0
2010007K12Rik	9.08655	8.99393	9.68871	9.58511	9.33857	647.426	9.67145	9.58323	9.67653	9.5587	9.62248	788.233	9.82607	9.77971	9.74681	9.73316	9.77144	873.968	9.49723	9.43664	9.38253	9.4545	9.44272	695.894	1.21749	1.34991	1.07486	1.10877	1.13269	1.25589	7.13961	0
BC017158	9.36582	9.54171	9.37955	9.30453	9.3979	674.607	9.29908	9.18758	9.33013	9.2202	9.25925	612.791	9.03557	8.89437	9.07443	8.82748	8.95796	497.297	9.39961	9.32723	9.39216	9.44172	9.39018	671.006	1.10088	1.35655	1.00537	1.23224	1.095	1.34931	7.13934	0
Dnajc10	10.0235	10.0651	10.0517	9.96839	10.0272	1043.48	9.81514	9.79335	9.70787	9.91475	9.80778	896.263	9.82883	9.95813	9.99047	9.87855	9.914	964.74	10.3151	10.168	10.3149	10.2372	10.2588	1225.21	1.16426	1.08162	1.17415	1.0764	1.36702	1.26999	7.13345	0
Ppp1r3b	8.10137	8.36795	8.17912	8.19118	8.2099	296.092	7.70712	7.7915	7.68799	7.99041	7.79425	221.975	8.18566	8.14435	8.21904	8.30359	8.21316	296.762	8.01763	7.92927	7.97978	8.1246	8.01282	258.285	1.3339	1.00226	1.14638	1.33691	1.16358	1.14897	7.132	0
Tpd52l1	8.14322	8.24777	8.13158	7.82141	8.08599	271.723	8.03743	8.05411	7.86292	8.03812	7.99815	255.671	8.06828	8.06735	8.11776	8.04346	8.07421	269.514	7.62451	7.55874	7.73953	7.62081	7.6359	198.9	1.06278	1.0082	1.36613	1.05414	1.28543	1.35502	7.1317	0
Camkk2	7.49163	7.54135	7.46954	7.51763	7.50504	181.652	7.83966	7.73054	7.65606	7.7011	7.73184	212.577	7.33181	7.34197	7.25761	7.37246	7.32596	160.448	7.73086	7.7012	7.72849	7.78152	7.73552	213.119	1.17024	1.13216	1.17322	1.3249	1.00255	1.32828	7.13134	0
Pon2	11.3763	11.3055	11.2638	11.1816	11.2818	2489.76	10.8503	10.7228	10.7909	10.9171	10.8203	1808.11	11.1726	11.1967	11.2314	11.0474	11.162	2291.37	11.1612	11.055	11.0643	11.0744	11.0887	2177.89	1.37699	1.08658	1.1432	1.26727	1.20451	1.0521	7.13066	0
1700049G17Rik	7.36845	7.12664	7.2194	7.12503	7.20988	148.044	7.48697	7.37504	7.11443	7.40484	7.34532	162.615	7.19611	7.11362	6.80819	7.18467	7.07565	134.891	7.42986	7.63247	7.43905	7.57566	7.51926	183.452	1.09843	1.09751	1.23918	1.20553	1.12814	1.36001	7.12879	0
Psmg2	10.1305	10.1457	10.0653	10.0821	10.1059	1101.98	9.76609	9.70477	9.76593	9.60712	9.71098	838.1	9.7065	9.69022	9.78108	9.65886	9.70916	837.047	10.0083	10.0233	9.94607	9.91126	9.97222	1004.47	1.31485	1.31651	1.09707	1.00126	1.19851	1.20002	7.12822	0
Myl7	8.9511	8.97891	9.45646	9.17413	9.14015	564.233	8.801	9.05079	9.03302	8.84754	8.93309	488.795	9.20845	9.26714	9.25714	9.21353	9.23657	603.231	8.73259	8.85194	8.82473	8.86208	8.81783	451.266	1.15433	1.06912	1.25033	1.23412	1.08316	1.33675	7.12782	0
Sall2	10.1853	10.1363	10.3148	10.3411	10.2443	1212.99	10.3477	10.3127	10.5059	10.406	10.3931	1344.71	10.2657	10.4711	10.4424	10.486	10.4163	1366.54	9.94876	10.1659	9.96625	9.85481	9.98392	1012.65	1.10859	1.12659	1.19783	1.01624	1.3279	1.34946	7.12661	0
Syngr3	9.27497	9.14736	8.98563	9.07324	9.1203	556.524	8.76264	8.89786	8.84922	9.10995	8.90492	479.344	9.20404	9.07122	8.97156	9.04227	9.07227	538.302	9.41362	9.34788	9.30723	9.42567	9.3736	663.337	1.16101	1.03385	1.19193	1.123	1.38384	1.23228	7.12591	0
5033413D16Rik	10.4587	10.6711	10.3865	10.6128	10.5323	1480.92	10.672	10.7874	10.6847	10.5582	10.6756	1635.55	10.8513	10.7877	10.9829	10.6908	10.8282	1818.03	10.4194	10.5254	10.2497	10.3616	10.389	1340.95	1.10442	1.22764	1.10438	1.11157	1.2197	1.35578	7.12348	0
D330038O06Rik	8.88298	8.91134	8.92021	8.98609	8.92516	486.116	8.47346	8.72262	8.65962	8.6081	8.61595	392.337	9.17366	9.00753	9.06347	9.022	9.06667	536.215	9.03955	8.96776	9.05272	8.97725	9.00932	515.318	1.23903	1.10306	1.06007	1.36672	1.31346	1.04055	7.12289	0
Myef2	9.68725	10.1336	10.3918	10.0917	10.0761	1079.46	10.3698	10.2334	10.2687	10.2547	10.2817	1244.76	10.038	9.8043	9.9105	10.0006	9.93837	981.177	9.92617	9.77522	9.83774	9.83096	9.84253	918.111	1.15313	1.10017	1.17574	1.26864	1.35578	1.06869	7.12216	0
Fbxo34	9.03658	9.15743	8.94921	9.09491	9.05953	533.57	9.49546	9.46824	9.3536	9.44296	9.44006	694.612	9.0818	9.05654	9.27011	9.02216	9.10765	551.667	9.05069	8.92545	8.89414	9.04767	8.97949	504.771	1.30182	1.03392	1.05705	1.25911	1.37609	1.0929	7.1209	0
D230005E09Rik	9.05395	9.19696	9.22368	9.10511	9.14493	566.106	9.05461	9.00409	8.75916	8.82983	8.91192	481.677	9.17864	9.10867	9.05232	8.90913	9.06219	534.553	8.72647	8.71504	8.73859	8.66382	8.71098	419.05	1.17528	1.05903	1.35093	1.10977	1.14945	1.27563	7.12009	0
2610014I16Rik	8.58733	8.40365	8.62073	8.5075	8.5298	369.596	8.2826	8.03662	8.19766	7.90576	8.10566	275.452	8.10899	8.13518	8.34941	8.16642	8.19	292.036	8.42899	8.36377	8.35985	8.33216	8.37119	331.116	1.34178	1.26558	1.11621	1.06021	1.20208	1.13382	7.11968	0
Ttc8	8.33665	8.2899	8.59028	8.72235	8.48479	358.242	8.81615	8.63976	8.57756	8.73745	8.69273	413.783	8.20611	8.25263	8.28186	8.31297	8.26339	307.277	8.40828	8.32615	8.26222	8.30315	8.32495	320.671	1.15504	1.16586	1.11716	1.34661	1.29037	1.04359	7.11864	0
Ccdc46	8.73005	8.60304	8.57286	8.63038	8.63408	397.299	8.59779	8.49148	8.43911	8.55339	8.52044	367.204	8.23758	8.24046	8.22494	8.2739	8.24422	303.22	8.25065	8.26024	8.18178	8.31117	8.25096	304.64	1.08196	1.31027	1.30416	1.21102	1.20537	1.00468	7.11745	0
Lgals4	7.23765	7.61904	7.49305	7.64785	7.4994	180.944	7.43458	7.42101	7.46063	7.48654	7.45069	174.937	7.32333	7.1251	7.02477	7.25351	7.18168	145.178	7.56517	7.72035	7.66947	7.62819	7.6458	200.269	1.03434	1.24636	1.1068	1.20498	1.14481	1.37947	7.11677	0
Rab4a	9.73872	9.73525	9.78133	9.63428	9.72239	844.757	9.3703	9.21249	9.23941	9.23666	9.26472	615.117	9.554	9.57611	9.61842	9.52248	9.56775	758.893	9.57223	9.43589	9.49399	9.47972	9.49546	721.801	1.37333	1.11314	1.17035	1.23374	1.17344	1.05139	7.11538	0
Pnma2	8.81678	8.84154	8.72823	8.69953	8.77152	437.01	9.04183	9.09181	9.02029	9.02465	9.04465	528.092	8.6708	8.70163	8.36546	8.7393	8.6193	393.248	9.08822	8.86995	8.89486	8.92436	8.94435	492.626	1.20842	1.11128	1.12727	1.3429	1.07199	1.25271	7.11457	0
LOC624198	8.02509	8.55315	9.01403	8.70538	8.57441	381.202	8.67101	8.58581	8.65928	8.62868	8.6362	397.882	8.98556	8.96578	9.10413	8.9853	9.01019	515.631	8.79416	8.62466	8.87778	8.77401	8.76765	435.839	1.04376	1.35264	1.14333	1.29594	1.0954	1.18308	7.11414	0
6330505N24Rik	8.72511	8.73802	8.30385	8.48706	8.56351	378.332	8.93012	9.00134	8.98765	8.99949	8.97965	504.828	8.58554	8.55227	8.44724	8.58981	8.54371	373.177	8.56698	8.55218	8.67752	8.9162	8.67822	409.643	1.33435	1.01381	1.08276	1.35279	1.23236	1.09772	7.11379	0
Heatr5a	8.5894	8.66143	8.54191	8.54739	8.58503	384.018	8.53062	8.42874	8.52233	8.46955	8.48781	358.993	8.41626	8.22784	7.92945	8.04083	8.1536	284.759	8.72206	8.56746	8.55637	8.51965	8.59138	385.713	1.06971	1.34858	1.00441	1.26069	1.07443	1.35453	7.11235	0
scl0001065.1_54	6.85015	6.67597	6.5328	6.65831	6.67931	102.488	6.63244	6.85156	6.1373	6.77885	6.60003	97.0082	6.89544	7.03733	6.78534	6.8878	6.90148	119.551	7.14107	6.84261	6.98751	7.05703	7.00705	128.627	1.05649	1.16649	1.25505	1.23238	1.32594	1.07592	7.11227	0
Col14a1	8.05799	8.10177	7.94034	7.84706	7.98679	253.667	7.77152	7.99263	7.50603	7.95861	7.8072	223.976	7.94503	7.89534	7.89878	7.97576	7.92873	243.66	8.23409	8.23764	8.20793	8.38255	8.26555	307.737	1.13256	1.04107	1.21315	1.08789	1.37397	1.26297	7.11162	0
6430519P13Rik	7.11225	6.79966	7.07466	7.09757	7.02104	129.88	6.76975	6.9286	7.01636	6.85445	6.89229	118.792	7.15962	7.10955	7.49362	7.16398	7.23169	150.299	6.77422	6.5346	6.93241	6.93573	6.79424	110.987	1.09334	1.15721	1.17024	1.26523	1.07033	1.35421	7.11056	0
Usp33	10.8229	10.8309	10.8141	10.8569	10.8312	1821.88	10.799	10.6857	10.7288	10.7556	10.7423	1712.97	10.381	10.3797	10.3761	10.3178	10.3637	1317.56	10.7487	10.8277	10.7064	10.6843	10.7418	1712.39	1.06358	1.38277	1.06394	1.3001	1.00033	1.29967	7.11041	0
Dis3l	10.6924	10.6658	10.7568	10.8872	10.7506	1722.83	10.495	10.3671	10.3994	10.4337	10.4238	1373.65	10.4714	10.4373	10.4528	10.5142	10.4689	1417.29	10.8125	10.761	10.8286	10.826	10.807	1791.55	1.2542	1.21558	1.03989	1.03177	1.30423	1.26407	7.10975	0
Capn5	8.76855	8.93199	8.89887	8.83376	8.85829	464.101	9.16347	9.31936	9.14587	9.18563	9.20358	589.595	8.90299	8.92502	8.7872	9.01662	8.90796	480.355	8.66089	8.71245	8.7602	8.84452	8.74451	428.905	1.2704	1.03502	1.08206	1.22742	1.37465	1.11996	7.10951	0
Srpx	7.8617	7.83656	7.79193	7.6856	7.79395	221.928	7.82756	7.82104	7.55177	7.86149	7.76547	217.59	7.38323	7.44183	7.45235	7.49305	7.44262	173.96	7.96458	7.67094	7.92287	8.06742	7.90645	239.927	1.01994	1.27574	1.0811	1.2508	1.10266	1.3792	7.10944	0
E430031D18Rik	8.36506	8.11895	8.02611	8.30038	8.20262	294.602	8.52796	8.363	8.34104	8.33078	8.3907	335.623	7.95463	8.22681	8.28168	8.23729	8.17511	289.036	7.87862	7.88406	7.96925	7.95928	7.92281	242.662	1.13924	1.01926	1.21404	1.16118	1.38309	1.1911	7.10791	0
Anxa4	8.07928	7.77314	7.85315	7.9463	7.91297	241.013	7.63269	7.52899	7.59272	7.59669	7.58777	192.374	8.20896	8.0368	7.84004	7.89359	7.99484	255.087	8.14426	8.08172	7.98736	7.90968	8.03076	261.516	1.25284	1.05839	1.08507	1.32599	1.35941	1.0252	7.10691	0
Pdk1	8.6378	8.84226	8.7724	8.99358	8.81151	449.291	9.19214	8.97659	8.89231	8.92076	8.99545	510.388	8.90468	8.94712	8.90789	8.97211	8.93295	488.749	8.35884	8.70171	8.59752	8.58046	8.55963	377.317	1.13598	1.08782	1.19075	1.04427	1.35268	1.29533	7.10684	0
Cfi	8.69419	8.5804	8.16582	8.49221	8.48315	357.836	8.49469	8.57576	8.55198	8.7881	8.60263	388.732	8.1955	8.34409	7.97023	8.20782	8.17941	289.9	8.37873	8.18064	8.32288	8.36682	8.31227	317.865	1.08634	1.23434	1.12575	1.34092	1.22295	1.09646	7.10676	0
scl000648.1_30	7.05033	6.50219	6.46864	6.30044	6.5804	95.6968	6.7409	6.79028	6.75253	6.84939	6.78327	110.146	6.84124	6.90821	6.8523	6.89094	6.87317	117.228	7.04074	7.1719	6.93896	6.9662	7.02945	130.64	1.15099	1.22499	1.36514	1.06429	1.18606	1.11441	7.10589	0
2610027C15Rik	10.3423	10.3259	10.2923	10.4507	10.3528	1307.66	10.0024	9.94461	10.0821	9.90545	9.98364	1012.45	9.9548	9.88678	10.0275	9.97069	9.95993	995.952	10.203	10.232	10.3514	10.1483	10.2337	1204.06	1.29158	1.31298	1.08605	1.01657	1.18925	1.20895	7.10538	0
LOC100047888	7.16513	7.12146	7.30265	7.19209	7.19533	146.558	7.73976	7.33577	7.55895	7.25452	7.47225	177.571	7.02307	6.95901	7.04697	7.08725	7.02907	130.606	7.11151	7.08043	7.0959	7.11829	7.10153	137.333	1.21161	1.12214	1.06717	1.35959	1.293	1.05151	7.10502	0
Cd200	7.65327	7.67074	7.59302	7.68591	7.65074	200.956	7.99806	8.00601	7.87522	7.94501	7.95608	248.323	7.99364	7.91717	7.9979	7.92065	7.95734	248.541	7.58463	7.62776	7.58439	7.54814	7.58623	192.169	1.23571	1.23679	1.04573	1.00088	1.29221	1.29335	7.10466	0
Bcl9l	8.2354	7.89474	8.18488	8.36556	8.17015	288.044	8.29525	8.44776	8.42868	8.54031	8.428	344.414	8.19682	8.21128	8.22784	8.26389	8.22496	299.198	8.5723	8.48274	8.64561	8.61761	8.57956	382.566	1.1957	1.03872	1.32815	1.15112	1.11077	1.27864	7.1031	0
Trim10	9.97464	9.96942	9.3532	9.71895	9.75405	863.5	9.97784	9.95666	9.93718	9.83534	9.92676	973.31	9.38488	9.53143	9.85206	9.50536	9.56843	759.252	9.64152	9.28694	9.5242	9.59396	9.51166	729.951	1.12717	1.1373	1.18296	1.28193	1.33339	1.04014	7.1029	0
Cstf1	10.3839	10.3924	10.4508	10.3475	10.3937	1345.26	10.3515	10.3807	10.4606	10.346	10.3847	1336.93	10.6996	10.6445	10.7901	10.7514	10.7214	1688.33	10.1827	10.2537	10.2522	10.3379	10.2566	1223.34	1.00624	1.25502	1.09966	1.26285	1.09285	1.3801	7.09672	0
Pcyox1	11.3767	11.481	11.333	11.3564	11.3868	2677.7	11.248	11.2563	11.177	11.1845	11.2165	2379.54	11.5553	11.5058	11.7272	11.6016	11.5975	3098.73	11.6	11.6702	11.7029	11.5011	11.6185	3144.34	1.1253	1.15724	1.17427	1.30224	1.32141	1.01472	7.09518	0
2210017A09Rik	7.09653	7.06985	6.86957	7.00876	7.01118	128.996	6.96025	6.85369	6.43635	6.95751	6.80195	111.581	6.80799	7.05365	6.79355	6.99063	6.91146	120.38	7.15589	7.35574	7.21325	7.24352	7.2421	151.387	1.15607	1.07157	1.17358	1.07886	1.35674	1.25757	7.0944	0
Riok3	10.3916	10.4053	10.3214	10.3547	10.3682	1321.74	10.4267	10.3545	10.3861	10.3829	10.3876	1339.57	10.7648	10.7191	10.8507	10.8132	10.787	1766.85	10.3328	10.3459	10.3145	10.3538	10.3368	1293.23	1.01349	1.33676	1.02205	1.31897	1.03583	1.36623	7.09334	0
Rnpep	9.5355	9.41712	9.61881	9.27615	9.46189	705.203	9.76684	9.98799	9.94619	10.0048	9.92646	973.114	9.6746	9.67225	9.64997	9.66724	9.66602	812.382	9.61139	9.59621	9.70439	9.67973	9.64793	802.263	1.37991	1.15198	1.13763	1.19785	1.21296	1.01261	7.09295	0
Nipsnap1	9.91047	9.83647	10.0824	9.84834	9.91942	968.372	10.0658	10.0456	10.0693	10.04	10.0552	1063.92	10.3191	10.3688	10.3515	10.3931	10.3581	1312.54	10.2503	10.1162	10.0906	10.1884	10.1614	1145.19	1.09867	1.35541	1.18259	1.23368	1.07638	1.14613	7.09287	0
Klhl9	9.37792	9.69457	9.75447	9.70905	9.634	794.553	10.002	9.91874	9.94085	9.9188	9.9451	985.763	9.69302	9.72467	9.68696	9.7127	9.70434	834.252	10.0927	9.98652	10.0353	9.98954	10.026	1042.63	1.24065	1.04996	1.31222	1.18161	1.05769	1.24978	7.09192	0
9630050A07Rik	7.47644	7.75007	7.45453	7.26802	7.48727	179.429	7.348	7.47747	7.35816	7.55798	7.4354	173.093	7.71651	7.95775	7.7706	7.81768	7.81564	225.29	7.3103	7.36658	7.40492	7.39016	7.36799	165.191	1.0366	1.25559	1.08619	1.30155	1.04784	1.36381	7.09159	0
Mkx	8.02145	7.81974	7.83447	7.75432	7.8575	231.922	7.92101	7.96356	7.70657	8.24329	7.95861	248.759	8.05633	8.03955	7.9624	8.27756	8.08396	271.34	8.1486	8.30503	8.38354	8.31426	8.28786	312.532	1.0726	1.16996	1.34757	1.09077	1.25636	1.15181	7.08908	0
Zfp286	7.95076	7.95466	7.86005	8.27547	8.01023	257.822	7.96584	7.88534	8.12648	7.81406	7.94793	246.925	8.659	8.45404	8.16758	8.28529	8.39148	335.805	8.06177	8.21758	8.0125	7.9991	8.07274	269.238	1.04413	1.30247	1.04428	1.35995	1.09036	1.24724	7.08843	0
3110009E18Rik	10.1191	10.0949	10.0961	10.1973	10.1268	1118.1	9.59922	9.7857	9.67421	9.71534	9.69362	828.074	10.1438	10.1795	10.0642	10.1819	10.1423	1130.18	10.0589	10.1643	10.1242	10.1514	10.1247	1116.43	1.35025	1.0108	1.0015	1.36483	1.34823	1.01232	7.08792	0
Igsf9	10.3118	10.3076	10.3541	10.2433	10.3042	1264.34	10.4257	10.297	10.2213	10.3409	10.3212	1279.37	10.3714	10.4967	10.4849	10.278	10.4078	1358.46	9.89597	9.92143	10.0616	9.93096	9.95249	990.831	1.01189	1.07444	1.27604	1.06182	1.29121	1.37104	7.08645	0
R3hcc1	9.65117	9.68508	9.75343	9.88532	9.74375	857.354	9.96331	9.93007	10.0024	9.87245	9.94205	983.684	10.1751	10.1388	10.2699	10.2133	10.1993	1175.67	9.84094	9.94791	9.92217	9.89913	9.90254	957.11	1.14735	1.37128	1.11635	1.19517	1.02777	1.22836	7.08627	0
9830123K24Rik	6.95402	6.92952	7.01207	6.83987	6.93387	122.265	7.84953	6.85848	6.8583	6.81803	7.09608	136.815	6.56889	6.65932	6.97394	6.60174	6.70097	104.038	6.70281	6.75925	6.65651	6.74129	6.71497	105.052	1.119	1.17519	1.16385	1.31504	1.30235	1.00975	7.08519	0
Ccne1	8.71522	8.63164	8.42845	8.66072	8.60901	390.454	8.47614	8.04835	8.0073	8.04758	8.14484	283.036	8.28613	8.67068	8.36404	8.435	8.43896	347.041	8.50763	8.5054	8.43599	8.30673	8.43894	347.034	1.37952	1.1251	1.12512	1.22614	1.22611	1.00002	7.082	0
4932442L11Rik	7.741	7.54404	7.67462	7.74687	7.67663	204.595	7.90014	7.55385	7.7439	7.67445	7.71808	210.559	7.24849	7.1739	7.56491	7.3151	7.3256	160.408	7.46841	7.49024	7.37398	7.47124	7.45097	174.97	1.02915	1.27547	1.16932	1.31265	1.2034	1.09078	7.08077	0
D4Ertd681e	10.4545	10.5612	10.4771	10.4708	10.4909	1439.04	10.7551	10.5541	10.4571	10.5829	10.5873	1538.49	10.4181	10.3817	10.4949	10.3085	10.4008	1351.94	10.3039	10.1804	10.1312	9.98795	10.1509	1136.89	1.0691	1.06443	1.26577	1.13798	1.35323	1.18915	7.07967	0
Ttc28	10.4005	10.496	10.7421	10.7809	10.6048	1557.32	10.913	10.9666	11.0071	10.9377	10.9561	1986.6	10.5938	10.6346	10.5018	10.7218	10.613	1566.16	10.8826	11.0103	10.847	11.0283	10.9421	1967.37	1.27566	1.00567	1.26331	1.26846	1.00977	1.25618	7.07905	0
Tssc8	8.76329	8.75172	9.16168	9.13742	8.95353	495.77	9.42295	9.2488	9.37372	8.92808	9.24339	606.09	9.01089	9.08627	9.08526	8.80153	8.99599	510.578	8.83756	8.81855	8.81435	8.69511	8.79139	443.071	1.22252	1.02987	1.11894	1.18707	1.36793	1.15236	7.07869	0
Clgn	7.04976	7.09022	7.37406	6.99808	7.12803	139.879	7.36459	7.51983	7.48742	7.52883	7.47517	177.93	7.17401	6.98775	7.19482	7.30182	7.1646	143.469	7.42163	7.42594	7.48556	7.60756	7.48517	179.168	1.27203	1.02567	1.28088	1.2402	1.00696	1.24883	7.07457	0
LOC100048437	7.47379	7.32566	7.57704	7.57695	7.48836	179.565	8.01194	7.76574	7.90881	7.75582	7.86058	232.418	7.63843	7.53632	7.48225	7.45856	7.52889	184.681	7.35205	7.44438	7.47557	7.395	7.41675	170.869	1.29434	1.02849	1.05089	1.25849	1.36021	1.08083	7.07324	0
Ptx3	10.8148	10.7059	10.7227	10.6457	10.7223	1689.35	10.4826	10.2177	10.3073	10.3702	10.3444	1300.13	10.5275	10.3008	10.4249	10.3239	10.3943	1345.85	10.7021	10.6715	10.6742	10.5595	10.6518	1608.87	1.29937	1.25523	1.05002	1.03516	1.23747	1.19543	7.07269	0
Tle1	9.09078	9.15949	9.3018	9.40856	9.24016	604.735	9.43792	9.35054	9.40397	9.50097	9.42335	686.613	9.07659	9.10008	9.06993	9.13854	9.09629	547.337	9.45566	9.40087	9.61296	9.53485	9.50109	724.624	1.13539	1.10487	1.19825	1.25446	1.05536	1.32391	7.07224	0
LOC386117	7.83186	7.77461	7.96604	7.94177	7.87857	235.335	8.19534	7.92908	8.23776	7.6431	8.00132	256.235	8.13631	7.97084	7.81622	7.60132	7.88117	235.759	7.56657	7.46052	7.57258	7.58154	7.5453	186.794	1.08881	1.0018	1.25986	1.08685	1.37175	1.26214	7.07121	0
4631434O19Rik	7.38926	7.60039	7.64032	7.45771	7.52192	183.791	7.05424	7.23138	7.13512	7.14091	7.14041	141.084	7.12183	7.23871	7.30375	7.16299	7.20682	147.73	7.44743	7.71835	7.30579	7.33921	7.45269	175.18	1.3027	1.2441	1.04915	1.04711	1.24167	1.18581	7.07055	0
2900017F05Rik	7.02458	6.93185	6.66777	7.313	6.9843	126.615	7.44652	7.26409	7.22901	7.32601	7.31641	159.389	7.09408	6.86478	6.53769	7.02911	6.88142	117.9	6.97651	6.52875	7.07609	7.11252	6.92347	121.387	1.25885	1.07392	1.04307	1.3519	1.31306	1.02958	7.07038	0
LOC98434	11.2385	11.1971	11.2196	11.3021	11.2393	2417.55	11.5558	11.316	11.2937	11.3994	11.3912	2685.98	10.8686	11.0578	11.2329	10.9941	11.0383	2103.16	10.8458	11.2177	11.0128	10.9026	10.9947	2040.53	1.11103	1.14949	1.18477	1.27712	1.31632	1.03069	7.06941	0
Nars	9.47011	9.27306	9.55733	9.41127	9.42794	688.801	9.75234	9.62757	9.55041	9.55547	9.62145	787.67	9.07255	9.17352	9.30282	9.13305	9.17049	576.224	9.54529	9.34293	9.36718	9.31905	9.39361	672.603	1.14354	1.19537	1.02408	1.36695	1.17108	1.16726	7.06828	0
Gsg2	8.97797	8.88413	9.03733	9.24714	9.03664	525.17	8.73424	8.87985	8.8662	8.90566	8.84649	460.318	9.29601	9.28658	9.16144	9.36531	9.27734	620.521	9.19346	9.14569	9.11393	9.08615	9.13481	562.148	1.14088	1.18156	1.07041	1.34803	1.22122	1.10384	7.06594	0
Ipo9	10.7696	10.7079	10.77	10.8246	10.768	1743.79	10.7906	10.7976	10.7277	10.7542	10.7675	1743.19	10.4358	10.5608	10.3694	10.1777	10.3859	1338.06	10.7973	10.8547	10.8875	10.7957	10.8338	1825.15	1.00034	1.30322	1.04666	1.30277	1.04702	1.36402	7.06403	0
Dcn	10.7772	10.6341	10.5847	10.741	10.6842	1645.4	10.6888	10.4694	10.5166	10.6976	10.5931	1544.68	10.56	10.4417	10.567	10.4443	10.5033	1451.44	10.9145	10.9802	10.8353	10.9988	10.9322	1953.97	1.06521	1.13364	1.18753	1.06424	1.26497	1.34623	7.06182	0
F730003H07Rik	9.21207	9.03059	9.58354	9.49157	9.32944	643.343	9.34244	9.2984	9.32	9.20162	9.29062	626.259	9.27313	9.29414	9.34062	8.99668	9.22614	598.889	8.98177	8.87464	8.9295	8.81469	8.90015	477.763	1.02728	1.07423	1.34657	1.0457	1.31081	1.25353	7.05812	0
Dstn	11.4894	11.4708	11.5127	11.533	11.5014	2899.22	11.7819	11.6097	11.5847	11.5551	11.6329	3175.72	11.2889	11.4299	11.3135	11.1475	11.295	2512.59	11.936	11.6897	11.6933	11.5221	11.7103	3350.78	1.09537	1.15388	1.15575	1.26392	1.05512	1.33359	7.05764	0
9830141K10Rik	9.45916	9.44384	9.42477	9.44902	9.44419	696.604	9.50667	9.45686	9.50935	9.55421	9.50677	727.484	9.18865	9.25414	9.07219	9.03295	9.13698	562.997	9.31945	9.16269	9.15008	9.10332	9.18389	581.601	1.04433	1.23731	1.19773	1.29216	1.25083	1.03305	7.05542	0
Igfbp3	10.0072	9.93461	10.1057	9.88817	9.9839	1012.64	9.56666	9.56399	9.44996	9.60767	9.54707	748.09	9.89301	9.84088	9.87849	9.85718	9.86739	934.073	9.8005	9.93335	9.79709	9.71009	9.81026	897.805	1.35363	1.08411	1.12791	1.24861	1.20013	1.0404	7.05479	0
Bhlhb2	8.30859	8.2837	8.13711	8.32337	8.26319	307.234	7.95533	8.19286	8.12175	8.24204	8.128	279.75	8.34999	8.40375	8.15594	8.42669	8.33409	322.71	8.60437	8.46808	8.65387	8.52161	8.56198	377.932	1.09824	1.05037	1.23011	1.15356	1.35096	1.17112	7.05438	0
Esam	10.1374	9.93703	10.3893	10.1627	10.1566	1141.41	10.248	10.2476	10.1804	10.1975	10.2184	1191.36	9.9978	10.027	9.96991	10.1809	10.0439	1055.65	10.4035	10.5345	10.4418	10.5331	10.4782	1426.45	1.04376	1.08124	1.24972	1.12856	1.19732	1.35125	7.05185	0
Mrps11	9.18422	9.37925	9.21751	9.28302	9.266	615.664	8.93303	8.89578	8.97281	8.94114	8.93569	489.678	8.94051	8.85612	8.93757	8.9608	8.92375	485.641	9.26716	9.27924	9.25646	9.22964	9.25812	612.313	1.25728	1.26773	1.00547	1.00831	1.25044	1.26083	7.05008	0
A2bp1	8.81864	8.75775	8.84787	9.01801	8.86057	464.833	8.55214	8.69386	8.6467	8.59354	8.62156	393.866	8.70978	8.75828	8.57007	9.08879	8.78173	440.113	9.06915	8.97231	9.10578	9.06074	9.052	530.79	1.18018	1.05617	1.14189	1.11742	1.34764	1.20603	7.04933	0
Imp4	10.3068	10.3644	10.1696	10.3174	10.2896	1251.6	10.1369	10.2554	10.3146	10.2034	10.2276	1198.97	9.89079	9.92202	9.83549	9.79353	9.86046	929.596	10.2485	10.1351	10.1225	10.1556	10.1654	1148.41	1.04389	1.34639	1.08985	1.28978	1.04402	1.23539	7.04932	0
Zfp131	10.9133	11.016	11.1696	11.1647	11.0659	2143.75	11.2443	11.1506	11.1962	11.2901	11.2203	2385.89	10.7417	10.892	10.8147	10.8052	10.8134	1799.51	11.2348	11.1488	11.199	11.2137	11.1991	2351.06	1.11296	1.1913	1.09671	1.32586	1.01482	1.3065	7.04814	0
C230037E05Rik	8.29911	8.31681	8.25774	8.07246	8.23653	301.608	8.61415	8.58686	8.38976	8.67545	8.56656	379.132	8.50597	8.39767	8.29762	8.66525	8.46663	353.76	8.16527	8.00075	8.23075	8.35713	8.18847	291.727	1.25703	1.17291	1.03387	1.07172	1.29961	1.21264	7.04779	0
C130027E04Rik	9.1502	9.1804	9.17698	8.99372	9.12533	558.466	8.76584	8.90326	8.80778	8.69413	8.79275	443.489	9.21713	9.16416	9.26125	9.25355	9.22402	598.008	9.27076	9.08338	9.1049	9.22363	9.17067	576.296	1.25926	1.0708	1.03193	1.34842	1.29946	1.03767	7.04754	0
Pdxp	10.0104	10.0253	10.0316	10.0906	10.0395	1052.4	9.68072	9.89883	9.90366	9.73715	9.80509	894.594	9.82168	9.85327	9.85323	9.92665	9.86371	931.69	10.1741	10.0575	10.2829	10.2909	10.2013	1177.34	1.1764	1.12956	1.11872	1.04147	1.31607	1.26367	7.04588	0
A130070G01Rik	8.40253	8.51982	8.34151	8.43054	8.4236	343.365	8.87108	8.81436	8.63897	8.77328	8.77442	437.889	8.59897	8.6002	8.74574	8.69049	8.65885	404.179	8.40105	8.36432	8.39139	8.44306	8.39995	337.783	1.27529	1.17711	1.01653	1.0834	1.29636	1.19656	7.04525	0
Rpa3	11.0477	10.9426	11.0284	11.0065	11.0063	2056.94	10.8439	10.8394	10.8583	10.7863	10.832	1822.85	10.6246	10.5233	10.5611	10.5379	10.5617	1511.47	10.9176	10.8644	10.82	10.7939	10.849	1844.47	1.12842	1.36089	1.1152	1.20601	1.01186	1.22031	7.04268	0
Narf	9.37691	8.92794	8.62162	8.99437	8.98021	505.024	9.15667	9.25245	9.11025	9.16093	9.17008	576.061	8.7455	8.8517	8.84027	8.78256	8.80501	447.272	9.26347	9.08676	9.21933	9.20285	9.1931	585.329	1.14066	1.12912	1.15901	1.28794	1.01609	1.30867	7.04149	0
Neurod2	7.99758	8.00216	7.75083	7.94732	7.92447	242.943	8.00526	7.70161	7.89622	7.90735	7.87761	235.178	7.6927	7.83789	7.66169	7.65929	7.71289	209.804	8.1043	8.34981	8.04058	8.10103	8.14893	283.839	1.03302	1.15795	1.16834	1.12095	1.20691	1.35288	7.04004	0
Unc45a	9.59056	9.68521	9.65052	9.63723	9.64088	798.351	9.62026	9.72286	9.63989	9.79875	9.69544	829.122	9.42516	9.41587	9.35658	9.47174	9.41734	683.755	9.72248	9.91182	9.94581	9.82125	9.85034	923.098	1.03854	1.1676	1.15626	1.2126	1.11334	1.35004	7.03838	0
Hyal2	12.5638	12.3482	12.4113	12.4445	12.442	5564.18	12.0558	12.0316	11.9567	12.076	12.03	4182.12	12.2525	12.2571	12.4248	12.2981	12.3081	5071.15	12.3714	12.296	12.4697	12.5032	12.4101	5442.63	1.33047	1.09722	1.02233	1.21258	1.3014	1.07325	7.03726	0
Gm941	7.04581	6.51786	6.73847	6.68679	6.74723	107.429	6.78919	6.97879	7.22434	7.00329	6.9989	127.903	6.92693	6.53279	6.71746	7.0342	6.80284	111.65	7.00717	7.32358	7.06151	7.13671	7.13224	140.287	1.19059	1.0393	1.30587	1.14557	1.09683	1.25649	7.03463	0
D2Ertd750e	8.27189	8.15048	8.26337	8.24884	8.23365	301.005	8.35873	8.63196	8.61858	8.49576	8.52626	368.688	8.44253	8.52265	8.12792	8.36253	8.36391	329.449	7.92905	8.11229	8.21963	8.21161	8.11814	277.846	1.22486	1.09449	1.08335	1.11911	1.32695	1.18572	7.03448	0
Eif2s2	10.7837	10.7163	10.7513	10.6648	10.729	1697.28	10.8211	10.8926	10.8556	10.7429	10.828	1817.89	11.1691	11.1074	11.239	11.0664	11.1455	2265.29	10.8294	10.7287	10.7449	10.7143	10.7543	1727.33	1.07106	1.33466	1.0177	1.24611	1.05243	1.31144	7.0334	0
Agfg2	8.51169	8.5119	8.37419	8.43967	8.45936	351.983	8.61014	8.64201	8.58079	8.53255	8.59137	385.71	8.16657	8.19039	8.00291	8.30677	8.16666	287.349	8.4457	8.52765	8.54694	8.55418	8.51862	366.741	1.09582	1.22493	1.04193	1.34231	1.05172	1.27629	7.033	0
Rit1	9.75493	10.066	9.5964	9.8277	9.81126	898.426	9.87115	9.87967	9.9778	9.92665	9.91382	964.621	9.83337	9.8808	9.92011	9.87729	9.8779	940.898	10.2366	10.1721	10.2488	10.2996	10.2393	1208.74	1.07368	1.04727	1.3454	1.02521	1.25307	1.28467	7.02931	0
Tpm2	9.67154	9.74144	9.63146	9.65948	9.67598	818.013	9.55027	9.56262	9.62697	9.51715	9.56425	757.055	9.46799	9.61278	9.41436	9.4524	9.48688	717.523	9.90757	9.90131	9.87626	9.90109	9.89656	953.149	1.08052	1.14005	1.1652	1.05509	1.25902	1.32839	7.02827	0
Lonrf1	7.40978	7.4197	7.459	7.26007	7.38714	167.398	6.95878	7.30711	6.99894	7.25332	7.12954	140.025	7.52428	7.4041	7.37197	7.44085	7.4353	173.08	7.60919	7.52812	7.56024	7.53742	7.55874	188.542	1.19549	1.03395	1.12631	1.23607	1.34649	1.08933	7.02763	0
Sln	8.07046	8.22483	7.64147	7.97157	7.97708	251.966	8.1108	8.09036	7.98043	8.12963	8.0778	270.185	8.04999	8.01827	7.83648	8.07752	7.99557	255.214	8.33147	8.33096	8.42407	8.46739	8.38847	335.105	1.07231	1.01289	1.32996	1.05866	1.24028	1.31303	7.02714	0
LOC635297	6.92786	6.88507	6.59795	7.49137	6.97556	125.85	7.18038	7.39567	7.25494	7.41935	7.31259	158.967	7.27135	7.3645	7.29617	7.3926	7.33115	161.026	6.82495	7.14618	7.06522	7.14799	7.04608	132.155	1.26315	1.27951	1.0501	1.01295	1.20289	1.21847	7.02706	0
Asb13	9.15376	9.10135	9.22989	9.1926	9.1694	575.791	9.0359	9.0635	9.15267	9.10273	9.0887	544.467	9.40042	9.47629	9.55865	9.47757	9.47823	713.235	9.44256	9.38041	9.32181	9.23441	9.3448	650.226	1.05753	1.2387	1.12927	1.30997	1.19424	1.0969	7.02662	0
Thbs2	9.22989	9.41622	8.8556	8.92565	9.10684	551.356	8.7793	8.90993	8.72819	9.16981	8.89681	476.657	8.94301	8.73649	8.87566	9.05082	8.90149	478.208	9.24911	9.28626	9.15864	9.39521	9.2723	618.361	1.15672	1.15296	1.12153	1.00325	1.29729	1.29308	7.02483	0
Morf4l1	11.7128	11.7025	11.9143	11.7095	11.7598	3467.7	11.6555	11.6528	11.625	11.6698	11.6508	3215.35	11.9392	12.0421	12.0396	12.0299	12.0127	4132.16	11.9884	12.0085	12.0624	11.9627	12.0055	4111.64	1.07848	1.19161	1.1857	1.28513	1.27875	1.00499	7.02467	0
Fabp5	8.59785	8.119	8.57279	8.6582	8.48696	358.781	8.10663	8.347	8.20385	8.26885	8.23158	300.575	8.77189	8.6802	8.51159	8.65751	8.6553	403.186	8.60258	8.58191	8.59411	8.41195	8.54764	374.193	1.19365	1.12376	1.04296	1.34138	1.24492	1.07748	7.02415	0
Prkd3	11.3701	11.246	11.3824	11.3991	11.3494	2609.21	11.0164	10.9416	10.9216	10.9442	10.956	1986.42	11.3382	11.3835	11.4631	11.3476	11.3831	2670.86	11.3596	11.3998	11.3704	11.2274	11.3393	2591.03	1.31352	1.02363	1.00702	1.34456	1.30437	1.03081	7.02391	0
Map3k3	8.47728	8.43089	8.86495	8.91891	8.67301	408.164	8.48444	8.63944	8.65547	8.68625	8.6164	392.459	8.99729	9.07067	8.96445	9.06803	9.02511	520.99	8.74278	8.73038	8.8361	8.79305	8.77558	438.24	1.04002	1.27642	1.07369	1.3275	1.11665	1.18882	7.0231	0
Socs2	10.8151	10.7211	10.8862	11.0494	10.8679	1868.86	10.9363	10.9186	10.992	10.6757	10.8806	1885.38	10.8898	11.0066	10.8148	10.6104	10.8304	1820.88	10.5644	10.4925	10.3684	10.4232	10.4621	1410.62	1.00884	1.02635	1.32485	1.03543	1.33656	1.29083	7.02286	0
Nhej1	7.76371	7.81306	7.65095	7.73995	7.74192	214.067	7.40889	7.48219	7.17455	7.30773	7.34334	162.392	7.46953	7.49279	7.41434	7.51296	7.4724	177.59	7.64294	7.76543	7.50176	7.56113	7.61782	196.423	1.31821	1.2054	1.08983	1.09358	1.20956	1.10605	7.02262	0
Tshz1	11.3874	11.3799	11.657	11.886	11.5776	3056.26	11.8028	11.7248	11.7662	11.6007	11.7236	3381.94	12.058	12.0909	11.9799	11.9226	12.0129	4132.68	11.8274	11.6687	11.7445	11.7261	11.7417	3424.51	1.10656	1.3522	1.12049	1.22198	1.01259	1.20679	7.02062	0
Noc2l	10.3312	10.4024	10.2915	10.234	10.3148	1273.67	10.0931	10.2789	10.0861	10.1465	10.1511	1137.1	10.0219	9.92739	10.0362	9.92037	9.97645	1007.42	9.91732	9.92832	9.90539	9.97032	9.93034	975.729	1.1201	1.26429	1.30535	1.12873	1.16539	1.03248	7.01634	0
BC023892	8.38995	8.41808	8.58038	8.57929	8.49193	360.018	8.12934	8.03452	8.11452	8.15957	8.10949	276.184	8.05082	8.13598	8.4089	8.04495	8.16016	286.057	8.39263	8.42508	8.29302	8.24922	8.33999	324.031	1.30354	1.25855	1.11106	1.03575	1.17324	1.13275	7.0149	0
Stag3	8.5036	8.4034	8.15413	8.68685	8.437	346.569	8.05086	7.95802	8.13144	8.1614	8.07543	269.741	8.33038	8.48728	8.76904	8.39245	8.49479	360.733	8.46265	8.37631	8.33029	8.39429	8.39089	335.667	1.28482	1.04087	1.03248	1.33733	1.24441	1.07468	7.01458	0
Hgsnat	10.6027	10.4313	10.6158	10.5469	10.5492	1498.35	11.0241	10.757	10.7145	10.8898	10.8464	1841.11	10.4211	10.3447	10.5163	10.4399	10.4305	1380.04	10.5389	10.5083	10.4548	10.4557	10.4894	1437.57	1.22876	1.08572	1.04228	1.33409	1.28071	1.04168	7.01325	0
Mgst3	10.8256	10.8375	10.4777	10.5726	10.6784	1638.72	10.7979	10.7986	10.8385	10.7146	10.7874	1767.36	10.4047	10.7111	10.7923	10.4505	10.5897	1541	10.4148	10.3337	10.3703	10.383	10.3754	1328.36	1.0785	1.06341	1.23364	1.14689	1.33048	1.16007	7.013	0
Tceb3	8.75875	8.99462	8.6977	8.79346	8.81113	449.175	8.38548	8.65277	8.38278	8.5412	8.49056	359.677	8.68073	8.84418	8.63905	8.92103	8.77125	436.927	8.86731	8.83106	8.92146	9.03962	8.91486	482.66	1.24883	1.02803	1.07455	1.21478	1.34193	1.10467	7.01278	0
5330403J18Rik	7.966	7.58653	8.30943	8.27437	8.03408	262.12	8.35129	8.19169	8.19986	8.2005	8.23584	301.463	8.11118	8.17162	8.12609	8.20337	8.15306	284.654	7.83794	7.68755	7.90429	7.90619	7.83399	228.174	1.1501	1.08597	1.14877	1.05905	1.3212	1.24753	7.01261	0
LOC384830	6.48281	6.48496	6.51176	6.39374	6.46832	88.5437	6.62797	6.68622	6.6156	6.78767	6.67937	102.492	6.69362	6.93649	6.90125	6.824	6.83884	114.471	6.90145	6.89325	6.79564	6.82447	6.8537	115.656	1.15753	1.29282	1.30621	1.11688	1.12845	1.01035	7.01224	0
Bag5	8.94838	8.88701	8.85167	8.86283	8.88747	473.583	9.3257	9.12518	9.31495	9.1203	9.22153	596.978	9.29058	9.32304	9.105	9.15635	9.21874	595.824	8.86344	9.04002	8.94294	8.81065	8.91426	482.459	1.26056	1.25812	1.01874	1.00194	1.23737	1.23498	7.0117	0
Gulo	7.8886	7.82868	7.47187	7.86001	7.76229	217.111	7.58238	7.73385	7.53869	7.63903	7.62349	197.196	7.64772	7.43611	7.78833	7.7931	7.66631	203.138	8.00682	8.12067	7.93241	8.05303	8.02823	261.059	1.10099	1.06879	1.20242	1.03013	1.32385	1.28513	7.01131	0
Zfp318	9.21705	8.98647	9.42713	9.25094	9.2204	596.508	9.49774	9.5343	9.6149	9.56671	9.55341	751.387	9.62022	9.57857	9.5406	9.67865	9.60451	778.477	9.34605	9.2959	9.44211	9.45182	9.38397	668.123	1.25964	1.30506	1.12006	1.03605	1.12462	1.16517	7.0106	0
Ddost	10.4682	10.5591	10.5153	10.509	10.5129	1461.15	10.5541	10.2683	10.5722	10.4237	10.4546	1403.25	10.4598	10.3872	10.7433	10.31	10.4751	1423.35	10.7643	10.9333	10.8896	10.8888	10.869	1870.24	1.04126	1.02656	1.27998	1.01432	1.33279	1.31397	7.00887	0
Atpi	7.89554	8.18197	7.94977	8.13192	8.0398	263.161	7.76046	8.19229	8.01483	8.14963	8.0293	261.253	8.38199	8.38818	8.23952	8.28302	8.32318	320.277	7.77139	7.8467	7.89862	8.04763	7.89109	237.385	1.0073	1.21704	1.10858	1.22593	1.10055	1.34919	7.00859	0
LOC100048733	7.62401	7.49621	7.64547	7.75997	7.63141	198.283	7.85477	7.52783	7.59811	7.59419	7.64373	199.982	7.4933	7.44812	7.57667	7.5416	7.51492	182.901	7.29848	7.19782	7.29135	7.20563	7.24832	152.041	1.00857	1.0841	1.30414	1.09339	1.31531	1.20297	7.00848	0
Ints7	10.2463	10.4104	10.278	10.3141	10.3122	1271.39	10.5727	10.6175	10.5985	10.6207	10.6023	1554.6	10.1825	10.1941	10.2121	10.1488	10.1844	1163.61	10.435	10.3258	10.3474	10.3684	10.3691	1322.58	1.22275	1.09263	1.04026	1.33602	1.17543	1.13662	7.00371	0
Siat7c	8.81785	8.8647	8.63488	8.61394	8.73284	425.449	9.04818	9.0937	8.85178	8.92521	8.97972	504.852	8.82032	8.77063	8.98751	9.00358	8.89551	476.228	8.57055	8.39687	8.71332	8.69991	8.59516	386.725	1.18663	1.11935	1.10014	1.06011	1.30546	1.23144	7.00312	0
B130018P07Rik	7.19912	7.63979	7.76148	7.52676	7.53179	185.052	7.82565	7.91743	7.76993	7.75464	7.81691	225.489	7.92944	7.81754	7.776	7.7288	7.81295	224.87	7.48112	7.37157	7.61347	7.44422	7.47759	178.23	1.21851	1.21517	1.03828	1.00275	1.26516	1.26168	7.00155	0
Lyzs	9.13297	8.80432	8.94684	8.51339	8.84938	461.242	8.92602	8.56604	8.75005	8.60684	8.71224	419.416	8.89536	8.64776	8.45323	8.48238	8.61968	393.353	9.28454	9.07442	8.87334	8.8146	9.01173	516.178	1.09972	1.17259	1.11911	1.06626	1.23071	1.31225	7.00064	0
Slc22a4	8.11232	8.17338	7.75433	7.88224	7.98057	252.575	8.10664	8.39212	8.17043	8.29355	8.24068	302.478	8.01885	8.0471	8.17282	8.07628	8.07876	270.364	7.79995	7.57941	7.96965	7.99541	7.83611	228.509	1.19758	1.07043	1.10532	1.11878	1.3237	1.18317	6.99897	0
Spsb3	8.78365	8.73596	8.53091	8.56469	8.6538	402.767	9.03644	9.14535	9.02722	9.07981	9.0722	538.277	8.63548	8.75266	8.67241	8.78873	8.71232	419.439	8.72062	8.69223	8.79988	8.73259	8.73633	426.479	1.33645	1.04139	1.05887	1.28332	1.26214	1.01678	6.99896	0
Fam171b	11.2189	11.0906	11.0359	11.1413	11.1217	2228.19	11.2956	11.2966	11.2788	11.2259	11.2742	2476.75	11.1987	11.0428	11.2509	11.2645	11.1892	2335.05	10.8292	10.9181	10.8634	10.8448	10.8639	1863.58	1.11155	1.04796	1.19565	1.06068	1.32903	1.25299	6.99787	0
Slc30a7	8.97787	8.95197	8.76913	8.77889	8.86947	467.709	9.12202	9.06327	9.0418	9.12312	9.08755	544.033	8.73736	8.62833	8.65348	8.69412	8.67832	409.672	8.74071	8.6806	8.8474	8.89846	8.79179	443.194	1.16319	1.14167	1.05531	1.32797	1.22753	1.08183	6.9975	0
Rab31	10.8402	10.7734	10.7884	10.7099	10.778	1755.87	10.8806	10.7848	10.8533	10.7426	10.8153	1801.91	10.8305	10.8448	10.9212	10.9274	10.881	1885.87	11.3405	10.9749	11.2354	11.1824	11.1833	2325.47	1.02622	1.07403	1.3244	1.04659	1.29056	1.2331	6.9949	0
Trub2	11.0922	11.2307	11.3165	11.2753	11.2287	2399.75	11.2516	11.124	11.2387	11.0804	11.1737	2310.03	11.6316	11.5064	11.6255	11.5734	11.5842	3070.41	11.2578	11.2169	11.1577	11.1574	11.1975	2348.41	1.03884	1.27947	1.02186	1.32917	1.01662	1.30744	6.9934	0
5430434G16Rik	9.4522	9.62228	9.28318	9.42614	9.44595	697.453	9.33336	9.17034	9.00858	9.24079	9.18827	583.37	9.22278	9.54907	9.50671	9.52198	9.45014	699.478	9.09514	9.10154	9.08781	9.13632	9.1052	550.73	1.19556	1.0029	1.26642	1.19903	1.05927	1.27009	6.99327	0
rp9	9.08661	9.03299	9.43974	9.24176	9.20027	588.245	9.43966	9.59603	9.52769	9.52872	9.52302	735.726	9.46254	9.55436	9.41977	9.6263	9.51574	732.023	9.09978	9.23941	9.27691	9.1951	9.2028	589.276	1.25071	1.24442	1.00175	1.00506	1.24852	1.24224	6.99271	0
Creb5	7.75178	7.71246	7.99137	8.26471	7.93008	243.888	7.55425	7.47078	7.54575	7.53215	7.52573	184.277	7.74442	7.85568	7.55555	7.91543	7.76777	217.938	7.95181	7.89761	7.76885	7.77379	7.84801	230.403	1.32349	1.11907	1.05853	1.18267	1.25031	1.0572	6.99126	0
Acp6	9.44194	9.31191	9.55348	9.45799	9.44133	695.222	9.26439	9.45923	9.3043	9.40847	9.3591	656.703	9.74032	9.73271	9.58838	9.5797	9.66028	809.158	9.79744	9.66695	9.69812	9.71244	9.71874	842.621	1.05866	1.16388	1.21202	1.23215	1.28311	1.04136	6.99117	0
Gja5	8.53665	8.59732	8.61949	8.61246	8.59148	385.739	8.27804	8.38231	8.32479	8.56094	8.38652	334.653	8.67981	8.67504	8.65658	8.68972	8.67529	408.81	8.77851	8.80451	8.72169	8.86093	8.79141	443.076	1.15265	1.05981	1.14864	1.22159	1.32398	1.08382	6.9905	0
Cox18	10.4659	10.5635	10.4669	10.5039	10.5001	1448.21	10.0885	10.0795	10.1224	10.0621	10.0881	1088.51	10.4742	10.4456	10.433	10.3364	10.4223	1372.22	10.5054	10.4985	10.4496	10.3651	10.4546	1403.33	1.33046	1.05538	1.03198	1.26065	1.28923	1.02267	6.99037	0
B930030B22Rik	9.50913	9.31863	9.44899	9.35466	9.40785	679.276	9.25358	9.3392	9.45363	9.46913	9.37889	665.773	9.16695	9.00803	9.20382	9.22612	9.15123	568.585	8.99985	9.00017	9.11502	9.09481	9.05246	530.961	1.02028	1.19468	1.27933	1.17093	1.2539	1.07086	6.98998	0
Prr13	11.9554	11.871	11.9572	11.9294	11.9283	3897.28	12.3311	12.4065	12.4257	12.1748	12.3345	5164.88	12.0318	12.0651	12.4317	12.025	12.1384	4508.33	12.129	12.0939	12.1775	11.8379	12.0596	4268.72	1.32525	1.15679	1.09531	1.14563	1.20994	1.05613	6.98905	0
Cntn1	8.94851	8.76916	8.96592	8.7522	8.85895	464.311	8.4544	8.38539	8.55234	8.5502	8.48558	358.439	8.92798	8.98491	8.86198	8.8222	8.89927	477.47	8.90918	8.96431	8.66874	8.8323	8.84363	459.408	1.29537	1.02834	1.01067	1.33208	1.28169	1.03932	6.98747	0
Sv2a	9.15087	9.22982	9.16047	9.2296	9.19269	585.161	9.36226	9.24307	9.40088	9.39694	9.35079	652.931	9.05391	9.07019	9.07362	8.95155	9.03732	525.417	9.00722	9.01385	8.89971	8.9624	8.9708	501.74	1.11582	1.11371	1.16626	1.24269	1.30133	1.04719	6.987	0
Hs2st1	10.2855	10.2571	10.2113	10.159	10.2283	1199.53	10.1316	10.1672	10.1225	10.2129	10.1585	1142.95	9.93859	9.74366	9.91021	9.90239	9.87371	938.174	9.88913	9.93526	9.89743	10.0085	9.93258	977.249	1.04951	1.27858	1.22746	1.21827	1.16956	1.04165	6.98502	0
LOC670044	7.86422	8.12428	7.5513	7.97692	7.87918	235.434	8.108	8.35497	8.25286	8.26703	8.24571	303.534	7.98461	7.8791	7.44765	8.0387	7.83752	228.732	7.59681	7.93691	7.9215	7.97625	7.85787	231.982	1.28925	1.0293	1.01488	1.32703	1.30844	1.01421	6.9831	0
6030470M02Rik	10.0853	10.096	10.1638	10.2286	10.1434	1131.05	10.0186	9.94695	9.99776	9.98244	9.98643	1014.41	10.3966	10.4308	10.3335	10.2694	10.3576	1312.03	10.0861	10.0875	9.93767	9.83029	9.98539	1013.68	1.11498	1.16001	1.11579	1.29339	1.00072	1.29432	6.97921	0
2310045K21Rik	9.00207	8.39213	9.42227	9.32852	9.03625	525.026	9.11192	9.04981	9.16124	9.13519	9.11454	554.306	9.1442	9.22281	9.12327	9.3035	9.19845	587.501	9.45951	9.48818	9.56545	9.22306	9.43405	691.723	1.05577	1.11899	1.3175	1.05989	1.24791	1.1774	6.97745	0
Vangl2	8.81552	8.62511	8.73418	8.64804	8.70571	417.523	9.08858	9.09646	9.03474	9.14369	9.09087	545.285	8.7522	8.68591	8.72027	8.88723	8.7614	433.955	8.88263	8.79656	8.91426	8.94584	8.88482	472.713	1.306	1.03936	1.13218	1.25655	1.15352	1.08931	6.97692	0
Col12a1	9.04216	9.15943	8.98543	9.01722	9.05106	530.446	9.03975	8.86352	8.76902	8.96742	8.90993	481.012	8.58267	8.65901	8.69384	8.70778	8.66082	404.732	8.93716	9.06266	8.98114	9.06046	9.01035	515.687	1.10277	1.31061	1.02862	1.18847	1.07209	1.27415	6.97671	0
Ogfrl1	9.26456	9.15244	9.21005	9.29643	9.23087	600.853	9.32181	9.25267	9.29812	9.28702	9.2899	625.95	8.80655	8.9209	8.92359	8.87724	8.88207	471.813	9.2057	9.27726	9.24106	9.06491	9.19723	587.006	1.04177	1.2735	1.02359	1.32669	1.06634	1.24415	6.97604	0
Adamts4	8.50784	8.52223	8.61832	8.30702	8.48885	359.251	8.0866	8.11314	8.13219	8.25608	8.147	283.46	8.45871	8.4316	8.57325	8.45399	8.47939	356.903	8.33701	8.22765	8.16527	8.19779	8.23193	300.648	1.26738	1.00658	1.19492	1.25909	1.06064	1.18711	6.97573	0
Tmem188	8.79403	8.71942	8.8941	8.68037	8.77198	437.149	8.95713	9.07444	9.08589	9.10788	9.05634	532.389	8.74236	8.79153	8.77652	8.92035	8.80769	448.104	9.25435	9.10399	9.02583	9.07132	9.11387	554.05	1.21787	1.02506	1.26742	1.18809	1.04069	1.23643	6.97555	0
C230070D10Rik	10.6826	10.9251	11.0117	10.8085	10.857	1854.73	10.7096	10.7174	10.6281	10.6008	10.6639	1622.44	10.6998	10.6003	10.7806	10.6275	10.6771	1637.26	11.1133	10.9414	11.0039	11.0555	11.0285	2088.9	1.14317	1.13283	1.12625	1.00913	1.28751	1.27585	6.97475	0
Glud1	11.2563	11.3325	11.2337	11.4115	11.3085	2536.25	11.1575	11.1935	11.1791	11.2306	11.1901	2336.5	10.9917	10.9581	11.008	10.9803	10.9845	2026.16	11.39	11.3516	11.4057	11.3334	11.3702	2647.05	1.08549	1.25175	1.04369	1.15317	1.13291	1.30644	6.97344	0
Gpr160	6.76118	7.25261	6.62982	6.65148	6.82377	113.282	7.01132	6.9876	6.75727	7.08491	6.96027	124.524	6.81627	6.51745	6.63434	6.82741	6.69887	103.887	6.83128	7.21119	7.07052	7.2077	7.08017	135.315	1.09924	1.09044	1.19449	1.19865	1.08666	1.30252	6.97199	0
Aqp1	9.47001	9.50068	8.93644	9.19482	9.27549	619.726	9.03196	9.11003	8.83791	9.08539	9.01632	517.826	8.93092	8.93044	8.954	8.90683	8.93055	487.935	9.29511	9.1414	9.25434	9.3174	9.25206	609.745	1.19679	1.2701	1.01637	1.06126	1.17751	1.24964	6.97166	0
Uncx	9.15419	9.1098	9.1986	9.21783	9.17011	576.072	8.66965	9.12017	9.02311	8.89768	8.92765	486.958	9.41957	9.19097	9.25145	9.34026	9.30056	630.592	9.47071	9.16924	9.35583	9.2201	9.30397	632.083	1.183	1.09464	1.09723	1.29496	1.29802	1.00236	6.97022	0
B130066H02Rik	8.44666	8.48112	8.9084	8.61903	8.61381	391.755	8.90962	8.61356	8.67615	8.54029	8.6849	411.544	8.50951	8.44621	8.838	8.61174	8.60136	388.391	8.4505	8.27151	8.27764	8.09447	8.27353	309.443	1.05052	1.00866	1.266	1.05961	1.32995	1.25513	6.96987	0
Prdm13	7.54228	7.51634	7.48069	7.50324	7.51064	182.359	7.69964	7.85774	7.93438	7.76707	7.81471	225.145	7.89141	7.95159	7.86819	7.88785	7.89976	238.817	7.6582	7.94433	7.64368	7.59031	7.70913	209.257	1.23462	1.3096	1.1475	1.06073	1.07593	1.14126	6.96964	0
2210410E06Rik	10.5988	10.6018	10.6779	10.6505	10.6323	1587.19	10.5661	10.4744	10.5107	10.5303	10.5204	1468.74	10.1985	10.183	10.4138	10.1828	10.2445	1213.12	10.6554	10.7004	10.5209	10.5671	10.611	1563.93	1.08065	1.30835	1.01487	1.21071	1.06481	1.28918	6.96857	0
LOC100044736	8.36779	8.31213	8.23517	8.14679	8.26547	307.719	7.93395	8.20649	8.09306	8.27352	8.12675	279.51	8.51551	8.56854	8.30525	8.53652	8.48145	357.415	8.56025	8.42377	8.42851	8.45932	8.46796	354.088	1.10093	1.1615	1.15068	1.27872	1.26682	1.0094	6.96804	0
AI480653	9.03056	8.96532	8.82453	8.90019	8.93015	487.802	8.73112	8.76375	8.57384	8.81887	8.7219	422.233	9.25527	9.08281	9.10406	9.12454	9.14167	564.829	8.97968	9.01841	8.81022	8.93348	8.93545	489.596	1.15529	1.15791	1.00368	1.33772	1.15954	1.15366	6.9678	0
Pdlim1	10.4805	10.3152	10.4392	10.456	10.4227	1372.63	10.7696	10.7479	10.7495	10.7646	10.7579	1731.6	10.3741	10.3627	10.3203	10.3603	10.3544	1309.12	10.3987	10.2398	10.503	10.4366	10.3945	1346.02	1.26152	1.04852	1.01977	1.32272	1.28646	1.02819	6.96717	0
4930570C03Rik	9.79064	9.6392	9.435	9.75941	9.65606	806.797	9.62781	9.43858	9.48023	9.54989	9.52413	736.288	9.19398	9.22315	9.45779	9.24302	9.27948	621.446	9.55369	9.7361	9.66351	9.64121	9.64863	802.65	1.09576	1.29826	1.00517	1.1848	1.09013	1.29158	6.9657	0
scl0015365.1_6	7.08361	6.97402	6.86362	6.827	6.93706	122.536	6.51814	6.7878	6.70098	6.87302	6.71998	105.418	7.07416	7.08146	7.08911	7.12843	7.09329	136.55	7.00228	6.86215	7.15513	7.28228	7.07546	134.873	1.16238	1.11437	1.10068	1.29532	1.27941	1.01243	6.96459	0
Asns	11.0596	11.2036	11.0287	11.2255	11.1294	2240.11	11.033	11.0025	11.0142	10.908	10.9895	2033.08	10.978	11.061	11.0789	10.91	11.007	2057.95	10.8111	10.7259	10.7013	10.6303	10.7171	1683.38	1.10183	1.08851	1.33072	1.01223	1.20774	1.22251	6.96354	0
LOC381302	10.7748	10.8682	10.7477	10.811	10.8004	1783.4	11.1745	11.1178	11.1042	11.1903	11.1467	2267.17	10.8805	10.8408	10.9419	10.896	10.8898	1897.38	11.1812	11.0466	11.1248	11.0993	11.113	2214.83	1.27126	1.06391	1.24191	1.19489	1.02363	1.16731	6.96292	0
Gcs1	11.0954	11.0979	11.223	11.1988	11.1538	2278.35	10.9067	10.7092	10.853	10.7318	10.8002	1783.09	10.8956	10.9042	10.8322	10.7735	10.8514	1847.54	11.0037	11.1804	10.9955	11.0408	11.0551	2127.74	1.27776	1.23318	1.07079	1.03615	1.19329	1.15166	6.96282	0
LOC100044298	9.76681	9.77339	9.75996	9.67478	9.74374	857.348	9.46657	9.44157	9.46136	9.40267	9.44304	696.048	9.75456	9.78568	9.78865	9.83294	9.79046	885.567	9.8731	9.7869	9.83625	9.87241	9.84216	917.881	1.23174	1.03292	1.07061	1.27228	1.3187	1.03649	6.96273	0
LOC386005	10.6982	10.8238	11.0851	10.9661	10.8933	1901.99	10.9969	10.6559	10.9048	10.7411	10.8247	1813.66	10.9118	10.7224	10.875	10.6999	10.8023	1785.7	10.5612	10.7703	10.4592	10.1576	10.4871	1435.24	1.0487	1.06512	1.3252	1.01566	1.26367	1.24418	6.96253	0
Bat1a	13.3106	13.2453	13.323	13.29	13.2922	10031.2	13.0272	13.0357	13.1475	13.016	13.0566	8519.73	13.0254	13.0595	13.0534	12.9065	13.0112	8255.8	13.3734	13.3461	13.3114	13.379	13.3525	10459.3	1.17741	1.21505	1.04267	1.03197	1.22765	1.2669	6.96165	0
Myh3	12.2295	12.1374	12.064	12.3168	12.1869	4662.6	12.1562	11.9258	12.1067	12.0542	12.0607	4272.07	12.1058	12.1178	12.2099	11.9918	12.1063	4409.24	12.5397	12.4788	12.3748	12.4064	12.4499	5595.06	1.09141	1.05746	1.19999	1.03211	1.30968	1.26894	6.95959	0
Phf21b	10.7372	10.7995	10.7238	10.7532	10.7534	1726.23	10.9396	10.9616	10.9839	10.9528	10.9595	1991.28	11.0614	11.0481	11.1097	11.0587	11.0695	2149.05	10.7875	10.7481	10.6995	10.6397	10.7187	1685.21	1.15354	1.24494	1.02434	1.07923	1.18162	1.27524	6.95892	0
4930583H14Rik	8.79973	8.52922	8.84601	8.75741	8.73309	425.523	8.6677	8.72862	8.62718	8.66469	8.67205	407.893	8.77495	8.65391	8.44093	8.74214	8.65298	402.538	9.10596	9.02811	9.05951	8.98004	9.04341	527.639	1.04322	1.0571	1.23998	1.01331	1.29357	1.31078	6.95796	0
LOC100047808	7.13238	7.48289	7.262	7.30615	7.29586	157.134	6.96782	7.2407	7.2537	7.13008	7.14808	141.836	6.99693	6.67277	6.92646	7.04641	6.91064	120.312	7.12442	7.33335	7.25862	7.25883	7.2438	151.566	1.10786	1.30605	1.03674	1.17889	1.0686	1.25977	6.95793	0
Mmd2	9.47822	9.39676	9.34145	9.38301	9.39986	675.523	9.1845	9.12008	9.26267	9.19196	9.18981	583.992	9.09457	9.11838	9.06939	9.02942	9.07794	540.421	9.49705	9.35291	9.36853	9.48808	9.42664	688.18	1.15673	1.24999	1.01874	1.08062	1.17841	1.27341	6.95791	0
Irf2bp1	10.4451	10.4535	10.5232	10.4435	10.4663	1414.75	10.0246	10.1044	10.1512	10.0774	10.0894	1089.46	10.4104	10.4189	10.4717	10.4109	10.428	1377.62	10.3307	10.2066	10.3129	10.3743	10.3061	1266.05	1.29858	1.02695	1.11745	1.2645	1.16209	1.08812	6.95769	0
LOC382163	7.40923	7.58792	7.18703	7.15937	7.33589	161.556	7.88636	7.6491	7.52516	7.67894	7.68489	205.77	7.21711	7.30367	7.27395	7.33507	7.28245	155.681	7.2569	7.48431	7.26203	7.28443	7.32192	159.999	1.27368	1.03774	1.00973	1.32174	1.28607	1.02774	6.95669	0
Ttc9	6.77688	6.57149	7.13163	6.74896	6.80724	111.991	7.03423	6.82188	7.01094	6.75347	6.90513	119.854	7.0516	6.78567	6.1901	6.80623	6.7084	104.575	7.10396	7.21133	7.05331	7.01086	7.09486	136.699	1.07021	1.07091	1.22063	1.1461	1.14055	1.30719	6.95558	0
Rragd	8.05686	7.77487	7.93862	8.10148	7.96796	250.377	7.40493	7.82385	7.68445	7.70569	7.65473	201.513	7.94738	7.9033	7.89099	8.0454	7.94676	246.726	8.07996	7.96947	8.12436	8.068	8.06045	266.954	1.24248	1.0148	1.06621	1.22437	1.32475	1.08199	6.95459	0
Vps35	11.6538	11.5713	11.718	11.595	11.6345	3179.32	11.9417	11.9206	12.0111	11.9663	11.9599	3983.78	11.6919	11.707	11.6806	11.617	11.6741	3267.84	11.6673	11.5621	11.4582	11.5527	11.5601	3019.46	1.25303	1.02784	1.05294	1.21909	1.31937	1.08226	6.95453	0
Actn2	10.8661	11.1286	10.6957	10.8659	10.8891	1896.43	10.7629	10.5539	10.5791	10.7013	10.6493	1606.05	10.6709	10.7274	10.7245	10.4965	10.6549	1612.25	10.9783	11.0038	10.9056	11.0589	10.9867	2029.15	1.1808	1.17626	1.06999	1.00386	1.26344	1.25859	6.95294	0
D430021P20Rik	7.11909	6.77607	7.35373	7.3921	7.16025	143.037	7.69919	7.4776	7.27508	7.34965	7.45038	174.899	6.95097	7.07866	7.13773	6.99106	7.03961	131.563	7.1795	7.43491	7.04378	7.00455	7.16568	143.577	1.22275	1.08722	1.00378	1.3294	1.21815	1.09132	6.95262	0
Spire1	7.61424	7.46104	7.83694	7.4763	7.59713	193.626	7.50894	7.71862	7.69343	7.675	7.649	200.714	8.02563	7.92298	7.99632	8.04171	7.99666	255.408	7.63695	7.55022	7.76695	7.74819	7.67558	204.446	1.0366	1.31908	1.05588	1.2725	1.0186	1.24927	6.95193	0
Adam23	9.05252	9.32646	9.4164	9.23431	9.25742	612.015	9.07192	9.03918	9.02789	8.85858	8.99939	511.784	9.37435	9.22493	9.41972	9.21909	9.30953	634.522	9.47886	9.56129	9.30614	9.23312	9.39485	673.182	1.19585	1.03677	1.09994	1.23982	1.31536	1.06093	6.94868	0
Vcam1	9.92046	9.96337	9.68098	9.94661	9.87786	940.873	9.70985	9.51422	9.55306	9.6029	9.59501	773.365	9.45278	9.50737	9.61581	9.46081	9.50919	728.706	9.71905	9.77974	9.67353	9.77854	9.73771	853.776	1.2166	1.29115	1.10201	1.06129	1.10398	1.17163	6.94666	0
D630040I23Rik	9.02443	9.20242	9.19876	9.37769	9.20083	588.47	9.37532	9.23764	9.38588	9.24365	9.31062	635.004	9.31574	9.35191	9.35797	9.17621	9.30046	630.546	8.95063	8.86869	8.97262	8.94693	8.93472	489.348	1.07908	1.0715	1.20256	1.00707	1.29765	1.28854	6.94641	0
Crlf1	8.75206	8.60469	8.60464	8.42775	8.59728	387.294	8.7307	8.66569	8.6074	8.79295	8.69918	415.638	8.37671	8.56422	8.58406	8.52074	8.51143	364.919	8.25345	8.27518	8.31663	8.4059	8.31279	317.979	1.07319	1.06131	1.21798	1.13899	1.30712	1.14762	6.94621	0
5730525O22Rik	8.85664	8.87052	8.77767	8.66809	8.79323	443.634	8.59385	8.4711	8.52798	8.48265	8.51889	366.811	8.74358	8.92904	9.04984	8.8773	8.89994	477.694	8.87197	9.06425	8.77829	8.78846	8.87574	469.748	1.20943	1.07677	1.05886	1.30229	1.28063	1.01691	6.9449	0
Acbd4	7.81302	8.03535	7.53977	7.68221	7.76759	217.91	7.30906	7.35744	7.45857	7.48354	7.40215	169.149	7.46029	7.42965	7.46778	7.49	7.46193	176.305	7.64343	7.61862	7.5748	7.59978	7.60916	195.247	1.28827	1.23598	1.11607	1.0423	1.15429	1.10744	6.94435	0
Ccdc32	9.17754	8.97768	8.92812	9.07432	9.03941	526.181	9.25456	9.45385	9.16918	9.41133	9.32223	640.133	8.9192	9.10597	8.86797	9.13174	9.00622	514.212	9.29881	9.27732	9.33954	9.36605	9.32043	639.336	1.21657	1.02328	1.21505	1.24488	1.00125	1.24333	6.94435	0
Col6a1	10.7285	10.8958	10.7051	10.7647	10.7735	1750.46	10.7272	10.5319	10.5896	10.7232	10.643	1599.02	10.5505	10.5911	10.7222	10.5344	10.5996	1551.62	11.028	11.0501	10.7947	11.0026	10.9689	2004.27	1.09471	1.12815	1.145	1.03055	1.25344	1.29173	6.94356	0
Snx7	9.09134	8.93153	8.93886	9.16288	9.03115	523.176	8.81371	8.85417	8.69335	8.71497	8.76905	436.262	9.00763	8.76408	8.6897	8.89119	8.83815	457.665	9.19009	9.20657	8.99917	9.08003	9.11897	556.009	1.19922	1.14314	1.06276	1.04906	1.27449	1.21488	6.94355	0
Sertad2	8.84862	9.00201	8.88944	8.98051	8.93015	487.8	8.79707	9.03647	9.01572	8.86842	8.92942	487.555	9.21015	9.10721	9.11648	9.21772	9.16289	573.198	9.27568	9.20139	9.29365	9.28135	9.26302	614.393	1.0005	1.17507	1.25952	1.17566	1.26015	1.07187	6.94277	0
St8sia2	9.88229	10.1124	9.84855	9.81557	9.91471	965.22	9.58822	9.74884	9.55596	9.80362	9.67416	816.98	10.18	9.96995	10.1074	10.0337	10.0728	1076.97	10.0172	9.84274	9.94344	10.0032	9.95163	990.236	1.18145	1.11577	1.02592	1.31823	1.21207	1.08759	6.94102	0
Igsf1	8.07995	8.30913	8.08244	8.20374	8.16882	287.779	7.74587	7.74983	7.76596	7.85323	7.77872	219.598	7.86938	7.82537	8.101	7.90969	7.92636	243.261	7.93397	8.02197	7.99983	8.02858	7.99609	255.306	1.31048	1.183	1.12719	1.10776	1.16261	1.04952	6.94055	0
LOC224532	9.02674	8.89316	8.66301	8.65007	8.80824	448.276	8.60838	8.78996	8.46484	8.77487	8.65951	404.364	8.97779	8.98451	9.09012	9.01117	9.0159	517.673	8.62694	8.6563	8.64622	8.69574	8.6563	403.464	1.1086	1.15481	1.11107	1.28022	1.00223	1.28307	6.93999	0
2810428I15Rik	9.77975	9.67404	9.75196	9.85829	9.76601	870.689	9.36847	9.46857	9.38906	9.41501	9.41028	680.419	9.7911	9.6808	9.83211	9.76198	9.7665	870.981	9.9165	9.76192	9.81759	9.74148	9.80937	897.255	1.27964	1.00034	1.03051	1.28007	1.31868	1.03017	6.93939	0
Col6a3	10.2083	10.3261	10.1204	10.3216	10.2441	1212.78	10.306	10.0353	10.0663	10.3083	10.179	1159.28	9.99852	9.88789	10.0167	9.77947	9.92066	969.204	10.359	10.4024	10.2271	10.2398	10.3071	1266.9	1.04615	1.25132	1.04462	1.19611	1.09284	1.30716	6.9382	0
Sin3a	9.78738	10.0628	9.91822	9.81652	9.89622	952.926	10.2388	10.2788	10.3037	10.3475	10.2922	1253.91	9.91613	9.92325	10.0273	9.95285	9.95487	992.465	9.9605	9.8828	9.9403	9.98195	9.94139	983.232	1.31585	1.04149	1.0318	1.26343	1.27529	1.00939	6.93726	0
2810405F04Rik	8.98943	9.00419	9.21214	9.2048	9.10264	549.753	9.27887	9.17768	9.27779	9.08766	9.2055	590.379	9.37238	9.38283	9.42796	9.34312	9.38157	667.014	9.18333	9.0986	8.88694	8.84906	9.00448	513.593	1.0739	1.2133	1.07041	1.12981	1.14951	1.29872	6.93564	0
5730405I09Rik	9.11192	9.09206	9.12749	9.14392	9.11885	555.964	9.1251	9.25893	9.20052	9.22039	9.20124	588.638	8.86056	8.74792	8.77796	8.84947	8.80898	448.505	9.29572	9.03181	9.10542	9.16764	9.15015	568.157	1.05877	1.23959	1.02193	1.31245	1.03605	1.26678	6.93557	0
S100a11	12.4074	12.3102	12.1154	12.2861	12.2798	4972.59	12.3145	12.3941	12.3408	12.3298	12.3448	5201.79	11.9822	11.9867	12.0277	11.8764	11.9683	4006.87	12.2053	12.187	12.1023	12.2362	12.1827	4649	1.04609	1.24102	1.06961	1.29822	1.11891	1.16026	6.93409	0
Cd276	10.935	10.8307	10.7235	10.696	10.7963	1778.34	10.4978	10.5592	10.4666	10.5358	10.5148	1463.12	10.6017	10.5953	10.6426	10.5986	10.6095	1562.39	10.9524	10.7738	10.8239	10.9017	10.863	1862.41	1.21544	1.13822	1.04728	1.06784	1.2729	1.19203	6.93372	0
Fancd2	8.24003	8.31115	8.04687	8.08706	8.17128	288.27	8.44677	8.50626	8.33282	8.4455	8.43284	345.571	8.33485	8.36942	8.26679	8.3822	8.33831	323.655	8.08275	7.87931	8.13246	8.21787	8.0781	270.24	1.19877	1.12275	1.06672	1.06771	1.27876	1.19766	6.93237	0
Ebpl	10.965	10.9275	10.767	10.8719	10.8829	1888.28	10.6313	10.5162	10.5273	10.5168	10.5479	1497.06	10.8627	10.8072	10.96	10.8522	10.8706	1872.26	10.6517	10.6365	10.619	10.7035	10.6527	1609.82	1.26133	1.00856	1.17298	1.25063	1.07532	1.16302	6.93184	0
Ncam1	10.2849	9.92851	10.0712	10.1318	10.1041	1100.63	10.0005	9.82526	10.1219	9.9592	9.97671	1007.6	9.94054	9.88421	9.94456	9.83415	9.90086	955.998	10.3269	10.249	10.2534	10.2428	10.268	1233.07	1.09232	1.15128	1.12033	1.05398	1.22376	1.28982	6.9315	0
Vps33b	8.47113	8.59216	8.64313	8.48102	8.54686	373.991	8.45086	8.33638	8.18958	8.44411	8.35523	327.473	8.63882	8.55075	8.61906	8.59877	8.60185	388.521	8.45268	8.02268	8.30476	8.24806	8.25704	305.927	1.14205	1.03885	1.22248	1.18642	1.07043	1.26998	6.93022	0
Jund1	7.69614	7.39694	7.72131	7.69683	7.6278	197.787	7.14437	7.49167	7.58262	7.6376	7.46407	176.566	7.70303	7.9097	7.49159	7.83211	7.73411	212.911	7.8458	7.77937	7.86473	7.86227	7.83804	228.816	1.12019	1.07647	1.15688	1.20584	1.29592	1.0747	6.93	0
Khdrbs1	9.76081	9.98474	10.2118	9.99275	9.98753	1015.19	10.3723	10.3633	10.3792	10.4388	10.3884	1340.37	10.0595	10.0558	10.0003	10.2107	10.0816	1083.55	10.1583	10.0378	10.0867	10.0405	10.0808	1083	1.32031	1.06734	1.06679	1.23701	1.23764	1.00051	6.92961	0
Nte	9.06125	9.24281	9.08969	9.09451	9.12207	557.205	8.95635	8.99632	9.07226	8.94408	8.99226	509.259	9.40623	9.28618	9.40829	9.16224	9.31574	637.259	8.82064	9.10088	8.92657	8.9601	8.95205	495.262	1.09415	1.14367	1.12507	1.25135	1.02826	1.28671	6.92921	0
Pts	9.46933	9.48834	9.41475	9.40573	9.44454	696.769	9.53254	9.56708	9.39641	9.64526	9.53532	742.024	9.212	9.27424	9.20403	9.38619	9.26911	616.994	9.22017	8.943	9.33902	9.23744	9.18491	582.012	1.06495	1.1293	1.19717	1.20264	1.27493	1.0601	6.92909	0
1700123O20Rik	10.0995	10.1087	10.1849	10.1876	10.1452	1132.42	10.3489	10.4915	10.4518	10.4447	10.4342	1383.61	10.0464	10.0949	10.0349	9.98834	10.0412	1053.63	10.1962	10.076	10.1722	10.0276	10.118	1111.27	1.22182	1.07477	1.01903	1.31318	1.24507	1.05471	6.92858	0
LOC634327	8.46719	8.47289	8.75798	8.62006	8.57953	382.557	8.63328	8.52792	8.46351	8.53331	8.53951	372.09	8.70662	8.77393	9.05104	8.82366	8.83881	457.876	8.29414	8.52717	8.50907	8.46188	8.44806	349.237	1.02813	1.19688	1.09541	1.23055	1.06544	1.31107	6.92748	0
Rnaseh2b	10.5472	10.5334	10.4726	10.4976	10.5127	1460.93	10.6762	10.7176	10.7741	10.7206	10.7221	1689.19	10.6783	10.7239	10.8219	10.6251	10.7123	1677.73	10.4427	10.3572	10.404	10.3282	10.383	1335.37	1.15625	1.1484	1.09402	1.00683	1.26496	1.25638	6.92684	0
Pik3c3	10.0724	9.87119	10.0868	10.0379	10.0171	1036.18	10.0469	10.0868	9.98481	10.1081	10.0566	1065	9.82217	9.77993	9.86821	9.97471	9.86126	930.108	9.68361	9.67475	9.70542	9.74369	9.70187	832.824	1.02781	1.11405	1.24418	1.14503	1.27879	1.11681	6.92667	0
Elof1	9.60087	9.74422	9.6579	9.6023	9.65132	804.152	9.58787	9.44745	9.59746	9.52233	9.53878	743.804	9.37057	9.27751	9.33356	9.39485	9.34412	649.921	9.73261	9.76316	9.69613	9.65703	9.71223	838.829	1.08113	1.23731	1.04312	1.14445	1.12776	1.29066	6.92444	0
2310009A05Rik	10.5553	10.3713	10.3605	10.4036	10.4227	1372.59	10.4591	10.5198	10.5511	10.439	10.4923	1440.4	10.754	10.7669	10.8477	10.8172	10.7965	1778.52	10.3685	10.3884	10.5066	10.4398	10.4258	1375.59	1.0494	1.29573	1.00218	1.23474	1.04712	1.29291	6.92208	0
LOC100045019	9.30673	9.42298	9.26591	9.31194	9.32689	642.205	9.22364	9.4075	9.33794	9.44602	9.35378	654.286	9.4481	9.32526	9.18957	9.50357	9.36662	660.138	9.70625	9.84426	9.64115	9.66679	9.71461	840.214	1.01881	1.02792	1.30833	1.00894	1.28417	1.27278	6.92096	0
A830021G05Rik	8.31376	8.13917	8.74267	8.50331	8.42473	343.633	8.48329	8.42259	8.24241	8.56605	8.42859	344.554	8.67007	8.55987	8.77671	8.53373	8.6351	397.578	8.14157	8.38556	8.19332	8.21596	8.2341	301.101	1.00268	1.15699	1.14126	1.15389	1.14431	1.32042	6.91954	0
LOC100045981	12.4915	12.2168	12.6165	12.6369	12.4904	5754.23	12.7347	12.626	12.7327	12.742	12.7088	6694.9	12.6672	12.5793	12.6354	12.5653	12.6118	6259.39	12.347	12.3001	12.3725	12.3585	12.3445	5200.85	1.16347	1.08779	1.1064	1.06958	1.28727	1.20353	6.91804	0
6430407L02Rik	8.70764	9.02457	8.78191	8.80241	8.82913	454.814	8.95444	8.90497	9.0365	8.96463	8.96514	499.775	8.86668	8.82488	8.65944	8.96966	8.83016	455.139	8.57617	8.59855	8.60682	8.48155	8.56577	378.926	1.09886	1.00072	1.20027	1.09807	1.31893	1.20113	6.91797	0
LOC382153	7.8909	7.94748	7.9927	8.03128	7.96559	249.967	8.16631	8.25282	8.15781	8.32006	8.22425	299.052	7.82596	7.96732	7.79143	8.09688	7.9204	242.258	7.89289	7.55834	8.03102	7.87546	7.83942	229.035	1.19637	1.03182	1.09139	1.23444	1.3057	1.05773	6.91745	0
2610017I09Rik	9.26906	9.24642	9.44895	9.32824	9.32317	640.549	9.48182	9.29029	9.65939	9.26858	9.42502	687.407	9.57757	9.66626	9.48842	9.63821	9.59261	772.083	9.2781	9.38331	9.28987	8.94098	9.22306	597.612	1.07315	1.20535	1.07185	1.12318	1.15026	1.29195	6.91574	0
LOC100045950	7.8645	7.81232	7.72394	7.96238	7.84078	229.251	7.9634	7.94681	8.10609	7.82588	7.96055	249.094	7.72168	7.72732	7.74196	7.72637	7.72933	212.207	8.04173	8.22164	8.01714	8.08878	8.09232	272.918	1.08656	1.08032	1.19048	1.17382	1.09564	1.28609	6.91291	0
Gtpbp2	10.1024	10.0871	10.0925	9.98534	10.0668	1072.56	10.4263	10.3098	10.3883	10.4334	10.3894	1341.32	10.0458	10.0712	10.2133	10.0485	10.0947	1093.47	9.89346	10.0141	10.0411	10.0672	10.004	1026.82	1.25058	1.0195	1.04455	1.22666	1.30629	1.06491	6.9125	0
Epha3	9.59037	9.6235	10.0237	9.90496	9.78564	882.612	9.57034	9.46853	9.58862	9.6071	9.55865	754.119	10.0033	9.93549	9.84318	9.91126	9.92332	970.994	9.94489	9.9494	9.85959	9.78515	9.88476	945.385	1.17039	1.10014	1.07112	1.28759	1.25363	1.02709	6.90995	0
4930431B09Rik	9.22069	9.39331	8.57343	9.06936	9.0642	535.298	9.07647	9.03374	9.01096	8.98723	9.0271	521.708	9.10105	9.21387	9.68035	9.05904	9.26358	614.631	9.43922	9.33372	9.32874	9.34021	9.36047	657.329	1.02605	1.1482	1.22797	1.17811	1.25996	1.06947	6.90976	0
Pold1	10.4424	10.4257	10.6197	10.5962	10.521	1469.38	10.7248	10.7266	10.7752	10.7826	10.7523	1724.92	10.4895	10.2859	10.4798	10.3931	10.4121	1362.52	10.3486	10.4347	10.5037	10.2811	10.392	1343.72	1.17391	1.07842	1.09351	1.26598	1.28369	1.01399	6.90951	0
Endogl1	8.30451	8.18048	8.26823	8.3435	8.27418	309.582	8.20062	8.36213	8.40153	8.34712	8.32785	321.316	8.27838	8.36618	8.27473	8.45803	8.34433	325.008	7.98057	7.96506	8.0121	7.92729	7.97126	250.95	1.0379	1.04983	1.23364	1.01149	1.2804	1.29511	6.90837	0
Epb4.1l4b	7.87205	7.99547	7.8734	7.83373	7.89366	237.81	8.11593	8.0824	7.89538	8.10762	8.05033	265.089	7.80836	7.83359	7.68332	7.93355	7.8147	225.144	8.09093	8.22773	8.13492	8.19757	8.16279	286.578	1.11471	1.05626	1.20507	1.17742	1.08107	1.27287	6.9074	0
Gp38	11.7073	11.5582	11.9063	11.7965	11.7421	3425.45	11.929	11.7794	11.8025	11.7416	11.8131	3598.36	11.4895	11.4857	11.5425	11.4763	11.4985	2893.26	11.8637	11.7553	11.9647	11.9008	11.8711	3745.89	1.05048	1.18394	1.09355	1.2437	1.041	1.2947	6.90737	0
Scara5	8.4727	8.32982	8.23444	8.32737	8.34108	324.277	8.44711	8.30865	8.42187	8.53502	8.42816	344.453	8.28193	8.19764	8.55005	8.33404	8.34091	324.239	8.75653	8.87805	8.40457	8.77517	8.70358	416.906	1.06222	1.00012	1.28565	1.06234	1.21034	1.2858	6.90647	0
Sdpr	9.36075	9.52641	9.43272	9.45084	9.44268	695.873	9.35007	9.24274	9.28692	9.19172	9.26786	616.46	8.93025	8.99481	9.43886	9.048	9.10298	549.882	9.36597	9.51501	9.42408	9.44366	9.43718	693.225	1.12882	1.26549	1.00382	1.12108	1.12453	1.26068	6.90442	0
C430014K22Rik	8.36963	8.77291	8.88721	8.76266	8.6981	415.326	9.01972	8.72266	8.66239	8.65644	8.7653	435.129	8.86889	8.834	8.9125	8.85412	8.86738	467.031	8.66295	8.53492	8.41333	8.35809	8.49232	360.118	1.04768	1.12449	1.15331	1.07332	1.2083	1.29689	6.90398	0
Wrn	8.36711	8.44206	8.23397	8.18268	8.30646	316.586	7.90229	8.19365	8.15111	8.12134	8.0921	272.876	8.5096	8.2804	8.45856	8.48419	8.43319	345.655	8.04533	8.13153	8.12515	8.24226	8.13607	281.32	1.16019	1.09182	1.12536	1.26671	1.03095	1.22869	6.90371	0
Eif3s1	7.38382	8.09645	7.75644	7.79698	7.75842	216.53	7.45051	7.52132	7.39705	7.38963	7.43963	173.6	7.63645	7.61144	7.85494	7.57762	7.67011	203.673	8.06799	7.77009	7.74349	7.63888	7.80511	223.652	1.24729	1.06313	1.03289	1.17323	1.28831	1.09809	6.90294	0
Mrpl47	9.09902	9.08112	9.07413	9.20365	9.11448	554.283	8.96827	8.96798	9.05912	8.95134	8.98668	507.293	9.40193	9.34017	9.25182	9.24252	9.30911	634.339	9.36855	9.35262	9.34858	9.20045	9.31755	638.06	1.09263	1.14443	1.15114	1.25044	1.25777	1.00587	6.90228	0
Rbm8a	9.83623	9.78068	10.0431	9.88533	9.88634	946.423	9.90768	9.87174	9.94368	9.91925	9.91059	962.464	10.2625	10.251	10.2073	10.0764	10.1993	1175.72	10.3255	10.2703	10.1268	9.89642	10.1548	1139.95	1.01695	1.24227	1.20449	1.22157	1.18441	1.03137	6.90106	0
A130084F23Rik	6.7534	6.94972	7.01184	6.88673	6.90042	119.463	7.23863	7.04678	7.00933	7.08284	7.09439	136.655	6.79562	6.89244	6.49341	6.76714	6.73715	106.68	6.89795	6.72551	6.72652	6.79173	6.78543	110.31	1.14391	1.11983	1.08297	1.28098	1.23882	1.03403	6.90053	0
9630044E13Rik	7.8899	8.07052	7.9172	7.91211	7.94743	246.84	8.31798	8.28945	8.05169	8.3632	8.25558	305.617	8.27085	8.15878	8.15959	8.39869	8.24698	303.799	8.0087	7.91855	8.04395	7.99829	7.99237	254.65	1.23812	1.23075	1.03164	1.00598	1.20014	1.19301	6.89964	0
Rpap1	8.71822	8.74413	8.76752	8.54151	8.69284	413.816	8.71584	8.51338	8.65886	8.55974	8.61195	391.252	8.37988	8.40191	8.17162	8.33694	8.32259	320.146	8.61116	8.72103	8.7083	8.62856	8.66726	406.543	1.05767	1.29258	1.01789	1.2221	1.03908	1.26987	6.8992	0
Paqr9	7.96623	8.12009	7.95113	8.00024	8.00942	257.678	7.65168	7.72809	7.90062	7.69835	7.74468	214.478	7.70756	7.75669	7.65514	7.6558	7.6938	207.045	8.13653	7.88361	7.89764	8.00084	7.97965	252.415	1.20142	1.24455	1.02085	1.0359	1.17688	1.21913	6.89874	0
LOC672474	10.6299	10.4751	10.6393	10.6466	10.5977	1549.64	10.8804	10.7797	11.0394	10.6804	10.845	1839.37	10.5062	10.4412	10.4574	10.4861	10.4728	1421.07	10.4959	10.5373	10.6108	10.5138	10.5394	1488.3	1.18696	1.09048	1.04122	1.29435	1.23589	1.04731	6.8962	0
Stxbp2	9.44618	9.33824	9.35372	9.29224	9.3576	656.02	9.31226	9.3537	9.30157	9.23927	9.3017	631.09	8.98922	8.96008	9.08174	8.98962	9.00516	513.836	9.10372	9.11247	9.23218	9.25111	9.17487	577.978	1.0395	1.27671	1.13503	1.22819	1.09189	1.12483	6.89616	0
Cdkn3	9.1007	8.94761	8.95	9.04928	9.0119	516.24	9.29949	9.28982	9.36401	9.20615	9.28987	625.935	9.03391	9.10259	9.18331	8.99956	9.07984	541.135	8.94697	8.92484	8.9233	8.87919	8.91857	483.903	1.21249	1.04822	1.06683	1.15671	1.29351	1.11827	6.89603	0
LOC100044221	7.68269	7.62978	7.30658	7.9657	7.64619	200.323	7.05535	7.732	7.56557	7.66524	7.50454	181.59	7.53278	7.45896	7.71117	7.49916	7.55052	187.47	7.85801	7.8794	7.76859	7.95056	7.86414	232.992	1.10316	1.06856	1.16308	1.03238	1.28307	1.24282	6.89309	0
9630025H16Rik	9.85647	9.79301	9.68474	9.79339	9.7819	880.333	9.52083	9.46539	9.59154	9.54151	9.52982	739.2	9.56783	9.64544	9.62194	9.60248	9.60942	781.13	9.54346	9.45799	9.28849	9.36837	9.41458	682.449	1.19093	1.127	1.28996	1.05672	1.08316	1.1446	6.89237	0
A230057M07Rik	9.36031	9.18041	9.426	9.38758	9.33857	647.427	9.30626	9.10241	9.20832	9.23894	9.21398	593.861	9.15064	9.0865	8.98041	9.27494	9.12312	557.614	9.01067	8.92173	8.9854	8.98318	8.97524	503.289	1.0902	1.16107	1.28639	1.065	1.17996	1.10794	6.89056	0
Xbp1	12.2373	12.2455	12.2294	12.2238	12.234	4817.3	12.1138	11.8974	11.9983	12.0872	12.0242	4165.21	11.9338	11.9376	12.0275	11.6981	11.8993	3819.72	12.2313	12.1522	12.1615	12.2371	12.1955	4690.48	1.15656	1.26116	1.02704	1.09045	1.12611	1.22796	6.88928	0
Clns1a	10.4406	10.3198	10.3348	10.3225	10.3544	1309.17	10.6407	10.6701	10.6313	10.6625	10.6512	1608.12	10.6065	10.71	10.7467	10.684	10.6868	1648.32	10.7937	10.5427	10.7597	10.8107	10.7267	1694.59	1.22835	1.25906	1.2944	1.025	1.05377	1.02807	6.88864	0
4930518I15Rik	8.1749	8.43075	8.31366	8.11328	8.25815	306.161	8.38422	8.34774	8.31686	8.25912	8.32698	321.123	8.5262	8.69066	8.70953	8.63772	8.64103	399.217	8.37124	8.30989	8.36685	8.26067	8.32716	321.164	1.04887	1.30394	1.049	1.24319	1.00013	1.24303	6.88816	0
LOC100043313	9.16033	9.23366	9.07516	9.14075	9.15247	569.074	9.00721	9.02779	8.95282	9.09744	9.02131	519.62	9.08351	8.98392	8.96717	8.96792	9.00063	512.223	9.37716	9.22461	9.42193	9.36154	9.34631	650.908	1.09517	1.11099	1.1438	1.01444	1.25266	1.27075	6.88782	0
LOC677317	9.03687	8.705	8.9903	8.83608	8.89206	475.092	9.15652	8.88112	8.98502	8.90547	8.98203	505.663	8.7851	8.693	8.49214	8.49613	8.61659	392.512	8.93039	9.1283	8.93422	8.81084	8.95094	494.881	1.06435	1.21039	1.04165	1.28827	1.02179	1.2608	6.88725	0
Tfpi	7.37756	7.49745	7.61363	7.41798	7.47665	178.114	7.17595	7.36358	7.31176	7.3347	7.2965	157.204	7.43704	7.28656	7.05448	7.36652	7.28615	156.081	7.72124	7.59458	7.64461	7.50294	7.61584	196.154	1.13301	1.14116	1.10128	1.0072	1.24776	1.25675	6.88716	0
Sft2d3	7.77848	7.6644	7.99798	7.63454	7.76885	218.101	7.91279	7.83319	7.81587	7.79459	7.83911	228.985	7.8773	7.95032	8.06361	7.87033	7.94039	245.638	7.55861	7.6559	7.51125	7.56672	7.57312	190.43	1.04991	1.12626	1.14531	1.07273	1.20246	1.28991	6.88657	0
8030404L10Rik	7.99657	8.23588	8.24003	8.28628	8.18969	291.972	8.45763	8.31475	8.22384	8.38342	8.34491	325.138	8.54219	8.46223	8.59387	8.51151	8.52745	368.993	8.30016	8.0668	8.15516	8.26097	8.19578	293.207	1.11359	1.26379	1.00423	1.13488	1.1089	1.25847	6.88387	0
Trib3	7.38701	7.59949	7.11844	7.33565	7.36015	164.295	7.46682	7.6754	7.53428	7.59507	7.56789	189.742	7.44493	7.35462	7.4829	7.44552	7.43199	172.685	7.74759	7.3277	8.01812	7.72641	7.70496	208.652	1.15488	1.05106	1.26998	1.09878	1.09967	1.20829	6.88265	0
Gstt3	8.62737	8.43821	8.35449	8.22076	8.41021	340.193	8.14572	8.49139	8.16733	8.39218	8.29916	314.988	8.42175	8.2632	8.11624	8.49619	8.32434	320.536	8.704	8.65499	8.65476	8.60563	8.65484	403.058	1.08002	1.06132	1.18479	1.01761	1.2796	1.25745	6.88079	0
4933403G14Rik	8.15504	8.32328	8.48621	8.37413	8.33467	322.838	8.50976	8.64856	8.6687	8.68063	8.62691	395.329	8.8278	8.73975	8.45087	8.75169	8.69253	413.725	8.56377	8.54672	8.56257	8.48239	8.53887	371.924	1.22454	1.28153	1.15205	1.04653	1.06293	1.11239	6.87997	0
Atf4	11.3632	11.1849	11.1091	11.2295	11.2216	2388.1	11.437	11.3578	11.382	11.2492	11.3565	2622.07	11.0334	11.0403	11.015	10.9505	11.0098	2061.96	11.1256	11.1009	11.1452	11.0052	11.0942	2186.21	1.09797	1.15817	1.09234	1.27164	1.19936	1.06026	6.87976	0
Itih3	8.78061	9.08821	8.60834	8.74817	8.80633	447.683	8.36773	8.42896	8.43246	8.54922	8.44459	348.398	8.62751	8.65696	8.88318	8.61151	8.69479	414.374	8.92289	8.75449	8.70395	8.66616	8.76188	434.098	1.28497	1.08038	1.0313	1.18937	1.24598	1.0476	6.8796	0
Rgn	6.99796	7.01145	6.57084	7.01375	6.8985	119.304	6.40536	6.75218	6.6705	6.72818	6.63906	99.668	6.88758	6.56336	7.35942	6.79464	6.90125	119.532	7.03412	7.31545	6.77769	6.96039	7.02191	129.959	1.19701	1.00191	1.08931	1.1993	1.30392	1.08724	6.87869	0
Hnrpc	11.0516	11.0747	11.0724	11.0791	11.0695	2149.01	10.8126	10.6217	10.8119	10.7606	10.7517	1724.17	11.1337	11.1392	11.1477	11.0769	11.1244	2232.39	11.1419	11.1665	11.1842	10.848	11.0852	2172.52	1.2464	1.0388	1.01094	1.29476	1.26004	1.02756	6.87849	0
Ppat	9.04537	9.04781	9.0038	8.99563	9.02315	520.283	8.64976	8.61511	8.78932	8.66536	8.67989	410.116	8.78884	8.80779	8.77684	8.73669	8.77754	438.836	9.00724	8.89419	8.9355	8.81751	8.91361	482.242	1.26862	1.1856	1.07888	1.07003	1.17587	1.09891	6.87791	0
Lgals1	12.6592	12.6222	12.5806	12.5863	12.6121	6260.45	12.4889	12.3534	12.3637	12.247	12.3632	5268.73	12.3502	12.3009	12.324	12.1424	12.2794	4971.25	12.5135	12.5881	12.5615	12.4526	12.5289	5909.99	1.18823	1.25933	1.0593	1.05984	1.12171	1.18883	6.87724	0
Prim2	8.51486	8.65982	8.59972	8.48367	8.56452	378.597	8.64627	8.63758	8.6189	8.58544	8.62205	393.999	8.30543	8.25266	8.18725	8.27451	8.25496	305.486	8.60054	8.53105	8.69527	8.55762	8.59612	386.981	1.04068	1.23933	1.02215	1.28974	1.01813	1.26677	6.8768	0
A130001G05Rik	7.86479	8.11245	7.71877	7.97409	7.91753	241.776	8.32821	8.07095	8.12795	8.11421	8.16033	286.091	8.03248	7.97582	7.75684	7.962	7.93178	244.177	7.79811	7.68979	7.83013	7.80354	7.78039	219.852	1.18329	1.00993	1.09972	1.17165	1.30129	1.11064	6.87652	0
Syt16	9.16365	9.20627	9.13977	9.21725	9.18173	580.733	9.23794	9.17034	9.21288	9.15563	9.1942	585.773	9.0143	9.04909	8.65259	9.00624	8.93055	487.938	9.43725	9.22558	9.23186	9.34218	9.30922	634.386	1.00868	1.19018	1.09239	1.20051	1.08299	1.30014	6.87488	0
Armc6	9.12465	8.84342	9.04227	9.12272	9.03327	523.943	8.70693	8.60793	8.7952	8.62739	8.68436	411.39	8.91083	9.02339	8.73062	8.84356	8.8771	470.19	8.94936	9.10365	9.00776	8.86025	8.98026	505.04	1.27359	1.11432	1.03743	1.14293	1.22764	1.07412	6.87004	0
Mtdh	10.5409	10.6274	10.522	10.5634	10.5634	1513.23	10.5824	10.3999	10.4562	10.4772	10.4789	1427.17	10.1607	10.2583	10.2768	10.1019	10.1994	1175.81	10.5182	10.3674	10.388	10.4226	10.424	1373.88	1.0603	1.28697	1.10143	1.21377	1.03879	1.16845	6.86972	0
Spon2	9.88634	9.82137	9.88362	9.83725	9.85714	927.462	9.75274	9.45098	9.54335	9.72056	9.61691	785.195	9.87913	9.6924	9.89661	9.88456	9.83818	915.347	9.44487	9.54517	9.56705	9.63731	9.5486	748.885	1.18119	1.01324	1.23846	1.16576	1.04849	1.22228	6.8694	0
Pafah1b3	10.0231	9.88998	9.98876	10.0612	9.99076	1017.46	9.94836	10.059	10.1285	9.94213	10.0195	1037.94	10.1205	10.1997	10.1527	10.211	10.171	1152.83	10.2272	10.231	10.437	10.3972	10.3231	1281.05	1.02013	1.13305	1.25906	1.11069	1.23422	1.11122	6.86837	0
Zfp236	8.61979	8.82985	8.75251	8.71058	8.72818	424.077	8.67093	8.64	8.66505	8.7522	8.68205	410.73	8.51777	8.4936	8.20096	8.48492	8.42432	343.536	8.83758	8.71419	8.81561	8.78212	8.78737	441.838	1.0325	1.23445	1.04188	1.1956	1.07574	1.28615	6.86631	0
E330018D03Rik	8.96073	9.04407	8.9398	8.82235	8.94174	491.735	9.10822	9.03413	8.98515	9.01985	9.03684	525.242	8.91719	8.93722	8.99199	8.83296	8.91984	484.328	8.65323	8.55612	8.7589	8.69425	8.66562	406.081	1.06814	1.01529	1.21093	1.08448	1.29344	1.19269	6.86497	0
Pparbp	7.23284	7.38777	7.47619	7.31681	7.3534	163.529	7.33268	6.88506	6.83837	6.93248	6.99715	127.747	7.13872	7.30222	7.40406	7.15343	7.24961	152.177	7.26596	7.05922	7.11684	7.2422	7.17105	144.113	1.2801	1.0746	1.13473	1.19124	1.12811	1.05596	6.86473	0
Hist1h2bj	9.25221	9.10112	9.31572	9.31526	9.24608	607.222	9.24791	9.24481	9.1622	9.23736	9.22307	597.614	8.94455	9.06376	8.92941	8.9221	8.96496	499.713	8.88667	8.94024	8.96052	9.02828	8.95393	495.908	1.01608	1.21514	1.22446	1.19591	1.20509	1.00767	6.86436	0
Cox6b2	8.22737	7.96117	8.24629	8.21051	8.16133	286.29	8.21607	8.29136	8.3329	8.0583	8.22465	299.135	8.03332	7.781	8.05073	7.81269	7.91944	242.096	8.3018	8.43465	8.27509	8.09554	8.27677	310.139	1.04487	1.18255	1.0833	1.2356	1.03678	1.28106	6.86416	0
1100001E04Rik	7.30211	7.0707	7.14547	7.24529	7.19089	146.108	6.54511	7.00576	7.02461	6.96793	6.88585	118.263	7.36918	7.16167	7.19083	7.24865	7.24258	151.438	7.13939	7.37958	7.31036	7.11735	7.23667	150.818	1.23545	1.03648	1.03224	1.28052	1.27528	1.00411	6.86409	0
LOC624662	11.5645	11.4789	11.4783	11.4367	11.4896	2875.47	11.1416	11.2068	11.2555	11.1657	11.1924	2340.17	11.216	11.1311	11.2468	11.1572	11.1878	2332.71	11.357	11.4512	11.4874	11.4	11.4239	2747.5	1.22875	1.23268	1.04658	1.0032	1.17406	1.17782	6.86307	0
Kel	10.6208	10.6961	10.2536	10.4839	10.5136	1461.86	10.562	10.7624	10.6815	10.6193	10.6563	1613.86	10.3821	10.5068	10.8482	10.2884	10.5064	1454.6	10.4202	10.2568	10.189	10.2543	10.2801	1243.39	1.10398	1.00499	1.1757	1.10949	1.29795	1.16986	6.86197	0
Mif4gd	8.60113	8.57124	8.43108	8.52741	8.53271	370.342	8.44835	8.55576	8.61787	8.45292	8.51872	366.768	8.38405	8.33598	8.3526	8.2572	8.33246	322.344	8.26627	8.22628	8.1765	8.19123	8.21507	297.155	1.00975	1.1489	1.24629	1.13781	1.23426	1.08477	6.86178	0
Ankrd1	8.19902	8.00134	8.23407	8.14205	8.14412	282.895	8.34327	8.10683	8.00502	8.4508	8.22648	299.514	8.35521	8.29517	8.36694	8.31071	8.33201	322.243	7.90696	7.9677	8.04972	7.98795	7.97808	252.14	1.05875	1.13909	1.12197	1.07589	1.18789	1.27803	6.86162	0
Atp10a	7.74509	7.76084	7.78434	7.46404	7.68858	206.297	7.74784	7.66772	7.72719	7.78214	7.73122	212.486	7.44106	7.39326	7.0994	7.52625	7.36499	164.848	7.57668	7.64181	7.62959	7.83612	7.67105	203.806	1.03	1.25144	1.01222	1.28898	1.04259	1.23632	6.86156	0
Ahdc1	9.85108	10.0348	10.4199	10.5002	10.2015	1177.48	9.9781	9.91441	9.96978	9.82249	9.9212	969.567	10.0174	10.1354	10.0193	9.83873	10.0027	1025.93	10.3404	10.2658	10.2136	10.1199	10.2349	1205.07	1.21444	1.14771	1.02344	1.05813	1.2429	1.17461	6.86124	0
Abhd4	8.27661	8.12142	8.27496	8.07372	8.18668	291.364	8.52268	8.56106	8.4908	8.52921	8.52594	368.606	8.06076	8.1951	8.18704	8.24619	8.17227	288.469	8.22252	8.13381	8.33835	8.28537	8.24501	303.387	1.26511	1.01004	1.04126	1.2778	1.21497	1.05171	6.86089	0
2810021J22Rik	7.78057	7.57579	7.72088	7.704	7.69531	207.262	7.28036	7.54216	7.72857	7.54828	7.52484	184.163	7.74026	7.83339	8.02682	7.77872	7.8448	229.89	7.51649	7.55928	7.50591	7.51048	7.52304	183.933	1.12542	1.10918	1.12683	1.24829	1.00125	1.24985	6.86083	0
Gldc	10.1744	10.164	10.1408	10.2506	10.1824	1162.04	10.0856	10.1809	10.1947	10.1066	10.142	1129.88	10.5129	10.5351	10.4946	10.4463	10.4972	1445.37	10.3797	10.0709	10.2355	10.2859	10.243	1211.87	1.02846	1.24383	1.04289	1.27922	1.07257	1.19268	6.85964	0
BC053749	8.12624	8.70463	8.25673	8.18224	8.31746	319.01	8.24732	8.27605	8.10651	8.26869	8.22464	299.133	8.25823	8.38052	8.64362	8.30762	8.3975	337.208	7.99044	8.06921	8.09073	8.04371	8.04852	264.757	1.06645	1.05705	1.20492	1.12729	1.12984	1.27365	6.8592	0
B430007K19Rik	8.73527	8.70483	8.46495	8.35001	8.56377	378.399	8.6406	8.83368	8.46605	8.93359	8.71848	421.235	8.604	8.75213	8.61441	8.60081	8.64284	399.718	8.64764	8.2228	8.31375	8.28003	8.36606	329.939	1.1132	1.05634	1.14688	1.05383	1.27671	1.21149	6.85845	0
Kera	8.5952	8.12749	7.98119	8.09705	8.20023	294.114	8.30332	8.01596	7.97382	7.96929	8.0656	267.909	8.24091	8.09712	8.22605	8.05097	8.15376	284.792	8.4776	8.68411	8.22547	8.32229	8.42737	344.263	1.09781	1.03273	1.17051	1.06302	1.285	1.20882	6.8579	0
Atg4d	7.50763	7.89078	7.61324	7.51534	7.63175	198.329	7.40455	7.35791	7.49648	7.30852	7.39186	167.947	7.31635	7.40285	7.39435	7.37458	7.37203	165.654	7.64352	7.6415	7.69282	7.6952	7.66826	203.412	1.1809	1.19724	1.02563	1.01384	1.21117	1.22793	6.85671	0
Msi2h	7.95632	7.99407	8.11082	8.09036	8.03789	262.813	8.32589	8.21844	8.15199	8.26132	8.23941	302.211	8.11732	8.19437	8.24331	8.20494	8.18999	292.033	7.97484	7.96254	7.83914	7.86896	7.91137	240.746	1.14991	1.11118	1.09166	1.03485	1.25531	1.21303	6.85594	0
Ltbp4	8.36196	8.53515	8.48074	8.35045	8.43207	345.388	8.08769	8.19899	8.10431	8.3258	8.1792	289.857	8.32928	8.24985	8.31055	8.25614	8.28645	312.228	8.41047	8.49081	8.47575	8.66319	8.51005	364.57	1.19158	1.10621	1.05554	1.07718	1.25776	1.16764	6.8559	0
Sfxn4	8.6914	8.38293	8.59403	8.57714	8.56138	377.773	8.53125	8.6395	8.6716	8.63463	8.61924	393.234	8.40307	8.11209	8.2022	8.30176	8.25478	305.447	8.62462	8.52644	8.54119	8.61412	8.57659	381.779	1.04093	1.23679	1.0106	1.2874	1.03	1.2499	6.85562	0
D630041K24Rik	7.00929	7.21939	7.42016	7.18071	7.20738	147.788	6.85956	6.87472	6.86127	6.87937	6.86873	116.868	6.89653	6.85117	7.05315	6.89699	6.92446	121.47	7.03165	7.18706	6.91151	7.03606	7.04157	131.742	1.26458	1.21666	1.1218	1.03938	1.12727	1.08456	6.85425	0
Prdx2	12.5179	12.382	12.2238	12.31	12.3584	5251.05	12.5857	12.5356	12.6256	12.516	12.5658	6062.74	12.1906	12.1721	12.4734	12.2068	12.2607	4907.38	12.5697	12.5203	12.5721	12.6052	12.5668	6067.24	1.15458	1.07003	1.15543	1.23543	1.00074	1.23635	6.85257	0
Aste1	8.29435	7.96565	8.12187	8.11612	8.1245	279.073	8.41292	8.31193	8.20938	8.26844	8.30067	315.319	7.83037	7.82062	8.34069	7.88255	7.96856	250.481	7.85803	8.06376	7.98112	8.07336	7.99407	254.95	1.12988	1.11415	1.09462	1.25885	1.23679	1.01784	6.85213	0
Adamts7	8.49866	8.4524	8.49238	8.54495	8.49709	361.31	8.22973	8.48293	8.39712	8.54136	8.41278	340.801	8.73568	8.80596	8.76486	8.6079	8.7286	424.2	8.51988	8.66115	8.82529	8.70266	8.67725	409.365	1.06018	1.17406	1.133	1.24472	1.20119	1.03624	6.84938	0
2310002B06Rik	9.38152	9.33146	9.31224	9.33982	9.34126	648.633	9.00669	9.07792	9.05218	9.14429	9.07027	537.555	9.31157	9.37353	9.35241	9.4039	9.36035	657.275	9.47829	9.31436	9.49325	9.45093	9.43421	691.798	1.20664	1.01332	1.06655	1.22271	1.28694	1.05253	6.84868	0
6530415H11Rik	9.33307	9.48797	9.21943	9.16633	9.3017	631.089	9.58306	9.44462	9.51253	9.4156	9.48895	718.554	9.25968	9.26584	9.6586	9.49599	9.42003	685.032	9.16389	9.45663	9.02093	8.96806	9.15238	569.036	1.13859	1.08548	1.10905	1.04894	1.26276	1.20385	6.84866	0
6720469N11Rik	11.5721	11.5686	11.664	11.5841	11.5972	3098.13	11.5059	11.4711	11.5046	11.6012	11.5207	2938.18	11.2208	11.2452	11.3311	11.1565	11.2384	2416.02	11.4673	11.6428	11.4776	11.6071	11.5487	2995.71	1.05444	1.28233	1.03419	1.21612	1.01958	1.23994	6.8466	0
Slc15a4	8.3761	8.5572	8.42862	8.38158	8.43588	346.299	7.86652	8.27222	8.01518	8.21793	8.09296	273.039	8.47467	8.45629	8.33581	8.40675	8.41838	342.125	8.44221	8.34201	8.43627	8.57635	8.44921	349.515	1.26832	1.0122	1.00928	1.25303	1.28009	1.0216	6.84453	0
Klf7	9.7384	9.84054	9.95442	9.97051	9.87597	939.642	10.2558	10.1936	10.238	10.2643	10.2379	1207.58	9.96101	9.99764	9.98233	10.0291	9.99253	1018.71	10.0429	9.94537	9.90843	9.97215	9.96721	1000.99	1.28515	1.08415	1.06529	1.1854	1.20639	1.0177	6.84408	0
2810026P18Rik	10.0794	10.1449	10.0267	10.1473	10.0996	1097.17	9.99205	9.95733	10.0523	10.0751	10.0192	1037.71	10.0501	9.94985	10.1095	10.0867	10.049	1059.4	9.80698	9.7406	9.70438	9.71744	9.74235	856.524	1.0573	1.03565	1.28095	1.0209	1.21154	1.23686	6.8432	0
Mrpl14	10.5419	10.519	10.6132	10.6228	10.5742	1524.59	10.2679	10.2331	10.3291	10.3284	10.2896	1251.65	10.3705	10.3148	10.2519	10.2698	10.3017	1262.22	10.5824	10.5119	10.5332	10.5924	10.555	1504.4	1.21807	1.20786	1.01342	1.00845	1.20194	1.19187	6.84161	0
Ostm1	10.0838	10.1958	9.97967	9.93149	10.0477	1058.41	9.94756	9.86449	9.84749	9.91559	9.89378	951.317	9.72557	9.72427	9.69965	9.73375	9.72081	843.83	10.0953	10.0044	9.9597	10.0461	10.0264	1042.88	1.11257	1.25429	1.01489	1.12738	1.09625	1.23589	6.84128	0
Ddx26b	9.78707	9.78172	9.76294	9.79293	9.78117	879.882	9.75403	9.51208	9.85341	9.98255	9.77552	876.446	9.72944	9.85313	9.8224	9.68811	9.77327	875.08	9.37464	9.56343	9.30372	9.45546	9.42431	687.071	1.00392	1.00549	1.28063	1.00156	1.27563	1.27364	6.84086	0
LOC100044101	8.64541	8.52789	8.62731	8.3995	8.55003	374.813	8.74163	8.65044	8.60225	8.51839	8.62818	395.676	8.45861	8.49825	8.41631	8.48538	8.46464	353.272	8.29339	8.30608	8.21723	8.3237	8.2851	311.935	1.05566	1.06098	1.20158	1.12003	1.26846	1.13252	6.83923	0
Zfp46	9.98591	10.1309	9.97789	9.89427	9.99724	1022.04	10.0169	9.95083	9.9647	9.95357	9.9715	1003.97	9.70083	9.83251	9.766	9.76458	9.76598	870.669	10.182	10.1345	10.1019	10.0917	10.1275	1118.62	1.018	1.17386	1.0945	1.1531	1.1142	1.28479	6.83845	0
Mpp3	8.70171	8.70674	8.75374	8.65913	8.70533	417.412	8.518	8.70004	8.58561	8.74689	8.63763	398.278	9.01402	8.89966	8.95715	8.97893	8.96244	498.843	8.67534	8.57073	8.60737	8.62445	8.61947	393.296	1.04804	1.19508	1.06132	1.2525	1.01267	1.26836	6.83798	0
Qtrt1	9.76774	9.57081	9.61592	9.76469	9.67979	820.177	9.9292	9.87928	9.94089	9.77941	9.8822	943.708	9.82053	10.0025	9.93095	9.78067	9.88367	944.673	9.73387	9.55143	9.6474	9.39498	9.58192	766.383	1.15061	1.15179	1.07019	1.00102	1.23138	1.23264	6.83764	0
Foxm1	8.70647	8.72574	8.7017	8.68397	8.70447	417.165	8.72362	8.98434	8.80861	8.88892	8.85137	461.88	9.05065	9.11616	9.0365	9.05185	9.06379	535.147	8.90199	8.84306	8.90244	8.88942	8.88422	472.518	1.10719	1.28282	1.13269	1.15863	1.02303	1.13254	6.8369	0
Pcdh1	7.50131	7.30453	7.57289	7.55072	7.48236	178.82	7.09159	7.56251	7.57584	7.42901	7.41474	170.631	7.75617	7.6047	7.58885	7.75097	7.67517	204.389	7.51659	7.75981	7.81492	7.79052	7.72046	210.906	1.04799	1.14299	1.17944	1.19784	1.23604	1.03189	6.83618	0
Col20a1	8.12384	7.96615	7.84202	7.85759	7.9474	246.835	8.08746	7.7516	7.73431	7.8083	7.84542	229.989	7.76777	7.78611	7.99118	7.8709	7.85399	231.359	8.27318	8.14958	8.11975	8.177	8.17988	289.993	1.07325	1.06689	1.17485	1.00596	1.2609	1.25343	6.83528	0
Sbf1	8.29506	8.46275	8.34902	8.3298	8.35916	328.365	8.43936	8.38672	8.5382	8.47061	8.45872	351.827	8.13606	8.06289	8.04203	8.228	8.11724	277.673	8.3432	8.46867	8.47437	8.4372	8.43086	345.098	1.07145	1.18256	1.05096	1.26706	1.0195	1.24282	6.83434	0
Vgll3	8.20383	8.21125	8.15814	8.51404	8.27181	309.075	8.08772	8.00396	8.01786	7.9738	8.02083	259.724	7.85149	8.03879	8.03482	7.96232	7.97186	251.054	8.20673	8.29908	8.12098	8.27336	8.22504	299.215	1.19002	1.23111	1.03295	1.03453	1.15205	1.19183	6.83249	0
Zfp101	10.1915	10.0245	10.1957	9.99927	10.1027	1099.59	10.0207	9.96017	10.0996	10.0236	10.026	1042.62	9.83444	9.75249	9.78084	9.60879	9.74414	857.587	10.0533	10.0022	10.0357	9.95809	10.0123	1032.77	1.05464	1.28219	1.0647	1.21576	1.00954	1.20427	6.8311	0
Chrnb1	9.03084	9.0182	8.89484	8.99969	8.98589	507.019	8.99044	8.96767	8.93329	9.02185	8.97831	504.36	8.88249	8.69229	8.8197	8.72137	8.77896	439.269	9.19975	9.09702	9.05428	9.22102	9.14301	565.355	1.00527	1.15423	1.11506	1.14818	1.12094	1.28704	6.83071	0
LOC100044934	7.94081	7.74418	7.72445	7.55223	7.74042	213.845	7.95805	8.02206	7.79846	8.04637	7.95624	248.351	7.86841	7.79761	7.84287	7.77103	7.81998	225.969	8.03714	7.96052	8.07449	8.18407	8.06406	267.623	1.16136	1.0567	1.25148	1.09905	1.0776	1.18433	6.83052	0
Hrsp12	8.12484	8.17392	8.05199	8.02725	8.0945	273.33	7.92463	7.95376	7.71544	7.89021	7.87101	234.105	8.18469	8.25205	8.0234	8.23813	8.17457	288.928	7.93009	7.81015	7.94228	7.93353	7.90401	239.522	1.16755	1.05707	1.14115	1.23418	1.02314	1.20627	6.82936	0
2310016C16Rik	10.6566	10.5232	10.7188	10.7887	10.6718	1631.32	10.4367	10.5084	10.601	10.4931	10.5098	1458.04	10.6002	10.4965	10.6369	10.6373	10.5927	1544.27	10.2777	10.3442	10.3047	10.4053	10.333	1289.84	1.11884	1.05637	1.26475	1.05914	1.13041	1.19726	6.82677	0
4933407L23Rik	9.0024	9.04303	9.41835	9.11437	9.14454	565.953	9.32556	8.97302	9.03087	8.9846	9.07851	540.636	8.94673	8.87335	8.94089	8.9656	8.93164	488.307	8.80098	8.83008	8.86324	8.8134	8.82693	454.119	1.04683	1.15901	1.24627	1.10716	1.19052	1.07528	6.82507	0
Soat1	8.92786	8.77591	8.87313	8.98363	8.89013	474.457	8.73798	8.47679	8.53287	8.53735	8.57125	380.367	8.6179	8.67764	8.90639	8.67301	8.71873	421.309	8.83846	8.95235	8.83024	8.81133	8.8581	464.037	1.24737	1.12615	1.02245	1.10764	1.21997	1.10142	6.825	0
A630072J24Rik	8.18281	8.47936	8.33569	8.57739	8.39381	336.349	8.57316	8.61017	8.64498	8.38089	8.5523	375.404	8.52869	8.4825	8.24421	8.43965	8.42376	343.403	8.2915	7.96353	8.21628	8.31863	8.19749	293.555	1.11612	1.02097	1.14578	1.09319	1.27882	1.16981	6.82469	0
LOC671878	11.5388	11.2098	12.0369	12.0649	11.7126	3356.12	11.9453	11.93	11.9516	11.9801	11.9517	3961.26	11.809	11.8297	11.9018	11.8888	11.8573	3710.34	12.074	12.0937	12.1455	11.8768	12.0475	4233.08	1.18031	1.10555	1.2613	1.06763	1.06862	1.14089	6.82429	0
Lxn	10.9862	10.948	11.0861	11.1854	11.0514	2122.33	10.9732	10.9117	11.188	10.907	10.995	2040.86	10.8641	10.8884	10.8768	10.988	10.9043	1916.57	11.2657	11.307	11.2496	11.1734	11.2489	2433.65	1.03992	1.10736	1.14669	1.06485	1.19246	1.26979	6.82106	0
Ctsk	9.20183	9.01636	9.14745	9.16142	9.13176	560.963	9.14044	9.02253	9.00856	9.21226	9.09595	547.209	8.80924	8.79009	8.99403	8.91339	8.87669	470.055	9.33253	9.25966	9.14224	9.17271	9.22679	599.155	1.02514	1.1934	1.06808	1.16414	1.09493	1.27465	6.82033	0
Gpsn2	11.6715	11.5685	11.6801	11.5613	11.6204	3148.3	11.9321	11.8569	11.8793	11.7167	11.8463	3682.01	11.5481	11.5754	11.6603	11.4267	11.5526	3003.95	11.8764	11.8501	11.747	11.8348	11.8271	3633.39	1.16952	1.04805	1.15408	1.22572	1.01338	1.20954	6.8203	0
Traf6	8.1655	8.05412	8.10425	8.12833	8.11305	276.867	8.35228	8.36649	8.36841	8.30107	8.34706	325.624	8.53935	8.39492	8.42372	8.39209	8.43752	346.694	8.23672	8.12405	8.29064	8.25157	8.22574	299.361	1.1761	1.25221	1.08124	1.06471	1.08773	1.15811	6.82011	0
Slu7	8.3413	8.31612	8.36233	8.2972	8.32924	321.625	8.01526	8.36052	8.40232	8.43348	8.30289	315.805	8.49445	8.34837	8.3488	8.47413	8.41644	341.665	8.66312	8.58562	8.68846	8.59884	8.63401	397.28	1.01843	1.06231	1.23523	1.08188	1.25799	1.16278	6.81861	0
Tbk1	10.9973	11.097	11.1163	11.2599	11.1176	2221.98	11.0807	10.9983	11.1081	11.1774	11.0911	2181.49	10.9682	10.9009	11.1419	10.9535	10.9911	2035.43	11.4432	11.2957	11.3567	11.2728	11.3421	2596.03	1.01856	1.09165	1.16834	1.07176	1.19003	1.27542	6.81576	0
Commd5	8.84539	9.01794	8.67602	8.89845	8.85945	464.473	8.69678	8.77316	8.59505	8.82579	8.7227	422.467	8.50736	8.55871	8.83845	8.57804	8.62064	393.615	9.11189	8.62888	8.96548	9.04378	8.93751	490.296	1.09943	1.18002	1.0556	1.0733	1.16055	1.24562	6.81452	0
7030401E22Rik	7.67927	7.49874	7.57045	7.15217	7.47516	177.929	7.4787	7.58067	7.76353	7.6306	7.61338	195.819	7.32613	7.46203	7.69646	7.45592	7.48514	179.164	7.17909	7.37125	7.22069	7.26157	7.25815	153.081	1.10055	1.00694	1.16232	1.09296	1.27919	1.17039	6.81234	0
E230020D15Rik	10.0927	10.0918	10.1789	10.1797	10.1358	1125.05	10.4126	10.263	10.2189	10.373	10.3169	1275.52	10.2205	10.349	10.0837	10.3682	10.2553	1222.25	10.0409	9.87886	10.0359	10.03	9.99642	1021.46	1.13374	1.08639	1.10141	1.04358	1.24871	1.19657	6.81041	0
Ifit2	8.50641	8.45453	8.4197	8.46906	8.46243	352.731	8.23361	8.38842	8.22804	8.41022	8.31507	318.483	8.74729	8.63637	8.50061	8.64485	8.63228	396.804	8.3153	8.34055	8.32976	8.38131	8.34173	324.422	1.10754	1.12495	1.08726	1.24592	1.01865	1.22311	6.80742	0
Slitrk5	10.0841	10.0153	10.2662	10.1395	10.1263	1117.67	10.3506	10.2394	10.2224	10.2347	10.2618	1227.72	10.0977	10.1759	10.1589	10.1759	10.1521	1137.85	9.92354	9.88825	9.91269	9.92996	9.91361	964.483	1.09847	1.01806	1.15882	1.07898	1.27293	1.17975	6.80702	0
Chd8	9.71527	9.58558	9.66838	9.56627	9.63387	794.484	9.26896	9.26377	9.25516	9.38355	9.29286	627.235	9.63574	9.65562	9.54025	9.67941	9.62776	791.122	9.5523	9.54658	9.7478	9.59833	9.61125	782.123	1.26665	1.00425	1.0158	1.26129	1.24694	1.01151	6.80643	0
Uhrf1bp1l	9.53265	9.51737	9.51157	9.62324	9.5462	747.643	9.69922	9.72965	9.79394	9.69114	9.72849	848.332	9.82874	9.9287	9.88072	9.74962	9.84695	920.929	9.56721	9.56314	9.62199	9.48412	9.55912	754.364	1.13468	1.23178	1.00899	1.08558	1.12457	1.2208	6.80639	0
Eya3	7.9316	7.94345	8.06319	7.90604	7.96107	249.185	8.08538	8.07285	8.21299	7.96841	8.08491	271.518	7.84233	7.78484	7.6603	7.76428	7.76294	217.208	7.8823	7.79365	7.82369	7.89842	7.84952	230.643	1.08963	1.14721	1.08039	1.25004	1.17722	1.06185	6.80634	0
Dad1	10.7671	10.7155	10.7844	10.6829	10.7375	1707.29	10.4932	10.5209	10.4502	10.4791	10.4858	1434.01	10.6393	10.5942	10.7451	10.6113	10.6475	1604.01	10.7739	10.7726	10.8335	10.8752	10.8138	1800.03	1.19057	1.06439	1.05432	1.11855	1.25524	1.12221	6.80528	0
2010309L07Rik	10.6437	10.7378	10.5794	10.6411	10.6505	1607.4	10.5812	10.5125	10.4632	10.5819	10.5347	1483.4	10.6407	10.767	10.8328	10.7119	10.7381	1708.03	10.4579	10.5557	10.3086	10.3509	10.4183	1368.4	1.08359	1.06261	1.17465	1.15143	1.08404	1.24819	6.8045	0
1500011B03Rik	9.10883	9.02802	8.95396	8.971	9.01545	517.513	9.18558	9.20446	9.31282	9.22187	9.23118	600.984	8.99622	8.85134	8.88969	8.93429	8.91789	483.672	9.1145	8.95024	9.2912	9.2438	9.14993	568.074	1.16129	1.06997	1.0977	1.24254	1.05793	1.1745	6.80394	0
2310014F06Rik	8.19289	8.22474	8.07079	8.18253	8.16774	287.563	8.11957	8.25019	8.14565	8.26039	8.19395	292.836	8.44321	8.4242	8.39879	8.48904	8.43881	347.004	8.04994	8.12018	8.14264	8.06472	8.09437	273.306	1.01834	1.2067	1.05217	1.18498	1.07146	1.26965	6.8033	0
Gpaa1	8.26649	8.3581	8.3493	8.25221	8.30653	316.602	8.54108	8.35565	8.12148	8.39138	8.3524	326.83	8.54564	8.37673	8.52708	8.3935	8.46074	352.318	8.06751	8.17893	8.08429	8.15005	8.12019	278.242	1.03231	1.11281	1.13787	1.07798	1.17463	1.26623	6.80183	0
2610312E17Rik	6.98837	7.03945	7.132	7.12808	7.07198	134.548	7.05931	7.21276	7.10044	7.29734	7.16746	143.755	7.05333	6.95997	6.71428	7.21367	6.98531	126.704	7.21746	7.4728	7.247	7.30419	7.31036	158.723	1.06843	1.06191	1.17967	1.13457	1.10412	1.25271	6.80142	0
B430201A12Rik	9.20513	8.79146	9.23712	9.37312	9.15171	568.772	9.34849	9.3321	9.21701	9.18324	9.27021	617.463	9.4821	9.46679	9.20505	9.45744	9.40284	676.921	9.48318	9.46757	9.45156	9.45406	9.4641	706.28	1.08561	1.19014	1.24176	1.09629	1.14384	1.04337	6.80102	0
2610002J02Rik	9.81623	9.6903	9.75346	9.79117	9.76279	868.746	9.97418	10.0477	9.83737	10.0595	9.97968	1009.68	9.645	9.628	9.81278	9.67228	9.68952	825.724	10.0416	9.86328	9.85937	10.0626	9.95673	993.744	1.16223	1.0521	1.14388	1.22278	1.01604	1.20348	6.80051	0
A930013G23Rik	7.56495	7.6201	7.80713	7.6126	7.65119	201.02	8.06216	7.91773	7.96679	8.02035	7.99176	254.541	7.75915	7.81211	7.70329	7.84072	7.77882	219.613	7.77713	7.67791	7.7314	7.77307	7.73988	213.764	1.26625	1.09249	1.0634	1.15905	1.19076	1.02736	6.79931	0
1810015C11Rik	9.71262	9.74988	9.82036	9.75218	9.75876	866.323	10.0112	9.97445	9.81729	10.0457	9.96217	997.495	10.1209	10.0452	10.0666	10.1065	10.0848	1086	9.7729	9.83134	9.90065	9.98058	9.87137	936.649	1.15141	1.25357	1.08118	1.08873	1.06496	1.15945	6.7993	0
Lars	11.1513	11.1125	11.113	11.1428	11.1299	2240.98	10.8023	10.764	10.7698	10.8049	10.7853	1764.77	10.9414	11.0241	11.0496	10.9707	10.9965	2043	11.0404	11.021	11.0107	11.0212	11.0233	2081.39	1.26985	1.09691	1.07667	1.15766	1.17942	1.01879	6.79929	0
E430026H10Rik	9.37676	9.48868	9.51533	9.3615	9.43557	692.451	9.61848	9.36278	9.23059	9.42456	9.4091	679.864	9.26735	9.35531	9.51272	9.47938	9.40369	677.318	9.22726	9.18957	8.95438	8.99887	9.09252	545.909	1.01851	1.02234	1.26844	1.00376	1.24538	1.24072	6.79915	0
LOC100045678	8.35056	8.31398	8.39815	8.19072	8.31335	318.104	8.23335	8.28287	8.17077	8.26185	8.23721	301.75	8.48508	8.46854	8.47848	8.44773	8.46995	354.577	8.0484	8.34778	8.08949	8.07468	8.14009	282.105	1.0542	1.11466	1.12761	1.17507	1.06964	1.2569	6.79807	0
BC031853	8.09386	8.00884	8.31276	8.07804	8.12337	278.855	8.31274	8.38738	8.15655	8.42462	8.32032	319.644	8.4667	8.39089	8.40041	8.44139	8.42485	343.662	8.11653	8.3718	8.02509	8.13806	8.16287	286.595	1.14627	1.2324	1.02775	1.07514	1.11532	1.19912	6.796	0
Robo1	9.87912	9.91188	9.81817	10.0037	9.90323	957.567	10.1379	10.1645	10.211	10.162	10.1689	1151.16	10.1126	10.1609	10.3528	10.0758	10.1755	1156.46	10.0549	9.83312	9.89028	9.95814	9.9341	978.278	1.20217	1.2077	1.02163	1.0046	1.17672	1.18213	6.79496	0
Epdr1	9.09173	9.11808	9.12234	9.13521	9.11684	555.191	9.13775	9.23665	9.15301	9.10994	9.15934	571.788	9.33197	9.3332	9.50366	9.36999	9.3847	668.463	9.14893	9.15804	8.97305	8.91288	9.04823	529.404	1.02989	1.20402	1.04871	1.16907	1.08006	1.26267	6.79443	0
Nenf	10.4616	10.3379	10.4705	10.4066	10.4191	1369.21	10.2848	10.0941	10.0912	10.166	10.159	1143.33	10.0617	10.2671	10.1714	10.136	10.159	1143.34	10.4101	10.4675	10.4446	10.3613	10.4209	1370.86	1.19757	1.19755	1.0012	1.00001	1.19901	1.199	6.79434	0
Bmp3	8.13564	8.1722	8.02231	7.9055	8.05891	266.67	7.90398	8.01502	7.75146	8.13366	7.95103	247.457	8.17068	7.91655	7.81154	8.06936	7.99203	254.59	8.29908	8.18443	8.28393	8.34902	8.27912	310.643	1.07764	1.04745	1.1649	1.02883	1.25534	1.22017	6.79433	0
Mrpl30	10.5131	10.4219	10.5066	10.3095	10.4378	1387.02	10.1735	10.3704	10.2775	10.2029	10.2561	1222.89	10.4897	10.3104	10.4677	10.3235	10.3979	1349.17	10.6714	10.5639	10.6541	10.4932	10.5957	1547.43	1.13422	1.02805	1.11565	1.10327	1.26539	1.14695	6.79352	0
Klhl17	10.581	10.6694	11.0269	10.7322	10.7524	1724.99	10.9242	10.783	10.9115	10.8571	10.8689	1870.16	10.6661	10.4445	10.7671	10.4162	10.5735	1523.82	10.5867	10.6348	10.5833	10.5305	10.5838	1534.77	1.08416	1.13202	1.12394	1.22728	1.21853	1.00719	6.79311	0
Sacm1l	10.1741	10.2757	10.1902	10.1496	10.1974	1174.16	10.0567	10.0683	10.1536	10.1002	10.0947	1093.47	9.81782	9.79481	9.94581	9.96901	9.88186	943.489	10.2614	10.1343	10.1152	10.2674	10.1946	1171.86	1.07379	1.24449	1.00196	1.15897	1.07168	1.24205	6.79293	0
Pigu	9.34492	9.24933	9.03415	9.24568	9.21852	595.733	9.31921	9.36996	9.20728	9.40008	9.32414	640.98	9.0447	8.97067	9.0296	9.02854	9.01838	518.563	9.18467	9.08963	9.0069	9.02567	9.07671	539.962	1.07595	1.14881	1.10329	1.23607	1.18708	1.04127	6.79247	0
Sh3pxd2b	10.0948	9.89838	9.95727	9.7998	9.93757	980.636	9.98652	10.1257	10.1139	10.0895	10.0789	1081.55	10.119	10.1156	10.1999	10.1465	10.1452	1132.45	10.3296	10.2825	10.1961	10.2638	10.268	1233.05	1.10291	1.15481	1.2574	1.04706	1.14007	1.08883	6.79109	0
Rnps1	10.7097	10.7491	10.9171	10.7352	10.7777	1755.6	10.7251	10.6981	10.7811	10.6238	10.707	1671.61	10.9726	11.0147	11.0015	10.9648	10.9884	2031.61	10.6593	10.7735	10.68	10.5378	10.6626	1620.97	1.05024	1.15722	1.08306	1.21536	1.03124	1.25333	6.79045	0
Eif1ad	9.76154	9.86369	9.85611	9.97021	9.86289	931.162	10.0563	10.0667	10.131	10.0917	10.0864	1087.23	10.1533	10.1491	10.2006	10.136	10.1598	1143.91	9.94773	9.89161	9.98704	9.85935	9.92143	969.726	1.1676	1.22847	1.04142	1.05213	1.12117	1.17962	6.79041	0
Pabpc4	11.5071	11.5841	11.5395	11.6141	11.5612	3021.87	11.411	11.3661	11.4967	11.3216	11.3989	2700.2	11.4603	11.4565	11.5321	11.4343	11.4708	2838.29	11.3521	11.2816	11.2624	11.0377	11.2334	2407.71	1.11913	1.06468	1.25508	1.05114	1.12148	1.17883	6.79033	0
Tmod3	10.0898	10.2742	10.151	10.2627	10.1944	1171.74	9.99209	9.78342	9.98978	9.94675	9.92801	974.157	9.97301	9.93084	10.0056	9.92268	9.95802	994.633	10.3677	10.2217	10.0829	10.1177	10.1975	1174.25	1.20283	1.17806	1.00214	1.02102	1.2054	1.18059	6.79005	0
Nicn1	10.3043	10.1704	10.2655	10.234	10.2435	1212.32	10.1192	9.99441	10.1034	10.0132	10.0576	1065.68	10.2913	10.3104	10.2808	10.4464	10.3322	1289.17	10.3463	10.413	10.4005	10.3516	10.3778	1330.58	1.1376	1.06339	1.09756	1.20972	1.24858	1.03213	6.78898	0
Sec11a	12.4656	12.3753	12.338	12.3379	12.3792	5327.37	12.1355	12.0191	12.0573	12.0527	12.0661	4288.12	12.2044	12.2088	12.1036	12.0704	12.1468	4534.7	12.2661	12.2828	12.234	12.27	12.2632	4915.84	1.24235	1.1748	1.08371	1.0575	1.14639	1.08405	6.78881	0
Gm784	8.26936	8.24109	8.35951	8.38896	8.31473	318.407	8.33955	8.21396	8.40747	8.22001	8.29525	314.136	8.66485	8.63019	8.46178	8.49946	8.56407	378.479	8.29765	8.35281	8.2629	7.98243	8.22395	298.989	1.01359	1.18866	1.06495	1.20482	1.05066	1.26586	6.78855	0
2810405J23Rik	8.58764	8.4645	8.5445	8.46665	8.51582	366.03	8.64487	8.60592	8.61374	8.76689	8.65786	403.901	8.36532	8.54449	8.56435	8.66992	8.53602	371.192	8.34122	8.21991	8.3175	8.38349	8.31553	318.583	1.10346	1.0141	1.14893	1.08812	1.2678	1.16513	6.78755	0
Nap1l5	8.72632	8.49413	8.36997	8.76409	8.58863	384.977	8.45157	8.56225	8.46696	8.48461	8.49135	359.874	8.59699	8.81869	8.30562	8.68981	8.60278	388.771	8.84831	8.8238	8.72027	8.94374	8.83403	456.361	1.06975	1.00986	1.18542	1.0803	1.26811	1.17386	6.7873	0
Elovl6	10.0882	9.91553	10.2575	10.197	10.1146	1108.64	10.1419	9.86585	10.0648	9.90447	9.99428	1019.95	10.1325	10.0257	10.1203	9.93299	10.0529	1062.22	9.89963	9.79309	9.77096	9.68229	9.78649	883.136	1.08696	1.0437	1.25534	1.04145	1.15491	1.20278	6.78515	0
Nupl2	8.77662	8.66496	8.95805	8.88273	8.82059	452.13	9.11419	9.1846	9.05336	9.21707	9.1423	565.077	9.03588	9.01197	8.89526	9.05512	8.99956	511.842	9.00315	8.85821	8.98287	8.82212	8.91659	483.237	1.24981	1.13207	1.0688	1.10401	1.16936	1.05919	6.78324	0
D330050B18Rik	6.92393	7.42387	7.00013	6.52348	6.96785	125.179	6.97478	7.19455	7.23978	7.18414	7.14831	141.859	6.97855	6.89937	6.6742	6.95274	6.87621	117.475	7.1589	7.24571	7.09144	7.15795	7.1635	143.36	1.13325	1.06558	1.14524	1.20756	1.01058	1.22034	6.78255	0
Psat1	12.1942	12.1339	11.8766	12.276	12.1202	4451.78	11.9467	11.8252	11.8455	11.7822	11.8499	3691.26	11.8512	11.8777	11.852	11.8159	11.8492	3689.47	12.2243	12.071	11.9855	12.0121	12.0732	4309.27	1.20603	1.20662	1.03307	1.00048	1.16743	1.16799	6.78162	0
Flt1	8.7265	8.69289	8.75971	8.78833	8.74186	428.116	8.9897	8.89474	8.93128	9.06561	8.97033	501.579	8.72932	8.58918	8.54838	8.6929	8.63994	398.917	8.67512	8.52392	8.89738	8.6984	8.6987	415.5	1.1716	1.07319	1.03036	1.25735	1.20717	1.04157	6.78124	0
Ccrl2	7.10927	7.05128	7.34453	7.15097	7.16401	143.411	6.89382	7.20159	7.18929	7.22676	7.12786	139.862	7.31678	7.39035	7.53745	7.49603	7.43515	173.063	7.26014	6.8375	7.14811	7.18049	7.10656	137.812	1.02537	1.20676	1.04063	1.23738	1.01488	1.25579	6.7808	0
Cdkn1a	7.95975	8.29877	8.16604	8.25559	8.17004	288.022	8.00794	8.08026	7.86271	8.05019	8.00027	256.049	8.07	8.14531	7.92141	8.09737	8.05852	266.598	8.26461	8.32491	8.33811	8.31428	8.31048	317.47	1.12487	1.08036	1.10224	1.0412	1.23988	1.19082	6.77938	0
B2m	11.2583	11.233	11.1867	11.2562	11.2335	2407.84	11.131	11.0301	11.139	11.1118	11.103	2199.51	10.9249	10.8116	11.0381	10.8479	10.9056	1918.33	11.1475	11.1738	11.163	11.1434	11.1569	2283.31	1.09471	1.25518	1.05454	1.14658	1.0381	1.19026	6.77937	0
Usp3	10.1391	10.0892	10.0863	10.1107	10.1063	1102.32	10.0699	10.1859	10.0435	10.0658	10.0913	1090.87	10.1627	10.2067	10.1512	10.1962	10.1792	1159.41	10.4333	10.3447	10.3653	10.4939	10.4093	1359.93	1.0105	1.05179	1.23369	1.06283	1.24664	1.17295	6.77839	0
Dck	8.3395	8.45496	8.4481	8.34946	8.398	337.327	8.29998	8.28356	8.16752	8.30277	8.26345	307.29	8.4085	8.38533	8.64464	8.22855	8.41676	341.74	8.07199	8.11581	8.25668	8.02039	8.11622	277.476	1.09775	1.01308	1.2157	1.11211	1.10745	1.2316	6.77769	0
C230075M21Rik	8.39072	8.479	8.493	8.40243	8.44129	347.601	8.74406	8.61532	8.63897	8.77894	8.69432	414.24	8.61415	8.74395	8.49231	8.68637	8.63419	397.33	8.53593	8.42595	8.29394	8.39736	8.41329	340.921	1.19171	1.14306	1.01959	1.04256	1.21506	1.16546	6.77745	0
Hhex	8.73756	8.48453	8.86136	8.52417	8.6519	402.238	8.36079	8.35894	8.29739	8.43345	8.36264	329.16	8.42321	8.39063	8.40636	8.4913	8.42788	344.385	8.62937	8.42287	8.68033	8.64641	8.59475	386.613	1.22201	1.16799	1.04041	1.04625	1.17455	1.12262	6.77384	0
Pcyt2	8.11413	8.12629	8.19527	8.09975	8.13386	280.89	8.42287	8.48598	8.34865	8.4748	8.43307	345.627	8.23736	8.1601	8.35436	8.2543	8.25153	304.76	8.1059	8.06981	8.11095	8.234	8.13017	280.171	1.23047	1.08498	1.00256	1.1341	1.23363	1.08776	6.7735	0
Ppil1	9.90207	10.01	9.8191	9.92446	9.91392	964.689	10.1216	9.9452	9.91682	10.0022	9.99645	1021.48	9.94202	10.0101	10.01	9.97732	9.98487	1013.32	9.57558	9.74972	9.70491	9.69215	9.68059	820.63	1.05887	1.05041	1.17555	1.00806	1.24475	1.2348	6.77244	0
Rnf6	9.71743	9.80031	9.72922	9.86023	9.7768	877.221	9.65428	9.53079	9.68387	9.61537	9.62108	787.469	9.65051	9.75321	9.68515	9.60888	9.67444	817.14	9.96544	9.98075	9.91144	9.86586	9.93087	976.092	1.11398	1.07353	1.11271	1.03768	1.23953	1.19452	6.77195	0
Ntn2l	9.75841	9.89101	9.90872	9.77354	9.83292	912.019	9.61829	9.44118	9.52051	9.428	9.502	725.08	9.82035	9.78086	9.82514	9.79903	9.80634	895.373	9.77001	9.90306	9.76848	9.73233	9.79347	887.417	1.25782	1.01859	1.02772	1.23486	1.22389	1.00897	6.77185	0
Dicer1	10.0521	10.0129	10.0905	10.0387	10.0485	1059.05	10.1499	10.0752	10.1034	10.0497	10.0945	1093.35	10.0644	10.0517	10.2267	10.1558	10.1247	1116.41	9.72739	9.81771	9.85584	9.80434	9.80132	892.261	1.0324	1.05417	1.18692	1.02109	1.22538	1.25121	6.77116	0
Rpl36al	12.1383	12.2633	12.1311	12.1698	12.1756	4626.23	12.0545	11.8751	11.8688	11.8749	11.9183	3870.59	11.9657	11.875	11.8201	11.9306	11.8979	3816.02	12.2137	11.989	12.1543	12.0881	12.1113	4424.39	1.19523	1.21232	1.04562	1.0143	1.14308	1.15943	6.76997	0
1810030N24Rik	9.36523	9.27019	9.23057	9.26508	9.28277	622.861	9.3921	9.4926	9.45822	9.41884	9.44044	694.793	9.44514	9.47636	9.41842	9.44873	9.44717	698.04	9.19452	9.16716	9.13624	9.13386	9.15794	571.236	1.11549	1.1207	1.09038	1.00467	1.2163	1.22198	6.76952	0
Rai3	7.21258	7.11703	7.15658	7.20818	7.17359	144.366	7.35641	7.19698	7.1329	7.19662	7.22072	149.161	6.98294	7.11663	7.51539	7.09298	7.17698	144.706	6.69897	6.93254	6.91933	6.99878	6.8874	118.39	1.03321	1.00235	1.21941	1.03078	1.25991	1.22228	6.76795	0
LOC100046775	11.2705	11.1765	11.1018	11.0781	11.1567	2283.01	10.867	10.9954	11.003	10.9335	10.9497	1977.89	10.9923	11.0785	11.1771	10.808	11.014	2067.95	11.2734	11.4047	11.1656	11.1354	11.2448	2426.65	1.15427	1.104	1.06292	1.04553	1.22689	1.17346	6.76707	0
Ina	10.4187	10.5018	10.3658	10.2819	10.392	1343.75	10.5666	10.4953	10.559	10.5241	10.5363	1485.01	10.785	10.6583	10.3726	10.7115	10.6319	1586.75	10.281	10.5534	10.1857	10.3301	10.3376	1293.96	1.10512	1.18084	1.03847	1.06851	1.14764	1.22627	6.76686	0
Hmha1	7.90473	7.52416	7.98007	7.91059	7.82989	227.526	7.84542	7.91835	7.89406	7.81865	7.86912	233.798	7.676	7.88207	7.78225	7.80892	7.78731	220.909	7.53815	7.29866	7.64093	7.70632	7.54602	186.886	1.02757	1.02995	1.21746	1.05835	1.25102	1.18205	6.76639	0
AW549877	11.4881	11.5073	11.4554	11.4017	11.4631	2823.2	11.2367	11.2547	11.2539	11.3009	11.2615	2455.07	11.5678	11.5889	11.5544	11.5152	11.5566	3012.12	11.6062	11.5953	11.453	11.621	11.5689	3037.9	1.14995	1.06691	1.07605	1.2269	1.2374	1.00856	6.76576	0
Robo3	9.47874	9.31475	9.42299	9.3275	9.38599	669.06	9.65588	9.53881	9.54954	9.40917	9.53835	743.584	9.39891	9.23373	9.60419	9.2066	9.36086	657.505	9.34099	9.24533	9.13825	9.10028	9.20621	590.671	1.11139	1.01757	1.13271	1.13092	1.25888	1.11315	6.76462	0
Pef1	9.4433	9.56298	9.39858	9.43273	9.4594	703.983	9.52896	9.59098	9.43122	9.4351	9.49656	722.355	9.23231	9.36517	9.28703	9.18483	9.26733	616.234	9.17314	9.25765	9.10513	9.34622	9.22054	596.565	1.0261	1.1424	1.18006	1.17221	1.21086	1.03297	6.76459	0
LOC269515	9.05829	8.88259	8.88437	8.8695	8.92369	485.622	9.12833	9.10088	9.17633	9.0244	9.10749	551.603	8.9691	9.0157	9.0131	8.94258	8.98512	506.747	8.81515	8.70528	8.85716	8.76861	8.78655	441.585	1.13587	1.0435	1.09972	1.08852	1.24914	1.14756	6.76432	0
Tcea3	8.23652	8.06148	7.92348	8.15445	8.09398	273.232	8.17901	8.22987	8.06703	8.3227	8.19965	293.996	7.87599	7.82611	7.87993	7.89634	7.86959	233.875	8.05255	8.00559	8.21584	8.19347	8.11686	277.6	1.07599	1.16828	1.01599	1.25706	1.05906	1.18696	6.76334	0
Pole4	9.93696	9.77358	9.79043	9.75406	9.81376	899.987	9.54932	9.61541	9.74913	9.63389	9.63694	796.173	9.62658	9.72336	9.46788	9.64458	9.6156	784.484	9.9795	9.9416	9.89515	9.76811	9.89609	952.839	1.13039	1.14723	1.05873	1.0149	1.19677	1.21461	6.76263	0
Klf3	8.47801	8.34795	8.606	8.60859	8.51014	364.592	8.53097	8.45628	8.23006	8.44218	8.41487	341.294	8.48366	8.52859	8.82697	8.21324	8.51311	365.345	8.25712	8.17467	8.15556	8.24737	8.20868	295.842	1.06826	1.00207	1.23239	1.07047	1.15364	1.23493	6.76175	0
LOC100047261	10.3247	10.1809	10.2182	10.1689	10.2232	1195.3	9.95851	10.0762	9.94069	10.0407	10.004	1026.87	9.92381	9.99389	10.064	9.9223	9.976	1007.11	10.2437	10.2136	10.2731	10.2313	10.2404	1209.67	1.16402	1.18686	1.01203	1.01962	1.17802	1.20114	6.7617	0
scl0002177.1_17	7.27457	7.67106	6.93651	6.56336	7.11137	138.273	6.86809	6.80572	6.63473	6.7941	6.77566	109.566	6.8936	6.87565	7.37542	6.88375	7.00711	128.632	7.04417	7.01358	6.983	6.9941	7.00871	128.775	1.262	1.07495	1.07375	1.17401	1.17532	1.00111	6.76115	0
Tubb2c	12.9107	12.7217	13.1598	12.9883	12.9451	7886.31	12.8862	12.7611	12.9557	12.8244	12.8569	7418.2	13.1654	13.2397	13.1092	12.9828	13.1243	8929.12	12.7363	12.9444	12.8847	12.6966	12.8155	7208.62	1.0631	1.13223	1.09401	1.20368	1.02907	1.23867	6.76077	0
A730096C04Rik	7.4135	7.19372	7.84841	7.74921	7.55121	187.56	7.69157	7.79428	7.68812	7.76024	7.73355	212.829	7.53905	7.4599	7.65255	7.71957	7.59277	193.042	7.55258	7.33269	7.3717	7.37608	7.40826	169.867	1.13472	1.02922	1.10416	1.1025	1.25292	1.13643	6.75996	0
Mtf1	7.67092	7.67816	7.5202	7.62266	7.62299	197.128	7.64114	7.87351	7.7739	7.81237	7.77523	219.067	7.72241	7.73601	7.6492	7.80701	7.72866	212.109	7.45004	7.27217	7.5208	7.64476	7.47194	177.533	1.1113	1.076	1.11037	1.03281	1.23395	1.19476	6.75918	0
Sirpa	9.98339	9.96653	9.83259	9.91799	9.92512	972.209	9.66727	9.61744	9.51588	9.69794	9.62463	789.411	9.7138	9.66668	9.74731	9.64764	9.69386	828.214	9.80563	9.83901	9.75815	9.83858	9.81034	897.858	1.23156	1.17386	1.08281	1.04915	1.13738	1.08409	6.75886	0
St7l	9.49989	9.40545	9.46613	9.49612	9.4669	707.653	9.25828	9.3125	9.29334	9.35734	9.30537	632.695	9.19729	9.01094	9.14968	9.2742	9.15803	571.269	9.38176	9.35852	9.47797	9.36272	9.39524	673.363	1.11847	1.23874	1.05092	1.10752	1.06428	1.17871	6.75865	0
Copz2	9.05047	9.03053	8.99822	8.88926	8.99212	509.211	9.0569	9.09807	8.96092	9.14679	9.06567	535.843	8.95224	8.89892	8.9068	8.9169	8.91872	483.951	9.27105	9.17103	9.14875	9.33869	9.23238	601.483	1.0523	1.0522	1.18121	1.10723	1.1225	1.24286	6.75829	0
Zfp143	9.27257	9.32519	9.49712	9.58325	9.41953	684.797	9.43354	9.25112	9.22508	9.17586	9.2714	617.973	9.32733	9.31105	9.42052	9.27417	9.33327	645.05	9.14232	9.15976	9.01911	9.08868	9.10247	549.688	1.10813	1.06162	1.24579	1.04382	1.12423	1.17349	6.75707	0
Tln2	7.93486	7.86337	7.65722	7.82168	7.81928	225.859	7.97254	7.91464	7.9471	7.90877	7.93576	244.852	7.91726	7.945	7.84685	7.89084	7.89999	238.855	7.48815	7.70458	7.67904	7.63552	7.62682	197.652	1.08409	1.05754	1.14271	1.02511	1.2388	1.20846	6.7567	0
Slc5a6	10.1598	10.1	9.91569	10.031	10.0516	1061.32	9.88231	9.92673	9.89812	9.83376	9.88523	945.693	10.0638	10.0302	9.97151	9.99642	10.0155	1035.04	10.2235	10.2378	10.2156	10.165	10.2105	1184.84	1.12226	1.02538	1.11639	1.09448	1.25288	1.14472	6.75612	0
Eif2ak1	10.0632	10.0238	9.91253	9.85069	9.96255	997.761	10.2849	10.2674	10.1352	10.1544	10.2105	1184.86	9.92364	9.88048	10.2554	9.87718	9.98418	1012.83	9.90959	9.98908	9.73439	9.90091	9.8835	944.558	1.18752	1.01511	1.05633	1.16985	1.2544	1.07228	6.75548	0
Pex11b	9.58316	9.69455	9.55766	9.62406	9.61486	784.081	9.64011	9.77894	9.72713	9.91788	9.76602	870.691	9.41857	9.38281	9.54224	9.51874	9.46559	707.011	9.37586	9.4448	9.62344	9.58014	9.50606	727.125	1.11046	1.10901	1.07833	1.23151	1.19744	1.02845	6.7552	0
C030025P15Rik	8.62305	8.69281	8.6635	8.64553	8.65622	403.444	8.58418	8.65989	8.70314	8.67636	8.65589	403.352	8.41672	8.27927	8.39289	8.46407	8.38824	335.051	8.37481	8.49268	8.46666	8.49952	8.45842	351.752	1.00023	1.20413	1.14695	1.20385	1.14669	1.04985	6.7517	0
Asah1	10.1157	10.0466	10.1703	10.0395	10.093	1092.2	10.2728	10.3214	10.3127	10.2915	10.2996	1260.35	9.94431	10.0098	10.0751	9.90734	9.98415	1012.81	10.0962	10.065	9.92662	10.0679	10.039	1052.02	1.15395	1.07839	1.03819	1.24441	1.19802	1.03872	6.75167	0
Hs3st3b1	8.70299	8.792	8.56971	8.66699	8.68292	410.98	8.66809	8.74839	8.53002	8.80451	8.68775	412.358	8.71324	8.59708	8.86263	8.82357	8.74913	430.28	8.23181	8.555	8.46309	8.4347	8.42115	342.782	1.00335	1.04696	1.19895	1.04346	1.20297	1.25526	6.75096	0
2210037E17Rik	7.04465	7.04977	6.77359	7.25405	7.03052	130.736	6.87653	7.15705	7.26372	7.14772	7.11126	138.262	6.87024	6.87683	6.85425	7.24277	6.96102	124.588	7.21001	7.40568	7.20861	7.25313	7.26936	154.275	1.05756	1.04935	1.18004	1.10975	1.11582	1.23828	6.7508	0
BC005682	8.67594	8.3471	8.31363	8.12446	8.36528	329.762	7.83257	8.22914	8.01179	8.10889	8.04559	264.22	8.33765	8.33366	8.17067	8.3032	8.28629	312.193	8.33823	8.44546	8.31054	8.17848	8.31818	319.169	1.24806	1.05628	1.03319	1.18157	1.20797	1.02235	6.74941	0
LOC677375	9.64059	9.57573	9.81026	9.64106	9.66691	812.884	9.89169	9.85577	9.89848	9.74239	9.84708	921.016	9.55716	9.48846	9.73619	9.41365	9.54887	749.023	9.51401	9.6267	9.5609	9.55433	9.56398	756.913	1.13302	1.08526	1.07395	1.22962	1.21681	1.01053	6.74919	0
Nln	8.8242	8.75773	8.79733	8.8899	8.81729	451.096	8.80751	8.93317	8.82956	8.94791	8.87954	470.986	9.14549	9.11016	8.965	9.111	9.08291	542.287	9.13084	9.03723	9.09195	9.06252	9.08064	541.432	1.04409	1.20216	1.20026	1.15139	1.14957	1.00158	6.74905	0
Cryl1	8.68647	8.71173	8.55322	8.84276	8.69854	415.454	8.65841	8.53093	8.48984	8.60146	8.57016	380.08	8.44028	8.48068	8.54038	8.39824	8.46489	353.335	8.79995	8.68047	8.78693	8.75916	8.75663	432.521	1.09307	1.17581	1.04108	1.07569	1.13797	1.22411	6.74773	0
Nudt19	9.62385	9.56575	9.4113	9.50598	9.52672	737.613	9.4188	9.44323	9.36225	9.31513	9.38485	668.532	9.29706	9.41233	9.38505	9.31657	9.35275	653.822	9.26634	9.2452	9.08567	9.21739	9.20365	589.622	1.10333	1.12816	1.25099	1.0225	1.13383	1.10888	6.7477	0
Tmem55b	10.7465	10.761	10.7236	10.6855	10.7291	1697.44	11.0364	10.9166	10.9105	10.7786	10.9105	1924.85	10.6869	10.7404	10.6447	10.4831	10.6388	1594.39	10.776	10.6497	10.5991	10.4097	10.6086	1561.42	1.13398	1.06463	1.08711	1.20727	1.23276	1.02111	6.74685	0
Nup85	10.7559	10.6965	10.8656	10.729	10.7617	1736.23	10.844	10.8679	10.8587	10.8421	10.8532	1849.84	10.728	10.6239	10.8244	10.6757	10.713	1678.57	10.4593	10.5701	10.615	10.5012	10.5364	1485.15	1.06543	1.03435	1.16906	1.10203	1.24556	1.13024	6.74667	0
4933421G18Rik	11.2139	11.2221	11.2274	11.0719	11.1838	2326.33	11.2267	11.036	10.9969	11.1572	11.1042	2201.38	10.9874	10.9233	11.0361	11.0086	10.9888	2032.21	10.8907	10.8975	10.8534	10.9116	10.8883	1895.38	1.05676	1.14473	1.22737	1.08324	1.16145	1.07219	6.74573	0
Rprm	10.1673	10.4571	10.3467	10.2728	10.311	1270.3	10.1872	10.1908	10.1886	10.304	10.2177	1190.75	10.3769	10.4841	10.4316	10.4495	10.4355	1384.88	10.5698	10.4693	10.4979	10.5011	10.5096	1457.78	1.0668	1.0902	1.14759	1.16303	1.22425	1.05264	6.74451	0
C130060B01Rik	7.95074	7.86485	7.66065	7.83946	7.82893	227.374	8.19918	8.09842	7.77436	8.20484	8.0692	268.578	7.92236	7.75902	7.96462	7.97636	7.90559	239.784	7.67095	7.80397	7.77986	7.7949	7.76242	217.131	1.18121	1.05458	1.04718	1.12008	1.23694	1.10433	6.74432	0
Btrc	8.24494	8.26811	8.27233	8.0582	8.2109	296.296	8.21127	8.31162	8.21765	8.24	8.24514	303.412	8.05543	8.05424	7.96356	7.94329	8.00413	256.734	8.04886	7.86573	8.0233	7.99787	7.98394	253.166	1.02402	1.1541	1.17036	1.18181	1.19847	1.01409	6.74285	0
5033414D02Rik	10.6018	10.4559	10.3455	10.3133	10.4291	1378.73	10.3291	10.3087	10.2173	10.4013	10.3141	1273.07	10.1336	10.2399	10.1854	10.2079	10.1917	1169.49	10.5236	10.4653	10.5019	10.4468	10.4844	1432.6	1.083	1.17892	1.03906	1.08857	1.12531	1.22497	6.73983	0
2610202E01Rik	9.1073	9.25016	9.24539	9.33394	9.2342	602.24	9.40803	9.36222	9.40241	9.56415	9.4342	691.796	9.33474	9.30696	9.66046	9.42842	9.43265	691.05	9.12216	9.20353	9.14707	9.21408	9.17171	576.712	1.1487	1.14747	1.04427	1.00108	1.19955	1.19826	6.73932	0
Hoxd8	9.28504	9.18601	9.1321	9.24693	9.21252	593.259	9.15141	9.29222	9.25411	9.23858	9.23408	602.192	9.29729	9.36781	9.25663	9.35041	9.31803	638.275	9.52441	9.5388	9.45022	9.53589	9.51233	730.292	1.01506	1.07588	1.23098	1.05992	1.21272	1.14417	6.73873	0
H47	10.6014	10.5242	10.5127	10.4809	10.5298	1478.38	10.6939	10.5437	10.4278	10.6486	10.5785	1529.17	10.3217	10.3226	10.4411	10.2674	10.3382	1294.51	10.7276	10.5428	10.6565	10.6761	10.6507	1607.65	1.03435	1.14204	1.08744	1.18128	1.05132	1.2419	6.73833	0
A930005G04Rik	9.75883	9.87885	9.72642	10.0086	9.84318	918.528	9.73127	9.72012	9.73222	9.7448	9.7321	850.463	9.76836	9.7999	9.91406	9.73977	9.80552	894.863	9.49084	9.55283	9.58986	9.52446	9.5395	744.174	1.08003	1.02645	1.23429	1.05221	1.14283	1.20249	6.7383	0
EG545253	7.14276	7.40614	6.03385	7.32975	6.97812	126.074	7.17048	6.95048	7.17552	6.98328	7.06994	134.358	6.75554	6.82136	6.62358	6.86874	6.7673	108.934	7.2698	7.06338	6.94633	6.9192	7.04968	132.484	1.06571	1.15735	1.05085	1.2334	1.01414	1.21619	6.73764	0
1300018I17Rik	7.42114	7.4571	7.48148	7.83741	7.54928	187.31	7.48603	7.42423	7.50612	7.48729	7.47592	178.023	7.39788	7.62948	8.21173	7.53477	7.69346	206.997	7.37008	7.35811	7.33648	7.48736	7.38801	167.499	1.05217	1.1051	1.11828	1.16275	1.06283	1.23581	6.73694	0
Ank1	8.84836	9.10707	8.50779	8.82531	8.82213	452.613	8.8339	8.85902	9.00924	8.97584	8.9195	484.213	8.71585	8.67923	8.98059	8.73104	8.77668	438.574	8.59025	8.60953	8.58997	8.63649	8.60656	389.792	1.06982	1.03201	1.16116	1.10406	1.24223	1.12515	6.73443	0
9130215G10Rik	9.21395	9.18268	9.09714	9.0028	9.12414	558.009	9.29145	9.08382	9.1036	9.16441	9.16082	572.376	9.25509	9.15703	9.18148	9.19252	9.19653	586.72	8.91606	8.89318	8.87456	8.86027	8.88602	473.105	1.02575	1.05145	1.17946	1.02506	1.20983	1.24015	6.7317	0
LOC381808	14.7654	14.6224	14.6279	14.7294	14.6863	26363.6	14.6381	14.6178	14.7441	14.5263	14.6316	25383.3	14.4012	14.4318	14.4545	14.227	14.3786	21301	14.651	14.6411	14.6913	14.7035	14.6718	26100	1.03862	1.23767	1.0101	1.19165	1.02823	1.2253	6.73157	0
Hspb8	9.04145	8.96417	8.92989	9.05851	8.99851	511.471	9.03356	9.0224	8.96634	8.96961	8.99798	511.283	8.88156	8.82796	8.88547	8.68652	8.82038	452.062	9.14602	9.17057	9.18593	9.08097	9.14587	566.477	1.00037	1.13142	1.10755	1.131	1.10795	1.25309	6.73138	0
Itga11	8.43005	8.70765	8.24708	8.489	8.46844	354.206	8.57587	8.56544	8.55798	8.72468	8.60599	389.639	8.58564	8.44277	8.49285	8.58344	8.52618	368.668	8.75294	8.78203	8.71927	8.82013	8.76859	436.123	1.10004	1.04083	1.23127	1.05688	1.1193	1.18297	6.73129	0
Grb7	9.25418	9.24798	9.22687	9.28284	9.25297	610.128	8.83248	8.9984	9.03068	9.02576	8.97183	502.1	9.02381	9.0827	8.96442	8.96802	9.00974	515.468	9.06243	9.08363	9.28198	9.16223	9.14757	567.143	1.21515	1.18364	1.07579	1.02662	1.12954	1.10025	6.731	0
1110058L19Rik	10.1794	10.0327	10.0875	10.1462	10.1115	1106.25	9.92511	10.0912	9.96086	10.0398	10.0043	1027.03	10.0343	9.99505	9.96706	9.99339	9.99746	1022.2	10.3303	10.2332	10.2278	10.3541	10.2864	1248.83	1.07714	1.08223	1.12888	1.00473	1.21596	1.22171	6.73065	0
Mgl2	7.12493	6.77466	6.72418	7.31368	6.98436	126.62	7.12077	6.82698	6.85239	6.8629	6.91576	120.74	6.97308	6.96572	7.07734	6.97855	6.99867	127.882	7.23291	7.27288	7.16808	7.25952	7.23335	150.471	1.0487	1.00997	1.18837	1.05915	1.24624	1.17664	6.72907	0
Gjb6	10.4019	10.311	10.2876	10.238	10.3096	1269.14	10.2407	9.95795	10.1358	10.0588	10.0983	1096.21	10.192	10.0337	9.99844	9.93754	10.0404	1053.1	10.2363	10.2943	10.2913	10.2499	10.268	1233	1.15775	1.20515	1.02931	1.04094	1.12478	1.17083	6.72876	0
Os9	10.0231	9.92691	10.0577	10.0274	10.0088	1030.26	9.96924	9.86985	10.0027	9.83999	9.92045	969.063	9.86688	10.005	9.91653	9.93324	9.93041	975.781	9.71582	9.67326	9.72101	9.64953	9.68991	825.948	1.06315	1.05583	1.24736	1.00693	1.17327	1.18141	6.72795	0
5830427D02Rik	8.35093	8.40144	8.17519	8.10974	8.25932	306.411	8.48789	8.43268	8.33411	8.50336	8.43951	347.172	8.48908	8.35015	8.3645	8.47715	8.42022	342.562	8.20004	8.11282	8.13838	8.22468	8.16898	287.811	1.13303	1.11798	1.06462	1.01346	1.20625	1.19023	6.72557	0
LOC100045967	11.0258	10.9573	11.0588	11.1041	11.0365	2100.47	10.7046	10.831	10.7605	10.671	10.7418	1712.39	10.8233	11.0059	10.9474	10.9643	10.9352	1958.07	10.9924	10.9747	11.113	10.9903	11.0176	2073.11	1.22663	1.07272	1.0132	1.14347	1.21065	1.05875	6.72544	0
2610206P12Rik	8.18129	8.42818	8.29513	8.12865	8.25831	306.196	8.49882	8.3523	8.18413	8.3499	8.34629	325.449	8.22975	8.16822	8.07197	8.26804	8.1845	290.923	8.0724	7.84818	8.19663	8.06746	8.04617	264.325	1.06288	1.0525	1.15841	1.11868	1.23125	1.10063	6.72433	0
Chodl	9.51047	9.61896	9.46276	9.33134	9.48088	714.546	9.18175	9.21716	9.15978	9.23144	9.19753	587.128	9.36034	9.1474	9.27238	9.32972	9.27746	620.573	9.40466	9.51388	9.37603	9.31202	9.40165	676.36	1.21702	1.15143	1.05646	1.05696	1.15198	1.0899	6.72374	0
Iqgap2	8.87358	8.74373	9.07102	9.0301	8.92961	487.618	9.17722	9.23523	9.25481	9.28059	9.23696	603.395	8.90469	9.00183	8.85182	9.07595	8.95857	497.507	8.89048	8.91447	9.04242	8.89524	8.93565	489.665	1.23743	1.02028	1.0042	1.21284	1.23226	1.01602	6.72303	0
C730009F21Rik	8.82747	8.84987	8.96711	8.91253	8.88925	474.165	9.0991	8.92758	8.92407	8.88881	8.95989	497.961	9.07417	8.98672	9.00507	8.9645	9.00761	514.709	8.855	8.67002	8.63185	8.67973	8.70915	418.519	1.05018	1.08551	1.13296	1.03363	1.18982	1.22983	6.72193	0
Gnat3	7.08591	7.13631	6.99264	7.49174	7.17665	144.673	6.82303	6.98058	6.99964	6.88188	6.92128	121.203	6.9679	7.18948	7.04695	7.04538	7.06243	133.661	7.20429	7.4812	7.06173	7.07499	7.20555	147.6	1.19364	1.08239	1.02023	1.10278	1.21779	1.10429	6.72113	0
0610007C21Rik	11.2206	11.0152	11.1128	10.9593	11.077	2160.27	11.0095	10.9498	10.9845	10.9779	10.9804	2020.41	10.7615	10.7262	10.8078	10.8144	10.7775	1755.28	11.1007	11.1084	10.9525	11.007	11.0422	2108.73	1.06922	1.23072	1.02444	1.15105	1.04371	1.20136	6.72051	0
Txnl4	10.2909	10.1363	10.1448	10.1973	10.1923	1170.02	9.88977	10.0252	10.0076	9.95425	9.96921	1002.38	9.97185	10.0236	10.1056	10.0038	10.0262	1042.77	10.2451	10.1922	10.3281	10.1789	10.2361	1206.04	1.16725	1.12203	1.03078	1.0403	1.20318	1.15657	6.72012	0
Vldlr	8.54156	8.42252	8.7107	8.72665	8.60036	388.12	8.65846	8.70564	8.68171	8.79874	8.71114	419.096	8.67175	8.64865	8.45817	8.70654	8.62128	393.789	8.80996	8.84775	8.95961	8.9465	8.89095	474.727	1.07981	1.01461	1.22315	1.06426	1.13274	1.20554	6.72011	0
Lrrc40	7.86565	7.60268	7.71453	7.82507	7.75198	215.565	7.98273	8.02288	8.04226	8.01344	8.01533	258.734	7.76282	7.68568	7.68409	7.92559	7.76454	217.451	7.56397	7.73717	7.77378	7.736	7.70273	208.331	1.20026	1.00875	1.03473	1.18985	1.24194	1.04378	6.7193	0
Lrp11	9.67814	9.6743	9.60012	9.73787	9.67261	816.102	9.3777	9.45056	9.46816	9.64618	9.48565	716.91	9.57241	9.45671	9.40545	9.48257	9.47928	713.754	9.82317	9.65838	9.63216	9.8362	9.73747	853.634	1.13836	1.14339	1.04599	1.00442	1.19071	1.19598	6.71886	0
Dbnl	9.14014	8.84664	8.59622	8.82171	8.85118	461.817	8.78796	8.91842	8.83929	8.74453	8.82255	452.744	9.04909	9.12177	8.99076	9.15004	9.07791	540.411	8.77553	8.7075	8.82544	8.77	8.76962	436.433	1.02004	1.17018	1.05816	1.19364	1.03737	1.23824	6.71764	0
Myl3	10.7688	10.5827	11.0036	10.7496	10.7762	1753.69	10.792	10.7432	10.822	11.1628	10.88	1884.56	10.6635	10.8246	11.0085	10.6216	10.7795	1757.78	10.5717	10.6021	10.6107	10.4655	10.5625	1512.3	1.07463	1.00233	1.15962	1.07212	1.24616	1.16232	6.71718	0
Hat1	12.532	12.478	12.4367	12.5828	12.5073	5822.19	12.6662	12.6045	12.6629	12.6087	12.6356	6363.31	12.6694	12.5767	12.7082	12.5877	12.6355	6363.02	12.4333	12.2499	12.4159	12.3385	12.3594	5254.67	1.09294	1.09289	1.108	1.00005	1.21098	1.21093	6.71578	0
Psmc3ip	9.99659	9.9377	9.95639	9.96988	9.96514	999.555	9.98169	9.96182	9.86407	9.91566	9.93081	976.049	9.92452	9.9238	9.99817	9.95899	9.95137	990.058	10.2372	10.2135	10.2415	10.2629	10.2388	1208.32	1.02408	1.00959	1.20886	1.01435	1.23797	1.22046	6.71532	0
Serhl	7.11553	7.20494	7.10806	7.16448	7.14825	141.853	7.2631	7.40238	7.35964	7.34089	7.3415	162.186	7.02714	7.09521	7.26035	7.12489	7.1269	139.769	7.40381	7.40155	7.35338	7.367	7.38143	166.737	1.14334	1.01491	1.17542	1.16039	1.02806	1.19295	6.71508	0
Mrps7	10.7997	10.8349	10.8809	10.8563	10.843	1836.78	10.8335	10.8651	10.88	10.8606	10.8598	1858.3	10.5982	10.6394	10.5756	10.5614	10.5937	1545.31	10.7791	10.6305	10.6305	10.6978	10.6845	1645.67	1.01171	1.18862	1.11613	1.20254	1.1292	1.06495	6.71316	0
H2-Ke6	10.9875	10.7877	10.7571	10.7175	10.8125	1798.35	10.6627	10.7811	10.7808	10.7146	10.7348	1704.07	10.712	10.5652	10.6791	10.615	10.6428	1598.86	10.5766	10.4715	10.508	10.5363	10.5231	1471.53	1.05533	1.12477	1.2221	1.0658	1.15803	1.08653	6.71256	0
Suv420h2	10.6285	10.5821	10.6168	10.7004	10.632	1586.85	10.6529	10.5984	10.5865	10.6381	10.619	1572.64	10.2648	10.3258	10.5457	10.2246	10.3402	1296.33	10.5889	10.4518	10.6069	10.5408	10.5471	1496.21	1.00904	1.22411	1.06059	1.21314	1.05109	1.15418	6.71215	0
Pla2g12a	8.95281	8.88381	8.93859	9.0352	8.9526	495.453	8.615	8.67945	8.62302	8.69052	8.65199	402.263	8.78367	8.77561	8.8861	8.83898	8.82109	452.286	8.74226	8.74964	8.79401	8.77049	8.7641	434.767	1.23166	1.09544	1.13958	1.12435	1.0808	1.04029	6.71214	0
Mtrf1l	9.70041	9.65695	9.6463	9.7776	9.69531	829.05	9.81067	9.79533	9.83303	9.71341	9.78811	884.125	9.57807	9.42771	9.58216	9.41978	9.50193	725.047	9.9101	9.78176	9.8161	9.62837	9.78408	881.662	1.06643	1.14344	1.06346	1.2194	1.00279	1.21601	6.71154	0
Ddit4	9.46083	9.41957	9.43372	9.38924	9.42584	687.796	9.06208	9.19357	9.25607	9.29232	9.20101	588.546	9.31222	9.25812	9.37042	9.37571	9.32912	643.198	9.47123	9.39096	9.47185	9.61614	9.48755	717.854	1.16864	1.06934	1.0437	1.09286	1.21971	1.11607	6.71032	0
Brd7	9.92459	10.0419	9.98004	10.0715	10.0045	1027.21	10.0179	9.87644	9.82314	9.91454	9.908	960.739	10.0194	10.1648	10.1959	10.1285	10.1271	1118.34	9.87797	9.83879	9.82835	9.81662	9.84043	916.782	1.06919	1.08872	1.12045	1.16404	1.04795	1.21986	6.7102	0
Lman1	11.1109	10.98	10.9771	10.9832	11.0128	2066.27	10.9438	10.8051	10.9631	10.7836	10.8739	1876.6	11.1392	11.172	11.0402	11.0126	11.091	2181.34	10.8018	10.8808	10.8394	10.7526	10.8186	1806.05	1.10107	1.05569	1.14409	1.16239	1.03907	1.2078	6.7101	0
Camkv	7.4443	7.23912	7.41231	7.8594	7.48878	179.617	7.79129	7.32892	7.36594	7.36457	7.46268	176.397	7.32108	7.26571	7.3407	7.27652	7.301	157.696	7.61236	7.93093	7.51332	7.38335	7.60999	195.36	1.01825	1.13901	1.08765	1.11859	1.1075	1.23884	6.70984	0
Fahd1	9.90704	9.89587	9.56346	9.77036	9.78418	881.723	9.95806	10.0353	10.0585	9.93097	9.9957	1020.95	9.80766	9.84608	9.89168	9.7305	9.81898	903.248	9.80107	9.70286	9.62926	9.62972	9.69073	826.418	1.15791	1.02441	1.06692	1.13031	1.2354	1.09297	6.70792	0
Gata6	9.54486	9.57549	9.497	9.6024	9.55494	752.184	9.59778	9.43645	9.41686	9.40543	9.46413	706.295	9.31609	9.21677	9.29795	9.15033	9.24528	606.887	9.52696	9.50856	9.45622	9.29612	9.44696	697.942	1.06497	1.23941	1.07772	1.1638	1.01197	1.15004	6.7079	0
Exoc2	10.333	10.1995	10.2716	10.2059	10.2525	1219.85	10.3453	10.3886	10.2466	10.2413	10.3055	1265.47	10.0083	10.109	10.0634	10.05	10.0577	1065.76	10.4033	10.325	10.3149	10.3781	10.3553	1309.97	1.03739	1.14458	1.07388	1.18738	1.03517	1.22914	6.70755	0
Stc1	8.6088	8.54506	8.64947	8.524	8.58183	383.168	8.3215	8.39054	8.40144	8.42786	8.38533	334.378	8.4336	8.47797	8.19081	8.31282	8.3538	327.147	8.65945	8.51967	8.64174	8.59464	8.60387	389.066	1.14591	1.17124	1.01539	1.0221	1.16355	1.18927	6.70747	0
C030048B08Rik	9.52803	9.40039	9.40423	9.34953	9.42055	685.278	9.37418	9.4429	9.41741	9.33128	9.39144	671.593	9.25354	9.16506	9.32056	9.2801	9.25482	610.911	9.63897	9.57033	9.51277	9.5247	9.56169	755.712	1.02038	1.12173	1.10278	1.09933	1.12525	1.23703	6.7065	0
Papss2	8.27297	8.45202	8.26136	8.36202	8.33709	323.382	8.44835	8.34453	8.26662	8.55399	8.40337	338.584	8.21687	8.24764	8.19751	8.37157	8.2584	306.214	8.05553	8.35757	8.04271	7.99668	8.11312	276.882	1.04701	1.05606	1.16794	1.10571	1.22285	1.10594	6.70552	0
Gls	8.36027	8.4205	8.29024	8.37429	8.36132	328.858	8.42826	8.37862	8.39101	8.48355	8.42036	342.595	8.18016	8.13408	8.33309	8.24223	8.22239	298.666	8.45654	8.58089	8.52406	8.51565	8.51929	366.911	1.04177	1.10109	1.11571	1.14708	1.07098	1.2285	6.70512	0
Prkra	11.2202	11.0658	11.1541	11.2073	11.1619	2291.16	11.1531	11.1211	11.1347	11.0321	11.1102	2210.64	11.2551	11.1656	11.1523	11.1551	11.182	2323.42	11.4609	11.4278	11.4309	11.3425	11.4155	2731.61	1.03642	1.01408	1.19224	1.05102	1.23566	1.17569	6.70511	0
Phf16	6.93295	6.98398	6.87082	6.64293	6.85767	115.975	6.63952	6.80789	6.82523	6.84395	6.77915	109.832	6.81855	6.86352	7.47327	6.8466	7.00049	128.043	6.85743	7.25449	7.06143	7.01681	7.04754	132.288	1.05594	1.10406	1.14066	1.16581	1.20446	1.03315	6.70408	0
Sf4	10.9351	10.9691	10.9455	11.1083	10.9895	2033.12	11.3079	11.2232	11.3521	11.2616	11.2862	2497.38	11.0893	11.2821	11.0778	11.0201	11.1173	2221.48	11.0396	11.2017	11.0059	11.0058	11.0633	2139.81	1.22835	1.09265	1.05248	1.1242	1.16711	1.03817	6.70296	0
Coq9	9.0315	9.17799	8.9732	9.09119	9.06847	536.885	8.69173	9.0446	8.79198	9.02123	8.88738	473.554	9.0843	9.12281	9.08782	9.20665	9.12539	558.493	9.14724	9.03363	9.18094	9.36744	9.18231	580.968	1.13374	1.04025	1.08211	1.17936	1.22683	1.04024	6.70252	0
Cyb5b	12.0246	11.9473	11.8333	11.8001	11.9013	3825.19	12.1271	12.1516	12.2363	12.1861	12.1753	4625.14	11.9345	11.889	11.8629	11.8663	11.8882	3790.53	11.9583	11.8145	11.8661	11.8524	11.8728	3750.37	1.20912	1.00915	1.01995	1.22018	1.23325	1.01071	6.70236	0
Gpc3	12.9354	12.652	13.0739	12.8843	12.8864	7571.8	12.7343	12.6455	12.6936	12.7107	12.696	6635.56	12.9804	13.0148	13.0643	12.8321	12.9729	8039.47	12.8024	12.7943	12.751	12.7354	12.7707	6988.39	1.14109	1.06176	1.08348	1.21157	1.05317	1.1504	6.70149	0
Zscan21	9.02212	8.95393	9.08748	9.01021	9.01843	518.584	9.1956	9.1906	9.3223	9.21969	9.23205	601.344	9.2334	9.25237	9.13628	9.25829	9.22008	596.378	8.85842	9.06883	9.08259	8.93738	8.98681	507.339	1.15959	1.15001	1.02216	1.00833	1.18529	1.1755	6.70089	0
Ephb2	8.7428	8.64206	8.69889	8.68101	8.69119	413.341	8.91131	8.72623	8.87469	8.78051	8.82319	452.943	8.95536	8.94431	8.98921	8.80249	8.92284	485.337	8.66292	8.78891	8.65302	8.50686	8.65293	402.523	1.09581	1.17418	1.02688	1.07152	1.12526	1.20574	6.69938	0
Diablo	9.45204	9.45323	9.29057	9.45059	9.41161	681.044	9.28038	9.32603	9.38712	9.37407	9.3419	648.922	9.44541	9.49123	9.51726	9.52247	9.49409	721.117	9.50952	9.69247	9.66842	9.63968	9.62752	790.994	1.0495	1.05884	1.16144	1.11125	1.21894	1.0969	6.69688	0
LOC100047827	13.3629	13.4041	13.4094	13.4677	13.411	10892.2	13.6921	13.6324	13.59	13.646	13.6401	12766.9	13.4174	13.4436	13.4382	13.3387	13.4095	10880.7	13.6899	13.6338	13.5958	13.6478	13.6418	12781.9	1.17211	1.00106	1.17349	1.17335	1.00117	1.17473	6.69592	0
Nudc	12.2171	12.1756	12.1701	12.1965	12.1898	4671.98	11.9496	11.8883	12.0591	11.9503	11.9618	3989.06	12.0072	12.0384	12.0075	12.051	12.026	4170.55	12.2605	12.1006	12.2579	12.2551	12.2185	4765.87	1.1712	1.12023	1.0201	1.0455	1.19474	1.14274	6.69451	0
C79407	9.90452	9.94686	9.99157	9.90596	9.93723	980.4	10.1339	10.0229	10.0746	9.91515	10.0366	1050.33	9.96483	10.0191	9.97695	9.94131	9.97554	1006.78	9.80826	9.78038	9.75694	9.61334	9.73973	854.969	1.07133	1.02691	1.14671	1.04325	1.2285	1.17757	6.69426	0
Ehd4	9.10757	9.31305	9.1223	9.08562	9.15713	570.916	9.28798	9.3261	9.23902	9.30453	9.28941	625.735	9.04156	8.94814	9.01733	9.02696	9.0085	515.024	9.02137	9.10266	9.0686	9.06745	9.06502	535.603	1.09602	1.10852	1.06593	1.21496	1.16828	1.03996	6.69368	0
Dpp3	11.168	10.9997	11.1868	11.1916	11.1365	2251.29	11.2599	11.2733	11.3438	11.2639	11.2852	2495.71	11.2185	11.3583	11.2571	11.1997	11.2584	2449.69	11.0092	11.0426	11.0318	10.9756	11.0148	2069.11	1.10857	1.08813	1.08805	1.01879	1.20618	1.18393	6.69365	0
Npc1	9.14946	9.12793	9.03849	9.00206	9.07949	541.001	8.86052	8.91262	8.92176	8.85633	8.88781	473.693	8.81122	8.8151	8.9188	8.70972	8.81371	449.978	9.05604	9.00138	9.02683	9.01184	9.02402	520.597	1.14209	1.20228	1.03919	1.0527	1.09902	1.15694	6.69223	0
Prei4	8.78346	8.74559	8.6738	8.71296	8.72895	424.303	9.00106	8.99518	8.95538	8.83652	8.94704	493.545	8.78881	8.9086	8.84719	8.88696	8.85789	463.971	8.72129	8.80582	8.5607	8.62866	8.67912	409.897	1.16319	1.09349	1.03515	1.06374	1.20407	1.13192	6.69155	0
4930563E22Rik	8.48323	8.47144	8.54072	8.56346	8.51471	365.749	8.4616	8.43828	8.52495	8.41514	8.45999	352.137	8.74533	8.73873	8.72228	8.81924	8.7564	432.452	8.47196	8.61262	8.45873	8.41475	8.48951	359.417	1.03866	1.18237	1.01762	1.22808	1.02067	1.20321	6.69061	0
Galk1	10.0975	10.0178	10.0434	10.1339	10.0732	1077.27	9.91103	9.92385	9.82643	9.88193	9.88581	946.074	9.837	9.75507	9.84407	9.80054	9.80917	897.128	9.96111	10.0205	10.1603	9.9562	10.0245	1041.55	1.13867	1.2008	1.03429	1.05456	1.10092	1.16098	6.69022	0
C130020P08Rik	7.6185	7.65474	7.77955	7.53378	7.64664	200.387	7.83774	7.93478	7.82898	7.9664	7.89197	237.531	7.83902	7.83891	7.92895	7.81237	7.85481	231.491	7.62887	7.55976	7.66014	7.816	7.66619	203.12	1.18537	1.15522	1.01364	1.02609	1.16941	1.13967	6.68941	0
Anxa2	13.6894	13.5906	13.4936	13.7788	13.6381	12749	13.5486	13.3828	13.4738	13.5664	13.4929	11528.2	13.4335	13.3822	13.4534	13.3851	13.4135	10911.3	13.6736	13.7377	13.6238	13.6637	13.6747	13076.6	1.1059	1.16842	1.0257	1.05654	1.13432	1.19844	6.68931	0
Thsd4	8.18343	8.28824	8.26375	8.30284	8.25956	306.462	8.33577	8.50861	8.32648	8.37321	8.38602	334.536	8.69224	8.6714	8.52497	8.37736	8.56649	379.115	8.37768	8.40198	8.36364	8.3917	8.38375	334.011	1.09161	1.23707	1.08989	1.13326	1.00157	1.13504	6.68843	0
Serping1	8.97184	8.96476	8.98636	9.05096	8.99348	509.692	8.96599	8.98811	8.93983	9.06183	8.98894	508.089	8.89695	8.86106	8.90197	8.93768	8.89941	477.519	8.63158	8.70851	8.71778	8.81021	8.71702	420.809	1.00315	1.06738	1.21122	1.06402	1.20741	1.13477	6.68795	0
Col15a1	9.27638	9.23403	9.19675	9.25103	9.23955	604.479	9.30782	9.17505	9.07103	9.29854	9.21311	593.502	8.99563	9.08834	8.94911	8.97057	9.00091	512.323	9.31091	9.34921	9.23205	9.29945	9.2979	629.43	1.0185	1.17988	1.04128	1.15845	1.06054	1.22858	6.68722	0
C130032J12Rik	8.32238	8.42151	8.43914	8.53704	8.43002	344.896	8.17873	8.35903	8.30623	8.27124	8.27881	310.577	8.22436	8.18408	8.12992	8.24806	8.19661	293.376	8.57995	8.35228	8.49931	8.38503	8.45414	350.712	1.1105	1.17561	1.01687	1.05863	1.12923	1.19544	6.68627	0
D1Ertd471e	10.1226	10.1182	10.1104	10.1912	10.1356	1124.91	10.1625	10.1483	10.3194	10.1278	10.1895	1167.72	10.3036	10.2341	10.2988	10.2567	10.2733	1237.57	10.1085	10.0039	9.98183	9.83809	9.98309	1012.07	1.03806	1.10015	1.11149	1.05981	1.15379	1.22281	6.68612	0
Pbk	10.7623	10.411	10.6196	10.5844	10.5943	1545.99	10.813	10.8394	10.859	10.8106	10.8305	1820.99	10.6977	10.8292	10.8395	10.9024	10.8172	1804.27	10.6443	10.5044	10.6386	10.6482	10.6089	1561.69	1.17788	1.16706	1.01015	1.00927	1.16604	1.15533	6.68575	0
Zbtb45	8.56347	8.65238	8.62919	8.55052	8.59889	387.725	8.46965	8.6384	8.6802	8.70895	8.6243	394.614	8.36544	8.34879	8.25244	8.45838	8.35626	327.707	8.75465	8.54103	8.7194	8.58268	8.64944	401.551	1.01777	1.18315	1.03566	1.20417	1.01758	1.22534	6.68365	0
Pgs1	11.0149	11.1935	11.011	10.9862	11.0514	2122.23	10.9262	11.0055	10.9777	10.9474	10.9642	1997.79	11.0342	11.0374	11.1068	10.9604	11.0347	2097.82	11.2816	11.2128	11.3325	11.2252	11.263	2457.57	1.06229	1.01164	1.15801	1.05007	1.23015	1.17149	6.68365	0
Hpca	7.67571	7.64381	7.748	7.62513	7.67316	204.105	7.63354	7.46724	7.87112	7.59112	7.64076	199.571	7.41961	7.48099	7.36055	7.45688	7.42951	172.387	7.64669	7.78454	7.61972	7.84021	7.72279	211.247	1.02272	1.18399	1.03499	1.15769	1.05851	1.22542	6.68332	0
Adal	8.11086	8.06098	8.06785	8.09329	8.08325	271.206	7.74217	7.90529	7.82473	7.9085	7.84517	229.95	8.05805	7.97699	8.10085	8.03768	8.04339	263.817	8.08831	8.16492	8.13196	8.1601	8.13632	281.369	1.17942	1.02801	1.03747	1.14728	1.22361	1.06653	6.68233	0
Arpp19	11.1756	11.0429	11.1194	11.132	11.1175	2221.75	10.8453	10.918	10.9218	10.8581	10.8858	1892.18	10.9779	11.0332	11.0567	11.0959	11.0409	2106.91	11.1088	11.2309	11.2835	11.0426	11.1664	2298.44	1.17417	1.0545	1.03452	1.11348	1.2147	1.0909	6.68228	0
Cpsf3l	8.52641	8.63045	8.69731	8.72672	8.64522	400.379	8.85015	8.86672	8.83412	8.73158	8.82064	452.146	8.52054	8.59124	8.58085	8.69398	8.59665	387.124	8.41581	8.53967	8.58702	8.58605	8.53214	370.194	1.1293	1.03424	1.08154	1.16796	1.22137	1.04573	6.68014	0
LOC100046690	8.70455	8.94854	8.45541	8.67842	8.69673	414.932	8.79578	8.75932	8.53001	8.83367	8.72969	424.521	8.53004	8.50247	8.73297	8.5127	8.56955	379.918	8.45658	8.50812	8.43679	8.46449	8.4665	353.728	1.02311	1.09216	1.17303	1.1174	1.20014	1.07404	6.67988	0
Rbm3	8.14003	8.34903	8.29448	8.24443	8.25699	305.917	7.99362	8.02578	7.79806	8.07129	7.97219	251.112	8.19739	8.15369	8.23145	8.12044	8.17574	289.164	8.20695	8.26	8.16273	8.28616	8.22896	300.029	1.21825	1.05793	1.01962	1.15153	1.1948	1.03757	6.67972	0
2510006D16Rik	11.3188	11.2656	11.1948	11.3594	11.2846	2494.69	11.0095	11.023	11.0025	10.9381	10.9933	2038.46	11.2067	11.2162	11.3576	11.039	11.2049	2360.52	11.2423	11.1026	11.1481	11.1724	11.1663	2298.26	1.22381	1.05684	1.08547	1.15799	1.12745	1.02709	6.67865	0
Zic4	8.16116	8.25443	8.21905	8.28157	8.22905	300.048	8.34729	8.36613	8.31902	8.39723	8.35742	327.97	8.50905	8.59349	8.46681	8.52819	8.52438	368.21	8.33177	8.3516	8.30519	8.33486	8.33085	321.986	1.09306	1.22717	1.07311	1.12269	1.01858	1.14356	6.67817	0
Rabggtb	10.2595	10.3642	9.97483	10.1954	10.1985	1175.03	10.0025	10.0029	10.0843	10.1713	10.0653	1071.38	10.0521	10.1189	10.2731	10.1691	10.1533	1138.8	10.2763	10.2986	10.4231	10.4208	10.3547	1309.42	1.09674	1.03182	1.11437	1.06292	1.22218	1.14983	6.67787	0
Plekho2	8.57109	8.91777	8.43782	8.38241	8.57727	381.959	8.4921	8.60566	8.49828	8.79719	8.59831	387.569	8.45604	8.37365	8.40526	8.62895	8.46597	353.6	8.75369	8.73876	8.80072	8.75687	8.76251	434.289	1.01469	1.0802	1.137	1.09607	1.12055	1.22819	6.6767	0
9330177P20Rik	8.84479	9.00096	8.75033	8.75451	8.83765	457.506	9.04044	8.96951	9.03123	9.04625	9.02186	519.817	8.71414	8.69935	8.84752	8.71095	8.74299	428.452	8.74534	8.89543	8.67973	8.75143	8.76798	435.938	1.1362	1.06781	1.04947	1.21325	1.19241	1.01747	6.67661	0
4632413C10Rik	10.044	10.0117	10.1166	10.0294	10.0504	1060.41	10.0893	10.0995	10.05	10.2033	10.1105	1105.54	10.0462	10.1111	10.2597	10.2304	10.1618	1145.56	9.8623	9.79252	9.93311	9.93017	9.87952	941.961	1.04256	1.08029	1.12575	1.03619	1.17366	1.21614	6.6746	0
Tmed4	9.47981	9.39735	9.62214	9.45441	9.48843	718.292	9.54248	9.61299	9.56804	9.71475	9.60957	781.211	9.54179	9.43031	9.61037	9.46973	9.51305	730.657	9.76235	9.72369	9.76755	9.78106	9.75866	866.264	1.08759	1.01721	1.206	1.06919	1.10887	1.1856	6.67447	0
Hs3st1	8.76203	8.90322	8.50671	8.73836	8.72758	423.9	8.67006	8.66349	8.53179	8.77031	8.65891	404.197	8.65473	8.45568	8.62459	8.72968	8.61617	392.396	8.8692	8.77982	8.87521	9.05776	8.8955	476.225	1.04875	1.08028	1.12344	1.03007	1.1782	1.21363	6.67437	0
2400010D15Rik	9.61134	9.68112	9.51276	9.55971	9.59123	771.344	9.66552	9.74768	9.58414	9.68819	9.67138	815.411	9.24769	9.38688	9.46286	9.41578	9.3783	665.503	9.52835	9.61435	9.60924	9.69472	9.61167	782.348	1.05713	1.15904	1.01427	1.22526	1.04226	1.17557	6.67353	0
Tle2	7.52615	7.70284	7.51395	7.3532	7.52404	184.06	7.78479	7.82198	7.75522	7.84243	7.80111	223.032	7.48842	7.51032	7.59505	7.49442	7.52205	183.807	7.54895	7.61481	7.61217	7.5379	7.57846	191.136	1.21173	1.00138	1.03844	1.2134	1.16687	1.03987	6.67169	0
Vkorc1	10.53	10.5266	10.4687	10.4164	10.4854	1433.59	10.3431	10.1755	10.3068	10.3511	10.2941	1255.59	10.3505	10.3559	10.4634	10.3095	10.3698	1323.21	10.6335	10.5011	10.541	10.5546	10.5576	1507.09	1.14177	1.08342	1.05127	1.05386	1.20031	1.13897	6.6696	0
Zswim4	9.3308	9.46699	9.59366	9.55707	9.48713	717.647	9.53919	9.58429	9.557	9.59163	9.56803	759.037	9.53394	9.65533	9.67362	9.75579	9.65467	806.02	9.78419	9.73847	9.7704	9.74797	9.76026	867.221	1.05768	1.12314	1.20842	1.0619	1.14253	1.07593	6.6696	0
Ccnh	10.3492	10.2427	10.3621	10.4859	10.36	1314.2	10.2007	10.08	10.2058	10.1656	10.163	1146.49	10.4322	10.3679	10.3289	10.2056	10.3336	1290.43	10.5089	10.5254	10.4528	10.327	10.4536	1402.27	1.14628	1.01842	1.06702	1.12555	1.2231	1.08667	6.66703	0
Fjx1	10.227	10.1506	10.0906	10.1274	10.1489	1135.34	9.98479	10.0157	9.91374	9.85406	9.94208	983.703	10.1405	10.0694	10.0854	10.0157	10.0777	1080.69	10.2077	10.25	10.195	10.2223	10.2187	1191.64	1.15415	1.05057	1.04959	1.09859	1.21138	1.10267	6.66695	0
Caln1	7.36659	7.4159	7.37384	7.16038	7.32918	160.806	7.33634	7.19665	7.04242	7.32635	7.22544	149.649	7.07646	7.11781	7.09757	7.15528	7.11178	138.312	7.35547	7.3043	7.4218	7.42891	7.37762	166.297	1.07455	1.16263	1.03415	1.08197	1.11125	1.20234	6.66689	0
Tmod2	8.16772	7.98194	7.82202	7.84823	7.95498	248.134	7.66749	7.96635	7.76375	7.93024	7.83196	227.852	7.87313	7.79959	7.78616	7.89896	7.83946	229.041	8.08331	8.11604	8.05034	8.11892	8.09215	272.885	1.08901	1.08336	1.09975	1.00521	1.19764	1.19143	6.66641	0
Akp2	7.86734	7.70297	7.83911	7.95338	7.8407	229.237	7.71787	7.73574	7.77629	7.5827	7.70315	208.391	7.66705	7.8216	7.85603	7.73059	7.76882	218.096	8.08271	7.83869	7.9087	8.08674	7.97921	252.338	1.10004	1.05108	1.10077	1.04657	1.21089	1.157	6.66635	0
Chchd10	11.1799	11.2208	10.9963	11.1774	11.1436	2262.35	10.8865	10.8867	10.9148	10.8545	10.8856	1891.92	10.9147	10.9371	11.1297	10.7833	10.9412	1966.22	11.1351	11.0625	11.0003	11.0734	11.0678	2146.58	1.1958	1.1506	1.05393	1.03928	1.1346	1.09173	6.66594	0
AW540478	8.67535	8.77205	8.60259	8.52224	8.64306	399.779	8.52656	8.70161	8.42764	8.69298	8.5872	384.595	8.57671	8.73619	8.77826	8.7648	8.71399	419.925	8.36261	8.40556	8.43157	8.53491	8.43367	345.769	1.03948	1.05039	1.1562	1.09186	1.11229	1.21447	6.66469	0
Clk1	10.5976	10.5685	10.5305	10.5093	10.5515	1500.74	10.3515	10.3076	10.4064	10.3032	10.3421	1298.06	10.3927	10.3903	10.5306	10.3993	10.4282	1377.87	10.6306	10.6091	10.5677	10.5948	10.6006	1552.7	1.15614	1.08917	1.03462	1.06148	1.19616	1.12688	6.66446	0
6720463M24Rik	9.68214	9.72329	9.67569	9.58091	9.66551	812.096	9.84876	9.74344	9.78219	9.91773	9.82303	905.789	9.87488	9.67144	9.92206	9.80689	9.81882	903.149	9.55438	9.60098	9.60729	9.54214	9.5762	763.349	1.11537	1.11212	1.06386	1.00292	1.1866	1.18314	6.66401	0
Scamp5	9.1591	9.25453	9.12777	9.08208	9.15587	570.417	9.35543	9.28106	9.25022	9.34167	9.30709	633.452	9.40695	9.23297	9.36538	9.39501	9.35008	652.611	9.42406	9.39561	9.47736	9.46249	9.43988	694.524	1.11051	1.1441	1.21757	1.03024	1.09641	1.06422	6.66306	0
Rab3a	9.42535	9.21397	9.46038	9.43588	9.38389	668.088	9.19322	9.05572	9.3209	9.07159	9.16036	572.192	9.32653	9.42919	9.32048	9.40786	9.37101	662.15	9.47088	9.53121	9.46512	9.33901	9.45155	700.167	1.16759	1.00897	1.04802	1.15722	1.22366	1.05741	6.66286	0
0710007C18Rik	6.85797	6.9446	6.23052	6.88637	6.72986	106.143	6.87858	6.75691	6.86273	6.83028	6.83213	113.94	6.67545	6.59028	6.53373	6.93722	6.68417	102.834	6.99261	6.94056	6.85654	7.00366	6.94834	123.498	1.07345	1.03218	1.16351	1.108	1.08389	1.20095	6.66198	0
Toe1	7.80945	7.95522	8.08688	8.01674	7.96707	250.223	8.06175	8.08451	8.10799	8.02203	8.06907	268.554	8.12631	8.09136	8.11251	8.04527	8.09386	273.209	7.8167	7.88703	7.851	7.76825	7.83074	227.661	1.07326	1.09186	1.09911	1.01733	1.17962	1.20007	6.66125	0
Mrpl3	9.80825	9.92179	9.85325	9.9028	9.87152	936.751	9.56291	9.56459	9.68719	9.5986	9.60332	777.835	9.7771	9.78573	9.77077	9.75393	9.77188	874.238	9.85203	9.87837	9.87328	9.81425	9.85448	925.752	1.2043	1.07151	1.01188	1.12394	1.19016	1.05892	6.66072	0
Sall4	7.62515	7.45145	7.55877	7.55451	7.54747	187.075	7.62087	7.91322	7.89118	7.81946	7.81118	224.595	7.70623	7.65299	7.54503	7.72241	7.65667	201.784	7.38885	7.56906	7.68215	7.60147	7.56038	188.756	1.20056	1.07863	1.00899	1.11305	1.18987	1.06902	6.66011	0
Dcbld2	7.23756	7.36786	7.51158	7.27391	7.34773	162.887	7.44295	7.47321	7.34062	7.44118	7.42449	171.789	7.59248	7.48602	7.53852	7.48682	7.52596	184.306	7.08677	7.29209	7.28403	7.35226	7.25379	152.619	1.05465	1.1315	1.06728	1.07287	1.12561	1.20763	6.65952	0
Akr7a5	9.74151	9.68531	9.72131	9.80097	9.73728	853.517	9.71233	9.81827	9.8403	9.87341	9.81108	898.316	9.91106	9.88323	9.82713	9.91674	9.88454	945.242	9.98754	9.90819	10.0526	10.0922	10.0101	1031.22	1.05249	1.10747	1.2082	1.05224	1.14795	1.09096	6.6593	0
LOC268934	7.52609	7.53689	7.63883	7.58129	7.57078	190.122	7.75712	7.81495	7.84929	7.84703	7.8171	225.518	7.92174	7.81809	7.57989	7.8672	7.79673	222.357	7.57379	7.63852	7.67633	7.69887	7.64688	200.419	1.18618	1.16955	1.05416	1.01422	1.12523	1.10946	6.6588	0
S100a13	8.28324	8.15764	8.09363	8.28951	8.206	295.293	8.03927	8.34295	8.36555	8.24206	8.24746	303.901	7.97446	8.20127	8.13753	8.11251	8.10644	275.602	8.37869	8.58625	8.26825	8.32412	8.38933	335.304	1.02915	1.07145	1.1355	1.10268	1.10334	1.21662	6.65873	0
Hoxb4	9.40497	9.58606	9.68717	9.6047	9.57072	760.457	9.84254	9.66639	9.89941	9.517	9.73134	850.01	9.59785	9.78016	9.62151	9.51368	9.6283	791.419	9.5104	9.43735	9.52098	9.34686	9.4539	701.304	1.11776	1.04072	1.08435	1.07403	1.21204	1.1285	6.65739	0
Zfyve20	9.4572	9.2877	9.46672	9.24715	9.36469	659.255	9.36657	9.37078	9.31568	9.44088	9.37348	663.283	9.34601	9.2915	9.31375	9.39894	9.33755	646.968	9.14084	9.02096	9.08698	9.12374	9.09313	546.141	1.00611	1.01899	1.20711	1.02522	1.21449	1.18462	6.65654	0
Bet1l	9.51074	9.65995	9.47638	9.45743	9.52612	737.308	9.42217	9.44021	9.42882	9.40872	9.42498	687.388	9.37407	9.31598	9.40708	9.26185	9.33975	647.954	9.64397	9.45406	9.58072	9.72908	9.60196	777.1	1.07262	1.1379	1.05397	1.06086	1.13051	1.19931	6.65518	0
Ndufa10	11.9173	11.651	12.0775	12.0131	11.9147	3860.94	12.0631	12.0217	12.0836	12.1224	12.0727	4307.65	11.9749	11.9556	11.963	12.0484	11.9855	4054.99	12.1901	12.0626	12.2978	12.1751	12.1814	4644.77	1.1157	1.05026	1.20301	1.06231	1.07826	1.14545	6.65499	0
Spc25	10.683	10.4877	10.5567	10.5127	10.56	1509.68	10.6834	10.6835	10.7673	10.5317	10.6665	1625.28	10.7393	10.7436	10.744	10.6267	10.7134	1679.02	10.5856	10.4271	10.429	10.3722	10.4535	1402.19	1.07657	1.11217	1.07666	1.03307	1.1591	1.19742	6.65499	0
Zfp597	9.54114	9.56808	9.42068	9.53684	9.51668	732.499	9.29235	9.38883	9.38695	9.44048	9.37715	664.972	9.50554	9.39092	9.37985	9.60209	9.4696	708.98	9.70925	9.57519	9.69622	9.64574	9.6566	807.098	1.10155	1.03317	1.10184	1.06618	1.21373	1.13839	6.65487	0
Hnf4a	7.88605	7.81361	7.94347	8.05241	7.92388	242.844	7.72484	7.74844	7.71672	7.72347	7.72837	212.066	7.92649	7.78751	7.44459	7.80984	7.74211	214.095	7.96108	7.77578	8.06956	8.03828	7.96117	249.202	1.14513	1.13428	1.02618	1.00957	1.17512	1.16398	6.65426	0
E2f6	10.6249	10.6096	10.5847	10.5853	10.6011	1553.33	10.3325	10.316	10.3203	10.3709	10.3349	1291.6	10.6055	10.6174	10.6173	10.5894	10.6074	1560.07	10.6666	10.4823	10.6203	10.7081	10.6193	1573.03	1.20264	1.00434	1.01269	1.20786	1.2179	1.00831	6.65373	0
Pmp22	10.1859	10.2096	10.2299	10.2331	10.2146	1188.25	10.169	10.0322	10.0079	10.0787	10.072	1076.37	10.1463	10.0662	10.175	9.90072	10.0721	1076.44	10.3545	10.3505	10.358	10.2083	10.3178	1276.36	1.10394	1.10387	1.07414	1.00007	1.18579	1.18572	6.65353	0
Lbcl1	9.36411	9.90276	9.49656	9.58909	9.58813	769.688	9.75781	9.87465	9.82482	9.83108	9.82209	905.199	9.84034	9.67633	9.77006	9.79422	9.77024	873.242	9.49973	9.62763	9.55983	9.68808	9.59382	772.729	1.17606	1.13454	1.00395	1.0366	1.17143	1.13008	6.65266	0
Ublcp1	11.0632	11.1029	11.0772	10.9784	11.0554	2128.2	10.9797	10.9461	10.9804	10.8056	10.928	1948.27	10.9198	10.7709	10.8421	10.9016	10.8586	1856.81	11.1627	11.2494	10.9514	11.079	11.1106	2211.23	1.09235	1.14616	1.03902	1.04926	1.13497	1.19088	6.65263	0
Ddr1	10.1573	10.1135	10.0663	10.1151	10.113	1107.47	10.1487	10.1254	10.0715	10.1327	10.1196	1112.49	10.0614	9.89428	10.0903	9.84567	9.9729	1004.95	9.96502	9.90099	9.88277	9.74587	9.87366	938.143	1.00453	1.10202	1.18049	1.10701	1.18584	1.07121	6.6511	0
2210408F11Rik	11.3168	11.19	11.2766	11.1942	11.2444	2426.05	11.3401	11.3511	11.2392	11.305	11.3089	2536.91	11.4036	11.4084	11.3725	11.3896	11.3935	2690.28	11.1525	11.1571	11.0959	11.0795	11.1213	2227.57	1.04569	1.10892	1.0891	1.06046	1.13887	1.20772	6.65076	0
Hic1	9.40055	9.42617	9.2653	9.41495	9.37674	664.784	9.33481	9.22452	9.21936	9.29432	9.26825	616.627	9.40474	9.29854	9.1865	9.23981	9.2824	622.701	9.52846	9.64106	9.54548	9.39935	9.52859	738.57	1.0781	1.06758	1.11099	1.00985	1.19776	1.18608	6.65036	0
Scotin	9.12324	9.09954	9.03544	9.06996	9.08204	541.961	8.95371	8.81323	8.9241	8.93523	8.90657	479.892	8.88273	8.95846	9.05184	8.99119	8.97106	501.831	9.04502	9.22723	9.26722	9.10872	9.16205	572.864	1.12934	1.07997	1.05702	1.04572	1.19374	1.14155	6.64733	0
Top2a	10.0369	10.1864	10.24	10.1738	10.1593	1143.52	10.3593	10.3523	10.2282	10.3481	10.322	1280.04	10.3758	10.2905	10.3628	10.2963	10.3314	1288.4	10.1889	10.12	10.0027	10.0681	10.0949	1093.65	1.11938	1.12669	1.0456	1.00653	1.17043	1.17807	6.64671	0
D030056L22Rik	11.287	11.16	11.1239	11.2171	11.197	2347.69	11.4048	11.4895	11.5111	11.5218	11.4818	2859.99	11.1862	11.2081	11.2906	11.2733	11.2396	2417.96	11.2079	11.1816	11.2846	11.3014	11.2439	2425.22	1.21822	1.02993	1.03302	1.18281	1.17927	1.003	6.64626	0
2410170E21Rik	7.30091	7.22232	7.43889	7.16217	7.28107	155.533	6.94095	6.97224	7.12603	6.97469	7.00348	128.309	7.21514	7.22495	7.08517	7.28575	7.20275	147.314	7.18643	7.25829	7.25227	7.24692	7.23598	150.746	1.21217	1.05579	1.03175	1.14812	1.17487	1.02329	6.64599	0
Eif6	11.4617	11.1971	11.5283	11.428	11.4038	2709.47	11.2821	11.062	11.2696	11.0411	11.1637	2294.07	11.4231	11.4546	11.4787	11.3946	11.4377	2773.96	11.5597	11.4158	11.3244	11.4457	11.4364	2771.43	1.18107	1.0238	1.02287	1.20918	1.20808	1.00091	6.64592	0
mtDNA_COXIII	15.0744	15.039	15.1215	15.1154	15.0876	34819.4	15.0688	14.9022	15.0953	15.0198	15.0215	33260.3	14.8708	14.8497	14.9285	14.5804	14.8073	28671.9	15.0498	15.0138	15.0595	15.0461	15.0423	33743.4	1.04688	1.21441	1.03189	1.16003	1.01452	1.17688	6.64462	0
Slc19a2	9.48421	9.52195	9.40127	9.47025	9.46942	708.891	9.39518	9.4345	9.19981	9.46965	9.37479	663.883	9.19288	9.24282	9.18428	9.29944	9.22985	600.43	9.46812	9.43234	9.58813	9.46205	9.48766	717.91	1.06779	1.18064	1.01272	1.10568	1.08138	1.19566	6.64388	0
2310058D17Rik	7.24391	7.2804	6.83689	7.25929	7.15512	142.53	6.94836	7.01932	7.41514	6.99868	7.09537	136.748	6.84611	7.05717	7.3264	6.96552	7.0488	132.404	7.51013	7.16423	7.23474	7.36357	7.31817	159.584	1.04228	1.07648	1.11965	1.03281	1.16699	1.20528	6.6435	0
Rock1	9.17093	9.22667	9.28992	9.27528	9.2407	604.961	9.11096	9.16989	9.12406	9.12096	9.13147	560.849	9.3411	9.27371	9.37543	9.46117	9.36285	658.414	9.21604	9.0702	9.05799	9.09464	9.10972	552.456	1.07865	1.08836	1.09504	1.17396	1.01519	1.19179	6.64299	0
Nusap1	10.1692	10.095	10.0146	9.87047	10.0373	1050.84	9.95227	9.90774	9.99466	9.86323	9.92947	975.146	9.83531	10.0438	9.90187	9.7725	9.88837	947.756	10.237	10.1588	10.145	10.0269	10.1419	1129.86	1.07762	1.10876	1.0752	1.0289	1.15866	1.19214	6.64128	0
Srf	9.41085	9.23023	9.38271	9.36689	9.34767	651.522	9.32432	9.3605	9.40203	9.42566	9.37813	665.423	9.48716	9.59315	9.53386	9.64726	9.56536	757.634	9.27157	9.24449	9.30719	9.32957	9.2882	625.213	1.02134	1.16287	1.04208	1.13857	1.06432	1.2118	6.64097	0
2310001H12Rik	8.82123	8.77636	8.7332	8.67696	8.75194	431.117	8.89718	8.87312	8.82391	8.89249	8.87168	468.426	8.60964	8.57123	8.60474	8.57144	8.58926	385.146	8.81277	8.75613	8.75646	8.75111	8.76912	436.282	1.08654	1.11936	1.01198	1.21623	1.07368	1.13277	6.64056	0
Fxyd6	13.1092	13.1621	13.0628	13.1306	13.1162	8878.96	13.1024	12.9919	13.1571	13.1398	13.0978	8766.55	13.4391	13.3047	13.4562	13.2947	13.3737	10614.1	13.1189	13.085	13.2366	13.1033	13.136	9001.62	1.01282	1.19542	1.01382	1.21075	1.02682	1.17913	6.63876	0
Ppih	9.98657	9.93284	10.0771	9.91709	9.9784	1008.78	9.82089	9.90975	9.90325	9.85817	9.87302	937.722	9.81127	9.82726	9.87971	9.87644	9.84867	922.028	10.1428	10.1094	10.1198	10.0324	10.1011	1098.32	1.07578	1.09409	1.08876	1.01702	1.17126	1.1912	6.63811	0
Ktelc1	11.0951	11.0943	11.0509	10.9677	11.052	2123.2	11.0665	11.1259	11.0498	11.0683	11.0776	2161.16	11.3504	11.2856	11.3616	11.2939	11.3229	2561.64	11.1315	11.1259	11.1023	11.1156	11.1188	2223.85	1.01788	1.2065	1.04741	1.18531	1.02901	1.15189	6.63801	0
Ech1	10.5022	10.6481	10.421	10.4914	10.5157	1463.96	10.4311	10.5407	10.4345	10.3779	10.446	1394.99	10.249	10.1983	10.2134	10.3194	10.245	1213.56	10.3754	10.353	10.4142	10.4397	10.3956	1347.05	1.04944	1.20634	1.08679	1.14951	1.03559	1.11	6.63767	0
Gprc5b	9.00129	9.1065	9.10269	9.02387	9.05859	533.22	8.87855	8.87093	8.91917	8.99811	8.91669	483.271	9.21499	9.10292	9.20454	9.15183	9.16857	575.459	9.11518	9.05856	9.28091	9.19341	9.16201	572.85	1.10336	1.07922	1.07432	1.19076	1.18536	1.00456	6.63757	0
E130203B14Rik	9.31455	9.157	9.0483	9.18796	9.17695	578.812	9.15837	8.988	9.00691	9.11705	9.06758	536.555	9.06725	9.03281	9.01014	8.98492	9.02378	520.509	9.29168	9.31784	9.19727	9.29297	9.27494	619.491	1.07876	1.11201	1.07028	1.03083	1.15457	1.19016	6.63661	0
Bmp4	9.55707	9.60646	9.63091	9.482	9.56911	759.609	9.47707	9.50141	9.3738	9.4907	9.46074	704.641	9.59547	9.58297	9.74009	9.617	9.63388	794.49	9.39597	9.35513	9.29971	9.47985	9.38266	667.518	1.07801	1.04592	1.13796	1.12751	1.05561	1.19021	6.63523	0
8030451K01Rik	8.14169	7.94494	7.77351	7.98009	7.96006	249.01	8.28506	8.13624	8.24798	8.30053	8.24245	302.848	8.14682	8.13835	8.01307	8.15937	8.1144	277.127	8.05791	8.03427	8.18293	8.14019	8.10382	275.102	1.21621	1.11292	1.10478	1.09281	1.10086	1.00736	6.63494	0
A730017D01Rik	10.0405	9.94165	9.86579	9.82151	9.91736	966.992	9.8853	9.92198	9.96875	10.017	9.94826	987.928	10.0453	10.079	10.0556	10.0762	10.064	1070.47	9.77433	9.83547	9.69395	9.84864	9.7881	884.119	1.02165	1.10702	1.09373	1.08356	1.11742	1.21078	6.63415	0
Sc4mol	11.151	10.7755	11.5452	11.2479	11.1799	2320	11.4817	11.177	11.2776	11.1668	11.2758	2479.41	11.3258	11.3319	11.3484	11.2707	11.3192	2555.15	11.0827	11.1984	11.1175	10.8652	11.066	2143.82	1.06871	1.10136	1.08218	1.03055	1.15654	1.19187	6.63121	0
1500011H22Rik	9.91472	9.7962	9.85324	9.92189	9.87151	936.744	9.87167	9.8131	9.8822	9.73603	9.82575	907.497	9.54284	9.6797	9.66175	9.63175	9.62901	791.809	9.9392	9.94034	9.8971	9.8062	9.89571	952.59	1.03223	1.18304	1.01692	1.14611	1.04969	1.20306	6.63104	0
St8sia4	9.30262	9.12089	9.22454	8.99662	9.16116	572.513	8.92466	8.91861	8.93367	8.94058	8.92938	487.541	9.22471	9.05077	8.98943	8.93557	9.05012	530.1	9.3591	9.18277	9.07847	9.08531	9.17641	578.596	1.17429	1.08001	1.01062	1.08729	1.18676	1.09148	6.63046	0
Thbs3	8.1626	7.72391	7.96644	7.99244	7.96135	249.233	7.79567	7.87516	7.93331	7.91222	7.87909	235.42	7.87899	7.85869	7.83809	7.85216	7.85698	231.839	7.61799	7.80356	7.69278	7.62753	7.68546	205.852	1.05867	1.07502	1.21074	1.01544	1.14364	1.12624	6.62975	0
Abtb1	8.60855	8.59639	8.58546	8.69632	8.62168	393.898	8.78095	8.41135	8.62445	8.64604	8.6157	392.269	8.51944	8.42019	8.46017	8.43478	8.45865	351.808	8.34003	8.53297	8.38041	8.30902	8.39061	335.602	1.00415	1.11964	1.17371	1.11501	1.16885	1.04829	6.62964	0
Arhgef4	9.08683	8.97006	9.10905	9.10912	9.06877	536.996	9.25509	9.26033	9.36215	9.25877	9.28408	623.43	9.22724	9.18089	9.1877	9.46013	9.26399	614.807	9.0441	9.0554	9.02592	9.14329	9.06718	536.404	1.16096	1.1449	1.0011	1.01403	1.16224	1.14617	6.6294	0
9630007E23Rik	7.89779	7.95542	7.52956	7.83521	7.80449	223.556	7.68394	7.80289	7.49398	7.84188	7.70567	208.756	7.51302	7.5564	7.58155	7.6362	7.57179	190.255	7.83334	7.95665	7.68602	7.81294	7.82224	226.323	1.0709	1.17503	1.01238	1.09724	1.08415	1.18958	6.62928	0
Spcs3	10.169	10.1309	10.0863	10.0569	10.1108	1105.71	10.0564	9.84804	9.96481	9.97166	9.96022	996.153	10.2948	10.2067	10.1606	10.1527	10.2037	1179.3	10.0119	9.9931	9.99679	9.96221	9.99099	1017.62	1.10998	1.06655	1.08657	1.18386	1.02155	1.15888	6.62739	0
LOC100047339	7.95194	7.71283	7.8136	7.5098	7.74704	214.829	7.68249	7.67236	7.79271	7.53565	7.6708	203.77	7.34466	7.29414	7.87981	7.36938	7.472	177.54	7.58993	7.67657	7.6732	7.66594	7.65141	201.05	1.05427	1.21003	1.06853	1.14775	1.01353	1.13242	6.62653	0
LOC100048076	12.1522	12.237	12.1209	12.1854	12.1739	4620.61	12.0301	11.9071	12.0025	11.8471	11.9467	3947.51	12.0829	12.1646	12.0391	11.9225	12.0523	4247.15	12.2895	12.1976	12.1709	12.0968	12.1887	4668.29	1.17051	1.08793	1.01032	1.07591	1.18259	1.09916	6.62642	0
Actr10	10.7146	10.501	10.6544	10.6872	10.6393	1594.95	10.947	10.8885	11.0081	10.6807	10.8811	1885.97	10.8704	10.9006	10.94	10.8297	10.8852	1891.34	10.8189	10.785	10.7635	10.7378	10.7763	1753.82	1.18246	1.18583	1.09961	1.00285	1.07535	1.07841	6.62449	0
BC038881	8.05499	7.78076	7.93971	7.90234	7.91945	242.098	7.94482	8.00265	8.11406	8.1077	8.04231	263.618	7.92636	8.02797	8.18616	8.06158	8.05052	265.123	7.83356	7.80635	7.79483	7.806	7.81019	224.44	1.08889	1.09511	1.07868	1.00571	1.17456	1.18126	6.6242	0
Sap30l	10.8648	10.7852	10.7673	10.849	10.8166	1803.48	10.636	10.7394	10.6565	10.8047	10.7091	1674.06	10.6998	10.8381	10.9037	10.7793	10.8052	1789.36	11.0217	10.8371	11.0845	11.0012	10.9861	2028.35	1.07731	1.00789	1.12469	1.06887	1.21164	1.13356	6.62396	0
Hddc2	8.97483	8.97521	8.9764	9.02665	8.98827	507.855	8.85368	8.9392	9.02571	9.01983	8.95961	497.863	9.01598	9.03318	9.03654	9.05024	9.03399	524.205	9.22366	9.22796	9.27472	9.16746	9.22345	597.771	1.02007	1.03219	1.17705	1.05291	1.20067	1.14034	6.62323	0
Alkbh3	9.69485	9.73226	9.8473	9.67232	9.73668	853.165	9.75478	9.78572	9.77289	9.74633	9.76493	870.036	9.73412	9.77913	9.8608	9.77207	9.78653	883.159	9.54274	9.55103	9.55228	9.43129	9.51934	733.848	1.01977	1.03516	1.16259	1.01508	1.18558	1.20346	6.62165	0
9930104L06Rik	7.08094	6.97564	7.30198	7.03171	7.09757	136.956	7.05685	7.24531	7.28701	7.17456	7.19093	146.112	7.28262	6.93063	7.14245	7.25079	7.15162	142.185	6.94915	6.88458	6.88658	6.99785	6.92954	121.899	1.06686	1.03818	1.12352	1.02762	1.19863	1.16642	6.62123	0
LOC100046039	10.0635	9.90185	9.90615	10.0576	9.98227	1011.49	10.0935	10.1649	10.1954	10.1665	10.1551	1140.21	9.94761	9.89344	9.97019	9.84725	9.91462	965.157	9.84753	9.85785	9.92704	9.96449	9.89923	954.916	1.12725	1.04801	1.05925	1.18137	1.19404	1.01072	6.62064	0
E2f8	6.82589	7.01752	6.9791	7.34256	7.04127	131.714	6.80589	6.80504	6.69425	6.82122	6.7816	110.018	6.90586	6.85071	7.03155	6.97504	6.94079	122.853	7.01625	7.04568	6.91549	7.02375	7.00029	128.026	1.1972	1.07213	1.02881	1.11666	1.16368	1.04211	6.62058	0
BC035522	8.01475	8.12176	7.70275	7.98408	7.95584	248.282	8.24322	8.21665	8.16779	8.15681	8.19612	293.276	8.01694	8.09613	8.12627	8.23371	8.11826	277.869	7.99492	8.00708	8.00627	7.97939	7.99691	255.453	1.18122	1.11917	1.02888	1.05545	1.14807	1.08775	6.62054	0
Chchd5	8.37147	8.44156	8.27297	8.2491	8.33378	322.639	8.05543	8.27555	8.11355	8.23061	8.16879	287.773	8.49398	8.3237	8.42672	8.46483	8.42731	344.248	8.29624	8.44089	8.36723	8.47549	8.39496	336.617	1.12116	1.06698	1.04332	1.19625	1.16973	1.02267	6.62011	0
Kcna6	8.51625	8.32888	8.40402	8.3696	8.40469	338.893	8.50715	8.42802	8.52234	8.55994	8.50436	363.136	8.23408	8.1685	8.36429	8.24802	8.25372	305.224	8.51021	8.57738	8.40959	8.45973	8.48923	359.345	1.07153	1.11031	1.06035	1.18974	1.01055	1.17732	6.61979	0
Unc45b	8.20177	8.48029	8.37264	8.29361	8.33708	323.378	8.46905	8.50921	8.44214	8.49006	8.47761	356.464	8.41845	8.40561	8.29514	8.34239	8.3654	329.788	8.64598	8.48572	8.5005	8.68684	8.57976	382.618	1.10231	1.01982	1.18319	1.08089	1.07337	1.16019	6.61978	0
Rgs12	8.97352	8.96321	8.98408	8.9147	8.95887	497.611	9.25122	9.20653	9.15937	9.05084	9.16699	574.83	9.04898	9.25	9.20306	9.08845	9.14762	567.164	9.00137	8.93224	8.92633	8.94719	8.95178	495.17	1.15518	1.13977	1.00493	1.01352	1.16087	1.14539	6.61966	0
Cxcl14	10.661	10.6763	10.6328	10.6222	10.6481	1604.7	10.6417	10.2409	10.3057	10.4388	10.4068	1357.54	10.4798	10.5812	10.4247	10.4854	10.4928	1440.93	10.6355	10.7086	10.5719	10.5086	10.6061	1558.71	1.18207	1.11366	1.02951	1.06143	1.14819	1.08174	6.61659	0
Bok	8.82885	8.6099	8.95787	8.74773	8.78609	441.444	8.74053	8.78268	8.76558	8.73668	8.75637	432.444	8.92082	9.04633	8.96138	9.00032	8.98221	505.726	8.73236	8.93602	9.16081	8.94032	8.94238	491.953	1.02081	1.14562	1.11442	1.16946	1.13761	1.028	6.61592	0
Fndc5	8.04114	8.18697	8.04953	8.09808	8.09393	273.222	7.9737	8.07076	8.00623	8.1334	8.04602	264.298	7.99868	7.8848	8.10604	7.99444	7.99599	255.289	8.13992	8.31155	8.24525	8.33258	8.25733	305.987	1.03376	1.07024	1.11992	1.03529	1.15773	1.19859	6.61554	0
Per2	8.41287	8.56111	8.54101	8.62575	8.53518	370.976	8.35202	8.36735	8.36528	8.47536	8.39	335.461	8.49059	8.41316	8.41129	8.42679	8.43546	346.199	8.73632	8.5594	8.62143	8.62337	8.63513	397.588	1.10587	1.07157	1.07173	1.03201	1.1852	1.14844	6.61482	0
Nfatc4	10.9535	11.0562	11.1331	11.063	11.0514	2122.35	11.0932	11.0675	11.0658	11.0084	11.0588	2133.12	11.0521	10.942	11.0255	11.0316	11.0128	2066.26	11.2862	11.3309	11.2585	11.2564	11.283	2491.88	1.00508	1.02715	1.17411	1.03236	1.16818	1.20599	6.61287	0
D830030K20Rik	6.9853	7.28818	6.71537	6.96504	6.98848	126.982	7.35199	7.06937	7.32735	7.14705	7.22394	149.493	7.04387	7.06952	7.01379	7.02947	7.03916	131.522	6.96461	7.07797	6.91084	6.91139	6.9662	125.036	1.17728	1.03576	1.01556	1.13664	1.1956	1.05187	6.61271	0
Hexb	9.28863	9.09333	9.12809	9.23396	9.186	582.455	9.08375	9.00039	9.07375	9.06349	9.05535	532.024	9.23381	9.15878	9.13057	9.0362	9.13984	564.112	9.44383	9.26212	9.34322	9.21972	9.31722	637.916	1.09479	1.03252	1.09522	1.06031	1.19904	1.13083	6.61271	0
Sesn1	9.63324	9.64172	9.5089	9.54006	9.58098	765.883	9.62762	9.48998	9.53659	9.54483	9.54975	749.484	9.21452	9.31318	9.41519	9.31695	9.31496	636.917	9.50478	9.56047	9.513	9.54161	9.52997	739.275	1.02188	1.20248	1.03599	1.17674	1.01381	1.16071	6.61161	0
Zfp64	8.37452	8.44523	8.32331	8.46093	8.401	338.028	8.43645	8.59634	8.56759	8.54314	8.53588	371.156	8.31516	8.36786	8.17559	8.39172	8.31258	317.934	8.20383	8.19843	8.38004	8.37552	8.28945	312.877	1.098	1.0632	1.08038	1.1674	1.18627	1.01616	6.61141	0
Smarcc2	9.70919	9.78867	9.71743	9.76406	9.74484	858.002	9.90561	9.8947	9.90976	9.65799	9.84201	917.786	9.98183	9.94097	10.1077	9.93301	9.99089	1017.55	9.76916	9.75958	9.79308	9.69772	9.75488	863.997	1.06968	1.18596	1.00699	1.1087	1.06226	1.17773	6.61131	0
Stau2	10.1028	10.1776	10.0668	10.1186	10.1165	1110.09	9.9533	9.9499	9.97934	10.0242	9.97669	1007.59	10.0964	10.0221	10.0172	10.1259	10.0654	1071.51	10.4003	10.204	10.1817	10.1601	10.2365	1206.43	1.10173	1.03601	1.08679	1.06344	1.19735	1.12592	6.61123	0
Gdf1	9.73149	9.72233	9.66957	9.625	9.68709	824.339	9.57104	9.49122	9.55935	9.58839	9.5525	750.911	9.68533	9.77681	9.97915	9.7372	9.79462	888.128	9.86893	9.69221	9.82842	9.75524	9.7862	882.956	1.09779	1.07738	1.07111	1.18273	1.17585	1.00586	6.61071	0
Snx15	8.48399	8.32807	8.18185	8.24466	8.30964	317.286	8.12482	8.28219	8.28551	8.27008	8.24065	302.471	8.2136	8.19322	8.13237	8.16563	8.1762	289.256	8.39827	8.53097	8.39322	8.39493	8.42935	344.736	1.04898	1.0969	1.08651	1.04568	1.13973	1.1918	6.60962	0
Zfp810	9.70651	9.76587	9.81969	9.71358	9.75141	861.921	9.92783	9.82803	9.95258	9.89567	9.90103	956.106	9.96474	9.96645	9.87947	10.0498	9.96511	999.531	9.75701	9.68688	9.8035	9.71199	9.73985	855.04	1.10927	1.15966	1.00805	1.04542	1.1182	1.16899	6.60958	0
Aip	11.4607	11.2846	11.3486	11.3502	11.361	2630.31	11.2628	11.1577	11.2776	11.2038	11.2255	2394.42	11.2465	11.0658	11.0957	11.0977	11.1264	2235.56	11.4049	11.3576	11.3256	11.2988	11.3467	2604.39	1.09852	1.17658	1.00995	1.07106	1.08769	1.16498	6.60878	0
Farsa	7.65667	7.82492	7.78108	7.83545	7.77453	218.961	7.72761	7.74721	7.95812	7.76477	7.79943	222.772	7.9749	7.90029	7.94329	7.90255	7.93026	243.919	7.68065	7.45676	7.88331	7.63283	7.66339	202.726	1.01741	1.11398	1.08008	1.09493	1.09888	1.20319	6.60847	0
Pik3r1	9.37116	9.27975	9.39793	9.446	9.37371	663.388	9.50996	9.45849	9.50766	9.53977	9.50397	726.073	9.54006	9.52263	9.44554	9.587	9.52381	736.126	9.63129	9.6982	9.60631	9.6327	9.64212	799.04	1.09449	1.10965	1.20448	1.01385	1.1005	1.08547	6.60843	0
3110045I18Rik	8.36683	8.59475	8.64778	8.6841	8.57337	380.926	8.70091	8.75003	8.69574	8.72734	8.7185	421.242	8.56446	8.59798	8.89933	8.57332	8.65877	404.156	8.41582	8.55313	8.49343	8.42313	8.47138	354.927	1.10584	1.06098	1.07325	1.04227	1.18684	1.1387	6.60789	0
2810409K11Rik	7.42018	6.97609	6.87455	7.30266	7.14337	141.374	7.04235	6.83508	7.01901	6.96911	6.96639	125.052	6.87608	7.03493	6.87404	7.08233	6.96685	125.092	7.18705	7.22351	7.14131	7.17016	7.18051	145.06	1.13052	1.13016	1.02608	1.00032	1.16	1.15963	6.6067	0
9330134C04Rik	9.31056	9.10194	9.32862	9.07258	9.20342	589.531	9.30255	9.36504	9.40693	9.40216	9.36917	661.304	9.14421	9.17511	9.21095	9.19473	9.18125	580.541	9.14433	9.06135	9.09937	9.10738	9.10311	549.932	1.12175	1.01549	1.07201	1.13912	1.20252	1.05566	6.60653	0
Lmo7	7.84931	7.98176	7.75858	7.73342	7.83077	227.665	7.92935	7.71569	7.61829	7.75792	7.75531	216.064	7.55649	7.60067	7.64634	7.5959	7.59985	193.991	7.8642	8.00002	7.74745	7.77836	7.84751	230.322	1.05369	1.17358	1.01167	1.11378	1.06599	1.18728	6.60599	0
Rcbtb2	9.16978	9.29457	9.37022	9.40343	9.3095	634.51	9.41244	9.37911	9.38306	9.30373	9.36959	661.495	9.58678	9.58037	9.56256	9.44863	9.54459	746.804	9.42094	9.37494	9.17926	9.1955	9.29266	627.146	1.04253	1.17698	1.01174	1.12896	1.05477	1.1908	6.60578	0
Lsm14a	11.8092	11.7239	11.732	11.7075	11.7431	3427.98	11.8331	11.7824	11.7916	11.7229	11.7825	3522.78	11.6205	11.6719	11.7082	11.5654	11.6415	3194.79	11.9112	12.0107	11.8807	11.8052	11.902	3826.95	1.02765	1.07299	1.11639	1.10266	1.08634	1.19787	6.60391	0
Myo1e	8.17911	8.11854	8.09066	8.25627	8.16114	286.252	8.12064	8.14621	8.15062	8.13531	8.13819	281.735	7.85056	8.0204	7.91147	7.97694	7.93984	245.545	8.13176	8.27362	8.21263	8.19165	8.20242	294.56	1.01603	1.16578	1.02902	1.14739	1.04552	1.19962	6.60336	0
Incenp	10.046	10.0547	10.0042	9.98577	10.0227	1040.22	10.087	10.1912	10.1373	10.1916	10.1518	1137.59	10.21	10.3057	10.2848	10.2108	10.2528	1220.15	9.98733	10.0672	10.0482	10.0004	10.0258	1042.46	1.0936	1.17297	1.00215	1.07258	1.09126	1.17046	6.60302	0
Ndufa11	10.5628	10.5864	10.5124	10.4032	10.5162	1464.51	10.334	10.2019	10.2661	10.293	10.2737	1237.96	10.3837	10.4121	10.3517	10.3344	10.3705	1323.81	10.5567	10.4023	10.3771	10.5165	10.4632	1411.63	1.18301	1.10629	1.03746	1.06935	1.14029	1.06634	6.60274	0
Aatk	9.96477	9.99924	9.8942	9.93244	9.94766	987.518	9.93623	9.88098	9.92599	10.1082	9.96285	997.969	9.82647	9.82152	9.92631	9.89038	9.86617	933.283	10.2201	10.1473	10.0717	10.0917	10.1327	1122.66	1.01058	1.05811	1.13685	1.06931	1.12495	1.20292	6.60273	0
Diras1	9.25165	9.14569	9.0374	9.10551	9.13506	562.247	9.05267	9.22389	9.26399	9.19227	9.1832	581.326	9.25244	9.09462	8.95242	9.18881	9.12207	557.208	9.3853	9.35478	9.40867	9.35225	9.37525	664.098	1.03393	1.00904	1.18115	1.04328	1.14238	1.19183	6.60163	0
Prps2	8.93292	8.58889	8.93365	8.9126	8.84202	458.894	8.69078	8.7009	8.65165	8.64832	8.67291	408.138	9.01231	8.90637	8.88377	8.86446	8.91673	483.284	8.73746	8.9155	8.73569	8.62847	8.75428	431.818	1.12436	1.05315	1.0627	1.18412	1.05802	1.11918	6.60154	0
6720458F09Rik	9.58081	9.56434	9.46804	9.70278	9.57899	764.83	9.63849	9.67915	9.71018	9.69821	9.68151	821.154	9.68423	9.67343	9.83268	9.71987	9.72755	847.785	9.49819	9.463	9.463	9.53201	9.48905	718.602	1.07364	1.10846	1.06433	1.03243	1.14271	1.17977	6.60134	0
Cyb5r3	9.7153	9.74555	9.62193	9.66397	9.68669	824.107	9.53411	9.60899	9.51927	9.62352	9.57147	760.852	9.84243	9.7926	9.85397	9.76204	9.81276	899.365	9.65568	9.54456	9.57909	9.60343	9.59569	773.731	1.08314	1.09132	1.06511	1.18205	1.01693	1.16237	6.60091	0
Gnal1	8.9052	8.88337	8.83382	8.79432	8.85417	462.777	8.93287	9.02258	9.02613	9.06436	9.01148	516.092	8.73657	8.75592	8.70338	8.85844	8.76358	434.61	8.92018	8.88684	8.94091	8.967	8.92873	487.322	1.11521	1.06481	1.05304	1.18748	1.05904	1.12129	6.60086	0
Ndel1	10.5267	10.5594	10.4945	10.5137	10.5236	1471.99	10.5756	10.4644	10.5103	10.6084	10.5397	1488.53	10.4104	10.387	10.4394	10.4616	10.4246	1374.43	10.7722	10.666	10.6724	10.6515	10.6905	1652.6	1.01123	1.07099	1.1227	1.08302	1.11022	1.20239	6.60055	0
Oma1	9.22426	9.23332	9.24255	9.26111	9.24031	604.799	9.41699	9.4497	9.38884	9.44545	9.42525	687.514	9.37688	9.31949	9.30579	9.37075	9.34323	649.518	9.05308	9.188	9.28364	9.22413	9.18721	582.944	1.13677	1.07394	1.03749	1.0585	1.17938	1.1142	6.60028	0
Scaper	8.55689	8.31874	8.36132	8.41228	8.41231	340.688	8.35344	8.4233	8.17606	8.35428	8.32677	321.076	8.6097	8.51017	8.0619	8.43774	8.40488	338.938	8.6661	8.55103	8.57721	8.58164	8.59399	386.412	1.06108	1.00516	1.13421	1.05563	1.20349	1.14007	6.59965	0
Tmem160	9.5971	9.54602	9.54931	9.60658	9.57475	762.584	9.52796	9.41566	9.52552	9.43838	9.47688	712.567	9.64601	9.64638	9.84462	9.70303	9.71001	837.538	9.42913	9.43465	9.58166	9.44429	9.47243	710.373	1.07019	1.09829	1.0735	1.17538	1.00309	1.17901	6.59946	0
Uncx4.1	7.15078	7.11532	7.63523	7.16277	7.26602	153.919	7.56549	7.471	7.61248	7.47116	7.53003	184.827	7.33889	7.34236	7.22269	7.31091	7.30371	157.992	7.28177	7.33395	7.35485	7.28295	7.31338	159.055	1.20081	1.02647	1.03337	1.16985	1.16203	1.00673	6.59925	0
Gpr21	7.5965	7.51318	7.52939	7.76113	7.60005	194.018	7.44239	7.41852	7.34923	7.43032	7.41011	170.085	7.45603	7.45027	7.44205	7.58577	7.48353	178.965	7.70863	7.70349	7.59644	7.56192	7.64262	199.829	1.14071	1.08412	1.02995	1.0522	1.17487	1.11658	6.59844	0
D130059P03Rik	8.95149	9.10917	8.98298	8.87523	8.97972	504.853	9.14661	9.06503	9.0242	8.88952	9.03134	523.244	9.19659	9.08693	8.99752	9.04544	9.08162	541.8	8.86038	8.68216	8.89099	8.88057	8.82853	454.623	1.03643	1.07318	1.11049	1.03546	1.15094	1.19176	6.59826	0
Snap29	10.371	10.3324	10.2103	10.4738	10.3469	1302.33	10.2261	10.1745	10.2524	10.1902	10.2108	1185.1	10.279	10.169	10.1436	10.1164	10.177	1157.66	10.5689	10.4246	10.3454	10.2709	10.4025	1353.47	1.09892	1.12496	1.03927	1.0237	1.14208	1.16914	6.59808	0
6330503K22Rik	10.0315	10.0117	10.0474	10.009	10.0249	1041.83	10.0306	9.98153	10.0158	9.94728	9.99381	1019.61	9.80392	9.86281	9.71945	9.6673	9.76337	869.094	10.0395	10.0358	9.99234	9.95128	10.0047	1027.36	1.02179	1.19876	1.01409	1.17319	1.0076	1.1821	6.59753	0
2810022L02Rik	9.83953	9.85261	9.67128	9.72668	9.77252	874.627	9.76851	9.59251	9.49983	9.60989	9.61769	785.619	9.6887	9.80406	9.76506	9.65493	9.72819	848.157	9.91886	9.93448	9.77354	9.86853	9.87385	938.267	1.1133	1.03121	1.07276	1.0796	1.1943	1.10624	6.59741	0
LOC100047135	7.09283	7.00249	6.51664	7.02151	6.90837	120.123	6.80931	6.74301	7.05874	6.82322	6.85857	116.047	6.65375	6.67648	6.63036	6.79363	6.68856	103.147	6.80481	7.06253	6.90847	6.98722	6.94076	122.85	1.03512	1.16458	1.02271	1.12507	1.05862	1.19102	6.59712	0
Zranb3	10.1299	10.0993	10.1863	10.1762	10.1479	1134.56	10.3464	10.3352	10.4735	10.353	10.377	1329.85	10.3074	10.3591	10.1953	10.3245	10.2965	1257.68	10.2267	10.137	10.1448	10.1854	10.1735	1154.84	1.17213	1.10852	1.01788	1.05738	1.15154	1.08905	6.59648	0
Akap2	8.01653	8.17541	8.20992	8.14132	8.13579	281.266	8.16391	8.0948	8.06767	8.17439	8.12519	279.208	8.23181	8.46497	8.45136	8.34268	8.37271	331.463	8.07079	8.05369	8.13272	8.19298	8.11255	276.77	1.00737	1.17847	1.01625	1.18716	1.00881	1.19761	6.59566	0
Als2cr4	8.96879	8.95815	9.10477	8.88632	8.97951	504.779	8.7936	8.6909	8.81349	8.70976	8.75194	431.117	8.80367	8.79731	8.93555	8.72671	8.81581	450.633	9.00585	8.88709	8.92955	8.94798	8.94262	492.035	1.17086	1.12016	1.0259	1.04527	1.1413	1.09187	6.59536	0
Mthfd1	8.82205	8.84302	8.81494	8.83185	8.82796	454.445	8.87824	8.74491	8.71659	8.70305	8.7607	433.743	8.61119	8.50691	8.55284	8.63558	8.57663	381.788	8.84452	8.75963	8.84665	8.77554	8.80659	447.761	1.04773	1.19031	1.01493	1.13608	1.03232	1.1728	6.59416	0
Lgals8	8.23479	8.41859	8.27056	8.34839	8.31808	319.148	8.19591	8.45041	8.30492	8.37467	8.33148	322.125	8.63461	8.5182	8.52016	8.63497	8.57699	381.883	8.36047	8.28742	8.30026	8.33983	8.322	320.015	1.00933	1.19657	1.00272	1.18551	1.00659	1.19333	6.59404	0
A430070A22Rik	8.51038	8.70872	8.55304	8.63625	8.6021	388.588	8.78427	8.57645	8.67737	8.79076	8.70721	417.957	8.64843	8.46016	8.58683	8.58774	8.57079	380.246	8.44406	8.36901	8.52037	8.46075	8.44855	349.355	1.07558	1.02194	1.1123	1.09918	1.19637	1.08842	6.59379	0
Ufsp2	9.28351	9.30386	9.23678	9.28853	9.27817	620.88	9.34149	9.1724	9.22129	9.19857	9.23344	601.925	9.0673	9.06063	9.07219	8.97782	9.04448	528.032	9.34418	9.28019	9.35079	9.20683	9.2955	628.382	1.03149	1.17584	1.01208	1.13994	1.04395	1.19004	6.59335	0
Tbc1d22a	10.0455	9.89131	9.93154	9.98191	9.96256	997.769	9.89043	9.89043	9.95244	9.81863	9.88798	947.499	9.91205	9.83797	9.84105	9.85569	9.86169	930.389	10.1779	10.0246	10.1143	10.1012	10.1045	1100.91	1.05306	1.07242	1.10337	1.01839	1.16191	1.18328	6.59243	0
2010100O12Rik	9.16021	9.05882	9.39613	9.18969	9.20121	588.628	9.23572	9.49519	9.46601	9.30054	9.37437	663.69	9.10391	9.28455	9.26619	9.17875	9.20835	591.548	9.01826	9.30608	9.12397	8.99004	9.10959	552.407	1.12752	1.00496	1.06557	1.12195	1.20145	1.07086	6.59231	0
2310044H10Rik	10.8509	10.9132	10.9057	10.8936	10.8908	1898.76	11.0453	11.0214	11.0005	11.0775	11.0362	2100.01	10.7153	10.8245	10.9308	10.7577	10.8071	1791.67	10.756	10.8643	10.7674	10.8016	10.7973	1779.59	1.10599	1.05977	1.06696	1.1721	1.18005	1.00678	6.59166	0
Uck2	10.3683	10.3454	10.4034	10.3245	10.3604	1314.58	10.3341	10.3018	10.3697	10.3248	10.3326	1289.52	10.4585	10.4609	10.3969	10.3319	10.4121	1362.53	10.233	10.1667	10.1829	10.0401	10.1557	1140.67	1.01944	1.03648	1.15246	1.05662	1.13049	1.1945	6.58999	0
Zfp219	10.5403	10.5936	10.6428	10.5501	10.5817	1532.54	10.749	10.7965	10.8836	10.8317	10.8152	1801.75	10.6244	10.5762	10.7511	10.7027	10.6636	1622.06	10.5502	10.6133	10.6325	10.5121	10.577	1527.55	1.17567	1.05841	1.00326	1.11078	1.1795	1.06187	6.5895	0
Zbtb17	10.1329	10.221	10.2718	10.289	10.2287	1199.88	10.3242	10.2828	10.4907	10.4151	10.3782	1330.9	10.2227	10.091	10.0989	10.199	10.1529	1138.48	10.2831	10.3436	10.4258	10.3621	10.3536	1308.45	1.1092	1.05392	1.09049	1.16901	1.01716	1.14929	6.58908	0
Grem1	7.31136	7.2459	7.65918	7.37035	7.3967	168.511	7.43356	7.44149	7.08739	7.52914	7.37289	165.753	7.34187	7.18196	7.30561	7.3124	7.28546	156.006	7.74041	7.5811	7.33574	7.51862	7.54397	186.621	1.01664	1.08015	1.10747	1.06248	1.12589	1.19624	6.58887	0
Rae1	10.1054	10.3971	10.1968	10.1983	10.2244	1196.34	10.224	10.3018	10.2785	10.3999	10.3011	1261.61	10.2805	10.2602	10.2868	10.2229	10.2626	1228.41	10.1859	10.0413	9.99606	9.97209	10.0488	1059.25	1.05456	1.02681	1.12942	1.02703	1.19104	1.1597	6.58856	0
Mrps2	8.96235	9.09277	8.98268	9.00561	9.01085	515.867	9.02437	9.00049	9.01831	9.01612	9.01482	517.288	9.26475	9.36951	9.23976	9.17819	9.26305	614.407	9.1192	9.07509	9.0182	8.94922	9.04043	526.55	1.00276	1.19102	1.02071	1.18775	1.0179	1.16685	6.58699	0
1110029I05Rik	9.42276	9.55412	9.23959	9.31946	9.38399	668.13	9.35129	9.39294	9.3208	9.38294	9.36199	658.022	9.3434	9.47093	9.49797	9.42693	9.43481	692.086	9.19894	9.12149	9.16575	9.22679	9.17825	579.331	1.01536	1.03586	1.15328	1.05177	1.13583	1.19463	6.58672	0
LOC100046905	7.93961	7.46659	7.91774	7.836	7.78999	221.32	8.03214	7.8724	8.07234	8.0709	8.01194	258.128	7.93567	7.92553	7.89367	7.94136	7.92406	242.873	7.70361	7.90185	7.83034	7.74027	7.79402	221.939	1.16631	1.09738	1.0028	1.06281	1.16306	1.09432	6.58669	0
Ttc5	8.97093	8.79339	9.108	8.9734	8.96143	498.493	9.2292	9.1836	9.19556	9.15763	9.1915	584.677	8.91089	9.023	9.01494	8.9351	8.97098	501.805	8.90221	9.07285	8.91213	8.84783	8.93376	489.023	1.17289	1.00664	1.01937	1.16515	1.1956	1.02614	6.58579	0
Edem2	9.09907	9.19249	9.13188	9.11097	9.1336	561.679	8.85553	9.05017	8.88869	9.00005	8.94861	494.084	9.03353	8.92576	9.07172	8.95541	8.99661	510.797	9.20389	9.09442	9.1638	9.20903	9.16779	575.146	1.13681	1.09961	1.02398	1.03383	1.16407	1.12598	6.58427	0
Erbb2	8.97124	9.03138	8.94498	8.95568	8.97582	503.49	8.76828	8.73768	8.76995	8.77806	8.76349	434.584	8.99239	8.90272	8.9446	8.95472	8.94861	494.082	8.94712	9.03382	9.02215	9.06476	9.01696	518.055	1.15856	1.01904	1.02893	1.13691	1.19207	1.04852	6.58402	0
Ndufa3	10.8925	10.8657	10.7624	10.6696	10.7976	1779.87	10.8754	11.001	10.8887	10.9474	10.9281	1948.48	10.5856	10.6044	10.8035	10.7084	10.6755	1635.43	10.6868	10.6928	10.8185	10.8543	10.7631	1737.86	1.09473	1.08832	1.02417	1.19141	1.12119	1.06263	6.58246	0
Bbs9	8.62324	8.65143	8.58674	8.61728	8.61967	393.35	8.51073	8.62676	8.59245	8.5541	8.57101	380.304	8.76931	8.55723	8.48335	8.68557	8.62386	394.495	8.98758	8.74714	8.80729	8.77876	8.8302	455.149	1.03431	1.00291	1.15711	1.03732	1.1968	1.15375	6.58219	0
Cnih4	10.7629	10.8433	10.8362	10.8965	10.8347	1826.31	10.705	10.6191	10.6317	10.5885	10.6361	1591.4	10.5962	10.6284	10.6558	10.5343	10.6037	1556.06	10.8017	10.6119	10.7438	10.7844	10.7354	1704.87	1.14761	1.17368	1.07123	1.02271	1.0713	1.09563	6.58216	0
Sumf2	8.89964	8.87036	8.85484	8.82827	8.86328	465.707	8.76042	8.6288	8.57366	8.71095	8.66846	406.879	8.86392	8.80543	9.10712	8.79591	8.89309	475.431	8.90111	8.86696	8.92399	8.98483	8.91922	484.121	1.14458	1.02088	1.03954	1.16848	1.18984	1.01828	6.5816	0
Dnajc6	9.13826	9.05428	9.09322	9.11305	9.0997	548.635	9.22046	9.18398	9.26519	9.21306	9.22067	596.621	9.11925	9.24336	9.01393	9.25732	9.15847	571.443	9.3845	9.36775	9.29189	9.32669	9.34271	649.284	1.08746	1.04157	1.18345	1.04406	1.08827	1.13622	6.58104	0
Mobkl2b	7.74629	7.82197	7.66735	7.92396	7.78989	221.305	7.41249	7.78434	7.74965	7.82448	7.69274	206.893	7.90082	7.91211	7.71568	7.97695	7.87639	234.979	7.57781	7.64227	7.68531	7.67463	7.645	200.159	1.06966	1.06179	1.10564	1.13575	1.03364	1.17396	6.58045	0
Smarca1	11.3008	11.3093	11.2248	11.3198	11.2887	2501.67	11.1784	11.1252	11.1757	11.0171	11.1241	2231.98	11.4463	11.3041	11.3543	11.2809	11.3464	2603.78	11.4838	11.362	11.2633	11.3549	11.366	2639.39	1.12083	1.04082	1.05505	1.16658	1.18254	1.01368	6.57949	0
Ttc35	10.4148	10.4091	10.3942	10.3465	10.3912	1342.92	10.2649	10.2781	10.1797	10.1952	10.2295	1200.55	10.4994	10.4525	10.5116	10.4934	10.4892	1437.39	10.371	10.4531	10.4326	10.3313	10.397	1348.37	1.11859	1.07035	1.00405	1.19728	1.12313	1.06602	6.57943	0
Dbi	11.9042	11.7586	11.8845	11.9441	11.8728	3750.45	11.8503	11.9341	11.9204	11.9445	11.9123	3854.48	11.6947	11.647	11.7024	11.6295	11.6684	3254.88	11.9382	11.7735	11.9567	11.985	11.9134	3857.27	1.02774	1.15226	1.02848	1.18422	1.00073	1.18508	6.57849	0
Smox	9.3139	9.27973	9.02992	9.10496	9.18213	580.892	9.32549	9.40078	9.24732	9.38814	9.34043	648.262	9.11977	9.15698	9.1954	9.1491	9.15531	570.196	9.04093	9.07756	9.1214	9.11236	9.08806	544.226	1.11598	1.01876	1.06737	1.13691	1.19116	1.04772	6.5779	0
AW551984	8.85967	8.99417	8.80941	8.76405	8.85682	463.628	8.8249	8.77675	8.60915	8.83764	8.76211	434.168	8.74362	8.75606	8.79337	8.83637	8.78236	440.304	8.98232	8.96947	8.96943	9.07257	8.99845	511.449	1.06786	1.05297	1.10315	1.01413	1.178	1.16158	6.57769	0
Tspan7	10.2521	10.3163	10.2438	10.2797	10.273	1237.3	10.1559	10.0324	10.0344	10.0168	10.0599	1067.39	10.1872	10.2392	10.2192	9.96647	10.153	1138.58	10.2846	10.4043	10.1808	10.2547	10.2811	1244.27	1.15918	1.0867	1.00564	1.06669	1.16572	1.09283	6.57676	0
Fbln1	10.4069	10.4858	10.4895	10.4442	10.4566	1405.23	10.3729	10.1651	10.2813	10.2891	10.2771	1240.84	10.5247	10.5055	10.5713	10.433	10.5086	1456.86	10.5227	10.5704	10.4935	10.4868	10.5183	1466.68	1.13248	1.03674	1.04374	1.17409	1.18201	1.00675	6.5758	0
Otx2	9.61773	9.3727	9.75965	9.55008	9.57504	762.737	9.53894	9.64466	9.73371	9.61788	9.6338	794.441	9.46609	9.32981	9.42689	9.55791	9.44518	697.079	9.71672	9.60626	9.73087	9.69262	9.68662	824.067	1.04157	1.09419	1.08041	1.13967	1.03729	1.18217	6.5753	0
Manba	8.05131	8.1042	7.98395	8.18128	8.08018	270.631	8.11508	8.33275	8.21102	8.34189	8.25019	304.476	8.13612	8.04336	8.00738	8.08348	8.06759	268.278	7.99711	7.84736	7.99931	8.13534	7.99478	255.076	1.12506	1.00877	1.06098	1.13493	1.19367	1.05176	6.57517	0
Yme1l1	8.76272	9.00251	9.20122	8.97662	8.98577	506.973	8.82231	8.84474	8.77663	8.84461	8.82207	452.594	9.16298	8.87971	8.82189	9.03405	8.97466	503.086	9.28364	8.93355	9.10488	8.99094	9.07825	540.538	1.12015	1.00773	1.06621	1.11156	1.19431	1.07444	6.5744	0
Lonp2	9.87029	9.79741	9.90283	9.6182	9.79718	889.704	9.84876	9.79051	9.86056	9.95571	9.86389	931.806	9.87466	9.89588	9.87236	9.89915	9.88552	945.881	9.61678	9.63385	9.81968	9.52292	9.64831	802.472	1.04732	1.06314	1.1087	1.0151	1.16117	1.17871	6.57415	0
Rpl27	12.2104	11.9767	12.0546	11.991	12.0582	4264.55	12.0169	11.9094	11.9055	11.7873	11.9048	3834.31	11.91	11.8762	11.8474	11.7239	11.8394	3664.44	12.1074	11.9265	12.03	12.0563	12.03	4182.17	1.11221	1.16376	1.0197	1.04635	1.09072	1.14128	6.57403	0
Tnnt3	7.70533	7.5528	7.61357	7.30617	7.54447	186.686	7.29532	7.40996	7.348	7.3105	7.34094	162.123	7.41881	7.52582	7.54935	7.48818	7.49554	180.46	7.54931	7.51126	7.57356	7.70252	7.58416	191.893	1.15151	1.0345	1.0279	1.11311	1.18363	1.06335	6.57399	0
Plrg1	12.9132	12.8385	12.7978	12.8021	12.8379	7321.39	12.802	12.7304	12.8952	12.7458	12.7934	7098.76	12.6989	12.7199	12.6658	12.5513	12.659	6467.49	13.0302	12.8139	12.9343	12.8391	12.9044	7666.67	1.03136	1.13203	1.04716	1.09761	1.08	1.18542	6.57358	0
Aak1	8.09478	8.08213	8.09748	8.033	8.07685	270.006	8.24524	8.2147	8.1591	8.19167	8.20268	294.613	8.24611	8.26524	8.32216	8.33372	8.29181	313.388	8.11022	7.93505	8.1035	8.14803	8.0742	269.511	1.09113	1.16067	1.00184	1.06373	1.09314	1.16281	6.57332	0
BC013529	11.7137	11.6028	11.6811	11.5769	11.6436	3199.51	11.6673	11.531	11.6326	11.4579	11.5722	3044.91	11.4954	11.4902	11.4752	11.2325	11.4233	2746.38	11.6256	11.7313	11.6468	11.6271	11.6577	3230.86	1.05077	1.16499	1.0098	1.1087	1.06107	1.17641	6.57174	0
Rpl34	13.1568	13.0321	13.1907	13.1339	13.1284	8954.39	13.0565	12.9999	12.9976	13.0302	13.021	8312.38	12.9133	12.9392	12.8706	12.9847	12.927	7787.63	12.9081	13.1427	13.3975	13.1539	13.1506	9093.1	1.07724	1.14982	1.01549	1.06738	1.09392	1.16763	6.57149	0
EG433633	7.61478	8.05828	7.96096	7.91708	7.88778	236.841	7.65044	7.89869	7.71698	8.01534	7.82036	226.029	8.05036	8.06241	7.95618	8.0006	8.01739	259.104	7.90746	8.0727	8.08333	8.0815	8.03624	262.513	1.04784	1.094	1.10839	1.14633	1.16141	1.01316	6.57113	0
2310066E14Rik	7.96621	7.85998	7.85535	7.77543	7.86424	233.009	7.74393	7.96339	7.91186	7.93867	7.88947	237.119	7.67806	7.93367	7.4543	7.72961	7.69891	207.779	7.95357	7.92649	7.88306	8.03055	7.94842	247.009	1.01764	1.12143	1.06008	1.14121	1.04171	1.1888	6.57087	0
Mks1	8.09764	8.33795	8.27947	8.26094	8.244	303.173	8.54998	8.34369	8.27557	8.35069	8.37998	333.14	8.14781	8.15941	8.43154	8.16845	8.2268	299.581	8.00669	8.0995	8.24454	8.15852	8.12731	279.617	1.09884	1.01199	1.08424	1.11202	1.19141	1.0714	6.56991	0
Nme3	9.8358	9.71644	9.84266	9.6842	9.76977	872.962	9.79204	9.80202	9.73491	9.78947	9.77961	878.934	9.82269	9.82123	9.87657	9.82308	9.83589	913.9	9.50372	9.47036	9.65501	9.70565	9.58368	767.319	1.00684	1.0469	1.13768	1.03978	1.14546	1.19103	6.56769	0
LOC676640	9.86498	10.0555	9.98115	10.133	10.0087	1030.16	10.007	9.85872	10.0424	10.0259	9.98351	1012.36	9.8528	9.80554	9.75807	10.0685	9.87122	936.552	10.1909	10.0857	10.0389	10.1646	10.12	1112.85	1.01758	1.09995	1.08026	1.08094	1.09926	1.18824	6.56624	0
Rexo2	8.32178	8.38916	8.45889	8.26113	8.35774	328.043	8.17731	8.3328	8.07612	8.32604	8.22807	299.844	8.60333	8.47575	8.2134	8.42358	8.42902	344.657	8.37252	8.45498	8.51279	8.5041	8.4611	352.407	1.09405	1.05065	1.07427	1.14945	1.1753	1.02249	6.5662	0
Mras	9.69541	9.94543	9.73762	9.72526	9.77593	876.693	9.75507	9.68105	9.76178	9.75048	9.73709	853.41	9.6786	9.68625	9.69198	9.76539	9.70555	834.955	9.9237	9.9146	9.99985	9.95184	9.9475	987.406	1.02728	1.04999	1.12628	1.0221	1.15701	1.18259	6.56526	0
Sod1	11.152	11.1316	11.0419	11.0748	11.1001	2195.07	11.2232	11.2783	11.2574	11.1995	11.2396	2418	11.0999	11.2384	11.1942	11.0838	11.1541	2278.81	11.0029	10.972	11.1059	10.9206	11.0004	2048.51	1.10156	1.03815	1.07154	1.06108	1.18037	1.11242	6.56513	0
Furin	9.69865	9.73184	9.57966	9.61115	9.65532	806.384	9.47078	9.49918	9.4954	9.61642	9.52044	734.411	9.68877	9.56837	9.65019	9.6292	9.63413	794.626	9.79324	9.74205	9.79324	9.751	9.76988	873.028	1.098	1.0148	1.08265	1.08199	1.18875	1.09867	6.56485	0
Mmab	8.34031	8.54658	8.4474	8.35323	8.42188	342.956	8.58325	8.45049	8.50806	8.39733	8.48478	358.24	8.61596	8.60301	8.63342	8.57973	8.60803	390.189	8.42569	8.43592	8.2629	8.36569	8.37255	331.428	1.04457	1.13772	1.03478	1.08918	1.0809	1.1773	6.56446	0
LOC100044774	8.24188	8.54252	8.34972	8.4487	8.3957	336.79	8.38695	8.54853	8.45636	8.62283	8.50367	362.961	8.68758	8.61899	8.52689	8.58357	8.60426	389.17	8.33409	8.38162	8.44466	8.38014	8.38513	334.33	1.07771	1.15553	1.00736	1.07221	1.08564	1.16403	6.56247	0
Tnnc1	11.0848	11.1163	11.0505	11.0822	11.0835	2169.97	10.7859	10.9453	10.8629	11.037	10.9078	1921.2	11.1321	11.1212	11.176	11.136	11.1413	2258.75	11.2136	11.128	11.0263	11.1903	11.1395	2255.99	1.12948	1.04091	1.03965	1.17569	1.17426	1.00122	6.56122	0
Rnf11	10.8871	10.9175	10.8052	10.7308	10.8352	1826.89	10.7087	10.5693	10.7792	10.6513	10.6771	1637.34	10.8295	10.7557	10.8671	10.8126	10.8162	1803.05	11.0079	10.9731	10.8923	10.8282	10.9254	1944.73	1.11576	1.01322	1.06451	1.10121	1.18774	1.07858	6.56102	0
Zfp692	8.40625	8.48059	8.47207	8.58187	8.4852	358.343	8.5429	8.60737	8.63201	8.62272	8.60125	388.36	8.48274	8.27856	8.27863	8.37818	8.35453	327.313	8.4312	8.54441	8.524	8.53253	8.50804	364.061	1.08377	1.0948	1.01596	1.18651	1.06674	1.11227	6.56005	0
Rrp12	10.3117	10.335	10.3771	10.3928	10.3541	1308.9	10.1673	10.1699	10.1874	10.1411	10.1664	1149.21	10.3534	10.3935	10.3664	10.2435	10.3392	1295.41	10.4593	10.3768	10.4262	10.3916	10.4135	1363.89	1.13896	1.01042	1.04201	1.12722	1.1868	1.05286	6.55827	0
Mtf2	11.0174	11.1478	11.1355	11.0978	11.0996	2194.39	11.1715	11.1562	11.2412	11.0709	11.1599	2288.09	11.0013	11.0322	11.1546	10.9813	11.0424	2109.04	11.0317	10.9147	10.8854	10.8711	10.9257	1945.25	1.0427	1.04047	1.12807	1.0849	1.17624	1.0842	6.55658	0
Cwf19l1	9.61737	9.63424	9.49172	9.59751	9.58521	768.131	9.64606	9.67245	9.67309	9.66653	9.66453	811.547	9.43385	9.39541	9.56265	9.40103	9.44823	698.556	9.52934	9.41539	9.47077	9.48384	9.47483	711.556	1.05652	1.0996	1.07951	1.16175	1.14052	1.01861	6.55651	0
2011-03-07	9.15111	9.2174	9.20754	9.27745	9.21338	593.611	9.28792	9.31618	9.14907	9.25554	9.25218	609.794	9.49704	9.33455	9.30167	9.31815	9.36285	658.415	9.18662	9.11347	9.08243	9.10772	9.12256	557.397	1.02726	1.10917	1.06497	1.07973	1.094	1.18123	6.55636	0
Hist2h2aa1	7.81974	7.83333	7.63894	7.76233	7.76359	217.306	7.8299	7.78862	7.96084	7.82583	7.8513	230.927	7.6671	7.73147	7.65039	7.76417	7.70328	208.41	7.96073	7.82981	7.96009	7.95978	7.9276	243.47	1.06268	1.04268	1.1204	1.10804	1.05432	1.16823	6.55635	0
D6Wsu163e	9.05694	9.15873	9.13554	9.14032	9.12288	557.52	8.96622	9.13756	8.88917	9.10748	9.02511	520.988	8.96645	8.95058	8.90611	8.98356	8.95168	495.135	9.18121	9.07627	9.1836	9.24712	9.17205	576.849	1.07012	1.126	1.03467	1.05222	1.10722	1.16503	6.55526	0
Slc35b3	9.68901	9.70587	9.67472	9.61608	9.67142	815.431	9.70219	9.68719	9.62214	9.7238	9.68383	822.477	9.46768	9.55052	9.60755	9.49184	9.5294	738.983	9.50738	9.5433	9.42947	9.43724	9.47934	713.785	1.00864	1.10345	1.14241	1.11299	1.15228	1.0353	6.55506	0
Echdc2	8.95285	8.96054	8.94695	8.98697	8.96183	498.631	8.82015	8.8387	8.83383	8.79809	8.82269	452.788	8.96151	8.91694	8.95637	8.89206	8.93172	488.332	9.04226	9.08696	9.05124	9.07496	9.06386	535.171	1.10125	1.02109	1.07328	1.0785	1.18195	1.09592	6.55198	0
Ttc19	9.05982	9.04661	8.99935	9.02228	9.03202	523.489	8.83063	8.80188	8.69361	8.85409	8.79505	444.196	9.00884	8.99607	8.95401	9.08663	9.01139	516.058	8.9722	8.97226	9.00674	8.95807	8.97732	504.012	1.17851	1.0144	1.03864	1.16178	1.13466	1.0239	6.5519	0
4930572J05Rik	7.95404	7.83828	8.00925	7.83817	7.90993	240.507	7.79274	7.80856	7.95801	7.80616	7.84137	229.343	7.72347	7.66255	7.771	7.73217	7.7223	211.175	7.98377	8.00763	7.90861	7.90147	7.95037	247.343	1.04867	1.1389	1.02843	1.08603	1.07848	1.17127	6.55178	0
A930025D01Rik	8.45189	8.35527	8.36482	8.2715	8.36087	328.755	8.20804	8.27601	8.17529	8.19252	8.21297	296.721	8.44469	8.42057	8.40027	8.52075	8.44657	348.876	8.39628	8.45758	8.3571	8.42878	8.40994	340.129	1.10796	1.0612	1.03459	1.17577	1.14629	1.02572	6.55153	0
Fiz1	10.3945	10.5103	10.4654	10.4542	10.4561	1404.76	10.2373	10.2856	10.3422	10.1947	10.2649	1230.41	10.4583	10.6273	10.4298	10.5027	10.5046	1452.74	10.4909	10.5325	10.4792	10.4185	10.4803	1428.47	1.1417	1.03415	1.01687	1.18069	1.16096	1.01699	6.55137	0
Chmp7	9.29356	9.21198	9.30699	9.22124	9.25844	612.447	9.34404	9.29057	9.26836	9.2867	9.29742	629.219	9.46401	9.47377	9.4702	9.54962	9.4894	718.778	9.32376	9.32408	9.38313	9.39121	9.35555	655.088	1.02738	1.17362	1.06962	1.14233	1.04111	1.09722	6.5513	0
Zcrb1	11.5046	11.3764	11.379	11.4424	11.4256	2750.72	11.5266	11.4161	11.4806	11.333	11.439	2776.49	11.3051	11.3903	11.3236	11.2082	11.3068	2533.29	11.2245	11.3617	11.2191	11.1112	11.2291	2400.51	1.00937	1.08583	1.14589	1.096	1.15663	1.05532	6.54903	0
LOC380623	8.61646	8.8994	8.80553	8.86714	8.79713	444.837	8.89438	8.93877	8.84835	9.02541	8.92673	486.646	8.99097	9.0014	8.94401	9.00032	8.98418	506.415	8.808	8.73348	8.83792	8.73387	8.77832	439.073	1.09399	1.13843	1.01313	1.04062	1.10835	1.15337	6.54789	0
Ube2e2	10.4452	10.4474	10.4245	10.4133	10.4326	1382.07	10.4028	10.4283	10.3646	10.3949	10.3977	1349	10.6034	10.7323	10.5655	10.6422	10.6358	1591.13	10.4164	10.5117	10.4324	10.4775	10.4595	1408.08	1.02452	1.15126	1.01881	1.17949	1.04379	1.13	6.54787	0
Slc27a5	6.9541	6.85036	6.86783	7.22899	6.97532	125.829	6.77654	6.78946	6.72662	6.79967	6.77307	109.37	6.82398	6.82257	6.81053	6.95613	6.8533	115.624	7.02781	6.96037	6.88728	7.04888	6.98109	126.333	1.15049	1.08826	1.004	1.05719	1.1551	1.09261	6.54765	0
2310022B05Rik	11.316	11.2014	11.1684	11.2945	11.2451	2427.16	11.2185	11.091	11.1886	11.1628	11.1652	2296.51	11.1279	11.1412	11.0986	11.108	11.1189	2223.98	11.4102	11.264	11.4231	11.2661	11.3409	2593.81	1.05689	1.09136	1.06866	1.03261	1.12946	1.16629	6.54528	0
Osgep	10.2243	10.0915	10.1576	10.224	10.1743	1155.53	10.3703	10.4715	10.4167	10.3904	10.4122	1362.66	10.0299	10.1621	10.2278	10.281	10.1752	1156.23	10.184	10.1837	10.217	10.1668	10.1879	1166.42	1.17925	1.0006	1.00942	1.17854	1.16825	1.00881	6.54487	0
C130020C13Rik	9.59054	9.61949	9.45751	9.64624	9.57844	764.537	9.70122	9.53291	9.66466	9.45369	9.58812	769.682	9.61577	9.66602	9.63794	9.5978	9.62938	792.014	9.36717	9.49374	9.41943	9.27079	9.38778	669.891	1.00673	1.03594	1.14129	1.02901	1.14897	1.1823	6.54424	0
Cxcl12	10.2071	10.1853	10.3459	10.2278	10.2415	1210.62	10.1514	10.1504	10.1191	10.2665	10.1719	1153.54	10.363	10.2591	10.2642	10.3432	10.3074	1267.16	10.3363	10.4161	10.4117	10.4283	10.3981	1349.39	1.04948	1.04671	1.11463	1.0985	1.16978	1.06489	6.54398	0
Krcc1	9.27482	9.29317	9.39458	9.34965	9.32805	642.724	9.38462	9.28735	9.43031	9.27263	9.34373	649.744	9.40603	9.77462	9.37005	9.32864	9.46983	709.095	9.23935	9.33221	9.20513	9.13512	9.22795	599.64	1.01092	1.10327	1.07185	1.09134	1.08356	1.18253	6.54348	0
Ormdl3	10.4958	10.5602	10.3576	10.5295	10.4858	1433.95	10.4363	10.2869	10.4048	10.3695	10.3744	1327.39	10.1681	10.2425	10.3797	10.1885	10.2447	1213.28	10.3632	10.4284	10.3871	10.3886	10.3918	1343.56	1.08028	1.18188	1.06727	1.09405	1.01219	1.10739	6.54306	0
Uros	9.20783	9.17027	9.02085	9.09344	9.12309	557.603	9.19741	9.19448	9.20275	9.07208	9.16668	574.705	8.95367	8.98628	9.19189	9.00309	9.03373	524.113	9.04974	8.98818	8.82306	8.93451	8.94887	494.173	1.03067	1.0639	1.12835	1.09653	1.16296	1.06058	6.543	0
Pfdn2	10.9512	10.9917	10.8922	10.8833	10.9296	1950.48	10.8906	11.0493	10.8426	10.9423	10.9312	1952.62	11.0674	11.0305	10.966	10.9939	11.0144	2068.59	11.2582	10.88	11.188	11.2623	11.1471	2267.87	1.0011	1.06056	1.16273	1.05939	1.16145	1.09634	6.54156	0
9530081N05Rik	9.65924	9.69286	9.79109	9.70616	9.71234	838.89	9.62936	9.62566	9.60074	9.72141	9.64429	800.243	9.89578	9.74556	9.85084	9.7197	9.80297	893.281	9.63683	9.48558	9.59337	9.59867	9.57861	764.626	1.04829	1.06484	1.09713	1.11626	1.04658	1.16826	6.54136	0
Gnl3	11.1942	11.1731	11.1748	11.2023	11.1861	2330	11.0773	11.1179	11.0645	11.0492	11.0772	2160.59	10.9329	10.9077	11.0097	10.9285	10.9447	1970.98	11.0849	11.0921	11.0655	11.0101	11.0631	2139.59	1.07841	1.18215	1.08899	1.0962	1.00981	1.08554	6.54112	0
Inppl1	10.4812	10.6781	10.6332	10.6366	10.6073	1559.94	10.399	10.4778	10.4679	10.4384	10.4458	1394.73	10.7063	10.6903	10.7039	10.5819	10.6706	1629.92	10.7112	10.615	10.6964	10.6388	10.6653	1624	1.11845	1.04487	1.04107	1.16863	1.16438	1.00365	6.54104	0
Tmem101	8.57162	8.50836	8.59558	8.48722	8.5407	372.397	8.43448	8.38792	8.22872	8.54587	8.39925	337.617	8.61062	8.61728	8.5994	8.44395	8.56781	379.462	8.40151	8.3677	8.24238	8.46478	8.36909	330.634	1.10301	1.01897	1.12631	1.12394	1.02112	1.14768	6.54104	0
Slc39a9	7.97175	7.97539	7.69544	7.90883	7.88785	236.854	8.05938	7.9338	7.85262	7.93518	7.94524	246.466	7.72657	7.95136	7.92547	7.70542	7.82721	227.104	7.78786	7.68246	7.67704	7.72795	7.71883	210.668	1.04058	1.04293	1.1243	1.08526	1.16992	1.07802	6.54101	0
Notch1	11.0971	10.9056	11.2834	11.1539	11.11	2210.29	11.1036	10.9491	11.1056	10.9285	11.0217	2079.02	11.2173	11.134	11.2183	11.0374	11.1517	2275.14	10.9106	11.0154	11.0587	10.7536	10.9346	1957.2	1.06314	1.02934	1.12931	1.09433	1.06224	1.16245	6.54082	0
Csrp3	9.01332	8.95324	9.11914	8.99741	9.02078	519.426	8.99519	9.08481	9.06023	9.21778	9.0895	544.77	9.17544	9.26462	9.23169	9.21213	9.22097	596.745	8.937	8.9129	9.08985	9.05698	8.99918	511.71	1.04879	1.14885	1.01508	1.09541	1.06461	1.16618	6.53892	0
[truncated: 305 more rows]
