# Supplementary material for: Mouse strain specific gene expression differences for illumina microarray expression profiling in embryos
Source: BMC Res Notes. 2012 May 14;5:232. doi: 10.1186/1756-0500-5-232 (PMC3497855; doi:10.1186/1756-0500-5-232)
Supplement: Additional file 3 — Table S3. List of significant differentially regulated probes with a fold change >1.5× for entire embryos of four strains (C57BL/6J, 129 S2/SvHsd, FVB/NHan TMHsd and Hsd:ICR(CD-1)®) at E13.5 subjected to microarray expression analysis. Expression values are included. [file 1756-0500-5-232-S3.xls]

## Sheet: FC>1.5
NAMES	CD1-1	CD1-2	CD1-3	CD1-4	CD1_AVG	CD1 Avg Sig	B6-1	B6-2	B6-3	B6-4	B6_AVG	B6 Avg Sig	129-1	129-2	129-3	129-4	129_AVG	129 Avg Sig	FVB-1	FVB-2	FVB-3	FVB-4	FVB_AVG	FVB Avg Sig	CD1 vs B6	CD1 vs 129	CD1 vs FVB	B6 vs 129	B6 vs FVB	129 vs FVB	Total FC	FC>1.5	P	FDR
LOC382555	11.4997	11.5703	11.4888	10.6601	11.3047	2529.63	12.0569	11.9164	10.5637	10.969	11.3765	2658.66	7.12673	7.34233	7.07099	6.57964	7.02992	130.682	6.92429	7.21833	6.93444	7.03816	7.0288	130.581	1.05101	19.3571	19.3721	20.3445	20.3602	1.00077	81.4857	1	3.4e-10	5.16e-08
Sspn	8.80402	7.94345	7.66465	8.24621	8.16458	286.936	10.3809	10.2409	10.3998	10.3088	10.3326	1289.51	10.4028	10.3251	10.0872	10.3641	10.2948	1256.16	6.48559	6.60288	6.65121	2.38272	5.5306	46.225	4.49408	4.37786	6.20737	1.02655	27.8964	27.175	71.1773	1	4.2e-15	9.27e-12
9430065F12Rik	5.81743	6.10712	5.67668	6.64093	6.06054	66.7427	10.3315	10.1166	9.94451	9.90737	10.075	1078.63	6.69357	6.41537	5.45733	5.89211	6.1146	69.291	6.45353	6.52527	6.63535	3.08952	5.67591	51.1235	16.161	1.03818	1.30552	15.5667	21.0986	1.35537	56.5253	1	1.22e-10	2.4e-08
EG384179	6.69283	9.36846	6.69495	6.86924	7.40637	169.644	7.08655	6.55993	7.02832	6.85343	6.88206	117.952	10.1984	11.0247	11.3602	11.4809	11.016	2070.91	7.07392	6.96153	6.9213	6.54064	6.87434	117.323	1.43825	12.2073	1.44596	17.5571	1.00536	17.6513	51.3053	1	1.41e-12	7.19e-10
LOC666403	14.2325	14.1986	14.2907	14.2394	14.2403	19353.5	10.8842	10.7769	9.68	9.67823	10.2548	1221.85	13.998	14.1696	14.2744	14.3693	14.2028	18857.1	14.11	14.0324	14.0946	14.2341	14.1178	17777.5	15.8396	1.02633	1.08865	15.4333	14.5497	1.06073	48.9983	1	6.51e-15	1.17e-11
Gramd4	6.05933	6.12758	5.48982	6.74625	6.10574	68.8672	10.5756	10.4824	9.58811	9.67486	10.0803	1082.58	6.80561	6.78113	5.96514	6.47008	6.50549	90.8548	6.79675	6.76069	6.73297	4.03036	6.08019	67.6582	15.7198	1.31928	1.01787	11.9155	16.0007	1.34285	47.316	1	2.45e-08	1.73e-06
Fcer1g	6.2595	6.03235	6.1607	6.61245	6.26625	76.9713	10.2852	10.0679	9.92675	9.92416	10.051	1060.85	6.65775	6.1478	5.11279	6.49647	6.1037	68.7698	6.55456	6.58643	6.67182	6.5226	6.58385	95.9262	13.7824	1.11926	1.24626	15.4261	11.059	1.39489	44.0278	1	4.17e-12	1.59e-09
Pou6f1	8.78834	8.8385	8.54396	8.92184	8.77316	437.507	8.73664	8.73498	9.04824	8.92289	8.86069	464.871	6.61967	6.01882	3.2879	4.66085	5.14681	35.4278	8.80215	8.93713	9.01465	8.51815	8.81802	451.324	1.06255	12.3493	1.03158	13.1217	1.03002	12.7393	41.3343	1	9.37e-11	2.42e-08
Lip1	10.8459	10.7813	10.8475	10.6077	10.7706	1746.94	10.9351	10.7829	10.6286	10.6308	10.7444	1715.45	10.5535	10.791	10.816	10.8111	10.7429	1713.69	7.42676	6.99161	6.98725	6.95693	7.09064	136.299	1.01836	1.0194	12.8169	1.00103	12.5859	12.573	41.0145	1	2.28e-19	4.38e-15
Cap1	11.559	11.3976	11.581	11.569	11.5267	2950.35	7.85788	7.71542	7.9491	7.92387	7.86157	232.577	11.4337	11.4004	11.6109	11.446	11.4727	2842.12	11.2896	11.5499	11.4697	11.5571	11.4666	2829.95	12.6854	1.03808	1.04254	12.2201	12.1678	1.0043	40.1582	1	4.35e-18	2.16e-14
Serpina1e	5.5273	6.06615	5.05227	6.7004	5.83653	57.1439	9.9504	9.70511	9.23234	8.9402	9.45701	702.821	6.76779	6.47074	4.72165	5.38885	5.83726	57.1729	6.65991	6.79485	6.73817	5.63699	6.45748	87.8812	12.2991	1.00051	1.53789	12.2929	7.9974	1.53711	36.665	1	1.43e-07	7.64e-06
Ctse	10.349	9.93861	10.0141	10.2512	10.1382	1126.97	7.25804	6.70664	7.31244	7.13698	7.10353	137.523	11.011	11.222	10.9924	11.1861	11.1029	2199.34	9.90264	9.62972	10.041	9.64265	9.804	893.921	8.1948	1.95155	1.26071	15.9926	6.50017	2.46033	36.3602	1	1.74e-11	5.01e-09
Lrrc57	6.10247	6.29403	5.89081	6.63957	6.23172	75.151	9.36451	9.40301	9.46818	9.51663	9.43808	693.658	6.7386	6.25289	4.77461	5.40407	5.79254	55.428	6.47239	6.63962	6.61001	5.81097	6.38324	83.4734	9.2302	1.35583	1.11074	12.5146	8.30993	1.50598	34.0273	1	3.53e-12	1.38e-09
C920006O11Rik	6.03145	6.08756	5.41747	6.63813	6.04365	65.966	9.25278	9.22074	9.14985	9.16636	9.19743	587.087	9.09868	8.98664	8.97909	9.02512	9.02238	520.006	6.59195	6.62584	6.63488	5.63937	6.37301	82.8832	8.89985	7.88293	1.25645	1.129	7.08331	6.27395	32.5255	1	2.67e-15	7.58e-12
Tm7sf3	8.89518	8.96443	9.53899	9.28721	9.17145	576.611	9.92725	9.78495	9.30145	9.29473	9.57709	763.822	6.74566	6.53789	5.49054	6.35405	6.28203	77.818	9.86894	9.56571	9.53243	10.0518	9.75473	863.906	1.32468	7.40974	1.49825	9.8155	1.13103	11.1016	32.2808	1	3.95e-09	5.23e-07
Pdrg1	9.10705	8.81541	9.08232	8.40698	8.85294	462.383	9.92521	9.74575	9.94251	9.92403	9.88438	945.135	10.0866	10.0142	9.7941	9.80743	9.92557	972.514	6.933	6.69845	6.86534	5.39488	6.47292	88.8265	2.04405	2.10327	5.20546	1.02897	10.6402	10.9485	31.9704	1	1.2e-14	1.48e-11
Tmem87a	9.59186	9.61631	9.53403	9.48111	9.55583	752.647	6.53571	5.80461	6.84798	6.58081	6.44228	86.9598	9.68976	9.65725	9.63671	9.68855	9.66807	813.539	9.67267	9.7825	9.73472	9.71169	9.7254	846.517	8.65511	1.0809	1.12472	9.35535	9.73458	1.04054	30.9912	1	4.41e-19	4.38e-15
Prkag2	7.21145	8.35466	8.29023	7.22174	7.76952	218.202	9.67565	9.60396	9.51866	9.48568	9.57099	760.597	6.93752	6.50691	5.45288	6.17492	6.26806	77.0678	9.57506	9.41219	9.35232	9.40814	9.43693	693.103	3.48575	2.8313	3.17643	9.8692	1.09738	8.99342	29.4535	1	9.86e-11	2.48e-08
2810417H13Rik	8.52449	8.41386	8.53555	8.53424	8.50203	362.55	11.7126	11.647	11.465	11.6609	11.6214	3150.49	8.44655	8.54059	8.47245	8.12412	8.39593	336.843	10.1226	10.0932	10.1708	10.1903	10.1442	1131.65	8.68981	1.07632	3.12138	9.353	2.78397	3.3596	28.3841	1	2.21e-15	7.33e-12
Atrnl1	9.97793	9.9715	10.0149	9.61008	9.89361	951.201	10.0858	9.89376	9.51985	9.62646	9.78147	880.07	7.05779	7.2264	7.00495	6.88367	7.0432	131.891	7.68887	7.12112	7.07636	7.30176	7.29703	157.262	1.08082	7.21203	6.0485	6.67271	5.5962	1.19237	27.8026	1	5.05e-13	2.64e-10
Cfl1	8.1142	8.18941	7.93738	8.32744	8.14211	282.5	8.77899	8.58346	8.8866	8.67124	8.73007	424.632	8.82497	8.95704	8.23927	8.55352	8.6437	399.956	6.43125	6.60885	6.58348	2.54183	5.54135	46.5707	1.50312	1.41577	6.06605	1.0617	9.11802	8.58816	27.7528	1	3.08e-11	7.94e-09
scl0001602.1_506	9.73695	9.90551	10.0367	9.58928	9.8171	902.074	6.74727	6.52023	6.94733	6.7473	6.74053	106.931	6.87339	6.91079	7.24253	7.36179	7.09713	136.914	6.77923	6.68057	6.86122	6.94761	6.81716	112.764	8.43607	6.58862	7.99969	1.2804	1.05455	1.21417	26.5735	1	1.71e-13	3.34e-10
Yipf4	7.55418	7.36483	6.57475	7.61774	7.27787	155.188	7.74324	7.09631	7.80684	7.72366	7.59251	193.008	6.90796	6.17496	0	5.10957	4.54812	23.3949	7.6664	7.67886	7.90136	6.76548	7.50303	181.399	1.2437	6.6334	1.1689	8.24997	1.06399	7.75379	26.1138	1	0.000331125	0.00538831
Ccdc5	10.4646	9.76607	10.4299	10.1539	10.2036	1179.2	10.5315	10.3877	10.156	10.114	10.2973	1258.36	7.6113	7.44248	7.37212	7.37292	7.4497	174.817	10.7357	10.4097	10.3563	10.7088	10.5526	1501.95	1.06712	6.74535	1.2737	7.19812	1.19358	8.59157	26.0695	1	5.47e-12	2.17e-09
Zfp235	8.31268	7.97759	7.85978	8.25297	8.10076	274.518	8.32939	8.0234	8.21585	8.24491	8.20339	294.758	6.83603	6.23672	2.83532	5.23802	5.28652	39.0303	8.36894	8.41251	8.3662	8.02298	8.29266	313.573	1.07373	7.03345	1.14227	7.55203	1.06383	8.03409	25.8994	1	2.61e-12	1.18e-09
Serpina3h	7.10222	6.86355	6.71863	7.37443	7.01471	129.312	6.47587	5.32611	6.82084	6.67039	6.3233	80.0762	6.8649	6.08554	2.38295	4.54665	4.97001	31.3416	8.56422	8.289	8.68802	8.03992	8.39529	336.694	1.61486	4.12587	2.60374	2.55495	4.20466	10.7427	25.8468	1	3.38e-06	0.000101058
BC027344	6.28139	6.23188	4.57318	6.69772	5.94604	61.6506	7.39531	6.707	7.67924	7.45163	7.3083	158.495	6.79129	5.9038	0	4.39409	4.2723	19.3237	7.48554	7.62678	7.56618	6.5567	7.3088	158.551	2.57086	3.19042	2.57176	8.20212	1.00035	8.20499	25.7405	1	1.12e-05	0.000360818
Plk1	10.8845	10.8701	11.0785	11.0729	10.9765	2014.89	10.9919	10.9419	11.1883	10.9691	11.0228	2080.61	7.54789	8.15479	8.19321	8.17385	8.01743	259.112	10.7071	10.5961	10.7854	10.4525	10.6353	1590.51	1.03262	7.77611	1.26681	8.02976	1.30814	6.13831	25.5518	1	9.18e-14	7.6e-11
C230055K05Rik	5.53661	6.26	-0.585236	6.89012	4.52537	23.0289	8.07428	7.72355	8.08791	7.98807	7.96845	250.463	7.33345	7.01257	5.63516	6.44306	6.60606	97.4139	6.65496	6.65585	6.78594	5.12182	6.30464	79.0472	10.876	4.23007	3.43252	2.57112	3.16852	1.23235	25.5106	1	2.93e-08	1.98e-06
B230312I18Rik	8.84953	8.77333	8.18774	8.51626	8.58171	383.136	9.26023	9.23117	9.36436	9.39592	9.31292	636.017	6.98726	6.58241	5.45217	6.25491	6.31919	79.8482	9.26079	9.42388	9.36952	9.38404	9.35956	656.913	1.66003	4.79831	1.71457	7.96532	1.03285	8.22702	25.3981	1	1.04e-10	2.58e-08
Cryga	8.42231	6.1864	4.57393	7.25327	6.60898	97.6113	7.3439	9.28236	7.03387	7.82814	7.87207	234.277	7.78013	8.47704	7.3033	7.19738	7.68946	206.424	10.0466	10.2443	8.1524	11.3602	9.9509	989.733	2.4001	2.11475	10.1395	1.13493	4.22464	4.79467	24.8086	1	0.000210719	0.00413304
Drbp1	9.50695	10.5721	9.68633	10.3493	10.0287	1044.56	8.49396	8.56454	8.72565	8.47932	8.56587	378.951	11.287	11.4781	11.7094	11.3838	11.4646	2826.1	8.50885	8.49096	8.47767	8.58889	8.51659	366.227	2.75647	2.70553	2.85223	7.4577	1.03474	7.7168	24.5235	1	1e-16	4.98e-13
Eif2s3y	7.53884	7.33183	6.25466	6.89502	7.00509	128.452	9.71542	9.16812	8.95249	9.29559	9.28291	622.922	9.93319	10.1759	9.37754	9.62256	9.7773	877.526	7.53688	6.74571	7.1562	7.60933	7.26203	153.493	4.84944	6.83153	1.19494	1.40873	4.05831	5.71705	24.06	1	9.96e-07	4.97e-05
Cenpq	9.59898	9.51435	9.96021	9.62972	9.67582	817.92	10.1313	10.0299	9.61004	9.73331	9.87612	939.741	9.67462	9.94331	9.96749	9.90494	9.87259	937.446	7.24786	6.85344	6.91364	7.27112	7.07152	134.505	1.14894	1.14613	6.08096	1.00245	6.98666	6.9696	23.3347	1	6.12e-13	3.04e-10
Prcp	8.1165	9.11861	7.61525	8.12341	8.24344	303.056	10.9405	10.8103	10.863	10.8727	10.8716	1873.62	10.9987	11.1535	11.0672	11.1435	11.0907	2180.89	10.8001	10.8176	10.8545	10.8991	10.8429	1836.64	6.18242	7.19631	6.0604	1.164	1.02013	1.18743	22.8107	1	1.62e-17	1.61e-13
Cryba2	7.57792	6.26369	4.86871	6.96439	6.41868	85.5489	6.93154	8.43878	7.10592	7.79458	7.56771	189.717	7.23494	6.96771	5.6274	5.74431	6.39359	84.0742	9.06319	9.80371	7.55296	10.365	9.19621	586.592	2.21765	1.01754	6.8568	2.25654	3.09193	6.97708	22.4175	1	0.000590262	0.00838307
Ube2i	8.90097	9.44341	9.20032	7.56071	8.77635	438.475	9.97963	9.88441	8.88796	8.91225	9.41606	683.151	7.08365	6.99561	6.31767	7.04872	6.86142	116.277	6.86967	7.11367	7.1398	6.22594	6.83727	114.347	1.55802	3.77097	3.83461	5.87523	5.97439	1.01688	22.0301	1	2.09e-06	6.75e-05
Csrp1	8.74185	8.91084	9.23052	9.01325	8.97411	502.895	9.83851	9.87597	9.9057	9.85253	9.86818	934.583	9.95219	9.98484	9.95735	9.94811	9.96062	996.427	7.46584	6.95286	7.09897	7.13491	7.16315	143.325	1.85841	1.98138	3.50878	1.06617	6.52073	6.95223	21.8877	1	2.19e-18	1.45e-14
Snx5	9.10186	9.08352	9.16919	8.19361	8.88704	473.442	9.57502	9.28969	8.2306	8.36205	8.86434	466.05	6.90023	6.66482	5.59845	5.96777	6.28282	77.8604	9.51693	8.43515	8.40431	9.62994	8.99658	510.788	1.01586	6.08065	1.07888	5.98572	1.09599	6.56031	21.8174	1	1.29e-06	6.12e-05
Cryba1	8.52122	6.44225	6.12959	7.62761	7.18017	145.026	7.50995	9.30885	7.52908	8.65592	8.25095	304.637	8.49327	8.78504	7.99477	7.57464	8.21193	296.509	10.0936	10.7758	8.85502	11.2507	10.2438	1212.5	2.10057	2.04452	8.36059	1.02742	3.98015	4.08927	21.6025	1	0.000248019	0.00465334
LOC229810	8.49665	8.58219	8.48622	8.31756	8.47066	354.749	8.99672	8.87702	8.5527	8.64192	8.76709	435.669	6.84805	6.67878	5.10741	6.09282	6.18177	72.5934	9.12349	8.96406	8.75038	9.00323	8.96029	498.1	1.2281	4.8868	1.40409	6.0015	1.1433	6.86151	21.5253	1	1.18e-09	1.95e-07
Cbwd1	8.73219	9.0801	8.0899	9.03313	8.73383	425.74	9.55975	9.42425	9.43341	9.51557	9.48325	715.718	9.45779	9.63589	9.347	9.44802	9.47218	710.247	7.0051	6.7013	6.78699	6.53859	6.758	108.233	1.68111	1.66826	3.93355	1.0077	6.61275	6.5622	21.4656	1	7.63e-15	1.17e-11
Paip1	7.04498	6.99378	6.31571	7.33082	6.92132	121.206	7.17224	6.9511	7.21881	7.08002	7.10554	137.715	9.59181	9.7291	9.55649	9.44556	9.58074	765.755	6.91422	7.09235	7.11947	6.56819	6.92356	121.395	1.1362	6.31778	1.00155	5.56043	1.13444	6.30799	21.4584	1	1.75e-14	2.82e-11
Mod1	8.59797	8.67473	8.35243	8.30812	8.48331	357.875	8.78335	8.71073	8.50218	8.27894	8.5688	379.722	6.73131	6.34554	5.67361	5.79715	6.1369	70.3706	6.60647	6.73336	6.72058	5.75078	6.4528	87.5965	1.06105	5.08557	4.08549	5.39604	4.3349	1.24479	21.2078	1	8.95e-07	3.47e-05
Trim30	6.33677	6.96035	6.14496	6.79378	6.55896	94.2855	7.86622	7.16266	7.57593	7.5403	7.53628	185.629	6.67454	6.27685	0	5.32093	4.56808	23.7208	6.63947	6.56486	6.74901	3.46602	5.85484	57.8739	1.9688	3.97481	1.62915	7.8256	3.20748	2.4398	21.0456	1	9.41e-05	0.00159059
1110005F07Rik	7.78265	7.80495	7.90851	8.60276	8.02472	260.424	10.231	10.3247	10.4691	10.3008	10.3314	1288.42	7.4806	7.77711	7.68955	7.8865	7.70844	209.157	7.79997	7.60399	7.65648	7.67481	7.68381	205.617	4.94741	1.24511	1.26655	6.16008	6.26614	1.01722	20.9025	1	2.43e-14	2.41e-11
2310002F18Rik	7.80616	7.92744	8.97467	8.20951	8.22944	300.13	9.80612	9.66023	9.25241	9.43336	9.53803	743.418	9.12457	9.63435	9.83686	9.7993	9.59877	775.386	6.93101	6.71202	6.82608	7.31748	6.94665	123.353	2.47699	2.5835	2.4331	1.043	6.02675	6.28591	20.8492	1	1.69e-10	3.02e-08
2810410P22Rik	8.87988	9.3751	9.26449	8.91929	9.10969	552.445	10.1207	10.2495	10.2082	10.292	10.2176	1190.73	6.91654	7.2846	7.86356	7.40967	7.36859	165.26	9.86217	9.49181	9.55964	10.0349	9.73714	853.436	2.15537	3.34289	1.54483	7.20518	1.39521	5.16421	20.8077	1	4.46e-11	1.25e-08
Rusc2	7.26853	7.48284	6.71273	7.49617	7.24007	151.174	9.48698	9.64195	9.65982	9.53472	9.58087	765.822	9.35459	9.23542	9.36365	9.25522	9.30222	631.317	7.47177	7.45958	7.4868	6.66925	7.27185	154.542	5.06583	4.17609	1.02227	1.21305	4.95545	4.0851	20.5178	1	1.65e-14	1.73e-11
Mela	10.4229	10.7548	10.513	10.1239	10.4537	1402.37	10.8112	10.8163	10.4137	10.5721	10.6533	1610.53	7.55741	7.97851	8.16662	8.05588	7.9396	245.504	9.9362	9.20682	9.36547	9.77626	9.57119	760.702	1.14843	5.71221	1.84352	6.56009	2.11716	3.09853	20.48	1	2.94e-10	6.03e-08
Zfp330	8.94202	8.88234	8.65023	8.8653	8.83497	456.658	11.0184	11.0279	10.9637	11.0902	11.0251	2083.89	9.06205	8.89915	8.52403	8.76346	8.81217	449.499	11.0483	11.0344	10.9899	11.0251	11.0244	2083	4.56335	1.01593	4.56139	4.63604	1.00043	4.63404	20.4112	1	5.97e-15	1.84e-11
C920004C08Rik	11.8441	11.8576	11.8143	11.7314	11.8118	3595.11	11.2906	11.0008	10.7953	10.5877	10.9186	1935.67	9.04605	9.12035	9.1161	8.87334	9.03896	526.015	11.3666	11.2483	11.4123	11.2689	11.324	2563.7	1.8573	6.83462	1.40232	3.67987	1.32445	4.87381	19.9724	1	1.37e-14	2.73e-11
Mrap	8.02398	7.92729	7.61592	8.33142	7.97465	251.541	7.91449	7.31567	7.97376	7.87332	7.76931	218.17	7.00157	6.44816	2.93342	5.15046	5.3834	41.7413	7.72304	7.80007	7.94979	6.65012	7.53075	184.92	1.15296	6.0262	1.36027	5.22672	1.17981	4.43014	19.3761	1	4.57e-05	0.00111605
Psmd8	10.1481	10.1912	10.304	10.3464	10.2474	1215.59	10.3096	10.3325	10.0708	10.2541	10.2417	1210.8	7.60121	7.88124	8.46923	8.59811	8.13745	281.589	8.25709	7.99126	7.86236	8.38914	8.12496	279.162	1.00395	4.3169	4.35442	4.2999	4.33727	1.00869	19.3211	1	5.28e-10	7.29e-08
Idi1	6.85623	9.23665	6.71653	6.93826	7.43692	173.275	10.6188	10.31	9.05414	9.19272	9.79394	887.705	9.01226	10.1224	10.3378	10.1867	9.91479	965.274	10.3088	8.87031	9.01473	10.2445	9.60959	781.223	5.12311	5.57078	4.50858	1.08738	1.1363	1.23559	18.6617	1	4.79e-06	0.000246119
LOC381946	9.74578	9.42192	9.81675	9.66282	9.66182	810.022	9.52019	9.32873	9.21019	9.51426	9.39334	672.478	7.34142	7.23465	6.91129	7.21826	7.1764	144.648	9.46061	9.49036	9.46105	9.58559	9.4994	723.777	1.20453	5.59995	1.11916	4.64906	1.07628	5.00371	18.6527	1	3.73e-12	1.58e-09
Iigp2	10.4013	10.2405	10.3354	10.3866	10.3409	1296.97	7.92356	7.54145	7.82779	7.75504	7.76196	217.062	9.78058	10.0014	9.73276	10.003	9.87942	941.897	9.66776	9.35744	9.97078	9.57649	9.64312	799.59	5.97514	1.37698	1.62205	4.3393	3.6837	1.17797	18.1751	1	8.25e-11	1.74e-08
Hist3h2a	6.20136	6.64901	5.26102	7.19476	6.32654	80.2561	7.6468	7.04474	7.89981	7.7479	7.58481	191.98	7.40381	7.0733	5.5241	6.29653	6.57443	95.3019	6.37378	6.51794	6.59076	0	4.87062	29.2551	2.3921	1.18747	2.74332	2.01444	6.56228	3.25762	18.1572	1	1.76e-06	5.89e-05
Zcchc3	10.2526	10.2472	10.227	10.0724	10.1998	1176.1	10.3652	10.3343	10.1934	10.045	10.2345	1204.71	8.01162	7.86888	7.77168	7.80454	7.86418	232.999	10.2256	9.9994	9.8993	10.1888	10.0783	1081.1	1.02433	5.04766	1.08788	5.17046	1.11434	4.63991	18.0846	1	1.6e-16	6.37e-13
Lars2	9.42739	9.32439	9.41411	9.55404	9.42998	689.775	9.30127	9.31282	9.60532	9.50654	9.43149	690.495	7.51723	7.41224	6.43667	7.0986	7.11619	138.735	9.3447	9.49597	9.6263	9.3132	9.44504	697.013	1.00104	4.9719	1.01049	4.97709	1.00944	5.02406	17.994	1	1.49e-12	7.41e-10
6230403H02Rik	8.94425	9.33156	9.29767	8.61734	9.0477	529.212	6.84707	6.68751	6.80972	6.68915	6.75836	108.261	8.69697	8.95202	9.45374	9.26697	9.09242	545.874	9.26727	8.74911	8.64148	9.35189	9.00243	512.864	4.88832	1.03148	1.03188	5.04223	4.73731	1.06436	17.7956	1	1.79e-09	2.12e-07
2600001B17Rik	8.23346	8.58988	7.14954	8.26412	8.05925	266.732	6.86169	6.34928	7.13619	7.04528	6.84811	115.209	8.89877	8.9694	8.88066	8.94273	8.92289	485.353	6.76862	6.82763	7.1206	5.62213	6.58475	95.9855	2.3152	1.81963	2.77888	4.21281	1.20027	5.05652	17.3833	1	9.58e-09	1.13e-06
LOC641366	6.50261	6.56457	6.75241	7.27925	6.77471	109.494	8.70441	9.11094	9.00158	9.04213	8.96477	499.648	6.68833	6.55565	6.69654	6.89019	6.70768	104.523	6.64616	6.67962	6.83007	6.54089	6.67418	102.124	4.56324	1.04756	1.07216	4.78026	4.89254	1.02349	17.3793	1	1.08e-12	4.98e-10
Cops8	11.0726	10.9557	10.722	10.6232	10.8434	1837.31	10.9823	11.0888	10.9667	11.0479	11.0214	2078.63	8.57248	9.18011	9.32163	9.15854	9.05819	533.073	9.43002	8.69006	8.41175	9.40819	8.985	506.706	1.13134	3.44664	3.626	3.89934	4.10225	1.05204	17.2576	1	1.27e-09	1.55e-07
Itga9	9.05512	9.13388	9.13115	9.13836	9.11463	554.341	7.188	6.16858	7.25668	7.23092	6.96105	124.59	9.11538	9.1421	9.2474	9.28659	9.19787	587.265	9.33748	9.251	9.25832	9.09534	9.23553	602.8	4.44932	1.05939	1.08742	4.71358	4.83826	1.02645	17.1744	1	1.27e-14	1.48e-11
Adamts9	8.81927	9.4666	8.78155	8.34499	8.8531	462.433	10.5714	10.5198	10.5983	10.6003	10.5725	1522.74	8.17551	8.57826	8.8625	8.7246	8.58522	384.068	10.6465	10.5783	10.5465	10.6218	10.5983	1550.25	3.29289	1.20404	3.35238	3.96478	1.01806	4.0364	16.8685	1	1.2e-12	6.61e-10
Bdh2	8.05929	7.61598	7.14724	7.17494	7.49936	180.94	9.45104	9.51732	9.72357	9.59421	9.57154	760.885	9.69838	9.68976	9.83453	9.77117	9.74846	860.159	9.5537	9.78267	9.53486	9.7738	9.66126	809.709	4.20519	4.75385	4.47502	1.13047	1.06417	1.06231	16.691	1	4.76e-12	4.51e-09
LOC381904	7.24967	8.38824	7.4343	8.32358	7.84895	230.552	7.58996	7.26996	7.48526	7.64766	7.49821	180.795	9.8827	9.80982	9.65645	9.78937	9.78459	881.971	7.79736	7.97919	8.00469	7.77017	7.88785	236.854	1.27521	3.82548	1.02734	4.87829	1.31007	3.72369	16.0401	1	3.49e-12	1.51e-09
Tor1aip2	7.04732	7.9167	7.68879	8.03873	7.67289	204.065	9.06966	8.80544	8.42574	8.58194	8.72069	421.882	8.52691	8.7158	8.96093	8.92588	8.78238	440.311	6.84778	6.80696	6.8567	6.08308	6.64863	100.332	2.06739	2.1577	2.03391	1.04368	4.20488	4.38856	15.8961	1	3.09e-08	2.08e-06
2010005H15Rik	5.83179	6.13272	0.696889	6.52904	4.79761	27.8115	7.45527	6.81895	7.29586	7.18682	7.18923	145.94	6.72007	6.33277	4.30116	6.01696	5.84274	57.3904	6.54721	6.63788	6.75763	4.41901	6.09043	68.1401	5.24746	2.06355	2.45007	2.54293	2.14176	1.18731	15.6331	1	5.98e-05	0.0011213
Gpr137b-ps	8.61484	8.72516	8.40683	8.66857	8.60385	389.061	8.71511	8.62914	8.78039	8.69787	8.70563	417.498	7.03388	6.80631	6.01668	6.63588	6.62319	98.5776	8.69167	8.75295	8.70868	8.5586	8.67797	409.572	1.07309	3.94674	1.05272	4.23522	1.01935	4.15482	15.482	1	1.54e-13	1.18e-10
Erdr1	11.4193	11.9066	11.9848	11.847	11.7894	3539.7	11.8526	11.9695	11.7913	11.9483	11.8904	3796.39	10.097	10.1066	10.4373	10.3095	10.2376	1207.33	12.6886	12.4846	12.4767	12.3545	12.5011	5796.95	1.07252	2.93185	1.63769	3.14446	1.52696	4.80148	15.115	1	7.16e-13	4.43e-10
Slc25a17	11.2368	11.41	11.2042	11.1525	11.2509	2436.96	11.4035	11.2958	11.1901	11.2262	11.2789	2484.78	11.3298	11.4888	11.283	11.3153	11.3542	2617.95	9.37141	9.34798	9.22239	9.26917	9.30274	631.543	1.01962	1.07427	3.85875	1.0536	3.93445	4.14533	15.086	1	4.45e-14	3.53e-11
Mff	8.5323	8.21084	8.37428	9.06464	8.54552	373.643	9.90891	9.75682	9.41721	9.49543	9.64459	800.407	9.41254	9.72698	9.71793	9.86793	9.68134	821.06	7.75279	7.9063	7.82871	7.30712	7.69873	207.754	2.14217	2.19745	1.79849	1.0258	3.85267	3.95208	14.9687	1	1.29e-07	7.08e-06
LOC633016	10.2654	9.92323	9.9671	10.4898	10.1614	1145.2	9.9193	9.9954	10.1547	10.0063	10.0189	1037.52	8.48071	8.52768	8.22162	8.31817	8.38704	334.774	8.43448	8.56023	8.56699	8.23757	8.44982	349.662	1.10379	3.42081	3.27516	3.09916	2.9672	1.04447	14.9106	1	1.42e-10	2.69e-08
Aph1b	9.3725	9.6018	9.35804	9.4855	9.45446	701.577	9.5626	9.45257	9.50175	9.46094	9.49447	721.306	8.9981	8.80146	8.85585	8.9583	8.90343	478.849	7.92934	7.28841	7.38744	7.25166	7.46421	176.584	1.02812	1.46513	3.97305	1.50633	4.08477	2.71174	14.7691	1	1.33e-16	4.39e-13
1700047I17Rik1	8.96247	9.09798	8.91998	8.97119	8.98791	507.726	9.85465	9.63687	9.65769	9.47977	9.65725	807.459	10.8454	11.0685	11.0106	10.9394	10.966	2000.27	9.15714	8.8674	8.82218	8.90449	8.9378	490.396	1.59035	3.93967	1.03534	2.47724	1.64655	4.0789	14.768	1	8.61e-15	2.44e-11
LOC329506	6.17668	6.31694	5.02256	6.76466	6.07021	67.1916	8.09219	7.99103	8.02888	8.3569	8.11725	277.674	6.81692	6.78252	5.77851	6.4654	6.46084	88.0859	6.5551	6.64075	6.69578	4.77488	6.16663	71.8356	4.13257	1.31097	1.06912	3.15231	3.86541	1.22622	14.7566	1	1.49e-07	7.88e-06
Ttc27	9.17147	9.1254	9.25154	9.91635	9.36619	659.94	10.5303	10.6276	10.6117	10.4261	10.5489	1498.09	10.5218	10.5542	10.5815	10.5102	10.5419	1490.86	9.12204	8.21229	8.18105	9.20538	8.68019	410.202	2.27004	2.25908	1.60882	1.00485	3.65208	3.63444	14.4293	1	5.66e-11	1.28e-08
Tesk1	9.67153	9.85328	9.58902	9.72572	9.70989	837.467	10.0141	10.0857	10.3525	10.107	10.1398	1128.22	10.0598	9.90103	10.229	10.0694	10.0648	1071.03	8.68745	7.88866	7.88044	8.24096	8.17438	288.89	1.34719	1.2789	2.89891	1.0534	3.90537	3.70741	14.1912	1	3.71e-10	5.59e-08
B3galt6	7.9673	8.59216	7.13743	8.098	7.94872	247.061	8.96281	8.80935	9.02988	9.00309	8.95128	494.999	7.39636	7.38977	6.87219	6.94996	7.15207	142.229	7.2029	7.20972	7.16242	6.47042	7.01136	129.012	2.00355	1.73707	1.91502	3.4803	3.83684	1.10244	14.0752	1	1.27e-11	3.87e-09
6720422M22Rik	6.73513	6.64115	6.94848	6.72943	6.76355	108.65	8.36777	8.40227	8.20612	8.84593	8.45552	351.048	6.84564	6.61312	6.22707	6.1722	6.46451	88.3103	6.63303	6.67019	6.8632	6.57188	6.68457	102.863	3.23098	1.23033	1.05627	3.97516	3.41278	1.16479	14.0703	1	9.49e-09	8.3e-07
Bach2	9.22011	9.23708	9.16604	9.38987	9.25327	610.258	9.55326	9.35556	9.9707	9.50517	9.59617	773.991	7.94669	7.74123	7.27216	7.26628	7.55659	188.261	8.886	8.97784	8.93142	8.78823	8.89587	476.348	1.2683	3.24156	1.28112	4.11128	1.62484	2.53026	14.0574	1	2.61e-10	5.51e-08
Trpc4	5.4729	6.167	4.40897	6.64787	5.67419	51.0623	7.8878	7.37916	7.56831	7.38249	7.55444	187.981	7.53191	7.54468	7.0027	7.2792	7.33962	161.974	7.89352	7.53937	7.54076	7.42135	7.59875	193.844	3.6814	3.1721	3.79622	1.16056	1.03119	1.19675	14.0382	1	1.24e-05	0.000486535
Rbm14	9.47814	9.52801	9.40743	8.69733	9.27773	620.689	9.78615	9.76846	8.86731	8.91535	9.33432	645.52	8.7088	9.38347	9.41278	9.47492	9.24499	606.764	7.56504	7.58961	7.54931	6.99978	7.42593	171.961	1.04001	1.02295	3.60948	1.06387	3.75388	3.5285	14.0187	1	2.88e-12	1.21e-09
B230213E18Rik	7.26865	7.23372	6.69863	7.30976	7.12769	139.845	8.1156	7.57779	8.01059	8.06655	7.94263	246.02	6.84076	6.46019	5.47859	6.50497	6.32113	79.9557	8.24012	8.34149	8.1709	8.39771	8.28756	312.466	1.75923	1.74904	2.23437	3.07696	1.27008	3.908	13.9977	1	9.48e-09	1.12e-06
Wdr46	7.28891	7.23934	6.8989	7.07858	7.12643	139.723	8.75079	8.77961	8.52451	8.84074	8.72391	422.824	8.86629	8.68168	8.55594	8.62596	8.68247	410.85	7.39945	6.99947	7.08476	7.01887	7.12564	139.647	3.02615	2.94045	1.00055	1.02914	3.02781	2.94207	13.9662	1	5.71e-10	7.72e-08
Nudt6	6.54617	6.9115	4.6108	7.24965	6.32953	80.4227	8.06911	7.63208	8.15058	8.06631	7.97952	252.392	7.05877	6.76088	5.56541	6.47753	6.46565	88.3799	8.08233	8.06431	7.95143	7.52387	7.90548	239.766	3.13831	1.09894	2.98132	2.85576	1.05266	2.7129	13.8399	1	1.32e-09	2.16e-07
4930431J19Rik	6.03344	7.00576	4.45705	6.62794	6.03105	65.3923	8.07195	7.7565	7.81757	7.90524	7.88781	236.848	7.71967	7.62422	7.28203	7.24283	7.46719	176.949	8.11337	8.03222	7.8684	7.68772	7.92543	243.104	3.62195	2.70596	3.71762	1.33851	1.02641	1.37386	13.7843	1	5.52e-08	7.21e-06
Ccl27	9.7865	9.79079	9.8035	9.86588	9.81167	898.683	9.86177	9.97196	10.1005	9.95091	9.97127	1003.81	8.09791	8.02902	8.15663	8.12807	8.10291	274.928	9.86071	9.96182	9.93442	9.98497	9.93548	979.213	1.11698	3.2688	1.08961	3.65118	1.02512	3.56171	13.7134	1	5.18e-17	3.43e-13
Ubxn2b	5.92944	6.15967	5.02023	6.69766	5.95175	61.8949	8.49178	8.08136	7.37972	7.33235	7.8213	226.176	6.7842	6.52067	4.70821	5.95996	5.99326	63.7016	6.65875	6.65039	6.7053	5.69985	6.42857	86.1376	3.6542	1.02919	1.39167	3.55056	2.62576	1.3522	13.6036	1	0.00015803	0.00243215
4930455C21Rik	9.79973	9.89102	9.23379	9.54453	9.61727	785.392	8.13158	7.82529	8.2298	7.9915	8.04454	264.027	9.36693	9.52671	9.39914	9.34879	9.41039	680.472	8.05982	8.04226	8.05957	7.77002	7.98292	252.987	2.97466	1.15419	3.10448	2.57728	1.04364	2.68975	13.544	1	5.83e-09	1.15e-06
3110040M04Rik	6.88728	6.75844	6.67704	7.00852	6.83282	113.994	8.76876	8.67154	8.87245	9.00718	8.82998	455.082	7.68043	7.56673	7.13176	6.99873	7.34441	162.513	7.2201	7.24197	7.35658	7.34969	7.29209	156.724	3.99214	1.42562	1.37484	2.80028	2.90371	1.03694	13.5335	1	1e-09	1.29e-07
Serinc3	11.1399	11.0764	11.1929	11.1276	11.1342	2247.64	10.8504	10.7024	10.7334	10.766	10.763	1737.8	9.20372	9.02629	9.2056	9.30222	9.18446	581.831	10.7352	10.6746	10.8766	10.7907	10.7693	1745.35	1.29338	3.86305	1.28779	2.98678	1.00434	2.99975	13.4351	1	1.16e-13	9.23e-11
2410146L05Rik	7.14041	7.27206	7.10058	7.4774	7.24761	151.967	8.96645	8.8737	9.115	8.89896	8.96353	499.218	8.2757	8.26463	8.18429	8.3061	8.25768	306.062	7.27604	7.4193	7.3344	6.80987	7.2099	148.046	3.28504	2.014	1.02648	1.6311	3.37205	2.06734	13.396	1	4.68e-12	1.72e-09
LOC670356	7.36799	6.56434	6.8555	6.98431	6.94303	123.044	8.74348	8.56983	8.46541	8.49484	8.56839	379.614	8.35761	8.65522	8.77071	8.70791	8.62286	394.221	7.27651	7.3579	7.2269	7.56786	7.35729	163.971	3.08518	3.2039	1.33261	1.03848	2.31514	2.40422	13.3795	1	1.26e-08	1.03e-06
Igtp	9.84697	9.6619	9.5547	9.72636	9.69748	830.296	7.85142	7.49506	7.99358	7.86483	7.80122	223.05	9.5606	9.60248	9.29846	9.35235	9.45347	701.097	9.37445	9.25931	9.69379	9.31798	9.41138	680.94	3.72247	1.18428	1.21934	3.14323	3.05286	1.0296	13.3518	1	2.88e-10	4.65e-08
Zfp68	9.74115	9.62002	9.75304	9.29939	9.6034	777.877	10.2166	10.224	10.1914	10.1635	10.1989	1175.36	7.96115	8.46522	8.30421	8.35358	8.27104	308.909	9.96927	9.83253	9.79398	9.92425	9.88001	942.278	1.51099	2.51814	1.21134	3.80488	1.24736	3.05034	13.3431	1	1.13e-11	3.86e-09
Dennd2a	8.78831	8.84789	8.613	8.97208	8.80532	447.368	8.84437	8.98136	9.24445	9.2432	9.07835	540.573	9.20731	8.70773	8.96896	8.79272	8.91918	484.107	7.43381	7.26686	7.22383	6.93636	7.21522	148.592	1.20834	1.08212	3.01071	1.11664	3.63796	3.25795	13.3137	1	9.48e-14	6.98e-11
Crygb	6.85492	6.16662	5.37347	6.8778	6.3182	79.7935	6.76067	7.0986	6.89012	6.83348	6.89572	119.074	7.07516	6.83411	5.05446	6.31895	6.32067	79.9303	7.91168	8.45838	7.06288	9.05488	8.12196	278.582	1.49228	1.00171	3.49128	1.48973	2.33956	3.48531	13.2999	1	0.000166603	0.00341919
Zfp35	6.11636	6.87366	5.1031	7.04964	6.28569	78.0155	8.07316	7.76346	8.45968	8.15769	8.1135	276.953	8.32484	8.09944	7.69913	7.85777	7.99529	255.166	8.13472	8.20338	8.18446	7.51513	8.00942	257.677	3.54998	3.27071	3.3029	1.08538	1.07481	1.00984	13.2936	1	6.55e-07	5.63e-05
A630064P09Rik	7.4913	7.45334	7.32168	7.70957	7.49397	180.265	7.56006	7.18533	7.42491	7.68715	7.46436	176.603	6.69604	6.16478	3.91642	5.98741	5.69116	51.6667	7.40663	7.36022	7.4467	6.98294	7.29912	157.491	1.02074	3.48899	1.14461	3.41811	1.12135	3.0482	13.242	1	1.12e-07	8.46e-06
Wnt2	8.97875	7.97776	8.18681	8.35506	8.3746	331.898	9.48951	9.61512	9.40916	9.2271	9.43522	692.284	7.48095	7.73677	7.80913	7.8529	7.71994	210.83	9.55481	9.30084	9.43073	9.28612	9.39312	672.375	2.08583	1.57425	2.02585	3.28361	1.02961	3.18918	13.1883	1	2.74e-09	3.81e-07
Gdf2	6.78964	6.92285	5.62287	6.9208	6.56404	94.6178	7.55333	6.74717	7.57364	7.48093	7.33877	161.878	6.84327	6.31425	4.1515	5.29644	5.65136	50.2608	7.6915	7.51474	7.7455	6.80919	7.44023	173.673	1.71087	1.88254	1.83553	3.22077	1.07286	3.45545	13.178	1	0.000489145	0.00731288
D330027H18Rik	6.83326	6.89662	6.94598	6.69336	6.8423	114.746	8.45182	8.43075	8.60006	8.5541	8.50918	364.35	6.83939	6.97336	7.34422	6.70308	6.96501	124.933	6.71434	6.63201	6.72012	6.62098	6.67187	101.96	3.17527	1.08878	1.1254	2.91636	3.57344	1.22531	13.1046	1	3.34e-14	2.94e-11
Hbb-bh1	11.3968	11.6221	11.6374	11.5868	11.5608	3020.96	11.2575	11.2112	11.7983	12.0887	11.5889	3080.44	12.8462	12.5673	13.0029	12.9476	12.841	7337.18	10.5144	11.1846	11.0614	10.6883	10.8622	1861.38	1.01969	2.42876	1.62297	2.38186	1.65492	3.9418	13.05	1	2.47e-08	2.43e-06
ENSMUSG00000068790	10.778	10.6421	10.5858	10.8127	10.7047	1668.88	10.6016	10.6361	10.7665	10.6446	10.6622	1620.47	12.4482	12.2851	12.521	12.4741	12.4321	5526.34	11.1731	11.3253	11.2328	11.2602	11.2479	2431.88	1.02987	3.31141	1.45719	3.41032	1.50072	2.27245	12.982	1	3.04e-10	6.17e-08
Lrp6	9.14641	9.25468	9.12813	8.95954	9.12219	557.254	7.28028	7.13696	7.41784	7.49039	7.33137	161.05	7.40949	7.50371	7.52675	7.2341	7.41851	171.078	7.75391	7.87213	7.80134	7.71498	7.78559	220.646	3.46012	3.2573	2.52556	1.06227	1.37004	1.28974	12.965	1	2.35e-10	9.35e-08
BC003331	8.1164	8.08073	7.99786	7.97314	8.04203	263.568	9.95543	9.88374	9.79743	9.76455	9.85029	923.064	9.45899	9.75306	9.80386	9.803	9.70473	834.477	9.48085	9.38048	9.20214	9.31339	9.34422	649.964	3.50218	3.16608	2.46602	1.10616	1.42018	1.28388	12.9445	1	1.12e-11	8.94e-09
Frzb	6.45628	7.04274	7.0631	6.80677	6.84222	114.74	8.45966	8.27638	8.1831	8.42517	8.33608	323.154	7.8773	8.15991	8.50053	8.24661	8.19609	293.27	6.96524	6.81777	6.8156	6.80032	6.84973	115.339	2.81641	2.55596	1.00522	1.1019	2.80178	2.54269	12.824	1	9.82e-09	8.56e-07
Ccng2	11.0018	10.7486	10.9151	10.4037	10.7673	1742.93	11.2364	11.0795	10.9291	11.0047	11.0624	2138.53	8.57512	9.72681	9.96552	9.77081	9.50956	728.893	10.1665	8.91921	8.84323	10.2683	9.54932	749.258	1.22697	2.39121	2.32621	2.93395	2.8542	1.02794	12.7605	1	7.16e-06	0.000191341
Arl5a	9.21827	9.72116	9.71648	9.51682	9.54318	746.078	10.0376	10.0636	10.1054	10.2825	10.1223	1114.57	7.71727	8.38629	8.89721	8.38673	8.34688	325.582	9.97722	9.90836	9.89352	9.99297	9.94302	984.343	1.4939	2.29152	1.31936	3.42331	1.1323	3.02334	12.6837	1	1.39e-12	7.19e-10
Hbb-b2	12.4332	12.6165	12.8021	12.3329	12.5462	5981.12	11.3929	11.3265	10.4505	10.4871	10.9143	1929.83	12.1482	12.4318	12.9959	13.079	12.6637	6488.76	12.5751	12.2893	12.2439	12.6998	12.452	5603.18	3.09929	1.08487	1.06745	3.36234	2.90345	1.15805	12.6755	1	3.85e-07	1.77e-05
LOC544988	7.6028	7.84197	7.29474	7.8594	7.64973	200.816	7.75206	7.41303	7.58167	7.63828	7.59626	193.509	9.21609	9.2396	9.5359	9.24136	9.30823	633.954	8.30963	8.40575	8.16504	8.15689	8.25933	306.412	1.03776	3.1569	1.52584	3.27609	1.58345	2.06896	12.649	1	2.52e-09	3.58e-07
Cryba4	8.14778	7.03746	7.13693	7.62422	7.4866	179.345	7.79783	8.54747	7.66623	8.09968	8.0278	260.982	7.85764	7.85414	7.39144	7.26169	7.59123	192.835	8.96672	9.57255	8.16559	10.2056	9.22762	599.502	1.45519	1.07522	3.34272	1.35339	2.2971	3.10888	12.6325	1	0.000144772	0.00308966
Atp7a	8.92675	8.96611	9.01961	9.07999	8.99811	511.331	8.9476	8.90349	8.89059	9.21872	8.9901	508.498	7.75081	7.62839	7.50156	7.51995	7.60018	194.036	7.75331	7.63722	7.72356	7.24327	7.58934	192.583	1.00557	2.63524	2.65512	2.62064	2.64041	1.00754	12.5645	1	3.12e-11	7.94e-09
E430033B07Rik	10.3638	10.5302	10.4738	10.1515	10.3798	1332.41	10.2861	9.98277	9.74258	10.2383	10.0624	1069.29	8.03172	8.57969	8.85768	9.02221	8.62282	394.211	9.38382	9.53821	9.38678	9.59464	9.47586	712.063	1.24607	3.37995	1.8712	2.71248	1.50168	1.8063	12.5177	1	1.65e-05	0.000496941
Cbx3	10.2074	9.90221	9.96592	10.291	10.0916	1091.15	9.74951	9.86671	9.93763	9.79031	9.83604	913.992	8.42401	8.67496	8.61206	8.7444	8.61386	391.768	8.69941	8.56029	8.45668	8.6671	8.59587	386.914	1.19383	2.7852	2.82015	2.333	2.36226	1.01255	12.507	1	5.28e-09	1.06e-06
4930555G01Rik	7.18665	7.09747	5.82079	7.78049	6.97135	125.483	6.62516	5.57013	6.87415	6.7639	6.45833	87.9331	7.18443	7.37468	7.1612	7.4042	7.28112	155.538	8.2768	8.42818	8.46546	7.9305	8.27524	309.809	1.42703	1.23952	2.46893	1.76882	3.52324	1.99185	12.4194	1	1.15e-10	2.31e-08
Hyou1	8.51433	8.84798	8.56047	8.00908	8.48296	357.789	7.44179	7.09965	7.71385	7.48337	7.43467	173.005	8.7055	8.8354	8.579	8.30509	8.60625	389.707	7.2397	7.09304	7.13863	6.68491	7.03907	131.514	2.06809	1.08921	2.72054	2.25258	1.31549	2.96324	12.4091	1	4.79e-10	9.24e-08
Cd59a	10.7531	10.3242	10.956	10.7841	10.7043	1668.51	10.0511	9.93339	9.91048	10.0944	9.99734	1022.11	9.22404	9.07063	9.21145	9.18543	9.17289	577.184	10.8404	10.8148	10.8475	10.8874	10.8475	1842.6	1.63242	2.89078	1.10433	1.77086	1.80274	3.19239	12.3935	1	2.92e-14	3.56e-11
LOC380947	7.12212	7.14511	7.12137	7.2144	7.15075	142.099	6.97112	7.00679	6.97391	6.96777	6.9799	126.229	8.28495	8.61752	8.95923	8.83507	8.67419	408.5	7.86704	7.66399	7.41544	7.59033	7.6342	198.666	1.12572	2.87476	1.39808	3.23619	1.57386	2.05622	12.2648	1	9.49e-11	2.42e-08
Smarcc1	8.42313	8.28173	8.03143	8.50916	8.31136	317.665	8.18298	7.91732	8.10245	8.15533	8.08952	272.388	8.56739	8.28295	8.13132	8.0169	8.24964	304.361	7.09555	7.13191	7.19643	5.19685	6.65518	100.788	1.16622	1.04371	3.15181	1.11738	2.70257	3.01981	12.2015	1	1.1e-09	1.85e-07
AA388235	6.59328	6.74253	6.86824	6.69559	6.72491	105.779	7.93796	8.01159	8.18833	7.98961	8.03188	261.719	8.03578	7.91697	8.33706	7.95377	8.0609	267.037	6.6005	6.69359	6.781	6.69192	6.69175	103.376	2.4742	2.52448	1.02325	1.02032	2.53173	2.58317	12.1571	1	1.06e-10	2.17e-08
3100003M19Rik	6.84442	6.84075	6.83437	7.51206	7.0079	128.703	7.66127	7.37559	7.78046	7.92574	7.68577	205.895	7.77206	7.83677	7.17175	7.88773	7.66707	203.245	6.61696	6.63845	6.72382	4.36739	6.08665	67.9619	1.59977	1.57918	1.89375	1.01304	3.02957	2.99057	12.1059	1	2.06e-08	1.54e-06
2810484G07Rik	9.72426	9.68998	9.84482	9.80247	9.76538	870.309	9.59471	9.45673	9.52985	9.5479	9.5323	740.471	11.1174	11.296	11.2089	11.2808	11.2258	2394.94	9.7988	9.74227	9.95413	9.78124	9.81911	903.329	1.17534	2.75182	1.03794	3.23434	1.21994	2.65123	12.0706	1	6.37e-12	2.48e-09
Mgl1	7.71283	7.23832	6.90253	7.281	7.28367	155.813	7.40935	6.63931	7.19296	7.055	7.07415	134.751	7.32393	7.25938	6.27935	6.40692	6.8174	112.782	8.76781	8.26648	8.48045	8.55835	8.51827	366.653	1.1563	1.38154	2.35316	1.19479	2.72096	3.25098	12.0577	1	4.96e-05	0.000968035
Nt5c3	10.9005	10.8598	10.8916	10.8096	10.8654	1865.52	10.7101	10.4892	10.6064	10.612	10.6045	1556.89	9.05026	9.26812	9.1818	9.29864	9.1997	588.013	10.657	10.6177	10.7387	10.7943	10.7019	1665.71	1.19823	3.17258	1.11995	2.64772	1.06989	2.83278	12.0412	1	2.13e-14	3.02e-11
1600002H07Rik	6.70725	7.04338	7.42926	6.79769	6.9944	127.504	8.58149	8.5866	8.20064	8.22274	8.39787	337.295	6.76847	6.93459	6.964	6.97169	6.90969	120.233	6.84935	6.79577	6.82261	6.4381	6.72646	105.892	2.64537	1.06047	1.20409	2.80535	3.18526	1.13543	12.036	1	1.66e-13	1.1e-10
6330407J23Rik	10.0073	9.93122	9.71809	10.0029	9.91489	965.337	10.0035	9.99995	10.2603	10.0713	10.0838	1085.21	10.2673	9.95264	10.0929	9.93796	10.0627	1069.49	8.48159	8.61468	8.59124	8.22677	8.47857	356.701	1.12417	1.10789	2.70629	1.0147	3.04234	2.99827	11.9937	1	4.8e-12	1.73e-09
B230216G23Rik	6.31288	5.97753	5.55598	6.71836	6.14119	70.58	7.74707	7.55844	7.47239	7.42633	7.55106	187.54	7.48712	7.38377	7.26969	7.22327	7.34097	162.125	6.7133	6.57539	6.67667	4.91565	6.22025	74.556	2.65713	2.29704	1.05633	1.15676	2.51543	2.17454	11.8572	1	3.5e-05	0.000733677
4930488E11Rik	6.11627	6.70193	3.85208	6.56401	5.80857	56.0472	7.88299	7.39948	7.21053	7.07197	7.39124	167.875	7.20174	7.52024	7.36922	7.16421	7.31385	159.107	7.76293	7.1292	7.10536	7.35146	7.33724	161.707	2.99524	2.8388	2.88519	1.05511	1.03814	1.01634	11.8288	1	0.000650304	0.00937655
Znf24	8.34702	8.05151	8.0302	8.14597	8.14367	282.807	6.89328	6.71515	6.9912	6.74012	6.83494	114.162	6.84463	6.76171	6.29057	6.3821	6.56975	94.9933	6.83652	6.77007	6.83681	5.86738	6.57769	95.5175	2.47724	2.97713	2.96079	1.20179	1.19519	1.00552	11.8177	1	1.08e-09	3.11e-07
Trim11	8.19963	8.33463	7.87345	7.95832	8.09151	272.764	8.40572	8.59268	8.33313	8.39274	8.43107	345.148	7.75396	8.05224	8.02138	8.34245	8.04251	263.655	7.03646	6.76905	6.9087	6.287	6.7503	107.657	1.26537	1.03455	2.53363	1.30909	3.20598	2.44902	11.7976	1	3.08e-12	1.25e-09
Mip	7.12915	6.69947	5.59575	6.96611	6.59762	96.8459	6.96682	7.08739	7.20101	7.40385	7.16477	143.486	7.04229	6.61119	6.21503	6.52568	6.59855	96.9082	7.97165	8.56006	7.1008	8.91612	8.13716	281.533	1.48159	1.00064	2.90702	1.48064	1.96209	2.90515	11.7371	1	6.87e-05	0.00154677
Mcm6	11.8382	11.8718	11.9531	11.6209	11.821	3618.03	11.8017	11.8202	11.6092	11.5839	11.7037	3335.62	10.4262	10.6175	10.5924	10.5649	10.5503	1499.49	10.5127	10.3283	10.4526	10.5403	10.4585	1407.06	1.08466	2.41285	2.57134	2.22451	2.37063	1.06569	11.7297	1	4.88e-13	2.62e-10
Arv1	7.99769	8.11242	8.05197	8.23665	8.09968	274.314	8.38811	8.47692	8.51884	8.59526	8.49478	360.732	7.10447	6.89352	7.15366	7.01553	7.04179	131.762	8.6335	8.67579	8.67168	8.57994	8.64023	398.995	1.31503	2.08188	1.45452	2.73774	1.10607	3.02814	11.7234	1	1.34e-14	2.73e-11
Eif4e	8.30584	8.64682	7.99486	8.05667	8.25105	304.658	8.91361	8.94999	8.63579	8.6512	8.78765	441.922	6.9039	7.10575	7.57901	7.61956	7.30205	157.811	8.96229	8.63072	8.56843	9.19971	8.84029	458.345	1.45055	1.93053	1.50445	2.80032	1.03716	2.90439	11.6274	1	2.88e-08	2.79e-06
LOC100041569	11.019	10.9695	10.8429	11.1423	10.9934	2038.71	11.0582	10.7363	10.7623	11.1565	10.9283	1948.73	12.2943	12.5311	12.486	12.5881	12.4749	5692.75	11.37	11.5947	11.3994	11.3041	11.4171	2734.49	1.04618	2.79232	1.34128	2.92126	1.40322	2.08183	11.5861	1	2.04e-08	2.09e-06
Hebp1	11.5778	11.5088	11.4398	11.5813	11.5269	2950.89	10.1896	10.1418	9.61206	9.73275	9.91906	968.134	11.1861	11.4154	11.0374	11.3444	11.2459	2428.5	11.0175	10.6554	11.0446	10.7804	10.8745	1877.36	3.04802	1.21511	1.57183	2.50844	1.93915	1.29357	11.5761	1	1.86e-05	0.000426217
C430002D13Rik	8.60142	8.36695	8.30851	8.60661	8.47087	354.802	9.14394	9.09572	9.03134	9.38937	9.16509	574.073	7.98615	7.96623	7.43152	7.40568	7.69739	207.561	7.91719	7.94827	7.76585	7.3992	7.75763	216.411	1.61801	1.70939	1.63949	2.7658	2.6527	1.04263	11.428	1	2.18e-08	1.58e-06
BC003993	9.44818	9.16027	9.38658	9.44586	9.36022	657.215	7.82301	7.77184	8.02804	8.01775	7.91016	240.544	7.96242	7.90505	7.81015	7.95809	7.90893	240.339	7.76399	7.86966	7.90765	7.83524	7.84414	229.784	2.7322	2.73454	2.86014	1.00085	1.04683	1.04593	11.4205	1	1.44e-11	1.1e-08
1110004P21Rik	10.2869	10.0467	10.0239	9.94769	10.0763	1079.59	9.13099	9.27801	9.03166	9.40626	9.21173	592.935	8.98143	8.74234	8.98	8.81393	8.87943	470.948	10.2814	10.4634	10.2475	10.2709	10.3158	1274.59	1.82076	2.29238	1.18062	1.25902	2.14964	2.70644	11.4089	1	2.53e-10	5.4e-08
Arrdc3	11.2399	11.4233	11.0825	10.9338	11.1699	2303.91	11.305	11.2062	11.1704	11.2801	11.2404	2419.37	9.06671	9.86388	10.0397	10.0038	9.74352	857.217	11.2233	11.1549	11.1533	11.3799	11.2278	2398.37	1.05012	2.68766	1.041	2.82236	1.00876	2.79786	11.4078	1	9.03e-11	2.36e-08
H2-Q5	8.49085	8.56777	8.76482	8.1618	8.49631	361.114	7.81003	7.57997	7.708	7.65481	7.6882	206.243	8.05446	7.97576	7.68452	7.96669	7.92036	242.251	7.08382	6.79461	6.93665	6.61545	6.85764	115.972	1.75091	1.49066	3.11379	1.17459	1.77838	2.08887	11.3972	1	9.58e-12	7.93e-09
Twistnb	9.40224	8.77565	9.31522	8.79239	9.07137	537.967	9.78254	9.62423	9.07182	9.50891	9.49687	722.51	7.72895	8.23517	8.16531	8.22281	8.08806	272.112	9.63173	9.51887	9.54834	9.74564	9.61115	782.065	1.34304	1.977	1.45374	2.65519	1.08243	2.87405	11.3855	1	4.93e-10	9.42e-08
Nucb2	6.59479	7.1277	6.78259	6.92067	6.85644	115.876	7.80286	6.84639	7.01004	6.86026	7.12989	140.059	6.82011	6.00058	3.9279	5.66333	5.60298	48.6033	7.43654	6.97956	7.0357	6.68005	7.03296	130.958	1.20869	2.38412	1.13016	2.88167	1.06949	2.69443	11.3686	1	0.000475617	0.00715912
Eme2	6.15307	6.98569	6.44084	6.78244	6.59051	96.3699	8.06966	8.04064	8.28842	8.11817	8.12922	279.988	6.87349	6.72054	6.39985	7.00967	6.75089	107.701	6.88872	6.77742	6.87316	6.65431	6.7984	111.307	2.90535	1.11758	1.155	2.59968	2.51546	1.03348	11.3266	1	4.94e-11	1.14e-08
E430003D02Rik	10.3004	10.1176	10.6542	10.2365	10.3272	1284.66	8.67292	8.97251	8.60054	8.79939	8.76134	433.936	8.85652	8.96613	9.1811	9.14152	9.03632	525.053	8.92043	9.02555	9.07214	9.1154	9.03338	523.984	2.96049	2.44673	2.45172	1.20998	1.20752	1.00204	11.2785	1	8.12e-10	2.45e-07
4933427D14Rik	9.45778	9.15263	9.5267	9.29071	9.35695	655.728	9.50224	9.69311	9.75055	9.61951	9.64135	798.612	8.07327	8.02191	8.27655	8.24373	8.15386	284.812	9.63057	9.61529	9.57213	9.59599	9.60349	777.929	1.2179	2.30232	1.18636	2.804	1.02659	2.73138	11.2686	1	7.36e-13	4.43e-10
A130096D14Rik	7.41851	7.77961	8.12863	6.90314	7.55747	188.376	8.44445	8.37204	8.24775	8.50932	8.39339	336.25	8.16151	8.1057	8.5306	8.50905	8.32672	321.064	7.0061	7.23692	6.89793	6.77567	6.97916	126.164	1.78499	1.70438	1.49311	1.0473	2.66519	2.54482	11.2398	1	3.77e-07	1.74e-05
LOC622901	7.43635	8.07796	8.39061	8.45567	8.09015	272.507	6.75134	6.85262	6.86792	6.63491	6.7767	109.645	6.8168	6.74905	6.54087	6.39567	6.6256	98.7423	6.89089	6.70392	6.7962	6.12118	6.62805	98.9102	2.48536	2.75978	2.7551	1.11042	1.10853	1.0017	11.2209	1	3.71e-09	7.92e-07
Pi4kb	8.78571	8.79687	8.67846	8.86831	8.78234	440.299	7.49481	7.2091	7.80745	7.58137	7.52318	183.952	8.07409	7.90581	7.47692	7.75852	7.80384	223.454	8.77165	8.92504	8.94779	8.77592	8.8551	463.074	2.39356	1.97042	1.05173	1.21474	2.51737	2.07234	11.2202	1	1.86e-11	5.29e-09
Rnase4	10.7018	10.6343	10.5779	10.4227	10.5842	1535.17	9.36504	9.14938	9.08447	9.11757	9.17911	579.681	10.5607	10.6779	10.6121	10.8274	10.6695	1628.74	10.5364	10.5498	10.5811	10.5383	10.5514	1500.67	2.6483	1.06095	1.02299	2.80971	2.58879	1.08534	11.2161	1	3.28e-14	2.94e-11
Hmgcll1	7.32743	7.43769	6.37362	7.56849	7.17681	144.689	7.74472	7.29555	7.75032	7.69945	7.62251	197.063	6.91365	6.62258	5.0777	5.89709	6.12776	69.9259	7.75791	7.67781	7.53918	7.02982	7.50118	181.167	1.36198	2.06917	1.25212	2.81816	1.08774	2.59085	11.18	1	2.5e-05	0.000686088
Rere	5.96438	6.07123	5.84696	6.71447	6.14926	70.976	8.03371	7.7772	7.17638	6.97327	7.49014	179.786	6.69753	6.3759	5.13797	5.69998	5.97784	63.0246	6.62852	6.73129	6.69326	4.52857	6.14541	70.7868	2.53306	1.12616	1.00267	2.85264	2.53983	1.12316	11.1775	1	3.08e-05	0.000663756
D14Ertd449e	9.80996	9.99056	9.65015	9.57691	9.75689	865.203	11.1959	11.053	10.872	10.9686	11.0224	2080.01	9.54907	9.70211	9.69197	9.6105	9.63841	796.988	9.52966	9.471	9.50361	9.62114	9.53135	739.986	2.40408	1.08559	1.16922	2.60984	2.81088	1.07703	11.1566	1	9.59e-15	1.27e-11
C030003M13Rik	6.31623	6.50945	4.32442	7.13742	6.07188	67.2695	7.4235	7.0722	7.60385	7.4793	7.39471	168.279	7.61035	7.41138	6.85354	6.96177	7.20926	147.98	6.71236	6.74902	6.74598	4.86163	6.26725	77.0246	2.50157	2.19981	1.14501	1.13717	2.18475	1.92121	11.0895	1	1.22e-08	1.01e-06
Deadc1	9.32284	8.81807	9.12591	9.06847	9.08382	542.629	8.87878	8.66788	9.18767	8.90071	8.90876	480.622	9.2064	9.02971	8.84732	8.85937	8.9857	506.95	10.4073	10.3549	10.5372	10.194	10.3734	1326.48	1.12901	1.07038	2.44454	1.05478	2.75993	2.61659	11.0752	1	4.6e-11	1.09e-08
LOC100047419	9.78601	9.82505	9.60974	9.61655	9.70934	837.148	8.70054	8.24072	8.9456	8.69868	8.64639	400.702	8.54769	8.31426	8.36118	8.50349	8.43165	345.287	9.49984	9.63434	9.81576	9.66474	9.65367	805.461	2.0892	2.4245	1.03934	1.16049	2.01013	2.33273	11.0564	1	1.74e-08	1.84e-06
BC032265	6.66974	6.47309	5.98287	6.72893	6.46366	88.2584	6.52515	6.33243	6.87179	6.76649	6.62397	98.6308	7.81688	8.11108	7.75393	8.00792	7.92245	242.603	6.60963	6.69186	6.81972	6.09748	6.55467	94.0056	1.11752	2.74878	1.06512	2.45971	1.0492	2.58073	11.0211	1	4.87e-07	2.77e-05
LOC545013	8.48832	8.75437	8.55727	8.30267	8.52566	368.535	9.11164	8.90216	8.3656	8.51847	8.72447	422.987	9.45057	9.9086	10.4123	10.3001	10.0179	1036.77	8.99944	8.77607	8.60784	9.1008	8.87104	468.218	1.14775	2.81323	1.27048	2.45108	1.10693	2.2143	11.0038	1	3.44e-05	0.000887454
Rec8	7.07497	6.76162	6.97753	6.98176	6.94897	123.551	8.1674	8.33523	8.17341	8.19739	8.21836	297.832	7.05336	6.62216	6.68085	6.63643	6.7482	107.501	6.87741	6.82686	6.93459	6.90761	6.88662	118.326	2.41059	1.14931	1.04417	2.77052	2.51706	1.1007	10.9923	1	3.4e-14	2.94e-11
Tomm22	8.65614	8.99102	8.84666	8.36016	8.71349	419.781	10.0545	10.0598	10.0351	10.0677	10.0543	1063.25	8.19039	8.71572	8.94567	9.01998	8.71794	421.077	8.88853	8.37276	8.19487	8.91619	8.59309	386.169	2.53286	1.00309	1.08704	2.52507	2.75332	1.0904	10.9918	1	3.9e-09	4.04e-07
Ahcy	8.82591	9.07828	9.34412	8.25582	8.87603	469.841	9.4365	9.32803	9.62671	9.38399	9.44381	696.416	8.2103	8.25373	7.91711	7.81957	8.05018	265.061	8.23517	8.19477	8.28149	8.08792	8.19984	294.034	1.48224	1.77258	1.59792	2.62738	2.36849	1.10931	10.9579	1	1.3e-08	1.05e-06
Hnrpa3	6.61562	6.84337	6.74027	6.83497	6.75856	108.275	8.20783	8.10055	7.63791	7.79082	7.93428	244.599	6.86545	6.7461	6.97795	6.7085	6.8245	113.339	8.24199	7.88106	7.69339	7.98293	7.94984	247.253	2.25905	1.04677	2.28356	2.15812	1.01085	2.18153	10.9399	1	6.26e-07	5.46e-05
Osbp	9.25477	9.03402	9.1789	8.91679	9.09612	547.275	9.51089	9.50465	9.48797	9.4517	9.4888	718.479	9.47873	9.55475	9.64485	9.43021	9.52714	737.826	8.23352	7.92375	7.94628	8.33731	8.11022	276.324	1.31283	1.34818	1.98056	1.02693	2.60014	2.67015	10.9388	1	4.3e-10	6.19e-08
LOC100044862	10.6584	10.6323	10.8235	10.4587	10.6432	1599.28	10.6722	10.6275	10.4586	10.5536	10.578	1528.57	8.67459	9.08895	9.67499	9.49915	9.23442	602.333	10.7001	10.5603	10.4922	10.7904	10.6358	1591.05	1.04626	2.65514	1.00517	2.53775	1.04087	2.64148	10.9267	1	2.76e-09	3.81e-07
5930418K15Rik	11.6435	11.441	11.8106	11.5173	11.6031	3110.87	11.5182	11.3941	11.5754	11.5596	11.5118	2920.14	12.1843	12.1603	12.2792	12.1954	12.2048	4720.69	10.6019	10.6213	10.5891	10.7979	10.6526	1609.67	1.06532	1.51748	1.93261	1.6166	1.81412	2.93271	10.8788	1	3.36e-14	3.7e-11
Tmem181	7.73337	7.54508	7.86211	7.83088	7.74286	214.207	7.98774	7.39099	7.35431	7.8533	7.64658	200.378	8.48476	8.11131	8.51647	8.3978	8.37758	332.586	7.09863	7.15699	7.15182	5.88759	6.82376	113.281	1.06901	1.55264	1.89094	1.65979	1.76887	2.93595	10.8772	1	5.66e-08	4.81e-06
LOC100048436	9.16213	9.17227	9.11665	9.14029	9.14784	567.249	9.00835	8.92048	9.09918	8.96937	8.99935	511.768	9.05943	9.03588	9.03508	8.95993	9.02258	520.077	7.97533	7.84554	7.90137	7.10303	7.70632	208.849	1.10841	1.0907	2.71607	1.01623	2.45042	2.4902	10.872	1	8.35e-13	3.95e-10
2310005L22Rik	9.28424	9.22369	9.24774	9.07509	9.20769	591.277	9.35327	9.28256	9.20336	9.17491	9.25352	610.363	9.11049	9.11355	9.153	9.19258	9.1424	565.116	7.83036	7.89302	7.81833	7.81846	7.84004	229.133	1.03228	1.04629	2.5805	1.08007	2.66379	2.46632	10.8692	1	4.93e-15	9.79e-12
Gdpd3	7.03497	7.00942	7.10926	7.30872	7.11559	138.678	7.33888	7.7179	7.23987	7.28631	7.39574	168.399	7.76763	7.85278	8.10883	8.03948	7.94218	245.943	8.46149	8.42408	8.51594	8.75975	8.54031	372.298	1.21432	1.77349	2.68463	1.46048	2.21081	1.51376	10.8575	1	3.61e-13	5.98e-10
Srp54	7.9384	7.99451	7.89559	7.92222	7.93768	245.177	8.12137	8.1473	8.22363	8.4308	8.23078	300.408	9.17728	9.21356	9.42561	9.34289	9.28983	625.919	7.94619	7.91512	7.94516	7.70459	7.87776	235.203	1.22527	2.55293	1.04241	2.08357	1.27722	2.66118	10.8426	1	9.86e-12	3.44e-09
D030013I16Rik	7.87283	7.63364	8.09217	7.71358	7.82805	227.237	7.35902	7.54318	7.33875	7.35671	7.39941	168.828	8.35946	8.38367	8.83273	8.46455	8.5101	364.582	8.70867	8.90883	8.62644	8.859	8.77574	438.288	1.34597	1.60441	1.92877	2.15948	2.59606	1.20217	10.8369	1	8.66e-15	1.23e-11
Sfrs16	8.73144	8.68842	8.95269	8.89004	8.81565	450.583	8.99112	9.30704	8.70033	8.93707	8.98389	506.315	7.3016	7.43097	7.76358	7.66058	7.53918	186.003	8.89599	8.72043	8.65077	9.0354	8.82565	453.717	1.12369	2.42245	1.00695	2.72208	1.11593	2.4393	10.8304	1	3.67e-08	3.38e-06
Six6os1	6.69851	6.85969	5.62418	7.14563	6.582	95.8033	7.50846	6.71063	7.22484	7.22216	7.16652	143.661	7.47775	7.49732	6.9107	7.29034	7.29403	156.935	6.96003	6.86917	6.82113	2.99202	5.91059	60.1539	1.49954	1.6381	1.59264	1.0924	2.38822	2.6089	10.8198	1	0.000317481	0.00524794
3110099E03Rik	7.75733	7.72723	7.63667	7.68896	7.70255	208.305	7.53199	7.81624	7.95467	7.72886	7.75794	216.457	6.70968	6.82364	6.10613	5.78841	6.35697	81.9667	7.63886	7.80824	7.78212	7.61621	7.71136	209.58	1.03914	2.54133	1.00612	2.64079	1.03281	2.55689	10.8171	1	2.53e-08	2.47e-06
Rn18s	11.8467	12.0899	12.7267	12.3214	12.2462	4858.07	12.11	11.2973	13.1626	12.0282	12.1495	4543.27	11.3726	11.1027	11.2369	11.5949	11.3268	2568.59	11.0141	11.6043	10.3127	10.8605	10.9479	1975.36	1.06929	1.89134	2.45933	1.76878	2.29997	1.30031	10.789	1	1.93e-06	0.000122535
Thg1l	6.64276	7.40351	7.60117	7.48774	7.28379	155.826	7.08678	6.65033	7.36398	7.26897	7.09252	136.477	8.21764	8.09501	7.64503	7.82214	7.94496	246.417	6.7909	6.86063	6.99454	5.09825	6.43608	86.5871	1.14178	1.58135	1.79965	1.80555	1.57618	2.84588	10.7504	1	5.43e-07	3.01e-05
Wdfy1	9.02636	9.08484	9.02957	9.11362	9.0636	535.075	7.91088	7.58013	8.06716	7.90109	7.86481	233.102	9.34192	9.31976	9.27429	9.24722	9.2958	628.512	9.16203	9.30406	9.05324	9.01719	9.13413	561.885	2.29546	1.17462	1.0501	2.6963	2.41047	1.11858	10.7455	1	1.83e-13	1.14e-10
3110021A11Rik	8.39646	8.29594	7.00046	7.93971	7.90814	240.208	8.64868	8.72837	8.99529	8.83826	8.80265	446.541	7.99944	7.68931	7.2906	7.15419	7.53339	185.257	8.80399	8.82245	8.75347	8.63301	8.75323	431.504	1.85897	1.29662	1.79638	2.41038	1.03485	2.32922	10.7264	1	7.86e-05	0.00172148
Fgfr1op2	8.62748	8.54634	8.94001	8.803	8.72921	424.379	9.69325	9.65972	9.61587	9.59086	9.63993	797.824	7.89949	8.27025	8.4308	8.46073	8.26532	307.687	8.70352	7.98399	7.84679	8.73409	8.3171	318.93	1.87998	1.37926	1.33063	2.59297	2.50156	1.03654	10.7209	1	1.15e-06	4.28e-05
LOC665032	13.9493	14.041	13.9869	13.8617	13.9597	15932.7	12.5969	12.7073	12.5853	12.4874	12.5942	6183.63	13.8163	14.1017	13.953	13.9653	13.9591	15925.7	13.8904	13.7859	13.8992	13.9773	13.8882	15162.5	2.5766	1.00044	1.0508	2.57546	2.45204	1.05033	10.7057	1	7.27e-15	1.17e-11
C130067A03Rik	8.95251	8.98712	9.29447	8.83747	9.01789	518.389	8.55627	8.31473	8.25382	8.59188	8.42918	344.695	7.49726	7.55451	7.51241	7.45626	7.50511	181.662	8.42991	8.50452	8.00827	8.42271	8.34135	324.338	1.50391	2.8536	1.5983	1.89746	1.06277	1.7854	10.7014	1	1.9e-07	1.33e-05
Celsr1	8.2265	8.22339	8.362	7.68408	8.12399	278.975	9.29346	9.37922	9.18876	9.12776	9.2473	607.735	8.98219	9.05771	9.33526	9.06431	9.10987	552.514	8.42042	7.85841	7.8174	8.16424	8.06512	267.82	2.17846	1.98051	1.04165	1.09995	2.2692	2.06301	10.6328	1	1.52e-09	1.83e-07
Pnliprp1	9.88731	9.99999	9.71029	9.43215	9.75743	865.525	9.62015	9.36124	9.17053	8.79758	9.23737	603.569	8.79603	9.56405	8.59605	9.3118	9.06698	536.332	8.37084	8.19131	8.46146	8.10853	8.28303	311.488	1.43401	1.61379	2.77868	1.12536	1.9377	1.72184	10.6114	1	1.53e-06	0.000103385
Atp10d	9.69179	9.76957	9.54248	9.56586	9.64243	799.208	8.26648	8.03373	8.41932	8.4056	8.28128	311.11	9.65336	9.55307	9.43567	9.55892	9.55026	749.746	9.63651	9.57533	9.55919	9.5897	9.59018	770.783	2.56889	1.06597	1.03688	2.40991	2.47753	1.02806	10.5872	1	3.02e-11	7.9e-09
H2-Aa	6.1324	6.38148	5.51768	6.61145	6.16075	71.5437	7.21851	6.80019	7.03797	6.90279	6.98987	127.104	7.35123	7.7185	7.28553	7.49744	7.46318	176.457	6.72735	6.58043	6.65989	5.24769	6.30384	79.0033	1.77659	2.46643	1.10427	1.38829	1.60885	2.23355	10.578	1	2.85e-06	0.000118195
Manbal	10.1276	10.0854	9.73468	10.1343	10.0205	1038.67	10.7673	10.9596	10.7978	10.8004	10.8313	1821.95	10.7646	10.7138	10.8694	10.8312	10.7948	1776.42	9.82394	9.52136	9.34816	9.60471	9.57454	762.474	1.75413	1.71029	1.36223	1.02563	2.38953	2.32981	10.5716	1	1.69e-13	1.1e-10
Trim68	7.88601	6.9548	6.53671	7.62352	7.25026	152.246	8.63627	8.44127	7.98918	8.08643	8.28829	312.624	8.21211	8.68462	8.73084	8.77449	8.60051	388.161	8.89617	8.19575	8.24328	8.92693	8.56553	378.863	2.05342	2.54957	2.4885	1.24162	1.21188	1.02454	10.5695	1	0.000229387	0.00438079
3010022N24Rik	6.65818	6.59761	6.2344	6.8916	6.59544	96.7	7.68668	7.55033	7.60702	7.80077	7.6612	202.419	6.96891	6.5327	6.40195	6.22445	6.532	92.5397	7.59842	7.69543	7.65231	7.56654	7.62818	197.838	2.09327	1.04496	2.04589	2.18737	1.02315	2.13787	10.5325	1	4.31e-08	3.83e-06
6430530L21Rik	6.54343	6.32763	5.97572	6.69984	6.38666	83.671	7.85195	7.649	7.6605	7.78171	7.73579	213.16	6.64566	6.57031	6.55408	6.09604	6.46652	88.4337	6.61024	6.61278	6.63648	5.92108	6.44515	87.1329	2.54759	1.05692	1.04137	2.41039	2.44638	1.01493	10.5176	1	1.06e-07	6.02e-06
Hc	7.44503	7.03097	6.99832	7.69293	7.29181	156.695	7.92668	7.76555	7.61063	7.6689	7.74294	214.219	8.05955	8.19258	8.24931	8.30947	8.20273	294.623	6.97503	6.9868	7.15925	6.16122	6.82057	113.031	1.36711	1.88024	1.3863	1.37534	1.89523	2.60658	10.5108	1	4.04e-06	0.000156308
Slc15a2	8.65313	8.14836	8.37531	8.47353	8.41258	340.753	8.29454	7.40441	7.82359	8.37858	7.97528	251.651	8.40366	8.29172	8.50098	8.70146	8.47446	355.685	9.40454	9.39099	9.43345	9.46381	9.4232	686.539	1.35407	1.04382	2.01477	1.41341	2.72814	1.93019	10.4844	1	3.81e-07	1.75e-05
Usp25	7.15772	7.49163	6.53891	6.99236	7.04516	132.07	8.48836	8.21568	7.55863	7.59785	7.96513	249.887	6.81981	6.79277	6.80482	6.56877	6.74654	107.377	8.12592	7.56526	7.5889	8.1923	7.86809	233.632	1.89208	1.22996	1.769	2.32719	1.06958	2.17581	10.4636	1	0.000144517	0.00284579
1200009F10Rik	8.86402	7.87138	7.66798	8.501	8.22609	299.434	9.58295	9.28855	8.88803	8.9212	9.17018	576.103	8.89277	9.44243	9.67512	9.48318	9.37338	663.236	9.97319	9.19047	9.20246	10.1041	9.61756	785.551	1.92397	2.21497	2.62345	1.15125	1.36356	1.18442	10.4616	1	0.000338735	0.00580491
Mrps12	11.5428	11.3798	11.5797	11.4911	11.4984	2893	11.4684	11.4643	11.4933	11.4237	11.4624	2821.83	10.3683	10.4936	10.408	10.3596	10.4074	1358.1	10.4323	10.3996	10.3759	10.4082	10.404	1354.92	1.02522	2.13018	2.13518	2.07778	2.08265	1.00234	10.4534	1	1.4e-14	1.54e-11
Ube2cbp	8.26014	8.22328	8.49358	8.32221	8.3248	320.638	8.14572	8.16687	8.60468	8.42498	8.33556	323.038	7.2339	7.2072	7.46631	7.45669	7.34103	162.132	7.20312	7.17174	7.21478	7.21713	7.20169	147.206	1.00749	1.97764	2.17816	1.99244	2.19447	1.1014	10.4516	1	7.03e-08	4.24e-06
Zfp157	6.19492	6.27526	4.09375	6.73031	5.82356	56.6325	7.31274	6.84509	7.43432	7.37303	7.2413	151.303	7.01545	6.90307	5.67704	5.8877	6.37082	82.7573	6.65092	6.67379	6.77821	4.79497	6.22447	74.7745	2.67166	1.4613	1.32035	1.82827	2.02346	1.10676	10.4118	1	0.000214893	0.00311213
Tens1	7.6171	7.61268	7.66391	7.62387	7.62939	198.005	8.94652	8.81087	8.8666	9.18073	8.95118	494.965	8.83096	9.02648	8.78632	8.99378	8.90939	480.831	8.726	8.88415	8.70214	8.93189	8.81105	449.148	2.49977	2.42838	2.26837	1.0294	1.10201	1.07054	10.3985	1	1.19e-09	3.26e-07
A430071O12Rik	6.49427	6.54828	6.69096	6.56244	6.57399	95.2725	7.22793	7.2236	7.26075	7.63278	7.33626	161.598	7.60557	7.54591	7.69591	7.72296	7.64259	199.824	6.46192	6.59275	6.59811	6.01206	6.41621	85.4028	1.69616	2.0974	1.11557	1.23655	1.89218	2.33979	10.3777	1	3.07e-08	2.93e-06
Supt16h	8.20778	8.08588	8.05632	8.27873	8.15718	285.466	9.34506	9.44937	9.5306	9.47456	9.4499	699.363	8.25774	8.16096	8.19929	8.30495	8.23073	300.398	8.1011	8.23373	8.28467	7.97147	8.14774	283.605	2.4499	1.05231	1.00656	2.32812	2.46597	1.05921	10.3621	1	2.61e-11	6.92e-09
Uap1	8.99655	9.29229	9.32859	8.89288	9.12758	559.338	10.492	10.428	10.3018	10.2143	10.359	1313.32	8.65218	9.19354	9.24485	9.35581	9.1116	553.177	9.20019	8.91796	8.88315	9.15216	9.03837	525.799	2.34799	1.01114	1.06379	2.37414	2.49776	1.05207	10.3469	1	7.02e-11	1.55e-08
Pif1	9.39112	9.12006	9.24559	9.29244	9.2623	614.089	9.22235	9.25356	9.28695	9.20451	9.24184	605.44	8.93196	9.13852	9.17153	9.30967	9.13792	563.363	7.94854	7.70065	7.61304	8.58197	7.96105	249.181	1.01428	1.09004	2.46443	1.07469	2.42972	2.26086	10.334	1	5.58e-09	5.49e-07
D930048J18Rik	7.85194	7.93306	7.92016	7.71885	7.856	231.682	6.74411	6.67112	6.97428	6.79182	6.79533	111.071	7.60505	7.93275	8.33393	8.14051	8.00306	256.543	8.29212	7.83719	7.96955	8.41248	8.12783	279.719	2.0859	1.10731	1.20734	2.30973	2.51839	1.09034	10.319	1	2.97e-09	3.3e-07
LOC669658	9.34234	9.75701	9.36232	9.09845	9.39003	670.935	9.5301	9.57462	8.93508	9.11327	9.28827	625.24	8.15495	8.01783	8.06629	8.0461	8.07129	268.968	9.23713	8.95173	9.13145	8.86615	9.04661	528.813	1.07308	2.49448	1.26876	2.32459	1.18235	1.96608	10.3093	1	2.07e-05	0.000591948
Lama1	8.41007	8.59287	7.73781	8.5241	8.31621	318.735	8.77032	8.78242	9.21977	9.07031	8.96071	498.244	9.22983	8.96193	9.10163	9.13907	9.10811	551.843	7.87581	7.99435	7.87572	7.69346	7.85984	232.298	1.56319	1.73135	1.37209	1.10758	2.14484	2.37558	10.2946	1	1.14e-12	6.48e-10
Exoc7	9.55693	9.83215	9.56147	9.46248	9.60326	777.8	9.85665	9.93554	9.38827	9.49912	9.66989	814.57	9.27568	9.52011	9.56124	9.61985	9.49422	721.182	8.7126	8.19839	8.08519	8.45011	8.36157	328.915	1.04727	1.07851	2.36475	1.12949	2.47654	2.19261	10.2892	1	4.3e-10	6.19e-08
Butr1	7.57896	7.15625	6.90647	7.37081	7.25312	152.548	8.3585	7.96584	7.72052	7.58792	7.9082	240.217	7.78883	8.0946	7.46444	7.94144	7.82233	226.337	7.11607	6.76548	6.80578	5.90982	6.64929	100.377	1.5747	1.4837	1.51975	1.06133	2.39315	2.25486	10.2875	1	0.000233983	0.00334702
Taf6	8.52071	8.60492	8.67064	8.60052	8.5992	387.808	8.99184	8.99359	8.87171	8.79625	8.91335	482.153	7.61805	7.66566	7.62214	7.41641	7.58057	191.416	8.89431	8.69319	8.60733	8.80726	8.75052	430.694	1.24328	2.026	1.11059	2.51888	1.11948	2.25005	10.2683	1	7.15e-12	2.63e-09
2700017A04Rik	7.16814	7.13768	6.83307	7.30309	7.1105	138.189	8.44393	8.47196	8.25579	8.4547	8.4066	339.342	7.25539	7.21716	6.94154	7.29437	7.17712	144.72	7.32264	7.49526	7.44341	7.57227	7.45839	175.874	2.45564	1.04726	1.27271	2.34482	1.92946	1.21527	10.2652	1	1.46e-12	6.47e-10
Scg5	11.1427	11.0579	11.1114	11.0402	11.0881	2176.89	10.1893	10.0044	10.0312	10.0781	10.0758	1079.21	10.2538	10.3122	10.2552	10.2324	10.2634	1229.12	11.2044	11.358	11.1848	11.224	11.2428	2423.38	2.01712	1.7711	1.11323	1.13891	2.24551	1.97164	10.2575	1	1.72e-13	1.1e-10
Hscb	8.25267	8.40603	8.25986	7.50891	8.10687	275.683	8.69969	8.26486	7.61249	7.5899	8.04173	263.514	7.03129	7.0396	6.41322	6.74525	6.80734	111.999	8.43816	7.44774	7.54078	8.22704	7.91343	241.09	1.04618	2.46148	1.14349	2.35282	1.09301	2.15261	10.2496	1	0.000707227	0.00955957
Rnf219	10.5671	10.5164	10.4625	10.4895	10.5089	1457.11	10.3809	10.4556	10.5859	10.4267	10.4623	1410.77	8.95448	9.44904	9.81523	9.67235	9.47278	710.543	9.6608	9.28736	9.03792	9.74759	9.43342	691.419	1.03284	2.0507	2.10742	1.98548	2.0404	1.02766	10.2445	1	5.02e-07	2.21e-05
B230345P09Rik	9.06688	8.80035	9.15044	9.15675	9.0436	527.71	9.17995	8.78786	8.93516	8.99882	8.97545	503.36	8.63178	8.82636	8.4852	8.71903	8.66559	406.072	7.78846	7.7835	7.95192	7.50215	7.75651	216.243	1.04837	1.29955	2.44036	1.23958	2.32775	1.87785	10.2335	1	2.36e-08	1.69e-06
Aqr	7.76918	7.7815	7.53729	7.75743	7.71135	209.579	8.90053	8.78781	8.77462	8.67192	8.78372	440.72	8.64385	8.74699	8.77907	8.76141	8.73283	425.446	7.80597	7.72882	7.76272	7.70469	7.75055	215.351	2.10289	2.03	1.02754	1.0359	2.04652	1.97559	10.2184	1	1.63e-13	1.1e-10
9430091F09Rik	7.502	7.2297	7.81937	7.18122	7.43307	172.814	8.58398	8.63363	8.51139	8.63894	8.59198	385.873	7.12966	7.2128	7.29592	7.51219	7.28764	156.242	7.1671	7.37378	7.23438	7.79559	7.39271	168.046	2.23289	1.10606	1.02837	2.46971	2.29624	1.07554	10.2088	1	1.22e-08	1.01e-06
Atg3	7.57282	7.56355	7.29593	7.85546	7.57194	190.274	8.76811	8.54862	8.55189	8.58353	8.61304	391.546	8.56086	8.54598	8.38874	8.33115	8.45668	351.33	7.75363	7.47683	7.48198	7.26588	7.49458	180.341	2.0578	1.84644	1.05508	1.11447	2.17115	1.94814	10.1931	1	1.21e-09	1.51e-07
Mad	8.83504	8.89026	8.82665	8.59921	8.78779	441.965	8.60876	8.55474	8.36242	8.44068	8.49165	359.949	7.37731	7.85295	7.52543	7.88687	7.66064	202.341	7.78862	7.43553	7.38221	8.05958	7.66648	203.162	1.22785	2.18427	2.17544	1.77893	1.77174	1.00406	10.1423	1	6.51e-06	0.000307259
EG545370	6.33316	6.74043	4.23559	6.9163	6.05637	66.5501	7.20639	6.91173	7.51849	7.58247	7.30477	158.109	7.4026	7.02652	6.01131	6.88034	6.83019	113.787	7.38566	7.61306	7.39293	6.55392	7.23639	150.79	2.37578	1.7098	2.26581	1.38951	1.04854	1.32519	10.1146	1	0.000153792	0.00323012
BC068157	8.92698	8.97728	8.76637	8.59341	8.81601	450.696	9.03227	9.16017	8.76338	8.68087	8.90917	480.76	7.34326	7.50506	8.21648	7.47071	7.63388	198.621	8.86047	8.55558	8.54726	8.47619	8.60988	390.689	1.06671	2.26913	1.15359	2.42049	1.23055	1.96701	10.1075	1	7.6e-08	6.04e-06
Tatdn3	6.36832	6.75577	5.58447	6.99392	6.42562	85.9615	7.79994	7.65028	7.60849	7.5653	7.656	201.691	6.8784	6.65128	5.77315	6.60921	6.47801	89.1405	7.15224	6.93294	6.92873	6.70457	6.92962	121.906	2.34629	1.03698	1.41814	2.26262	1.65448	1.36757	10.0861	1	8.72e-05	0.00150341
2310038D14Rik	8.27397	8.86906	7.51127	8.19424	8.21213	296.55	9.37215	9.45164	9.09883	9.54338	9.3665	660.081	9.46521	9.38129	9.28058	9.33779	9.36622	659.952	9.43055	9.54578	9.39127	9.61271	9.49508	721.611	2.22586	2.22543	2.43335	1.00019	1.09322	1.09343	10.0715	1	1.19e-09	3.26e-07
2310007O11Rik	10.1689	10.2572	10.0278	9.97212	10.1065	1102.46	9.27089	9.15404	9.32105	9.18949	9.23387	602.103	10.3209	10.2812	10.2416	10.3523	10.299	1259.82	9.18427	9.29128	9.21735	9.1818	9.21868	595.796	1.83102	1.14273	1.8504	2.09236	1.01059	2.11451	10.0416	1	1.13e-10	2.72e-08
Serpina1c	9.54957	9.74315	9.7933	9.31639	9.6006	776.37	9.41555	9.09129	8.60284	8.48386	8.89838	477.178	8.40342	8.96272	8.18464	8.57271	8.53087	369.869	8.60221	8.17871	8.35977	8.21172	8.3381	323.607	1.627	2.09904	2.39911	1.29013	1.47456	1.14296	10.0328	1	1.75e-06	0.000112213
5330423I11Rik	7.2529	7.29354	6.89051	7.07695	7.12847	139.921	8.50548	8.52896	8.17739	8.52398	8.43395	345.838	7.51526	7.637	7.42828	7.48362	7.51604	183.043	7.30585	7.4765	7.31865	7.42876	7.38244	166.854	2.47165	1.30818	1.19248	1.88938	2.0727	1.09703	10.0314	1	2.22e-10	3.74e-08
Clstn1	8.9659	9.09894	8.70743	8.83693	8.9023	478.475	9.13832	9.09857	8.89577	8.84315	8.99395	509.858	7.72943	7.74062	7.86662	7.62176	7.73961	213.724	8.93053	8.64207	8.6668	8.85464	8.77351	437.613	1.06559	2.23875	1.09338	2.38559	1.16509	2.04756	9.99595	1	4.44e-08	3.92e-06
Zfp367	8.24807	8.58344	8.36738	8.07031	8.3173	318.975	9.43193	9.3197	8.88652	8.98347	9.15541	570.233	8.48067	8.94927	8.94924	8.96951	8.83717	457.356	8.24352	7.76346	7.76254	7.95615	7.93142	244.115	1.7877	1.43383	1.30666	1.2468	2.33592	1.87353	9.98444	1	6.18e-14	4.72e-11
4933434L15Rik	7.90267	8.04506	7.59947	7.86402	7.8528	231.169	8.30475	8.18763	7.85535	7.93092	8.06966	268.665	9.0123	9.20932	9.18977	9.00888	9.10507	550.679	8.27062	7.8639	7.7796	7.87048	7.94615	246.621	1.1622	2.38215	1.06684	2.04969	1.08938	2.2329	9.98317	1	8.56e-09	1.02e-06
C730004I03Rik	7.41256	7.89674	7.51803	7.56085	7.59704	193.615	7.52407	7.63278	7.85981	7.89683	7.72837	212.067	7.79749	7.83838	8.1455	7.89872	7.92002	242.194	8.45855	8.93642	8.82573	9.19896	8.85491	463.015	1.0953	1.25091	2.39143	1.14207	2.18335	1.91175	9.9748	1	2.54e-06	0.000148439
Fam20b	8.74153	8.51764	8.21875	8.54771	8.50641	363.65	7.85099	7.38313	8.15831	7.97419	7.84165	229.389	8.03595	7.75084	7.21813	7.91062	7.72889	212.142	8.86103	9.13862	8.86958	8.66303	8.88306	472.137	1.5853	1.71418	1.29833	1.0813	2.05824	2.22557	9.96292	1	2.26e-06	7.21e-05
LOC668631	9.85928	9.32778	9.85128	9.7743	9.70316	833.57	8.55088	8.73012	8.5061	8.79557	8.64567	400.504	9.72903	9.6026	9.84905	9.95452	9.7838	881.49	9.87953	9.95087	9.68707	10.0498	9.89182	950.024	2.0813	1.05749	1.13971	2.20095	2.37207	1.07775	9.92927	1	6.02e-12	2.06e-09
Pop4	10.9567	10.8412	10.9327	10.823	10.8884	1895.53	10.8919	10.8772	11.1841	10.9933	10.9866	2029.07	10.0285	10.0857	10.0281	9.96232	10.0262	1042.74	9.87684	9.89778	9.99756	9.94444	9.92915	974.93	1.07045	1.81783	1.94427	1.9459	2.08125	1.06956	9.92926	1	1.47e-10	2.7e-08
1190028F09	7.99469	7.79782	8.13348	7.84841	7.9436	246.185	8.84416	8.73027	8.70558	8.75159	8.7579	432.903	7.57763	7.66926	7.79437	7.6485	7.67244	204.002	8.70717	8.6929	8.71693	8.83547	8.73812	427.007	1.75844	1.20678	1.73449	2.12205	1.01381	2.09315	9.92873	1	6.09e-14	5.76e-11
Ccl21a	7.84019	7.93336	7.50839	7.98235	7.81607	225.358	8.86593	8.8077	8.87808	9.07848	8.90755	480.219	8.66628	8.59824	8.38858	8.44041	8.52338	367.953	9.04968	9.07588	9.14148	8.88293	9.03749	525.48	2.13092	1.63275	2.33176	1.30511	1.09425	1.42812	9.92291	1	5.29e-11	2.77e-08
Cuedc1	8.08467	8.25927	8.25879	8.05106	8.16345	286.71	6.97435	6.96784	7.19098	7.00111	7.03357	131.014	8.24116	8.13566	8.45791	8.15455	8.24732	303.872	8.15941	8.29887	8.30532	8.14521	8.2272	299.664	2.1884	1.05986	1.04518	2.3194	2.28728	1.01404	9.91416	1	2.5e-10	4.13e-08
Serpina6	12.9902	12.6654	13.0171	12.9004	12.8933	7607.88	11.856	11.7451	11.5228	11.2457	11.5924	3087.92	12.3129	12.6661	12.458	12.5925	12.5074	5822.36	12.4173	12.3283	12.3723	12.3296	12.3619	5263.77	2.46375	1.30667	1.44533	1.88553	1.70463	1.10612	9.91203	1	1.01e-07	5.79e-06
6030436C20Rik	7.35143	7.29858	6.90211	7.31609	7.21705	148.781	7.54319	7.34881	7.48224	7.68148	7.51393	182.776	7.26625	6.93774	6.71298	6.74452	6.91537	120.707	6.73228	6.63027	6.75764	4.88934	6.25238	76.2351	1.22848	1.23258	1.95162	1.5142	2.39753	1.58336	9.90777	1	1.57e-06	5.42e-05
2210419D22Rik	12.6299	12.4676	12.5771	12.4658	12.5351	5935.39	11.5873	11.6542	11.5413	11.6312	11.6035	3111.73	11.5108	11.7064	11.6489	11.7313	11.6493	3212.2	12.6151	12.6564	12.6008	12.6821	12.6386	6376.79	1.90743	1.84777	1.07437	1.03229	2.04928	1.98518	9.8963	1	5.26e-13	2.68e-10
LOC100048169	6.77561	6.9698	5.27314	7.5357	6.63856	99.6337	7.5566	7.47015	7.78178	7.83446	7.66075	202.355	7.67775	7.52568	7.16099	7.44468	7.45227	175.129	6.68427	6.85504	6.93178	5.90521	6.59408	96.6084	2.03099	1.75773	1.03132	1.15547	2.09459	1.81277	9.88287	1	4.12e-05	0.000835274
C130082I06Rik	7.4289	6.99035	6.73042	7.39989	7.13739	140.789	6.62489	6.13969	6.87777	6.73142	6.59344	96.5661	6.81128	6.33984	5.10881	6.14613	6.10152	68.6656	7.32732	7.52051	7.38887	6.83523	7.26798	154.128	1.45795	2.05035	1.09474	1.40632	1.59609	2.24461	9.85007	1	1.11e-06	4.17e-05
Spna1	8.53923	8.59319	8.5211	8.16228	8.45395	350.665	9.61429	9.24819	9.01919	9.1042	9.24647	607.385	7.8461	8.28508	7.9067	8.06533	8.0258	260.619	8.62097	7.85476	8.03618	8.16999	8.17047	288.11	1.7321	1.34551	1.21712	2.33054	2.10817	1.10548	9.83892	1	6.7e-09	6.31e-07
D17H6S56E-5	9.26793	9.77198	9.4148	8.88472	9.33486	645.761	10.4738	10.229	9.91419	10.0667	10.1709	1152.8	10.0843	10.451	10.3259	10.4128	10.3185	1276.97	9.58949	8.96393	9.00011	9.55599	9.27738	620.54	1.78519	1.97746	1.04064	1.10771	1.85774	2.05783	9.82658	1	3.09e-06	9.4e-05
Chac2	9.06557	9.30109	9.15756	8.3691	8.97333	502.622	8.58643	8.06552	7.62594	7.60507	7.97074	250.861	7.60797	7.78594	7.77731	7.9266	7.77446	218.95	8.92147	7.95047	8.26097	8.41791	8.38771	334.928	2.00359	2.29561	1.50069	1.14575	1.33511	1.5297	9.81045	1	3.22e-05	0.000841872
6530443I23Rik	7.40375	7.36293	7.63731	7.5359	7.48497	179.143	8.58125	8.37853	8.11067	8.24684	8.32932	321.644	8.07809	8.18689	8.1976	8.63454	8.27428	309.604	7.14757	7.0409	6.97952	7.91553	7.27088	154.437	1.79546	1.72825	1.15998	1.03889	2.08269	2.00472	9.80998	1	3.41e-07	1.59e-05
Vwa5a	9.20094	9.42341	9.30075	8.99657	9.23042	600.665	8.76114	8.76907	8.57327	8.66435	8.69196	413.561	8.84422	8.99078	8.85251	8.9228	8.90258	478.567	9.85292	9.87159	9.95099	9.96557	9.91027	962.249	1.45242	1.25513	1.60197	1.15719	2.32674	2.01069	9.80414	1	2.93e-12	1.21e-09
Idb2	8.39857	8.32127	8.42128	8.56674	8.42696	344.167	9.62851	9.4648	9.66628	9.49291	9.56313	756.463	8.62595	8.45882	8.13098	8.53868	8.4386	346.955	8.28435	8.52298	8.268	8.36052	8.35896	328.321	2.19795	1.0081	1.04826	2.18029	2.30403	1.05675	9.79539	1	2.09e-10	3.59e-08
6430706D22Rik	10.5711	10.5007	10.7014	10.782	10.6388	1594.43	11.515	11.651	11.5156	11.6318	11.5784	3057.96	10.5537	10.5607	10.8892	10.7476	10.6878	1649.47	10.2838	10.3915	10.1945	10.3556	10.3064	1266.25	1.91791	1.03452	1.25917	1.85391	2.41497	1.30264	9.78311	1	3.53e-11	8.78e-09
Raet1c	7.02433	7.25617	7.11356	7.17704	7.14278	141.315	6.98156	6.74776	7.0301	6.91755	6.91924	121.032	7.96774	8.01094	7.95893	7.97002	7.97691	251.935	7.969	7.90654	7.84772	7.94546	7.91718	241.718	1.16759	1.78279	1.71048	2.08156	1.99714	1.04227	9.78183	1	1.03e-11	3.23e-09
Wdr92	7.26259	7.46784	6.76397	7.43064	7.23126	150.254	8.55318	8.31435	8.43866	8.27164	8.39446	336.498	7.75864	7.83722	7.84498	7.78633	7.80679	223.913	7.49846	7.24275	7.28684	7.33719	7.34131	162.164	2.23953	1.49023	1.07927	1.50281	2.07505	1.38078	9.76766	1	4.15e-10	6.06e-08
Rpain	8.42956	8.71724	8.58494	8.52823	8.56499	378.721	8.75466	8.83351	8.67909	8.64571	8.72824	424.095	8.34886	8.61426	8.53824	8.57685	8.51955	366.979	7.54405	7.51443	7.50308	7.45226	7.50346	181.453	1.11981	1.032	2.08715	1.15564	2.33721	2.02244	9.75425	1	2.87e-13	1.68e-10
Gcg	8.11991	8.40399	7.65488	8.17127	8.08751	272.009	8.00255	7.33834	7.75211	7.58248	7.66887	203.498	8.03136	7.88035	7.48356	7.22571	7.65524	201.585	8.88331	8.60965	9.01899	8.70437	8.80408	446.985	1.33667	1.34935	1.64327	1.00949	2.19651	2.21735	9.75264	1	5.64e-07	2.41e-05
D930014N22Rik	9.0279	8.70355	9.32084	8.28699	8.83482	456.611	8.12996	7.71291	8.15123	8.2331	8.0568	266.28	7.6782	7.83197	7.42277	7.53585	7.6172	196.338	7.79947	7.98314	7.71456	7.77666	7.81846	225.731	1.71478	2.32564	2.02281	1.35623	1.17964	1.1497	9.7488	1	2.47e-05	0.00081481
Axud1	7.19111	7.30343	6.69021	7.61256	7.19933	146.965	7.90284	7.86066	7.97057	8.00245	7.93413	244.575	7.28285	6.95453	5.65808	6.71702	6.65312	100.644	7.2839	7.22069	7.16836	6.84518	7.12953	140.024	1.66417	1.46024	1.04957	2.43009	1.74666	1.39128	9.74201	1	1.13e-07	6.34e-06
Gstk1	9.56926	9.46213	9.56285	9.43665	9.50772	727.962	9.63058	9.44631	9.77993	9.67564	9.63312	794.066	9.74176	9.8155	9.73129	9.71332	9.75047	861.356	8.59012	8.4766	8.42705	8.72813	8.55548	376.231	1.09081	1.18324	1.93488	1.08474	2.11058	2.28943	9.69368	1	3.27e-11	8.22e-09
Casc5	9.10217	9.39612	9.54548	8.78171	9.20637	590.737	8.94821	8.86302	8.22123	8.31366	8.58653	384.418	8.52331	9.02338	9.32123	9.26641	9.03358	524.058	8.25135	7.95808	7.73032	8.25283	8.04815	264.688	1.53671	1.12724	2.23183	1.36325	1.45235	1.97991	9.69128	1	3.49e-05	0.00107065
LOC674427	6.97622	6.77318	6.66625	7.25518	6.91771	120.903	7.30889	7.24547	7.58206	7.44198	7.3946	168.266	6.85579	6.4893	5.26822	6.31238	6.23142	75.1355	7.38593	7.4743	7.53442	6.72393	7.27964	155.379	1.39174	1.60914	1.28515	2.2395	1.08294	2.06798	9.67644	1	0.000107999	0.00221677
Nudel-pending	7.45889	7.35105	7.34586	7.50699	7.4157	170.745	7.5755	7.40246	7.60905	7.67631	7.56583	189.471	6.81045	6.51613	5.90858	6.21486	6.36251	82.282	7.38331	7.49905	7.41456	7.26941	7.39158	167.914	1.10967	2.07512	1.01686	2.3027	1.12838	2.04072	9.67344	1	1.02e-08	1.17e-06
0610030P10Rik	7.63888	7.45689	7.52966	7.63138	7.5642	189.257	7.87465	7.55244	7.8333	7.8119	7.76807	217.983	7.26638	7.34347	6.59935	7.236	7.1113	138.266	6.69485	6.77886	6.81196	6.16679	6.61312	97.8918	1.15178	1.36879	1.93333	1.57655	2.22677	1.41244	9.66966	1	9.48e-09	8.3e-07
8030402P03Rik	9.59924	9.35051	9.38821	9.38193	9.42997	689.77	9.71174	9.42548	9.42033	9.73938	9.57423	762.309	8.30596	8.50692	8.14226	8.54825	8.37585	332.186	9.38893	9.43084	9.23435	9.31706	9.3428	649.324	1.10516	2.07646	1.06229	2.29483	1.174	1.9547	9.66744	1	3.44e-06	0.000137092
Gm288	8.31691	7.7875	7.7768	7.86991	7.93778	245.194	6.57231	6.9633	6.83727	6.57854	6.73785	106.732	7.79795	7.70386	7.63667	7.74278	7.72031	210.885	7.47583	7.43469	7.55726	7.44932	7.47928	178.438	2.29728	1.16269	1.37412	1.97583	1.67182	1.18184	9.66358	1	2.67e-06	8.31e-05
LOC100045240	7.00432	6.38153	6.29184	6.83416	6.62796	98.9043	6.89886	6.47852	6.93708	6.80464	6.77978	109.879	7.78671	8.11345	7.57202	7.74531	7.80437	223.538	6.78856	6.86986	6.89733	6.30597	6.71543	105.086	1.11097	2.26014	1.0625	2.03439	1.04561	2.12718	9.6408	1	3.25e-09	4.39e-07
D130046C19Rik	6.19335	6.75061	5.72543	6.78035	6.36244	82.2781	7.24187	6.87914	7.40094	7.54916	7.26778	154.106	6.93342	6.45672	4.55444	6.22226	6.04171	65.8772	6.8015	6.76736	6.74324	5.6494	6.49038	89.9079	1.87299	1.24896	1.09273	2.33929	1.71404	1.36478	9.63278	1	4.34e-06	0.00012465
Kif3a	8.439	8.46782	8.34453	8.62385	8.4688	354.293	9.51153	9.42552	9.83258	9.68971	9.61483	784.066	9.66657	9.6001	9.59473	9.5539	9.60383	778.108	9.54891	9.71172	9.65377	9.51355	9.60699	779.815	2.21304	2.19623	2.20104	1.00766	1.00545	1.00219	9.62561	1	2.08e-11	1.53e-08
C330011F01Rik	7.21654	7.11608	7.44776	7.17376	7.23853	151.014	8.14599	8.13911	8.15074	8.29097	8.1817	290.36	7.37711	7.46022	7.55853	6.9081	7.32599	160.451	6.87904	7.06861	7.09767	6.80158	6.96172	124.649	1.92274	1.0625	1.21151	1.80965	2.32943	1.28723	9.62305	1	3.86e-09	4.04e-07
LOC433955	11.9892	12.3724	12.1088	11.856	12.0816	4334.39	11.6797	11.6451	11.7135	11.7453	11.6959	3317.51	12.7378	12.8306	12.7996	12.7434	12.7779	7022.93	12.6554	12.7325	12.7336	12.622	12.6859	6589.16	1.30652	1.62028	1.5202	2.11693	1.98617	1.06583	9.61594	1	4.82e-11	1.13e-08
Crygd	6.68922	6.42468	5.80346	6.77282	6.42254	85.7785	6.57811	7.13486	6.78058	6.69052	6.79602	111.123	6.77618	6.48803	5.96926	6.41602	6.41237	85.1758	7.41677	7.88547	6.79208	8.03235	7.53167	185.037	1.29547	1.00708	2.15714	1.30463	1.66515	2.17241	9.60187	1	0.000388801	0.00611645
Rsad2	8.67969	8.40048	8.88941	8.68474	8.66358	405.506	7.5435	6.98769	7.52262	7.62026	7.41852	171.079	8.41261	8.4493	7.78138	8.39755	8.26021	306.6	8.38624	8.0564	8.66047	7.93348	8.25915	306.374	2.37028	1.32259	1.32357	1.79215	1.79083	1.00074	9.60016	1	0.000451065	0.00566869
2900016B01Rik	7.56084	7.51084	7.36575	7.49075	7.48204	178.78	6.79616	6.63823	7.20541	6.91694	6.88918	118.536	6.73879	6.52964	6.1142	6.38547	6.44203	86.9447	7.60792	7.73748	7.55891	7.15516	7.51487	182.894	1.50823	2.05625	1.02301	1.36335	1.54294	2.10357	9.59736	1	3.93e-06	0.000152771
2810055F11Rik	8.58737	8.62472	8.21147	8.20746	8.40776	339.615	8.43034	8.4218	8.07716	8.06423	8.24838	304.096	7.66288	7.78689	7.42718	7.53658	7.60338	194.467	9.11971	8.67344	8.48137	9.01418	8.82217	452.626	1.1168	1.74639	1.33276	1.56374	1.48843	2.32752	9.57565	1	5.39e-07	2.99e-05
F830002E14Rik	11.3457	11.4	11.6411	10.711	11.2745	2477.16	11.4812	11.4242	11.7777	11.782	11.6163	3139.42	10.0643	11.2773	11.9043	11.1391	11.0962	2189.29	9.79929	10.5682	10.6697	10.5984	10.4089	1359.51	1.26734	1.13149	1.8221	1.43399	2.30922	1.61035	9.57449	1	0.000184407	0.00274736
a2ld1	6.52554	6.96793	3.57677	7.3474	6.10441	68.8033	7.42574	6.8216	7.53281	7.4431	7.30581	158.223	7.45116	7.2078	5.75572	6.98209	6.84919	115.296	6.96603	7.07757	7.10013	5.32295	6.61667	98.1332	2.29964	1.67573	1.42629	1.37232	1.61233	1.17489	9.56118	1	0.000822651	0.00915701
4933439C20Rik	9.02986	9.17873	9.24106	9.13091	9.14514	566.189	9.52188	9.23835	8.98348	9.52986	9.31839	638.434	10.175	10.1465	10.4029	10.5585	10.3207	1278.93	9.47089	9.44062	9.44624	9.51264	9.4676	707.996	1.1276	2.25883	1.25046	2.00323	1.10896	1.8064	9.55548	1	3.01e-06	0.000123509
3110001A05Rik	8.0689	7.97436	7.98894	8.15875	8.04774	264.613	8.44605	8.29498	8.40412	8.53921	8.42109	342.768	9.20201	9.12001	9.20344	9.2575	9.19574	586.399	8.1088	8.25457	8.13965	8.13469	8.15943	285.912	1.29536	2.21607	1.08049	1.71078	1.19886	2.05098	9.55253	1	2.41e-11	7.49e-09
LOC673578	9.00516	9.01995	8.99371	8.54432	8.89078	474.671	8.23431	8.00249	7.60267	7.97603	7.95387	247.945	8.84121	8.98025	9.2025	9.19959	9.05589	532.223	9.22757	8.96781	8.91362	9.2389	9.08697	543.815	1.91442	1.12125	1.14567	2.14654	2.19329	1.02178	9.54295	1	7.98e-09	7.24e-07
A230052G08Rik	6.57998	6.92737	6.8666	7.15391	6.88196	117.944	7.7157	7.44752	7.79112	7.84894	7.70082	208.055	7.14604	7.02701	6.42619	6.6858	6.82126	113.085	7.62218	7.92954	7.71978	7.87505	7.78664	220.806	1.76401	1.04298	1.87212	1.83982	1.06129	1.95258	9.53279	1	7.64e-06	0.000263249
Fga	11.6755	11.5201	11.7981	11.7055	11.6748	3269.36	10.9912	10.739	10.2594	10.1057	10.5238	1472.26	11.1223	11.489	11.1577	11.3224	11.2729	2474.42	10.9627	10.7305	11.047	10.8512	10.8978	1907.98	2.22064	1.32126	1.71352	1.68069	1.29595	1.29688	9.52894	1	0.000242825	0.00457317
6430578G21Rik	7.18438	7.09016	6.60528	7.47417	7.0885	136.097	7.70894	7.18928	7.48459	7.53348	7.47907	178.412	6.96007	6.59883	5.09355	6.68254	6.33375	80.658	7.465	7.60905	7.44997	6.85817	7.34555	162.641	1.31092	1.68734	1.19503	2.21196	1.09697	2.01642	9.51864	1	0.000424421	0.00655249
Med18	8.52663	8.48029	8.25589	8.27964	8.38561	334.441	8.50538	8.44941	8.09786	8.52615	8.3947	336.555	8.44626	8.10004	8.57566	8.45692	8.39472	336.56	7.40065	7.34417	7.38612	6.97433	7.27632	155.021	1.00632	1.00634	2.1574	1.00001	2.17103	2.17107	9.51217	1	2.43e-08	1.72e-06
A930005H10Rik	8.48282	8.34346	8.58609	8.49756	8.47748	356.432	7.82308	7.95405	8.08659	7.99206	7.96395	249.681	9.21193	9.24971	9.22643	9.05054	9.18465	581.91	8.26127	8.40958	8.55557	8.45635	8.42069	342.674	1.42755	1.6326	1.04015	2.33061	1.37245	1.69814	9.50149	1	3.4e-10	6.82e-08
AB041568	8.83081	8.67858	8.76757	8.70826	8.74631	429.438	7.77108	7.44117	7.72658	7.73437	7.6683	203.417	8.64821	8.70172	8.84411	8.92981	8.78096	439.879	8.82074	8.70436	8.76311	8.84629	8.78362	440.691	2.11112	1.02431	1.02621	2.16244	2.16644	1.00185	9.49236	1	2.99e-10	4.71e-08
2010012O05Rik	6.77729	7.24354	6.78265	7.08924	6.97318	125.643	7.96361	7.96334	7.80498	7.67781	7.85243	231.11	7.68734	7.9652	8.08406	7.84719	7.89595	238.187	6.8158	6.80813	7.02458	7.26625	6.97869	126.123	1.83942	1.89575	1.00382	1.03062	1.83241	1.88852	9.49055	1	8.27e-06	0.000216037
Klk1b22	6.62868	6.65781	5.7336	6.71919	6.43482	86.5116	6.59621	6.1853	6.81003	6.68888	6.57011	95.0165	7.80355	7.60232	7.12528	7.81153	7.58567	192.094	6.76555	6.74734	6.68872	6.02053	6.55553	94.0615	1.09831	2.22044	1.08727	2.02169	1.01015	2.04222	9.48009	1	2.13e-07	1.47e-05
D3Ertd254e	7.96705	8.15549	7.8338	7.9818	7.98454	253.271	8.10494	8.08852	8.013	8.07372	8.07004	268.735	8.08808	8.15123	8.19889	8.40574	8.21099	296.315	7.0649	7.16441	7.15099	6.84943	7.05743	133.198	1.06106	1.16995	1.90145	1.10263	2.01756	2.22461	9.47726	1	4.29e-11	1.04e-08
Glo1	11.7321	11.5807	11.6855	11.5459	11.6361	3182.79	11.4116	11.3649	11.4286	11.2997	11.3762	2658.11	12.3462	12.6234	12.4546	12.6158	12.51	5832.9	11.5516	11.3938	11.496	11.4417	11.4708	2838.23	1.19739	1.83264	1.1214	2.19438	1.06776	2.05512	9.46869	1	5.01e-09	6.51e-07
Map4k5	6.68876	6.84194	6.77993	6.86024	6.79272	110.87	8.2573	8.0204	7.71121	7.62138	7.90257	239.283	6.89477	6.93846	6.87022	6.86695	6.8926	118.817	6.89353	6.83545	6.95343	6.51975	6.80054	111.472	2.15824	1.07169	1.00543	2.01387	2.14657	1.06589	9.4617	1	2.33e-09	2.68e-07
4933439J20Rik	8.48714	8.71021	9.02444	8.26645	8.62206	394.003	8.86664	9.24743	8.68724	9.06784	8.96729	500.521	7.73928	7.61205	8.52	7.87315	7.93612	244.912	7.97691	7.90151	8.00414	8.16621	8.01219	258.173	1.27035	1.60875	1.52612	2.04368	1.93871	1.05414	9.44174	1	7.05e-09	6.54e-07
Ttc30b	8.13604	8.28178	7.85674	8.18803	8.11565	277.367	8.32951	8.17573	8.21087	8.24217	8.23957	302.244	8.15799	8.11546	7.91275	7.99403	8.04506	264.121	9.27875	9.15616	9.14232	9.07858	9.16395	573.62	1.08969	1.05015	2.06809	1.14434	1.89787	2.17181	9.42195	1	4.26e-12	1.73e-09
Apoc1	10.0508	9.7693	10.0758	10.012	9.97698	1007.79	9.18868	8.89094	8.6128	8.71785	8.85257	462.262	9.0444	9.4615	9.17979	9.26201	9.23693	603.382	9.62984	9.41464	9.6946	9.56344	9.57563	763.048	2.18013	1.67024	1.32075	1.30528	1.65068	1.26462	9.3917	1	1.36e-07	7.32e-06
D130040H23Rik	6.55692	6.59022	3.59849	7.21897	5.99115	63.6086	7.23351	6.3461	7.33433	7.24494	7.03972	131.573	7.07065	6.52345	4.16533	5.99459	5.93851	61.3294	6.93907	6.98667	6.98101	3.03774	5.98612	63.3874	2.06847	1.03716	1.00349	2.14535	2.07569	1.03356	9.36372	1	5.91e-05	0.00111098
4432416J03Rik	10.4636	10.2093	10.3405	10.0813	10.2737	1237.9	10.8301	10.6125	10.065	9.98143	10.3723	1325.45	9.68976	10.0216	9.75769	9.96388	9.85823	928.163	9.52549	8.96432	9.40088	9.32264	9.30333	631.804	1.07072	1.33371	1.95931	1.42803	2.09788	1.46907	9.35873	1	9.61e-06	0.000246447
Cox7a2l	10.1128	10.0604	10.1125	9.90332	10.0472	1058.09	11.2051	11.1333	11.1546	11.048	11.1353	2249.3	9.82572	10.0873	10.219	10.1359	10.067	1072.65	10.1784	9.93031	9.94506	10.1965	10.0626	1069.39	2.12582	1.01377	1.01068	2.09696	2.10336	1.00305	9.35364	1	2.48e-11	6.75e-09
2610528E23Rik	9.04844	9.16268	9.02561	9.07577	9.07813	540.491	9.19368	8.99702	8.95638	9.06088	9.05199	530.788	7.71159	7.95198	8.4467	7.88971	7.99999	255.999	9.08499	9.11304	9.02783	9.07282	9.07467	539.199	1.01828	2.1113	1.0024	2.0734	1.01585	2.10625	9.32748	1	1.66e-11	5.39e-09
Mscp-pending	6.49588	6.61597	6.0062	6.71324	6.45782	87.9019	7.68115	7.58685	7.53947	7.42654	7.5585	188.511	6.76696	6.61365	6.43998	6.38265	6.55081	93.7541	6.59277	6.73711	6.69559	6.61578	6.66031	101.147	2.14456	1.06658	1.15068	2.01069	1.86373	1.07886	9.3151	1	1.35e-07	7.32e-06
Dlgap5	8.289	8.55184	8.08602	8.07795	8.2512	304.69	9.3243	9.06062	9.41695	9.29162	9.27337	618.818	8.04204	8.37685	8.06463	8.34181	8.20633	295.361	8.50381	8.08831	8.11669	8.0763	8.19628	293.309	2.03097	1.03159	1.0388	2.09513	2.10978	1.00699	9.31327	1	1.98e-06	6.49e-05
2610035D17Rik	8.18165	8.3806	8.24715	8.26882	8.26955	308.591	9.30064	9.20876	9.19782	9.25207	9.23982	604.595	8.70017	8.76153	8.34953	8.37315	8.5461	373.793	8.21801	8.10467	8.19014	8.10457	8.15435	284.907	1.95921	1.21129	1.08313	1.61746	2.12208	1.31198	9.30514	1	1.91e-10	3.34e-08
Syt4	9.61467	8.73101	9.67503	8.69708	9.17945	579.815	9.71283	9.48842	9.66386	9.53191	9.59926	775.647	8.5659	8.56211	8.63615	8.42282	8.54674	373.961	8.70587	8.74615	8.7547	8.71554	8.73056	424.778	1.33775	1.55047	1.36499	2.07414	1.82601	1.13589	9.28924	1	2.7e-08	1.86e-06
Nfe2	10.9785	10.7415	10.889	10.5499	10.7897	1770.21	10.9054	10.9107	10.7637	10.767	10.8367	1828.84	10.7927	11.0509	10.8303	11.0972	10.9428	1968.35	9.91175	9.68779	9.9992	9.7876	9.84659	920.699	1.03312	1.11193	1.92268	1.07628	1.98636	2.13788	9.26825	1	1.04e-07	5.95e-06
Pah	8.45164	8.50608	8.10462	8.20504	8.31684	318.874	8.1245	7.70285	7.4002	7.3189	7.63661	198.998	7.72456	8.17006	7.08537	7.53552	7.62888	197.934	8.89527	8.48649	8.44688	8.47241	8.57526	381.426	1.60239	1.61101	1.19617	1.00538	1.91673	1.92704	9.25871	1	9.96e-06	0.000253676
Bsdc1	10.166	10.109	10.2948	10.0714	10.1603	1144.34	10.0375	10.0549	10.0584	9.94575	10.0241	1041.28	8.68094	8.91119	9.4094	9.26743	9.06724	536.427	9.91115	9.72872	9.94049	9.96929	9.88741	947.126	1.09898	2.13326	1.20822	1.94113	1.09941	1.76562	9.24662	1	4.16e-07	2.5e-05
Mgat3	7.99677	8.33362	8.48434	8.19455	8.25232	304.927	9.36772	9.4383	9.19529	9.25731	9.31465	636.781	8.04475	8.22572	8.62207	8.20381	8.27409	309.563	8.3933	8.29615	8.10626	8.57242	8.34203	324.491	2.08831	1.0152	1.06416	2.05704	1.9624	1.04822	9.23534	1	3.83e-10	5.72e-08
H2-T23	8.71884	8.67502	8.77014	8.45773	8.65543	403.222	8.2958	8.10342	7.94115	8.03354	8.09348	273.137	8.32553	8.427	8.19569	8.27701	8.30631	316.554	7.73537	7.55901	7.4846	7.39636	7.54383	186.604	1.47627	1.27379	2.16085	1.15896	1.46373	1.6964	9.22998	1	1.33e-09	3.53e-07
Agtrap	8.17413	7.80233	7.08359	8.67437	7.9336	244.485	8.91681	9.00994	8.80291	8.74479	8.86861	467.432	8.33713	8.35798	8.38815	8.50475	8.397	337.093	8.92018	8.9383	8.80299	9.08821	8.93742	490.265	1.9119	1.37879	2.0053	1.38666	1.04885	1.45439	9.18588	1	3.11e-07	3.01e-05
Gng12	9.74411	9.8669	9.71282	9.13761	9.61536	784.354	8.68795	8.54344	8.54857	8.49799	8.56949	379.903	8.60829	8.71276	8.55928	8.64597	8.63158	396.609	8.62029	8.56294	8.52405	8.59833	8.57641	381.729	2.06462	1.97765	2.05474	1.04398	1.00481	1.03898	9.18477	1	3.19e-11	1.86e-08
Cited4	10.1492	10.0823	10.0405	10.0295	10.0754	1078.92	9.71019	9.70226	9.32714	9.48403	9.5559	752.686	9.61571	9.55411	9.57876	9.39728	9.53647	742.613	8.96934	8.89175	9.24747	8.60882	8.92934	487.529	1.43343	1.45287	2.21304	1.01356	1.54388	1.52322	9.18001	1	3.92e-09	8.28e-07
A730085F06Rik	8.48963	7.73784	8.50725	8.31641	8.26278	307.147	8.51038	8.3999	8.41458	8.67673	8.5004	362.138	8.5672	8.39955	8.65212	8.43478	8.51341	365.421	7.54346	7.61525	7.51292	7.25217	7.48095	178.645	1.17904	1.18973	1.71931	1.00906	2.02714	2.04552	9.1698	1	2.01e-07	1.01e-05
2210023G05Rik	8.55386	8.17348	8.52601	8.49173	8.43627	346.394	7.52657	7.19675	7.30084	7.22934	7.31338	159.054	7.54873	7.68668	7.76104	7.85608	7.71313	209.838	7.72714	7.59543	7.85043	7.90221	7.7688	218.093	2.17783	1.65077	1.58828	1.31929	1.37119	1.03934	9.1467	1	3.57e-07	3.36e-05
LOC545056	10.9318	11.0646	10.7162	10.7125	10.8562	1853.77	11.3893	11.3435	11.5679	11.4358	11.4341	2767.03	10.2327	10.466	10.5957	10.658	10.4881	1436.26	10.482	10.2406	10.3425	10.5981	10.4158	1366.06	1.49265	1.2907	1.35702	1.92656	2.02555	1.05138	9.14385	1	1.94e-08	1.48e-06
Klc4	8.64964	8.83309	8.46846	8.91822	8.71735	420.906	8.87261	8.98332	9.12063	9.11778	9.02359	520.439	8.31419	7.99683	7.79852	7.88462	7.99854	255.741	8.97884	9.11459	9.11864	8.75835	8.9926	509.382	1.23647	1.64583	1.21021	2.03502	1.02171	1.99179	9.14102	1	7.29e-09	8.94e-07
Tagap	9.0701	8.86844	9.06074	8.8792	8.96962	501.33	9.13034	9.1598	9.3406	9.07629	9.17675	578.733	8.15347	8.14889	8.00955	8.03187	8.08594	271.714	9.01935	8.96077	8.91974	9.01236	8.97806	504.272	1.15439	1.84507	1.00587	2.12994	1.14766	1.85589	9.13882	1	1.14e-08	1.29e-06
Atp5g2	10.2705	10.3483	10.4878	10.0177	10.2811	1244.25	11.0932	11.1044	10.5539	10.8695	10.9053	1917.83	10.7851	11.0979	11.1087	11.2659	11.0644	2141.47	10.2714	10.1294	9.82221	10.2703	10.1233	1115.38	1.54135	1.72109	1.11555	1.11661	1.71944	1.91995	9.13399	1	2.62e-07	1.26e-05
Tia1	9.75624	9.65906	9.72202	9.71063	9.71199	838.687	9.76982	9.75556	9.72539	10.0251	9.81896	903.239	8.94771	8.83421	8.88901	8.93276	8.90092	478.018	8.99817	9.10372	8.99165	9.06406	9.0394	526.175	1.07697	1.75451	1.59393	1.88955	1.71661	1.10074	9.13231	1	5.12e-10	7.17e-08
Mns1	10.9622	10.6563	10.8301	10.8592	10.8269	1816.47	11.4655	11.356	11.2457	11.2627	11.3325	2578.81	10.5909	10.7653	10.5471	10.8427	10.6865	1647.97	10.2871	10.0502	10.4481	10.1244	10.2274	1198.85	1.41968	1.10225	1.51518	1.56484	2.15107	1.37463	9.12764	1	1.23e-08	1.01e-06
EG633640	7.11966	7.03391	5.63798	7.59035	6.84548	114.999	7.04915	6.73251	7.25993	7.16032	7.05048	132.558	7.09646	6.87698	5.61935	5.97092	6.39093	83.9191	7.60065	7.75454	7.70332	6.85907	7.4794	178.452	1.15269	1.37036	1.55177	1.57959	1.34622	2.12648	9.12711	1	0.000632773	0.00881459
Slc35d3	7.2399	7.7027	6.43589	7.60705	7.24638	151.838	8.06811	7.33351	7.78785	7.63033	7.70495	208.652	7.2374	7.23854	6.08701	6.95092	6.87847	117.659	8.12792	7.92304	7.91933	7.54752	7.87945	235.478	1.37418	1.29049	1.55086	1.77336	1.12857	2.00136	9.11882	1	6.99e-08	5.64e-06
Apof	10.3022	10.0805	10.3664	10.1246	10.2184	1191.39	9.63594	9.31536	9.04903	8.82332	9.20591	590.548	9.57702	10.1192	9.7303	9.90681	9.83334	912.283	9.46168	9.2417	9.56331	9.36578	9.40812	679.4	2.01744	1.30595	1.7536	1.54481	1.15046	1.34278	9.11502	1	0.00011023	0.00254078
Wtap	8.38071	8.54462	8.36355	7.67948	8.24209	302.773	7.49219	7.11273	7.22019	7.08949	7.22865	149.983	7.24226	7.32164	7.041	7.23237	7.20932	147.986	7.56994	7.11288	7.19326	7.22124	7.27433	154.807	2.01872	2.04595	1.9558	1.01349	1.03217	1.04609	9.11222	1	8.8e-07	6.94e-05
3110050L10Rik	8.85848	8.64943	8.68817	8.61596	8.70301	416.741	8.9455	8.72431	8.70026	8.93635	8.8266	454.018	7.52513	7.92301	7.69397	7.90623	7.76208	217.08	8.67841	8.75147	8.54409	8.82205	8.69901	415.587	1.08945	1.91976	1.00278	2.09147	1.09247	1.91444	9.11037	1	4.69e-07	2.7e-05
LOC100039175	7.38873	7.25238	7.33528	7.20387	7.29506	157.048	8.38987	8.17816	7.75807	8.10969	8.10895	276.081	7.17244	7.29303	7.07618	6.54929	7.02274	130.033	7.25798	7.09634	7.31428	7.34112	7.25243	152.475	1.75794	1.20776	1.02999	2.12316	1.81066	1.17259	9.10209	1	5.8e-08	3.56e-06
Mesdc1	8.99807	8.93053	9.16819	8.97102	9.01695	518.052	8.11532	8.0721	8.06026	8.05894	8.07665	269.97	8.93171	9.17088	9.17123	9.20275	9.11914	556.077	9.10094	8.95909	8.94054	9.21002	9.05265	531.03	1.91893	1.0734	1.02505	2.05978	1.967	1.04717	9.09132	1	4.59e-10	6.52e-08
Dis3	7.64324	9.13176	8.24808	7.96582	8.24722	303.852	9.47974	9.58673	8.78465	8.85692	9.17701	578.836	8.76582	9.31025	9.48063	9.37388	9.23265	601.594	9.59768	9.0144	8.95173	9.56985	9.28342	623.142	1.905	1.97989	2.05081	1.03932	1.07654	1.03582	9.08737	1	4.17e-07	3.83e-05
Ccdc117	9.27733	9.32255	9.18331	9.37756	9.29019	626.073	9.21415	9.25007	9.33739	9.1295	9.23278	601.648	8.52575	8.63668	8.16996	8.55845	8.47271	355.255	8.59587	8.3265	8.32965	8.46779	8.42995	344.88	1.0406	1.76232	1.81533	1.69357	1.74451	1.03008	9.08642	1	3.13e-07	1.48e-05
Timd2	7.79321	7.72216	7.76609	8.07126	7.83818	228.838	7.72628	7.08344	7.43684	7.23957	7.37153	165.597	7.11776	7.01622	6.18354	6.80983	6.78184	110.037	7.78812	7.57123	7.85286	7.1874	7.5999	193.999	1.3819	2.07965	1.17958	1.50493	1.17151	1.76304	9.0806	1	2.63e-05	0.000710038
Cln5	9.88819	9.78355	10.0224	9.62497	9.82979	910.041	10.6633	10.5155	10.4997	10.6128	10.5728	1523.14	10.5251	10.6092	10.6836	10.7134	10.6328	1587.83	9.81546	9.63503	9.63883	9.97697	9.76657	871.025	1.6737	1.74479	1.04479	1.04247	1.74867	1.82294	9.07736	1	2.3e-07	1.13e-05
Msi1h	7.41763	7.57238	6.92086	7.4397	7.33764	161.752	7.97893	7.97945	8.17656	8.36817	8.12578	279.32	7.69008	7.29395	7.64915	7.70356	7.58419	191.897	7.09548	7.26306	7.17301	6.75674	7.07207	134.557	1.72684	1.18636	1.20211	1.45558	2.07585	1.42614	9.07287	1	7.41e-07	3e-05
Hist1h4i	8.3414	8.45991	8.59627	8.50181	8.47485	355.781	8.667	8.65096	8.41902	8.69919	8.60904	390.463	7.91257	7.64731	7.68103	7.70579	7.73668	213.29	7.85181	7.90472	7.85564	7.4222	7.75859	216.555	1.09748	1.66806	1.64291	1.83067	1.80306	1.01531	9.05749	1	5.88e-09	5.65e-07
Tmod4	7.74726	7.57273	7.30177	7.80381	7.60639	194.873	7.11448	6.71108	7.21405	7.0495	7.02228	129.992	7.20159	7.03307	5.95791	6.9013	6.77347	109.4	7.86299	7.81186	7.8523	7.29521	7.70559	208.744	1.49912	1.78129	1.07118	1.18823	1.60582	1.90808	9.05372	1	4.53e-07	2.02e-05
2410076I21Rik	9.073	9.04757	9.11491	8.96526	9.05018	530.124	9.38683	9.31824	9.02429	9.12001	9.21234	593.186	9.3345	9.75781	9.52575	9.76066	9.59468	773.191	8.56005	8.26544	8.74879	8.49861	8.51822	366.641	1.11896	1.45851	1.44589	1.30346	1.6179	2.10885	9.05357	1	6.26e-07	3.35e-05
9030016H15Rik	8.69208	8.48305	8.79399	8.75327	8.68059	410.317	9.00854	8.74072	8.75863	8.90908	8.85424	462.799	7.85038	7.91156	7.72299	7.71565	7.80014	222.883	8.32123	8.5988	8.5613	8.8631	8.58611	384.306	1.12791	1.84095	1.06768	2.07642	1.20425	1.72425	9.04145	1	2.65e-06	0.000110743
Esd	9.81504	9.56277	9.88537	9.16257	9.60644	779.517	10.1594	10.0229	9.82005	9.73102	9.93333	977.758	8.53961	9.21451	9.03062	9.13699	8.98043	505.103	10.1991	9.73104	9.81644	10.1438	9.97259	1004.73	1.25431	1.54328	1.28892	1.93576	1.02759	1.98916	9.03902	1	5.17e-07	2.91e-05
5730437N04Rik	10.547	9.96147	10.4202	10.4142	10.3357	1292.3	10.2259	10.251	10.2124	10.3094	10.2497	1217.47	11.1562	11.2195	11.0685	11.0675	11.1279	2237.89	10.9836	11.0737	10.9941	11.0669	11.0296	2090.43	1.06146	1.73171	1.61761	1.83815	1.71703	1.07054	9.0365	1	1.45e-10	2.7e-08
C030003H22Rik	8.70888	8.74824	8.64845	8.65471	8.69007	413.02	7.89486	7.83715	8.08125	7.79811	7.90284	239.328	7.94634	7.86078	7.70851	7.8718	7.84686	230.218	8.67779	8.67969	8.54888	8.74894	8.66383	405.575	1.72575	1.79404	1.01836	1.03957	1.69464	1.7617	9.03406	1	1.43e-10	2.69e-08
S100a9	10.4895	9.82367	10.0877	10.4253	10.2065	1181.6	10.173	10.3797	9.75534	9.86829	10.0441	1055.78	9.8169	10.0692	9.75663	10.3308	9.99337	1019.3	11.1921	10.7148	11.0554	11.0715	11.0085	2060.06	1.11918	1.15922	1.74345	1.03578	1.95123	2.02104	9.0299	1	0.000468464	0.00708361
Zfp39	8.81713	8.8099	8.77711	8.77422	8.79459	444.053	8.93309	8.85694	9.00992	8.88969	8.92241	485.191	8.11149	7.98758	7.65527	7.89759	7.91298	241.016	8.57226	8.47139	8.60542	8.34264	8.49793	361.519	1.09264	1.84242	1.2283	2.01311	1.34209	1.49998	9.01855	1	3.85e-06	0.000150446
Fam132a	8.94946	9.15953	8.7354	8.88722	8.9329	488.733	9.11327	8.94362	8.89865	8.83427	8.94745	493.688	8.02801	8.14251	7.92677	8.078	8.04382	263.896	8.33075	8.42652	8.43452	8.09468	8.32162	319.931	1.01014	1.85199	1.52762	1.87077	1.5431	1.21234	9.01596	1	9.03e-06	0.00023401
Trf	13.32	13.1082	13.3324	13.2931	13.2634	9833.13	12.7029	12.3801	12.0013	12.0507	12.2838	4986.36	12.9523	13.1606	12.9322	12.9976	13.0107	8252.82	12.5343	12.3985	12.8151	12.5529	12.5752	6102.6	1.972	1.19149	1.6113	1.65508	1.22386	1.35235	9.00608	1	4.58e-05	0.00130458
LOC636687	8.23464	8.43395	8.21809	7.74049	8.15679	285.39	8.02508	7.8021	7.35539	7.54691	7.68237	205.411	8.25216	8.65365	8.98493	8.82133	8.67802	409.584	8.76116	8.40549	8.06655	8.82624	8.51486	365.787	1.38936	1.43517	1.28171	1.99398	1.78076	1.11973	9.00071	1	2.25e-06	7.21e-05
Cntn2	8.23552	8.43343	8.36258	8.40848	8.36	328.558	8.08604	8.00671	8.23183	8.1783	8.12572	279.31	7.7946	7.49064	7.66988	7.64867	7.65095	200.985	8.64134	8.7722	8.72998	8.62753	8.69276	413.792	1.17632	1.63473	1.25942	1.3897	1.48148	2.05881	9.00047	1	1.79e-11	5.73e-09
Crocc	6.88921	7.21523	5.1823	7.54961	6.70909	104.625	7.59423	7.506	7.89282	7.82196	7.70375	208.478	7.44008	6.95874	5.97746	6.6273	6.75089	107.701	7.23395	7.28973	7.46527	5.97707	6.9915	127.248	1.99262	1.0294	1.21623	1.93571	1.63836	1.18149	8.9938	1	0.000650215	0.00763091
Pkm2	12.0939	11.9872	11.9893	11.8915	11.9905	4069.07	11.886	11.9473	11.8743	11.9684	11.919	3872.31	11.0696	11.0532	11.0311	10.9683	11.0306	2091.88	12.0051	12.0804	11.998	12.081	12.0411	4214.5	1.05081	1.94517	1.03574	1.85111	1.08837	2.01469	8.9859	1	8.95e-13	5.23e-10
4932415G12Rik	8.21984	8.06393	8.01744	8.36464	8.16646	287.309	8.20718	8.26751	8.27773	8.2888	8.2603	306.619	7.49735	7.51646	6.98411	7.00827	7.25155	152.382	8.20532	8.24193	8.24584	8.17115	8.21606	297.358	1.06721	1.88545	1.03498	2.01218	1.03114	1.9514	8.98236	1	2.79e-07	1.8e-05
6330444G18Rik	8.51236	8.28863	8.40615	8.51043	8.42939	344.747	7.57432	7.45759	7.8712	7.84338	7.68662	206.017	8.63787	8.63168	8.48606	8.53625	8.57296	380.82	8.67053	8.77958	8.77225	8.61088	8.70831	418.276	1.67339	1.10464	1.21329	1.84848	2.0303	1.09836	8.96845	1	7.21e-10	9.49e-08
Sdc4	8.10828	7.98315	7.33955	8.26674	7.92443	242.936	8.7003	8.38749	8.67794	8.61253	8.59457	386.565	8.0518	8.07823	7.53676	7.77016	7.85924	232.202	8.85153	8.80095	8.84286	8.41319	8.72713	423.768	1.59122	1.04622	1.74437	1.66477	1.09624	1.825	8.96782	1	1.91e-10	4.22e-08
Ccndbp1	8.01866	8.18177	8.08757	8.17126	8.11481	277.206	9.04729	8.73474	8.93326	9.00127	8.92914	487.46	8.07898	8.0816	7.622	7.89454	7.91928	242.07	8.12026	8.00136	8.11324	7.75837	7.99831	255.7	1.75848	1.14514	1.0841	2.01371	1.90637	1.0563	8.96411	1	3.31e-10	5.05e-08
F13b	8.75507	8.58914	8.71375	8.69204	8.6875	412.285	8.05191	7.30639	7.62112	7.44217	7.6054	194.739	8.10882	8.44848	7.75168	7.94935	8.06458	267.72	8.24864	7.94666	8.3389	7.65191	8.04653	264.391	2.11712	1.53999	1.55938	1.37477	1.35767	1.01259	8.96151	1	0.000241625	0.00456355
Ugt1a10	8.42582	8.25774	8.42064	8.35924	8.36586	329.894	7.52677	7.20613	7.38778	7.35138	7.36801	165.193	8.26225	8.52829	8.182	8.32544	8.32449	320.569	8.25108	8.1726	8.35174	8.02063	8.19901	293.866	1.99702	1.02909	1.1226	1.94057	1.77892	1.09087	8.95907	1	1.16e-07	6.48e-06
Prr3	8.65351	8.93588	8.75681	8.41428	8.69012	413.036	8.7254	8.98452	8.85739	8.94062	8.87698	470.152	8.64947	8.69855	8.86382	8.89407	8.77648	438.513	7.78918	7.87453	7.83947	7.94329	7.86162	232.586	1.13828	1.06168	1.77584	1.07215	2.02141	1.88538	8.95476	1	1.69e-10	3.02e-08
2700089E24Rik	6.99435	7.09496	6.91249	7.42349	7.10632	137.789	8.41586	8.23748	7.9068	7.84806	8.10205	274.765	7.44396	7.27952	6.86349	6.96721	7.13855	140.902	7.29734	7.36923	7.41786	6.81553	7.22499	149.602	1.99409	1.02259	1.08573	1.95004	1.83663	1.06175	8.95084	1	1.6e-06	5.47e-05
Apoa2	12.0675	12.1541	12.2848	12.0477	12.1385	4508.8	11.7643	11.6068	11.1598	11.0166	11.3869	2677.86	11.063	11.5057	11.2856	11.4292	11.3209	2558.13	11.0937	10.9714	11.1019	11.2149	11.0955	2188.11	1.68373	1.76254	2.06059	1.04681	1.22383	1.1691	8.9466	1	2.08e-07	2.19e-05
1110038B12Rik	9.04057	8.96354	8.97362	9.0169	8.99866	511.524	9.66284	9.7503	9.91266	9.94144	9.81681	901.891	9.72051	9.87781	9.9727	9.82109	9.84803	921.619	9.01986	9.0822	9.13642	9.26442	9.12573	558.622	1.76315	1.80171	1.09207	1.02187	1.61449	1.64981	8.94311	1	2.31e-07	1.14e-05
Crybg3	8.94171	8.70553	8.61772	8.4835	8.68712	412.176	9.5943	9.41657	9.29316	9.12735	9.35784	656.133	9.14096	9.4494	9.45226	9.37904	9.35541	655.028	8.7787	8.28628	8.27507	8.6646	8.50116	362.331	1.59188	1.5892	1.13757	1.00169	1.81087	1.80782	8.93901	1	8.71e-09	7.8e-07
Dusp16	8.19469	8.2792	8.37878	8.28739	8.28502	311.917	9.06044	9.06658	9.04983	8.98252	9.03984	526.337	8.93064	9.03275	9.11012	9.04645	9.02999	522.754	8.26849	8.1578	8.23646	8.22641	8.22229	298.645	1.68743	1.67594	1.04444	1.00685	1.76242	1.75042	8.9275	1	5.92e-12	2.06e-09
Golt1b	8.2299	8.59789	7.51893	8.22894	8.14391	282.854	7.53922	6.58722	7.57826	7.51884	7.30589	158.231	7.64495	7.54089	6.65583	6.85867	7.17509	144.516	7.79122	7.81759	7.89898	7.16286	7.66766	203.328	1.7876	1.95725	1.39112	1.0949	1.28501	1.40696	8.92284	1	1.74e-06	0.000112213
Ifi47	6.85929	6.7799	6.56429	7.33204	6.88388	118.101	7.94202	7.562	7.70113	7.50783	7.67824	204.824	7.46824	7.73074	7.38991	7.27221	7.46528	176.715	7.91274	7.89847	8.08928	7.68864	7.89728	238.407	1.73431	1.4963	2.01866	1.15907	1.16396	1.34911	8.9214	1	1.19e-08	1.98e-06
B930046C15Rik	7.14757	6.92461	6.62735	7.07702	6.94413	123.138	6.96663	6.98712	6.97812	6.98395	6.97896	126.147	7.76867	7.9025	7.90771	7.94172	7.88015	235.593	7.49675	7.48941	7.22565	7.38822	7.40001	168.898	1.02443	1.91324	1.37161	1.86761	1.3389	1.39488	8.91068	1	3.4e-05	0.000716129
A630076G18Rik	8.31739	7.78025	8.25765	8.15262	8.12698	279.553	8.27831	8.45399	8.22271	8.65894	8.40349	338.612	8.3939	8.22939	8.38191	8.37991	8.34628	325.447	7.56841	7.57226	7.59858	6.96786	7.42678	172.061	1.21126	1.16417	1.62473	1.04045	1.96797	1.89146	8.90005	1	8.29e-07	3.27e-05
Phtf1	8.9557	9.20663	9.15264	9.22067	9.13391	561.798	9.41076	9.34972	9.33845	9.3727	9.36791	660.726	8.5259	8.4758	8.49517	8.43046	8.48183	357.508	8.60164	8.56344	8.52999	8.52562	8.55517	376.152	1.17609	1.57143	1.49354	1.84814	1.75654	1.05215	8.89789	1	6.57e-13	3.18e-10
Apoa1	12.4949	12.4962	12.5233	12.5959	12.5276	5904.41	12.2175	11.868	11.653	11.4473	11.7964	3557	12.6162	12.7649	12.5648	12.6475	12.6484	6420.05	11.966	11.7203	12.0182	11.7774	11.8705	3744.29	1.65994	1.08733	1.57691	1.8049	1.05265	1.71462	8.89636	1	1.32e-06	6.27e-05
Aurkaip1	11.0076	11.3643	11.0252	11.1694	11.1416	2259.21	11.4705	11.2729	11.4495	11.2746	11.3669	2641.01	11.447	11.6873	11.5525	11.7133	11.6	3104.22	10.551	10.6103	10.6758	10.5588	10.599	1550.99	1.169	1.37403	1.45662	1.17539	1.70279	2.00145	8.87928	1	5.24e-08	4.57e-06
Gpn2	8.84431	8.97244	8.7772	8.51683	8.77769	438.883	9.72831	9.6725	9.83115	9.81029	9.76056	867.405	8.64432	8.88974	8.91654	8.90026	8.83772	457.528	9.04995	8.72847	8.7512	9.15308	8.92068	484.609	1.97639	1.04248	1.10419	1.89585	1.78991	1.05919	8.86801	1	4.1e-09	4.22e-07
Tmem25	7.76617	7.51203	7.53426	7.77537	7.64696	200.431	7.60642	7.63874	7.79478	7.71659	7.68913	206.376	6.81999	6.68293	6.63295	6.69805	6.70848	104.581	7.62243	7.71811	7.70461	7.49253	7.63442	198.696	1.02966	1.91651	1.00873	1.97335	1.03865	1.89992	8.86682	1	1.28e-10	2.95e-08
Stk25	8.36341	8.63439	8.64632	8.73561	8.59493	386.663	9.33851	9.4391	9.4506	9.54515	9.44334	696.192	8.58898	8.44331	8.60387	8.42401	8.51504	365.834	8.43375	8.48323	8.46308	8.47944	8.46487	353.33	1.80051	1.05694	1.09434	1.90303	1.97037	1.03539	8.86058	1	7.52e-11	1.62e-08
5330432H08Rik	7.6526	7.50529	7.27264	7.68387	7.5286	184.644	7.54272	7.57348	7.8079	7.77078	7.67372	204.183	6.99224	6.72666	6.57501	6.47868	6.69315	103.476	7.5071	7.63332	7.73614	7.57003	7.61165	195.585	1.10582	1.78442	1.05925	1.97325	1.04396	1.89015	8.85685	1	1.75e-07	1.23e-05
Zfp160	9.43123	9.60563	9.89184	9.49867	9.60684	779.737	9.32776	9.26818	9.35055	9.39922	9.33643	646.464	8.76504	9.01978	9.23142	8.86506	8.97033	501.576	9.99088	9.85908	9.95257	10.0207	9.95581	993.114	1.20616	1.55457	1.27365	1.28886	1.53622	1.97999	8.83946	1	2.49e-09	3.56e-07
Ccdc88a	8.35378	8.83888	7.97441	8.51437	8.42036	342.594	9.2786	9.18463	9.2646	9.27555	9.25084	609.23	9.10088	9.08834	9.20876	9.2519	9.16247	573.031	9.4991	9.42304	9.34459	9.40496	9.41792	684.033	1.77829	1.67262	1.99663	1.06317	1.12278	1.19371	8.8272	1	4.43e-09	9.18e-07
Sox2	8.57189	8.83002	8.43895	7.75355	8.3986	337.467	9.10947	8.86837	8.05035	8.09541	8.5309	369.877	7.98521	8.60751	8.655	8.5287	8.4441	348.28	7.94427	7.34793	7.22924	7.67478	7.54905	187.28	1.09604	1.03204	1.80194	1.06201	1.97499	1.85967	8.82669	1	1.43e-07	7.64e-06
LOC100044150	6.67124	6.42856	4.76981	6.90724	6.19421	73.2224	6.5867	5.49437	6.77219	6.58415	6.35935	82.1024	7.13355	7.18686	6.48243	6.60001	6.85071	115.417	7.48106	7.05826	7.09071	6.75636	7.0966	136.864	1.12127	1.57625	1.86915	1.40577	1.66699	1.18582	8.82526	1	0.000425533	0.00541287
BC056474	9.23918	9.32506	9.22231	9.25834	9.26122	613.628	10.1273	10.0472	10.0237	10.0432	10.0603	1067.73	8.97489	9.08692	9.14909	8.98562	9.04913	529.737	9.21764	9.3647	9.35612	9.24486	9.29583	628.526	1.74003	1.15836	1.02428	2.01559	1.69878	1.18649	8.82353	1	5.82e-09	5.65e-07
Hba-x	13.4536	13.6851	13.8274	13.4517	13.6045	12455.2	13.7231	13.6444	13.8846	14.2327	13.8712	14984.9	13.9235	13.6141	14.057	13.9593	13.8885	15165.1	12.7869	13.2034	13.2443	12.5665	12.9503	7914.42	1.2031	1.21757	1.57374	1.01203	1.89336	1.91614	8.81594	1	0.000372606	0.00485801
Calr	10.3544	10.147	10.4035	10.2138	10.2797	1243.07	9.40462	9.33691	9.16014	9.33537	9.30926	634.405	10.0994	10.2086	9.91904	9.89326	10.0301	1045.56	10.1495	10.2563	10.1732	10.1655	10.1861	1165.01	1.95943	1.1889	1.067	1.6481	1.83639	1.11425	8.81407	1	2.01e-08	1.52e-06
Lbp	8.7564	8.88609	8.20161	8.46071	8.5762	381.676	7.72334	7.45579	7.75449	7.48281	7.60411	194.565	7.71856	7.74363	7.78525	7.49225	7.68492	205.775	7.81472	7.7638	8.01084	7.57575	7.79128	221.517	1.96169	1.85482	1.72301	1.05762	1.13853	1.0765	8.81217	1	4.54e-05	0.00129817
Tmem68	10.9219	11.0107	10.7861	10.3947	10.7783	1756.31	11.0669	10.9966	11.0575	11.1741	11.0738	2155.44	10.0036	10.3287	10.0649	10.3114	10.1772	1157.79	11.1149	11.0837	10.9891	11.2689	11.1142	2216.64	1.22725	1.51695	1.2621	1.86168	1.02839	1.91454	8.81092	1	2.47e-09	3.55e-07
Crybb1	7.00809	6.86163	6.88152	6.81303	6.89107	118.691	6.71002	6.95233	6.98088	7.02129	6.91613	120.771	6.8299	6.77181	6.5323	6.5974	6.68285	102.74	7.47681	8.00164	6.91521	8.35715	7.6877	206.172	1.01752	1.15526	1.73704	1.1755	1.70713	2.00674	8.7992	1	2.24e-06	9.72e-05
Ift140	8.29353	8.43154	8.33036	8.37194	8.35684	327.839	9.34957	9.35668	9.10391	9.15543	9.2414	605.255	8.31035	8.32187	8.39245	8.46358	8.37206	331.316	8.29942	8.35752	8.22764	8.17492	8.26487	307.592	1.8462	1.01061	1.06582	1.82682	1.96772	1.07713	8.7943	1	1.74e-09	2.07e-07
Tbc1d8	8.78615	8.93258	8.61844	8.25236	8.64738	400.979	9.62483	9.52199	8.95843	8.74501	9.21256	593.278	8.03343	8.49048	8.57369	8.4072	8.3762	332.267	9.664	8.88033	8.94839	9.43028	9.23075	600.802	1.47957	1.2068	1.49834	1.78555	1.01268	1.80819	8.79113	1	7.24e-10	1.27e-07
Man2b1	9.15454	9.31973	9.0155	9.0834	9.14329	565.464	9.92169	9.91671	9.93493	9.87993	9.91332	964.286	9.06933	9.09278	9.06501	9.03089	9.0645	535.411	9.71324	9.75265	9.74537	9.71751	9.73219	850.514	1.7053	1.05613	1.5041	1.80102	1.13377	1.58852	8.78884	1	4.26e-11	1.21e-08
Tbc1d20	9.39067	9.41505	9.11442	9.29185	9.303	631.657	9.14256	8.80851	10.2066	9.04464	9.30058	630.6	9.91829	9.95242	9.75268	9.98299	9.9016	956.484	9.06574	9.00036	8.8779	8.52895	8.86824	467.31	1.00168	1.51425	1.35169	1.51678	1.34943	2.04679	8.78061	1	1.49e-06	6.87e-05
A330102K04Rik	8.34108	8.26165	7.97755	8.10348	8.17094	288.203	8.61257	8.56395	8.23704	8.327	8.43514	346.123	8.54068	8.63914	8.49184	8.43307	8.52618	368.67	7.47691	7.40396	7.71061	7.74449	7.58399	191.871	1.20097	1.2792	1.50207	1.06514	1.80394	1.92145	8.77277	1	3.55e-07	1.64e-05
Rb1	11.2804	10.9491	11.1367	11.1622	11.1321	2244.36	10.5225	10.4387	10.4958	10.2566	10.4284	1378.07	11.0063	11.2258	11.037	11.1016	11.0927	2183.9	10.3447	10.2379	10.4569	10.2541	10.3234	1281.31	1.62863	1.02768	1.75162	1.58475	1.07552	1.70443	8.77263	1	1.63e-07	1.77e-05
2810408P10Rik	7.87335	7.7411	7.95838	7.85806	7.85772	231.958	8.18631	8.23268	8.0765	8.11577	8.15281	284.604	7.11517	7.21341	7.35119	7.2915	7.24282	151.463	8.18232	8.08657	8.02026	8.35346	8.16065	286.154	1.22696	1.53145	1.23365	1.87904	1.00545	1.88927	8.76582	1	2.86e-10	5.92e-08
Rab3c	6.42303	6.42164	5.4384	6.76196	6.26126	76.7054	7.20201	7.16109	7.23439	7.22191	7.20485	147.529	7.16853	7.21756	7.16081	7.21071	7.1894	145.957	7.22912	7.25239	7.19014	7.12859	7.20006	147.04	1.92331	1.90283	1.91694	1.01076	1.00332	1.00742	8.76459	1	2.5e-10	9.72e-08
LOC383125	9.80093	9.78927	9.90513	9.57922	9.76864	872.274	9.01885	8.8607	8.85887	8.9469	8.92133	484.828	9.64206	9.77946	9.87819	9.78564	9.77134	873.908	10.0189	9.82051	9.7095	10.0503	9.89979	955.286	1.79914	1.00187	1.09517	1.80251	1.97036	1.09312	8.76217	1	1.29e-10	2.49e-08
LOC622994	12.6298	13.0286	12.8566	12.5063	12.7553	6914.21	12.6324	12.661	12.1425	12.3244	12.4401	5556.96	13.29	13.5094	13.3649	13.4336	13.3995	10805.6	12.6384	12.5029	12.4882	12.7196	12.5873	6153.85	1.24424	1.56281	1.12356	1.94452	1.10741	1.75591	8.73846	1	5.51e-08	4.7e-06
Galnt14	6.54409	7.15529	5.51942	6.839	6.51445	91.4209	7.62867	7.48192	7.3305	7.31095	7.43801	173.406	7.24922	7.21686	7.44707	7.4518	7.34124	162.156	7.78385	7.26442	7.285	7.45261	7.44647	174.426	1.89679	1.77373	1.90794	1.06938	1.00588	1.07567	8.72938	1	0.000194795	0.00389375
LOC100040657	6.82406	6.81792	6.86397	6.77164	6.8194	112.939	6.54559	6.77612	6.8507	6.68327	6.71392	104.976	7.62578	7.47693	7.79522	7.80229	7.67506	204.372	6.72841	6.81196	6.78973	6.9223	6.8131	112.447	1.07585	1.80959	1.00437	1.94684	1.07116	1.8175	8.72531	1	9.34e-12	3.31e-09
5730406F04Rik	7.72776	7.59425	7.65256	7.97748	7.73801	213.488	8.68856	8.52151	8.36101	8.72974	8.5752	381.411	7.79657	7.72596	7.42186	7.6971	7.66037	202.303	7.56025	7.85612	7.77616	7.36544	7.63949	199.396	1.78657	1.05529	1.07067	1.88535	1.91283	1.01458	8.72529	1	3.37e-08	2.23e-06
Serpinf2	11.0367	10.9322	11.0705	10.974	11.0034	2052.76	10.334	10.1935	9.95534	9.65506	10.0345	1048.78	10.5495	10.7504	10.4814	10.4644	10.5615	1511.17	10.3731	10.3089	10.4293	10.3235	10.3587	1313.04	1.9573	1.35839	1.56337	1.44089	1.25198	1.15089	8.72281	1	6.17e-06	0.000295278
Sys1	7.291	7.48139	7.40708	7.36434	7.38595	167.26	7.47805	7.44553	7.4793	7.33284	7.43393	172.916	8.19873	8.15417	8.0723	8.24592	8.16778	287.572	8.07222	8.07401	8.13212	8.20319	8.12038	278.278	1.03381	1.71931	1.66374	1.66307	1.60932	1.0334	8.72265	1	7.35e-09	6.76e-07
EG667977	7.68449	7.43061	7.13615	7.57643	7.45692	175.694	7.01291	6.82419	6.97988	7.0143	6.95782	124.312	7.00493	7.00255	6.56432	6.76094	6.83319	114.023	7.73056	7.78734	7.8073	7.45338	7.69464	207.166	1.41334	1.54086	1.17913	1.09023	1.66651	1.81687	8.70693	1	2.16e-10	3.66e-08
Atp2c1	7.8808	8.02977	8.12133	7.79411	7.9565	248.397	8.92751	8.67642	8.92692	8.82443	8.83882	457.879	7.59457	7.95315	8.00471	8.07388	7.90658	239.948	8.3053	7.87285	7.9491	8.27349	8.10018	274.409	1.84334	1.03521	1.10472	1.90824	1.6686	1.14362	8.70373	1	2.89e-06	8.94e-05
G430008M12Rik	7.5968	7.60161	7.88558	7.46331	7.63682	199.027	6.77026	6.8299	6.83738	6.74935	6.79672	111.178	7.45215	7.72745	8.03509	7.69351	7.72705	211.872	7.38733	7.32236	7.3308	7.62408	7.41614	170.797	1.79017	1.06454	1.16528	1.90571	1.53626	1.24049	8.70244	1	1.25e-08	1.03e-06
Sorl1	9.38244	9.40891	9.07936	9.43151	9.32556	641.611	8.57448	8.50787	8.81139	8.78742	8.67029	407.397	9.6246	9.54601	9.65417	9.57327	9.59951	775.784	9.46935	9.5182	9.56996	9.54862	9.52654	737.518	1.57491	1.20912	1.14948	1.90425	1.81032	1.05188	8.69996	1	2.87e-08	1.95e-06
Bckdhb	9.10308	9.48716	9.47566	8.88143	9.23683	603.341	9.70785	9.64898	9.26946	9.39361	9.50498	726.58	8.49407	8.97001	9.11603	9.297	8.96928	501.212	10.1387	9.75837	9.6809	10.0614	9.90985	961.971	1.20426	1.20376	1.59441	1.44965	1.32397	1.91929	8.69534	1	1.1e-06	5.41e-05
D130077B20Rik	8.30877	8.33457	8.39308	8.43464	8.36777	330.331	7.46322	7.1684	7.71993	7.75847	7.52751	184.504	8.50789	8.56486	8.2878	8.5747	8.48381	357.999	8.29108	8.46722	8.28255	8.31355	8.3386	323.72	1.79038	1.08376	1.02042	1.94034	1.75454	1.10589	8.69533	1	8.44e-07	3.31e-05
C130064E22Rik	7.78812	6.91601	7.70338	7.77862	7.54653	186.953	8.59774	8.1845	8.66737	8.62848	8.51952	366.971	8.49578	8.37806	7.87676	8.22207	8.24317	302.998	8.13844	8.31631	8.19416	7.81283	8.11543	277.325	1.9629	1.62072	1.48339	1.21113	1.32325	1.09258	8.69397	1	0.000161844	0.00247551
9430025M13Rik	7.16289	7.2247	6.90706	7.46917	7.19095	146.114	7.74038	7.18046	7.74723	7.65924	7.58183	191.583	7.10632	6.88853	6.16731	6.55288	6.67876	102.449	7.72856	7.46707	7.39462	7.44039	7.50766	181.983	1.31119	1.42622	1.24548	1.87004	1.05275	1.77633	8.682	1	0.000596509	0.00845969
Acad9	8.98555	9.01464	8.88756	8.99811	8.97146	501.972	8.99962	8.86725	8.76677	9.0209	8.91363	482.249	8.69853	8.81334	8.65481	8.61338	8.69501	414.438	7.97367	8.01242	8.1049	8.12155	8.05313	265.604	1.0409	1.21121	1.88993	1.16362	1.81567	1.56036	8.68169	1	2.7e-09	3.06e-07
Shmt1	8.59272	8.08198	8.60087	8.51891	8.44862	349.373	8.73406	8.915	8.99567	8.81249	8.8643	466.037	8.06782	7.91621	7.88323	8.10688	7.99353	254.855	8.79642	8.83149	8.92984	8.84827	8.85151	461.923	1.33393	1.37087	1.32215	1.82864	1.00891	1.81249	8.67697	1	6.14e-08	5.06e-06
S100a8	10.783	10.0984	10.3665	10.6298	10.4694	1417.78	10.585	10.5597	10.0816	10.1314	10.3394	1295.63	10.1452	10.5571	10.0462	10.564	10.3281	1285.49	11.3649	10.9708	11.3676	11.2727	11.244	2425.4	1.09428	1.10291	1.7107	1.00789	1.87199	1.88675	8.67451	1	0.000487626	0.00605161
Fcgr3	8.30475	8.26101	8.18012	8.52698	8.31821	319.177	7.76555	7.641	7.7498	7.60807	7.69111	206.659	8.35672	8.34062	7.90285	8.1702	8.1926	292.562	8.69885	8.67213	8.89102	8.39798	8.665	405.904	1.54447	1.09097	1.27172	1.41568	1.96413	1.38741	8.67438	1	3.78e-11	9.28e-09
LOC100045679	7.67725	7.876	7.72368	7.95215	7.80727	223.987	8.11491	8.03925	7.88501	8.05834	8.02438	260.362	7.1164	7.17533	7.09611	7.24682	7.15867	142.881	8.1439	8.22434	8.0557	7.85751	8.07036	268.795	1.1624	1.56765	1.20005	1.82224	1.03239	1.88126	8.66598	1	9.2e-08	7.14e-06
Serpina1b	12.2171	12.0063	12.3036	12.1433	12.1676	4600.48	12.5102	12.3406	11.8251	11.6164	12.0731	4308.81	11.4871	12.059	11.5581	11.7298	11.7085	3346.67	11.3677	11.0784	11.4176	11.2596	11.2808	2488.11	1.06769	1.37464	1.84899	1.28749	1.73176	1.34507	8.65564	1	0.000383021	0.00496561
Smg7	10.4736	10.4477	10.3207	10.2699	10.378	1330.71	10.2545	10.2993	10.2894	10.3409	10.296	1257.2	10.4019	10.3056	10.3162	10.4822	10.3764	1329.29	9.45151	9.5387	9.41509	9.46216	9.46686	707.636	1.05847	1.00106	1.88049	1.05734	1.77662	1.8785	8.65249	1	1.9e-09	2.22e-07
B130052F17Rik	6.74065	6.56475	6.37003	6.63827	6.57842	95.5659	7.48349	7.29024	7.5529	7.58263	7.47731	178.195	7.52834	7.53925	7.36587	7.54553	7.49475	180.362	7.34252	7.43235	7.37216	7.48915	7.40905	169.959	1.86463	1.8873	1.77845	1.01216	1.04846	1.0612	8.6522	1	2.87e-08	4.23e-06
Pla2g4b	7.27651	7.24217	7.19198	7.2914	7.25052	152.273	7.52422	7.31502	7.71094	7.69161	7.56045	188.765	7.0054	6.8434	6.19184	6.59214	6.6582	100.999	7.52839	7.60237	7.58922	7.31002	7.5075	181.963	1.23965	1.50767	1.19498	1.86898	1.03738	1.80163	8.65029	1	2.48e-06	0.000105252
2510003D18Rik	8.34255	8.3722	8.55279	8.64347	8.47775	356.498	7.83487	7.76423	7.65187	7.63462	7.7214	211.044	7.47909	7.67808	7.32163	7.63196	7.52769	184.527	7.96604	7.79046	8.01199	7.59465	7.84078	229.251	1.68922	1.93196	1.55506	1.1437	1.08627	1.24237	8.64858	1	3.96e-05	0.00116862
2010204O13Rik	8.70427	8.55118	8.57119	8.55392	8.59514	386.719	8.5422	8.11383	8.02709	8.52508	8.30205	315.622	7.61234	7.98042	7.99609	8.10619	7.92376	242.823	8.84638	8.93145	8.58923	9.0011	8.84204	458.901	1.22526	1.5926	1.18665	1.2998	1.45396	1.88986	8.64814	1	1.97e-07	1.37e-05
9930105H17Rik	9.20784	9.61541	9.24732	9.30039	9.34274	649.3	9.64448	9.56169	9.65937	9.79691	9.66561	812.156	9.95683	9.92073	10.2936	10.2744	10.1114	1106.2	9.07958	9.30438	9.1038	9.36318	9.21274	593.348	1.25082	1.70368	1.0943	1.36206	1.36877	1.86434	8.64396	1	4.42e-06	0.000166814
1190002H23Rik	11.368	11.3707	11.4477	11.2411	11.3569	2622.76	11.2152	11.1262	11.0472	10.8323	11.0552	2127.88	10.7671	10.8842	10.7922	10.7365	10.795	1776.7	10.3874	10.3401	10.5684	10.4304	10.4316	1381.07	1.23257	1.47619	1.89908	1.19766	1.54075	1.28647	8.63272	1	5.61e-11	2.79e-08
Srprb	8.5718	8.82574	8.40105	8.54019	8.5847	383.929	8.44857	8.26963	8.31995	8.34328	8.34536	325.239	8.81761	8.7568	8.31948	8.38751	8.57035	380.13	9.25695	9.27973	9.39877	9.29582	9.30782	633.771	1.18045	1.00999	1.65075	1.16877	1.94863	1.66725	8.62584	1	7.17e-09	6.63e-07
Ctsh	8.79715	8.74708	8.79537	8.86883	8.80211	446.374	8.86512	8.76012	8.67338	8.58655	8.72129	422.056	8.67413	8.95861	8.51658	8.68533	8.70866	418.378	7.91771	7.90542	7.96575	7.70442	7.87332	234.48	1.05762	1.06692	1.90367	1.00879	1.79996	1.78428	8.62123	1	1.82e-09	2.14e-07
Samd11	8.13378	7.90117	7.44256	8.05597	7.88337	236.119	7.8788	7.40057	7.67945	7.72512	7.67098	203.796	7.92961	8.02919	7.33324	7.53597	7.707	208.948	7.24063	7.17001	7.52319	5.80476	6.93465	122.331	1.1586	1.13004	1.93016	1.02528	1.66594	1.70805	8.61808	1	1.03e-05	0.00043125
Vars2	9.204	9.29162	9.26498	9.43999	9.30015	630.41	8.62203	8.61471	8.69591	8.67149	8.65103	401.995	9.54613	9.40852	9.5789	9.58495	9.52962	739.099	8.93669	9.00198	8.91115	8.81408	8.91598	483.032	1.5682	1.17241	1.30511	1.83858	1.20159	1.53012	8.61601	1	8.12e-09	9.78e-07
4832420L08Rik	8.05077	7.66203	8.80779	8.10068	8.15532	285.099	8.97266	9.09311	8.75956	9.19904	9.00609	514.167	9.08584	9.03916	9.14473	9.04843	9.07954	541.02	8.93973	9.05892	8.8376	9.15354	8.99745	511.096	1.80347	1.89766	1.7927	1.05223	1.00601	1.05855	8.61061	1	5.9e-09	1.15e-06
Eif4ebp2	10.0275	9.9547	10.2526	10.2358	10.1176	1111	10.0481	9.75574	10.1753	9.96424	9.98583	1013.99	9.62717	9.25696	9.67131	9.73774	9.5733	761.814	9.25176	9.29062	9.53187	8.95334	9.2569	611.792	1.09567	1.45836	1.81598	1.33102	1.65741	1.24522	8.60366	1	1.59e-06	0.000105917
Klf1	11.8952	11.7981	11.8908	11.9696	11.8885	3791.23	11.3004	11.1589	10.6471	10.777	10.9708	2007.02	11.137	11.5668	11.4901	11.6022	11.449	2795.77	11.2966	10.9062	11.4335	11.203	11.2098	2368.6	1.88898	1.35606	1.60062	1.393	1.18016	1.18035	8.59916	1	0.000358263	0.00601718
Hmgcs2	9.19286	9.00113	8.99092	9.13708	9.0805	541.38	8.25611	8.08288	8.16211	8.0163	8.12935	280.013	8.86029	8.93561	8.78319	8.86421	8.86082	464.915	8.83451	8.79285	9.12034	8.57205	8.82994	455.067	1.93341	1.16447	1.18967	1.66033	1.62516	1.02164	8.59468	1	5.24e-08	3.28e-06
Xkr8	8.04254	8.29507	8.29131	8.07389	8.1757	289.156	8.5222	8.28129	8.55284	8.44722	8.45089	349.922	7.76147	7.78032	7.41127	7.42683	7.59497	193.337	8.40568	8.58345	8.44999	8.44137	8.47012	354.619	1.21015	1.49561	1.22639	1.8099	1.01342	1.8342	8.58967	1	2.44e-06	0.000103492
C230096K16Rik	7.18145	6.90402	7.19943	7.02174	7.07666	134.985	7.54342	7.31475	7.74089	7.5728	7.54296	186.491	7.42757	7.51441	7.67865	7.87923	7.62496	197.398	6.75741	6.6926	6.80934	6.91018	6.79239	110.844	1.38157	1.46236	1.2178	1.05848	1.68247	1.78086	8.58354	1	4.74e-08	3.01e-06
Ndufaf1	10.5003	10.3675	10.4239	10.3346	10.4066	1357.35	10.4936	10.454	10.4691	10.3843	10.4502	1399.07	10.3529	10.625	10.4268	10.4296	10.4586	1407.14	9.551	9.60286	9.64928	9.45455	9.56442	757.142	1.03073	1.03668	1.79274	1.00577	1.84783	1.85849	8.57223	1	2.25e-10	3.76e-08
Ltf	8.1948	7.71293	7.65885	8.32678	7.97334	251.313	7.94546	7.91436	8.18376	8.03713	8.02018	259.605	8.18336	7.77234	7.51272	7.73838	7.8017	223.124	8.73981	8.56938	9.01286	8.6199	8.73549	426.23	1.033	1.12634	1.69601	1.1635	1.64184	1.91028	8.57097	1	0.000100627	0.00167871
8030467N07Rik	8.4788	8.57968	8.69583	8.40933	8.54091	372.452	7.69201	7.91733	7.42176	7.47997	7.62777	197.782	8.14473	8.49343	8.29346	8.1118	8.26086	306.736	7.94924	7.88917	8.02001	8.2521	8.02763	260.95	1.88314	1.21424	1.42729	1.55088	1.31938	1.17546	8.5704	1	0.000160824	0.00246412
Rps2	14.07	13.8546	14.1603	14.3357	14.1052	17622.9	14.6028	14.6434	14.8544	14.6936	14.6985	26588.6	14.2554	14.3902	14.3803	14.474	14.375	21247	13.723	13.7727	13.9207	13.7682	13.7962	14225.2	1.50875	1.20565	1.23885	1.2514	1.86912	1.49362	8.56739	1	3.22e-09	3.44e-07
Wfdc2	10.6171	10.4246	10.3258	10.3679	10.4339	1383.26	10.7601	10.6483	10.7183	10.655	10.6954	1658.25	10.1007	10.2784	10.1365	10.2304	10.1865	1165.3	9.72874	9.8208	9.77708	9.82992	9.78913	884.755	1.1988	1.18704	1.56344	1.42302	1.87425	1.31709	8.56364	1	6.44e-11	1.44e-08
Smad2	8.45975	9.12642	8.60376	8.84551	8.75886	433.191	9.2936	9.06429	9.39168	9.22028	9.24246	605.7	9.29811	9.1619	8.97313	8.96345	9.09915	548.424	9.6691	9.77899	9.71444	9.59293	9.68886	825.351	1.39823	1.26601	1.90528	1.10444	1.36264	1.50495	8.54155	1	1.86e-08	2.87e-06
Alad	13.7237	13.6382	13.4387	13.57	13.5926	12353.4	12.8888	12.8118	12.7607	12.5292	12.7476	6877.26	13.3927	13.641	13.6259	13.7723	13.608	12485.4	13.435	13.1303	13.398	13.3053	13.3172	10206.1	1.79626	1.01069	1.21039	1.81546	1.48404	1.22332	8.54016	1	8.06e-05	0.00141442
4930427A07Rik	7.93438	7.79939	7.88607	8.00068	7.90513	239.707	7.82409	8.18621	7.91489	7.92197	7.96179	249.309	7.20136	7.27932	7.17267	6.8906	7.13599	140.652	8.04495	8.12657	8.02742	7.93662	8.03389	262.085	1.04005	1.70426	1.09335	1.77252	1.05125	1.86335	8.52478	1	1.68e-09	2.58e-07
Apbb1	8.82739	8.35315	8.03735	9.14658	8.59112	385.642	9.34429	9.33784	9.73691	9.48864	9.47692	712.586	9.60323	9.43604	9.33723	9.39726	9.44344	696.239	9.43422	9.54345	9.52133	9.32498	9.45599	702.325	1.84779	1.8054	1.82119	1.02348	1.01461	1.00874	8.52121	1	3.32e-07	3.16e-05
Arf5	10.3877	10.3951	10.3799	10.2862	10.3622	1316.26	10.398	10.3761	9.76355	10.059	10.1492	1135.55	9.41351	9.49202	9.49281	9.44249	9.46021	704.379	10.3202	10.2775	10.242	10.1473	10.2468	1215.01	1.15914	1.86868	1.08333	1.61213	1.06998	1.72494	8.5182	1	6.52e-12	2.49e-09
B930008G09Rik	6.93222	6.93352	6.3894	7.04812	6.82581	113.442	7.41788	7.44169	7.24052	7.60639	7.42662	172.042	6.9071	6.69178	6.56147	6.16853	6.58222	95.8177	6.69212	6.72111	6.78461	6.07301	6.56771	94.8588	1.51656	1.18394	1.19591	1.79552	1.81367	1.01011	8.5157	1	4.79e-05	0.000944765
Serpina10	10.4056	10.2394	10.4801	10.3739	10.3747	1327.72	9.68464	9.49371	9.43294	9.10783	9.42978	689.679	9.85752	10.0875	9.89241	9.89367	9.93278	977.385	9.8726	9.75372	10.0196	9.8926	9.88463	945.299	1.92513	1.35845	1.40455	1.41716	1.37064	1.03394	8.50987	1	1.39e-09	3.64e-07
4833414E09Rik	10.1129	10.0252	10.3146	10.279	10.183	1162.45	9.73797	9.46525	9.50857	9.60722	9.57975	765.231	10.0432	10.2983	10.0202	10.635	10.2492	1217.03	10.3163	10.6589	10.3801	10.6751	10.5076	1455.8	1.51908	1.04696	1.25235	1.59041	1.90243	1.19618	8.50741	1	6.85e-06	0.000183831
Tfb1m	8.3371	8.48946	8.04413	8.45699	8.33192	322.224	9.22663	9.27247	9.24855	9.23104	9.24467	606.63	9.08064	9.2816	8.98329	9.0765	9.10551	550.847	9.11133	9.04693	9.10239	9.13801	9.09966	548.62	1.88264	1.70952	1.70261	1.10127	1.10574	1.00406	8.50583	1	4.22e-10	1.5e-07
E2f2	10.1975	10.0136	10.1857	10.3319	10.1822	1161.83	10.1373	9.87249	9.96505	9.80495	9.94496	985.667	9.85864	9.91555	9.91018	9.8744	9.88969	948.624	9.2773	9.08486	9.51696	9.15492	9.25851	612.477	1.17873	1.22475	1.89694	1.03905	1.60931	1.54883	8.49761	1	2.54e-11	1.62e-08
1700029J07Rik	7.90703	7.68809	7.99531	7.69975	7.82254	226.371	7.83349	8.02497	7.79042	7.89563	7.88613	236.571	6.89165	7.00321	7.15344	6.93882	6.99678	127.715	7.78936	7.76483	7.74772	7.8576	7.78988	221.303	1.04506	1.77247	1.0229	1.85234	1.06899	1.73279	8.49455	1	2.26e-11	7.13e-09
Capzb	9.81258	9.82579	9.68421	9.7507	9.76832	872.083	9.75306	9.82564	9.62464	9.71219	9.72889	848.567	9.76662	9.8441	9.73106	9.75317	9.77374	875.364	8.99264	8.90663	8.95206	8.75207	8.90085	477.994	1.02771	1.00376	1.82446	1.03158	1.77527	1.83133	8.49411	1	3.17e-10	4.92e-08
Ctla2b	7.20674	7.43735	7.09944	7.48215	7.30642	158.289	7.56656	7.09173	7.57834	7.56726	7.45097	174.971	7.17893	7.33708	6.62156	7.27919	7.10419	137.586	6.80679	6.64286	6.74782	6.07219	6.56742	94.8394	1.10539	1.15047	1.66902	1.27172	1.84492	1.45073	8.49224	1	3.52e-07	1.63e-05
Cdc25a	8.54812	8.59461	8.81904	8.72551	8.67182	407.829	8.83542	8.98119	9.21234	9.1048	9.03344	524.005	8.48985	8.60175	8.71153	8.71325	8.62909	395.928	7.99059	8.12039	8.12425	8.15475	8.09749	273.898	1.28487	1.03006	1.48898	1.32349	1.91314	1.44553	8.48606	1	1.29e-08	1.05e-06
Ppbp	10.425	10.2765	10.2546	10.2633	10.3048	1264.92	10.1343	9.81343	9.79385	9.73286	9.8686	934.858	9.43429	9.82272	9.75185	9.72153	9.6826	821.774	10.5009	10.4226	10.5704	10.5029	10.4992	1447.36	1.35307	1.53926	1.14423	1.13761	1.54821	1.76126	8.48364	1	8.3e-09	9.94e-07
Josd2	11.0946	11.0204	11.0791	10.97	11.041	2107.07	10.3457	10.2355	10.1229	10.1065	10.2027	1178.43	10.7306	10.8903	10.512	10.7475	10.7201	1686.83	10.3075	10.2337	10.6688	10.2029	10.3532	1308.06	1.78803	1.24913	1.61083	1.43142	1.11	1.28956	8.47897	1	1.47e-08	2.32e-06
AI316807	9.31334	9.4367	9.255	9.46971	9.36869	661.082	10.089	10.1494	10.3804	10.3297	10.2371	1206.92	9.57215	9.44996	9.45771	9.41471	9.47363	710.965	9.38228	9.46155	9.51371	9.21352	9.39277	672.209	1.82567	1.07546	1.01683	1.69758	1.79545	1.05765	8.46863	1	6.4e-12	2.13e-09
Ddx6	8.40448	8.57585	8.22928	8.18708	8.34917	326.101	8.60363	8.38319	8.86377	8.75945	8.65251	402.406	8.50387	8.29614	8.3708	8.58469	8.43887	347.02	7.93881	7.89595	7.74012	7.43174	7.75166	215.517	1.23399	1.06415	1.51311	1.15961	1.86717	1.61017	8.4482	1	2.05e-07	1.03e-05
BC017643	10.0312	10.0122	9.96818	9.85031	9.96548	999.79	10.0078	9.88615	9.70491	9.91062	9.87736	940.551	9.05473	9.14631	9.19691	9.0261	9.10601	551.039	10.0361	9.94938	9.82581	9.98139	9.94817	987.865	1.06298	1.81437	1.01207	1.70687	1.0503	1.79273	8.43933	1	4.33e-10	8.43e-08
Ugt2b34	9.31995	9.22708	9.49182	8.75037	9.19731	587.036	8.79425	8.6348	7.79636	7.94263	8.29201	313.432	8.4414	8.86916	8.8285	8.75092	8.72249	422.408	9.07144	8.42365	8.70669	9.1439	8.83642	457.117	1.87293	1.38974	1.28421	1.34769	1.45843	1.08217	8.43516	1	2.82e-05	0.000612564
Rpo2tc1	10.1162	10.2521	10.0485	10.2487	10.1664	1149.15	10.2586	10.2397	10.5886	10.4898	10.3942	1345.72	9.8342	9.72951	9.63036	9.83294	9.75675	865.117	9.47828	9.70423	9.54073	9.61995	9.5858	768.445	1.17105	1.32832	1.49543	1.55553	1.75122	1.1258	8.42735	1	6.03e-07	2.54e-05
1700123A16Rik	8.51903	8.32973	8.25282	8.50786	8.40236	338.347	9.26132	9.26441	9.23572	9.19787	9.23983	604.597	8.48091	8.49394	8.3216	8.23814	8.38365	333.987	8.52972	8.49326	8.45013	8.28223	8.43884	347.011	1.78691	1.01306	1.02561	1.81024	1.7423	1.03899	8.41711	1	9.55e-11	2e-08
Car1	7.28445	7.42237	7.06566	7.66238	7.35871	164.132	7.48918	7.02088	7.45954	7.40001	7.3424	162.287	8.05262	8.32883	7.73638	8.05121	8.04226	263.61	7.19991	7.17493	7.3693	6.82849	7.14316	141.353	1.01137	1.60608	1.16115	1.62434	1.1481	1.86491	8.41596	1	2.16e-09	3.2e-07
2610305D13Rik	8.47393	7.47631	8.36571	8.59303	8.22724	299.673	8.59225	8.36932	8.41294	8.36314	8.43441	345.948	7.76839	7.86773	7.53815	7.57899	7.68832	206.259	8.75687	8.40254	8.47697	8.53444	8.5427	372.915	1.15442	1.45289	1.24441	1.67725	1.07795	1.80799	8.41491	1	3.52e-06	0.000139521
Apob	9.07427	9.01379	9.09459	8.88651	9.01729	518.173	8.40969	8.27039	8.16902	8.00803	8.21428	296.992	8.84196	9.28788	8.8895	9.05469	9.01851	518.61	8.65498	8.61528	8.56533	8.84763	8.67081	407.542	1.74473	1.00084	1.27146	1.74621	1.37223	1.27253	8.408	1	1.04e-07	5.95e-06
LOC100044172	9.28359	9.80999	9.61958	9.57088	9.57101	760.608	9.96182	10.0587	10.1757	10.1279	10.081	1083.16	9.65456	9.75375	9.58054	9.73597	9.6812	820.98	9.21803	9.24828	9.19626	9.07006	9.18316	581.307	1.42408	1.07937	1.30844	1.31935	1.86332	1.4123	8.40687	1	1.13e-09	1.43e-07
Arl3	9.21724	9.26975	9.29973	9.18097	9.24192	605.474	10.0652	10.1086	10.1111	10.1372	10.1055	1101.7	9.32771	9.33371	9.43107	9.36561	9.36452	659.177	9.28725	9.27412	9.20534	9.48385	9.31264	635.893	1.81956	1.0887	1.05024	1.67132	1.73252	1.03662	8.39897	1	2.27e-11	6.25e-09
Serpind1	9.88864	9.63594	9.73513	9.83767	9.77435	875.732	9.14683	8.75155	8.90872	8.63518	8.86057	464.833	9.38184	9.55976	9.07322	9.09396	9.27719	620.46	9.3916	9.30685	9.47734	9.03262	9.3021	631.265	1.88397	1.41143	1.38727	1.3348	1.35805	1.01742	8.39293	1	3.25e-05	0.00100904
2010003J03Rik	9.0044	8.83428	8.65995	8.90222	8.85021	461.507	9.40578	9.37691	9.33752	9.47537	9.3989	675.071	9.63469	9.46234	9.05319	9.36296	9.3783	665.501	8.73282	8.77329	8.79799	8.31678	8.65522	403.163	1.46275	1.44202	1.14472	1.01438	1.67444	1.6507	8.389	1	1.11e-06	5.46e-05
Akr1c19	8.36774	8.22594	7.95754	8.15654	8.17694	289.404	8.59576	8.31666	8.55603	8.30313	8.44289	347.988	8.07963	7.96331	7.16051	7.93038	7.78346	220.32	7.86536	7.82194	8.09401	6.79266	7.64349	199.95	1.20243	1.31356	1.44738	1.57946	1.74038	1.10188	8.3851	1	0.000135519	0.00215238
Depdc1b	8.07119	8.11157	8.00759	8.2108	8.10029	274.429	7.78731	7.76812	7.95533	7.80872	7.82987	227.523	8.75263	8.69483	8.58846	8.8824	8.72958	424.488	8.11061	8.09994	8.22495	8.0559	8.12285	278.754	1.20616	1.5468	1.01576	1.86569	1.22517	1.5228	8.38238	1	5.91e-09	7.43e-07
Fxr2	8.70266	9.19207	9.26918	8.76441	8.98208	505.679	9.21338	9.32338	8.60578	8.95079	9.02333	520.348	7.93236	8.3057	8.78088	8.68328	8.42555	343.831	8.49753	7.97512	7.94859	8.75817	8.29486	314.051	1.02901	1.47072	1.61018	1.51338	1.65689	1.09482	8.37501	1	0.000449935	0.00566166
A330019B12Rik	7.08025	7.08132	6.71136	7.11733	6.99756	127.784	7.46851	6.84524	7.17089	7.19137	7.169	143.908	7.50579	7.96801	8.0611	7.86975	7.85116	230.906	7.26696	7.13904	7.11219	6.77701	7.0738	134.718	1.12618	1.807	1.05426	1.60454	1.06822	1.71399	8.37419	1	2.12e-05	0.000603461
Iqwd1	9.37365	9.31401	9.18046	9.25378	9.28048	621.873	8.81359	8.85907	8.82926	8.78126	8.8208	452.193	8.85019	9.10453	9.035	8.84077	8.95762	497.18	8.41312	8.28689	8.49624	8.4079	8.40104	338.037	1.37524	1.2508	1.83966	1.09949	1.3377	1.47079	8.37367	1	6.92e-10	2.18e-07
Entpd4	9.33515	9.33429	9.18165	9.27076	9.28046	621.868	10.1206	9.99655	10.1157	10.1157	10.0871	1087.76	9.57328	9.56514	9.43248	9.52375	9.52366	736.051	9.26222	9.25975	9.26529	9.29662	9.27097	617.789	1.74918	1.18361	1.0066	1.47783	1.76073	1.19143	8.36938	1	1.18e-11	3.65e-09
Dapk2	9.26642	9.08317	9.13005	9.33287	9.20313	589.409	8.58809	8.27216	8.47488	8.41511	8.43756	346.704	8.88305	8.87776	8.59075	8.83849	8.79751	444.954	8.52917	8.41489	8.70095	7.99709	8.41053	340.267	1.70004	1.32465	1.73219	1.28338	1.01892	1.30766	8.36684	1	2.12e-07	2.2e-05
D130027K14Rik	7.58299	7.23935	7.15846	7.54674	7.38189	166.79	7.42358	7.42161	7.55935	7.58621	7.49769	180.73	6.73794	6.59625	6.89143	6.43077	6.6641	101.413	7.31439	7.6485	7.24749	7.72211	7.48312	178.914	1.08358	1.64466	1.07269	1.78212	1.01015	1.76421	8.35741	1	0.000167692	0.00320373
1200015F23Rik	7.99349	8.1777	7.83744	8.08628	8.02373	260.246	8.84134	8.77934	8.74616	8.91255	8.81985	451.896	8.20288	7.99889	7.79194	7.8966	7.97258	251.18	8.17961	8.06195	8.11195	7.78716	8.03517	262.317	1.73642	1.03609	1.00796	1.79909	1.72271	1.04434	8.34661	1	1.12e-07	6.3e-06
Eif4el3	11.1264	10.9649	11.1617	10.6108	10.9659	2000.2	11.1979	11.0767	11.0008	11.1555	11.1077	2206.76	10.2189	10.459	10.5058	10.3901	10.3934	1345.04	10.2974	10.4425	10.3973	10.4864	10.4059	1356.71	1.10327	1.48709	1.4743	1.64066	1.62655	1.00868	8.34055	1	1.5e-07	7.91e-06
Akr1b8	7.745	8.0381	7.50238	7.88894	7.79361	221.875	7.82445	7.95507	7.8982	7.89074	7.89211	237.554	7.99644	7.96178	8.01258	8.19433	8.04128	263.432	7.33438	7.36881	7.27858	6.75279	7.18364	145.376	1.07067	1.1873	1.52622	1.10893	1.63407	1.81208	8.33926	1	6.52e-08	5.31e-06
Stx11	7.97539	8.06875	7.4628	8.07249	7.89486	238.007	8.3259	8.28616	8.17054	8.16777	8.23759	301.83	7.44483	7.54491	7.08654	7.53455	7.40271	169.214	7.69707	7.57441	7.75461	7.5517	7.64445	200.082	1.26816	1.40654	1.18954	1.78372	1.50853	1.18242	8.33891	1	3.84e-06	0.000112157
Cercam	9.901	10.0202	10.0371	9.97902	9.98433	1012.94	9.7569	9.60441	9.7096	9.72853	9.69986	831.665	9.13503	9.21465	9.00245	9.11026	9.1156	554.713	9.73337	9.70872	10.0263	9.65113	9.77987	879.091	1.21796	1.82606	1.15226	1.49927	1.05703	1.58477	8.33734	1	3.64e-08	3.36e-06
Tpmt	8.46153	8.50713	8.30832	8.08005	8.33926	323.867	8.05116	8.05942	8.11577	8.10824	8.08365	271.282	8.80503	8.90821	8.8821	8.78083	8.84404	459.539	8.81398	8.81667	8.69742	8.81271	8.7852	441.172	1.19384	1.41891	1.3622	1.69395	1.62625	1.04163	8.33679	1	2.76e-09	3.12e-07
Scaf1	8.77707	8.81235	8.27583	9.04895	8.72855	424.185	8.58093	8.76476	8.56944	8.62219	8.63433	397.368	8.31057	8.02466	7.82823	7.6409	7.95109	247.466	8.47371	8.48368	8.57395	7.40572	8.23426	301.134	1.06749	1.71411	1.40863	1.60574	1.31957	1.21687	8.33241	1	1.48e-05	0.000557351
Hpcal1	7.1779	7.06245	6.61866	7.27017	7.03229	130.898	7.95109	7.8737	7.8696	7.83747	7.88296	236.053	7.42059	7.16088	6.89154	7.06513	7.13454	140.511	7.37665	7.32382	7.37921	6.66487	7.18614	145.627	1.80334	1.07344	1.11253	1.67996	1.62094	1.03641	8.32662	1	1.77e-07	9.09e-06
Foxn3	8.92096	9.01414	8.6647	9.07604	8.91896	484.033	8.98459	8.73191	9.60391	9.01866	9.08477	542.985	9.79403	9.55147	9.32601	9.42527	9.52419	736.322	9.6277	9.76583	9.72706	9.60932	9.68248	821.706	1.12179	1.52122	1.69763	1.35606	1.51331	1.11596	8.32598	1	5.88e-07	2.49e-05
Kcna5	7.26819	7.13581	7.11845	7.35797	7.22011	149.097	8.04473	7.99756	7.95907	7.90439	7.97644	251.853	7.71737	7.67753	7.0437	7.48854	7.48179	178.748	8.14388	7.90448	7.86884	7.78659	7.92595	243.192	1.68919	1.19887	1.6311	1.40898	1.03562	1.36052	8.32429	1	3.32e-07	3.16e-05
1300014I06Rik	6.62152	7.40166	6.11295	7.35214	6.87207	117.138	7.79315	7.33952	7.7166	7.62329	7.61814	196.467	7.84497	7.80229	7.1059	7.55349	7.57666	190.898	7.90649	7.82375	7.8224	7.33391	7.72164	211.079	1.67722	1.62969	1.80197	1.02917	1.07437	1.10571	8.31813	1	3.83e-05	0.00114323
F730021A14Rik	7.19	7.28105	6.70814	7.30793	7.12178	139.274	7.63154	7.64073	7.60778	7.80134	7.67035	203.706	6.78772	6.84718	7.07531	6.92788	6.90952	120.219	7.51715	7.72986	7.60634	7.35262	7.55149	187.597	1.46263	1.1585	1.34697	1.69446	1.08587	1.56046	8.30888	1	3.97e-06	0.000153603
Aqp9	8.7587	8.56553	8.63373	8.88415	8.71053	418.919	8.36506	7.86588	8.23229	7.99275	8.11399	277.048	8.3544	8.64858	8.00123	8.3558	8.34	324.035	8.12624	7.89551	8.33444	7.16721	7.88085	235.707	1.51208	1.29282	1.77729	1.1696	1.17539	1.37473	8.30191	1	2.31e-05	0.000779579
LOC100041567	11.508	11.3848	11.5736	11.5964	11.5157	2928.01	11.2316	11.2183	11.1162	11.548	11.2785	2484.12	11.9106	12.0369	12.1852	12.2272	12.09	4359.61	11.9	11.6825	11.7169	11.9111	11.8026	3572.29	1.17869	1.48893	1.22004	1.75499	1.43805	1.2204	8.3011	1	3.84e-05	0.000792283
Cdca3	10.7531	10.5894	10.685	10.6881	10.6789	1639.33	10.7043	10.7941	10.657	10.6717	10.7068	1671.31	10.5921	10.7649	10.7593	10.701	10.7043	1668.48	9.87433	9.89412	9.83981	9.93724	9.88638	946.445	1.01951	1.01778	1.73209	1.0017	1.76589	1.76289	8.29986	1	4.41e-12	1.65e-09
Actl6b	7.66319	7.61975	7.41455	7.80377	7.62532	197.446	7.91803	7.89912	8.05001	7.9817	7.96222	249.382	7.67901	7.31676	6.79139	6.96924	7.1891	145.927	7.91854	8.09498	8.04778	7.7913	7.96315	249.544	1.26304	1.35305	1.26386	1.70896	1.00065	1.71007	8.29962	1	0.000192344	0.00356167
A630004L17Rik	6.59834	6.56549	7.06044	6.74506	6.74233	107.064	7.44647	7.60081	7.39491	7.53723	7.49485	180.375	6.79647	6.54828	6.70628	7.24898	6.825	113.378	6.64027	6.6684	6.81535	6.51524	6.65981	101.112	1.68474	1.05897	1.05886	1.59091	1.78391	1.12131	8.29871	1	7.75e-07	3.1e-05
Klhl21	9.25008	9.15867	9.15646	9.17752	9.18568	582.326	9.22346	9.39512	9.26582	9.36455	9.31224	635.716	8.33216	8.42857	8.64647	8.44999	8.4643	353.19	9.19186	9.04998	9.17932	9.1588	9.14499	566.13	1.09168	1.64876	1.02861	1.79993	1.12292	1.60291	8.2948	1	3.75e-09	5e-07
Trim62	7.86585	7.92991	7.51312	7.85799	7.79172	221.585	7.95397	7.74279	8.06854	7.94175	7.92676	243.329	7.30857	7.31535	7.25074	6.98292	7.2144	148.508	7.5186	7.46855	7.40836	6.64644	7.26049	153.329	1.09813	1.49208	1.44516	1.63849	1.58697	1.03246	8.29329	1	0.000113237	0.00185482
Slc25a37	13.3226	13.315	13.2762	13.2035	13.2793	9942.1	12.9109	12.9362	12.6419	12.5702	12.7648	6959.57	12.202	12.6302	12.5223	12.5496	12.476	5697.14	12.6604	12.2442	12.6523	12.5682	12.5313	5919.52	1.42855	1.7451	1.67955	1.22159	1.1757	1.03903	8.28952	1	1.69e-05	0.000610375
Vps33a	9.65065	9.63463	9.6962	9.63868	9.65504	806.226	8.8911	8.95997	9.07774	8.93356	8.96559	499.932	9.55361	9.62142	9.59139	9.56928	9.58392	767.448	8.83543	9.02255	9.1581	9.00845	9.00613	514.18	1.61267	1.05053	1.56798	1.5351	1.0285	1.49257	8.28735	1	1.09e-10	4.92e-08
5031439A09Rik	9.6086	9.5641	9.64727	9.65403	9.6185	786.062	9.74042	9.65327	9.75257	9.82799	9.74356	857.244	8.98444	8.98363	8.97207	8.95698	8.97428	502.953	9.76652	9.86853	9.70431	9.83339	9.79318	887.243	1.09055	1.56289	1.12872	1.70442	1.03499	1.76407	8.28565	1	1.24e-11	4.18e-09
Nhlrc2	8.52904	8.56353	8.16919	8.49332	8.43877	346.995	9.36132	9.08666	9.26549	9.32961	9.26077	613.437	9.18362	9.12899	9.04294	9.21254	9.14202	564.967	8.85735	8.99289	8.99988	8.98641	8.95913	497.701	1.76786	1.62817	1.43432	1.08579	1.23254	1.13515	8.28383	1	0.000118904	0.0027031
4930527B16Rik	8.14058	8.31711	8.52427	8.15386	8.28396	311.688	8.92757	8.78988	8.71045	8.86592	8.82345	453.027	7.90281	8.01991	8.04065	8.27743	8.0602	266.908	8.02743	8.11723	7.88797	8.07913	8.02794	261.006	1.45347	1.16777	1.19418	1.69732	1.73569	1.02261	8.27103	1	2.01e-07	1.01e-05
9330171B01Rik	7.66555	7.4072	7.69698	7.53281	7.57563	190.763	7.61221	7.49895	7.47326	7.77115	7.58889	192.524	6.82005	6.92364	6.90391	6.72807	6.84392	114.875	7.57694	7.6977	7.52333	7.91667	7.67866	204.884	1.00923	1.66062	1.07402	1.67595	1.0642	1.78354	8.26756	1	1.51e-07	1.1e-05
Cep135	9.40922	9.46757	9.26616	9.25428	9.34931	652.263	8.66786	8.84742	8.43934	8.66634	8.65524	403.169	8.50156	8.61366	8.66245	8.76934	8.63675	398.035	8.46794	8.51944	8.37977	8.65883	8.50649	363.672	1.61784	1.63871	1.79355	1.0129	1.10861	1.09449	8.26609	1	3.4e-12	3.56e-09
Serpina1d	11.6784	11.5175	11.7451	11.6125	11.6384	3187.9	11.8916	11.691	11.5811	11.2514	11.6037	3112.26	11.0261	11.4971	11.026	11.2994	11.2121	2372.41	10.8497	10.6248	11.2272	10.8421	10.8859	1892.29	1.0243	1.34374	1.68468	1.31186	1.6447	1.25372	8.263	1	1.42e-06	5.02e-05
LOC386486	8.91612	8.92051	8.64176	8.94536	8.85594	463.343	8.07241	8.04843	8.22448	8.23071	8.14401	282.873	9.09866	8.93798	8.94709	8.82054	8.95107	494.926	8.90523	9.06211	8.96705	8.82016	8.93864	490.68	1.63799	1.06816	1.059	1.74964	1.73463	1.00865	8.25808	1	4.6e-10	6.52e-08
MGC41689	6.70734	6.87627	6.19906	7.00116	6.69596	103.677	7.43738	7.85602	7.34743	7.38689	7.50693	181.891	7.04595	6.71621	6.95687	6.32279	6.76046	108.418	6.94569	6.92744	7.10247	6.6429	6.90462	119.812	1.75439	1.04572	1.15562	1.67769	1.51814	1.10509	8.25666	1	2.63e-08	1.83e-06
Tex9	8.6816	8.54367	8.65811	8.65364	8.63426	397.347	8.65132	8.49526	8.85425	8.77454	8.69384	414.102	8.11393	7.98078	7.79343	7.82912	7.92931	243.759	8.67465	8.86826	8.81018	8.63896	8.74801	429.946	1.04217	1.63008	1.08204	1.69882	1.03826	1.76382	8.25519	1	3.42e-07	2.15e-05
Plxna4	7.81717	7.33897	7.34749	7.56691	7.51764	183.246	8.4589	8.10571	8.56157	8.28116	8.35183	326.703	7.68522	7.67032	7.57654	7.61482	7.63672	199.014	7.89586	7.68243	7.61931	7.30614	7.62594	197.531	1.78287	1.08605	1.07796	1.64161	1.65393	1.0075	8.24992	1	1e-08	8.61e-07
Dlat	7.79234	7.54911	6.80284	8.01277	7.53927	186.014	7.85421	7.70214	8.12784	7.99917	7.92084	242.332	8.53611	8.47173	8.24398	8.37737	8.4073	339.507	7.94542	8.05017	8.0859	7.52369	7.9013	239.071	1.30276	1.82517	1.28523	1.401	1.01364	1.42011	8.24792	1	4.29e-06	0.000163037
Nfkbib	7.47813	7.34855	7.07527	7.28096	7.29573	157.12	7.17623	6.98573	7.43864	7.19749	7.19952	146.984	7.73151	7.69022	7.88215	7.98209	7.82149	226.206	6.95347	6.91688	7.12594	6.92629	6.98064	126.294	1.06896	1.4397	1.24408	1.53898	1.16383	1.7911	8.24665	1	9.1e-07	4.58e-05
Hemgn	10.2525	10.0386	10.2422	10.3651	10.2246	1196.48	9.93322	9.72367	9.43495	9.56508	9.66423	811.377	9.82593	10.0207	9.93266	9.99909	9.94459	985.415	9.45774	9.17029	9.70784	9.38015	9.42901	689.308	1.47463	1.21419	1.73577	1.2145	1.17709	1.42957	8.24576	1	1.47e-07	1.63e-05
Dera	8.20545	8.48545	8.36221	7.91531	8.24211	302.776	8.49776	8.27174	8.1379	7.93142	8.20971	296.052	8.57953	8.94636	8.90266	9.09448	8.88076	471.383	9.09743	8.57746	8.67057	8.93855	8.821	452.258	1.02271	1.55687	1.4937	1.59223	1.52763	1.04229	8.23544	1	3.6e-05	0.00109998
Hist1h2ag	11.2777	11.3561	11.3162	11.3226	11.3182	2553.32	11.2656	10.9627	11.1763	11.0371	11.1104	2210.9	10.5199	10.7318	10.4617	10.6484	10.5905	1541.86	10.4106	10.5918	10.862	10.7862	10.6627	1620.99	1.15488	1.65599	1.57516	1.43391	1.36392	1.05132	8.23518	1	7.94e-06	0.000354366
Bcas1	8.95244	8.90079	8.82351	8.9393	8.90401	479.043	8.59416	8.80643	8.82132	8.76424	8.74654	429.507	9.436	9.45536	9.4384	9.47012	9.44997	699.399	8.60085	8.76634	8.87046	8.32522	8.64072	399.13	1.11533	1.45999	1.20022	1.62838	1.07611	1.75231	8.23233	1	1.68e-08	1.79e-06
2310010B21Rik	7.83366	7.85591	8.12594	7.52942	7.83623	228.529	8.73625	8.51653	8.52956	8.71883	8.62529	394.886	7.53784	7.79415	7.95406	7.99752	7.82089	226.112	8.02344	7.62652	7.65213	8.15849	7.86514	233.155	1.72795	1.01069	1.02024	1.74642	1.69367	1.03115	8.23011	1	1.97e-06	6.48e-05
LOC100039227	6.42402	6.69798	6.00064	6.93152	6.51354	91.3629	7.03759	6.84325	7.18441	7.18221	7.06187	133.608	6.9011	6.5889	4.93557	6.51042	6.234	75.2698	6.8156	6.90995	6.86728	6.07877	6.6679	101.681	1.46239	1.21381	1.11293	1.77506	1.314	1.35088	8.22907	1	0.00029864	0.0040824
EG215208	6.32162	6.593	5.63023	6.82406	6.34223	81.1336	7.08704	6.4575	7.07236	6.96126	6.89454	118.977	6.77765	6.50181	6.14837	5.9427	6.34263	81.1564	7.14006	6.96821	7.00769	6.97128	7.02181	129.95	1.46643	1.00028	1.60168	1.46602	1.09222	1.60123	8.22786	1	0.000652886	0.00897109
Cyp2d22	8.99405	8.84815	9.16123	8.86963	8.96826	500.86	8.35725	8.50885	8.2437	8.23758	8.33684	323.326	8.09706	8.18759	8.33189	8.21569	8.20806	295.714	8.6686	8.67222	8.70773	8.72949	8.69451	414.294	1.54909	1.69373	1.20895	1.09337	1.28135	1.401	8.22749	1	4.64e-07	2.69e-05
2900073G15Rik	8.92288	9.09652	8.98763	9.04145	9.01212	516.319	8.53438	8.50463	8.82482	8.65812	8.63049	396.311	8.50488	8.35318	8.15734	8.5121	8.38188	333.577	9.05798	9.118	9.12008	9.23242	9.13212	561.103	1.30281	1.54783	1.08674	1.18807	1.41581	1.68208	8.22334	1	1.07e-06	5.28e-05
C2	8.91471	8.53465	8.78895	8.94492	8.79581	444.429	8.24915	7.74702	8.05564	7.79994	7.96294	249.508	8.34713	8.52722	8.21758	8.33033	8.35556	327.549	8.57934	8.45073	8.67477	8.23075	8.4839	358.02	1.78122	1.35683	1.24135	1.31278	1.43491	1.09303	8.22012	1	5.9e-05	0.00111074
Ear2	9.26273	9.0033	9.02134	9.22887	9.12906	559.913	8.99673	9.05362	9.00164	9.19813	9.06253	534.68	8.98682	9.18527	8.91734	9.12828	9.05443	531.685	8.46191	8.16865	8.325	8.30563	8.3153	318.533	1.04719	1.05309	1.75779	1.00563	1.67857	1.66917	8.21144	1	1.58e-06	5.43e-05
D930049F02Rik	6.81084	6.88503	6.38516	6.68231	6.69083	103.31	7.50686	7.45708	7.37912	7.38797	7.43276	172.776	6.77086	6.723	7.1462	7.1678	6.95196	123.808	6.5657	6.67779	6.73244	6.68272	6.66466	101.453	1.67241	1.19842	1.01831	1.39551	1.70302	1.22036	8.20803	1	2.75e-07	1.32e-05
Zfp202	8.35791	8.35762	7.95937	8.33059	8.25137	304.727	8.10679	8.08063	8.37279	8.25182	8.20301	294.681	8.34697	8.10495	7.97392	7.91993	8.08644	271.808	8.89756	9.00199	8.9289	8.79642	8.90622	479.776	1.03409	1.12111	1.57445	1.08415	1.62812	1.76513	8.20705	1	3.46e-07	1.61e-05
Lypd1	7.4265	7.42566	6.70704	7.52341	7.27065	154.413	7.59018	7.33672	7.785	7.64343	7.58883	192.516	8.37873	8.21094	8.02785	7.88063	8.12454	279.08	7.61454	7.80781	7.74305	7.16235	7.58194	191.598	1.24676	1.80736	1.24081	1.44965	1.00479	1.45659	8.20597	1	1.58e-05	0.000483441
Myo1f	7.00315	6.87093	6.39497	7.33379	6.90071	119.487	7.70292	7.67765	7.74621	7.77267	7.72486	211.551	7.54951	7.54663	7.66727	7.57814	7.58539	192.057	7.59559	7.67906	7.66084	7.22578	7.54032	186.149	1.77049	1.60734	1.5579	1.1015	1.13646	1.03173	8.20543	1	0.000165682	0.00341134
2610042L04Rik	7.0662	7.23107	7.06953	7.22062	7.14685	141.716	7.05104	7.09573	7.1821	7.14547	7.11859	138.966	7.78683	7.91533	7.86125	7.9986	7.8905	237.289	7.46454	7.5071	7.38396	7.17454	7.38254	166.865	1.01979	1.67441	1.17746	1.70754	1.20076	1.42204	8.202	1	2.23e-06	9.71e-05
Bat5	10.3406	10.1351	9.57304	9.84963	9.97459	1006.12	10.9074	10.8716	10.6349	10.6731	10.7717	1748.31	10.4201	10.7859	10.7324	10.8016	10.685	1646.25	10.7887	10.8005	10.5825	10.7901	10.7404	1710.78	1.73767	1.63623	1.70037	1.062	1.02194	1.0392	8.19741	1	2.01e-06	0.00012518
LOC100048384	8.80303	8.88159	8.5973	8.75288	8.7587	433.143	8.78072	8.70773	9.08739	8.8174	8.84831	460.899	8.84589	8.84037	8.52203	8.61197	8.70506	417.336	8.23694	8.15335	8.11557	7.6458	8.03791	262.817	1.06408	1.03788	1.64808	1.10439	1.75369	1.58793	8.19605	1	4.39e-06	0.0001256
LOC384382	7.87947	7.9034	8.2118	8.37797	8.09316	273.076	7.62698	7.60011	7.87271	8.05453	7.78858	221.104	8.41785	8.46298	8.58941	8.75755	8.55695	376.616	8.49095	8.42214	8.27186	8.4036	8.39714	337.124	1.23506	1.37916	1.23454	1.70334	1.52473	1.11714	8.19398	1	0.000831523	0.00922475
Tmem14c	11.3271	10.8776	11.3192	11.8764	11.3501	2610.44	12.1681	12.1398	11.965	11.989	12.0655	4286.25	11.9984	12.2332	12.1267	12.2733	12.1579	4569.78	12.0355	11.8631	12.0459	12.0329	11.9943	4079.95	1.64197	1.75058	1.56294	1.06615	1.05057	1.12006	8.19225	1	7.79e-07	6.37e-05
2700024H10Rik	8.73896	8.73889	8.64656	8.78916	8.7284	424.14	9.11253	9.21557	9.35213	9.49011	9.29258	627.114	9.17099	9.19258	9.27607	9.36075	9.2501	608.916	8.45344	8.70666	8.63043	8.65275	8.61082	390.944	1.47855	1.43565	1.08491	1.02988	1.6041	1.55755	8.19065	1	2.26e-07	1.12e-05
Mospd3	7.76181	7.80302	6.60318	7.68452	7.46313	176.452	7.16988	6.75423	7.30515	7.06935	7.07465	134.798	7.68534	7.25117	6.45584	7.06298	7.11383	138.509	7.05602	7.05711	7.1626	5.19969	6.61886	98.282	1.30901	1.27394	1.79536	1.02753	1.37154	1.4093	8.18668	1	0.000114011	0.00260676
AI449175	8.22211	8.24133	8.07949	8.33863	8.22039	298.252	7.81474	7.69855	8.03732	8.08603	7.90916	240.378	8.62063	8.484	8.63888	8.48965	8.55829	376.966	8.65042	8.67671	8.70333	8.6036	8.65852	404.086	1.24076	1.26392	1.35485	1.56822	1.68104	1.07194	8.18074	1	3.08e-09	3.37e-07
E130114F22Rik	6.61862	6.5792	5.48449	6.98327	6.4164	85.4137	7.01372	6.7704	7.26906	7.2274	7.07014	134.377	6.71316	6.32752	5.03816	7.0216	6.27511	77.4454	6.69231	6.85564	6.82203	5.98892	6.58972	96.3174	1.57325	1.10289	1.12766	1.73512	1.39515	1.24368	8.17775	1	5.07e-05	0.000987425
B830007D08Rik	9.34849	9.28639	9.32009	9.24611	9.30027	630.463	9.05171	8.76361	8.79892	9.05023	8.91612	483.08	8.83181	8.94041	8.68561	8.8324	8.82256	452.746	9.50369	9.57438	9.41306	9.72947	9.55515	752.293	1.30509	1.39253	1.19324	1.067	1.55728	1.66162	8.17676	1	4.47e-07	2.65e-05
Mboat2	7.97793	8.09637	8.2979	7.93905	8.07781	270.187	8.77013	8.81669	8.70501	8.85958	8.78785	441.985	7.92778	7.98582	8.05474	7.97145	7.98495	253.343	8.21757	8.15733	8.03914	8.11406	8.13203	280.533	1.63585	1.06649	1.03829	1.74461	1.57552	1.10732	8.16808	1	4.61e-08	2.94e-06
6430402L23Rik	10.7838	11.0113	11.0397	10.8059	10.9102	1924.38	11.2384	11.1767	10.7682	10.7818	10.9913	2035.64	9.82597	10.3723	10.4397	10.5622	10.3	1260.74	11.2213	10.966	10.9662	11.2568	11.1026	2198.94	1.05781	1.5264	1.14267	1.61464	1.08022	1.74417	8.16591	1	3.63e-09	4.88e-07
Gadd45gip1	7.24847	7.43745	7.63899	7.12789	7.3632	164.643	6.92391	6.99008	7.13539	7.0557	7.02627	130.352	7.1517	7.34804	7.36279	7.25324	7.27894	155.303	7.75533	7.71228	7.85053	8.07016	7.84707	230.253	1.26306	1.06014	1.39849	1.19141	1.76639	1.4826	8.1621	1	1.58e-08	1.25e-06
Ttc17	7.86475	8.1059	7.93088	8.28718	8.04718	264.51	8.34818	8.47148	8.73568	8.5061	8.51536	365.915	8.05957	7.89534	7.80002	7.70217	7.86427	233.014	8.53561	8.5553	8.65866	8.48072	8.55757	376.778	1.38337	1.13517	1.42444	1.57036	1.02969	1.61698	8.16	1	6.04e-06	0.000217452
Lor	8.55562	8.59379	8.25778	8.75084	8.53951	372.089	9.12383	9.17429	9.20479	8.97847	9.12035	556.541	8.92146	8.88757	8.63383	8.67837	8.7803	439.678	8.50768	8.43182	8.51579	7.91482	8.34253	324.602	1.49572	1.18165	1.14629	1.26579	1.71453	1.35451	8.1585	1	6.08e-07	2.55e-05
Pcdhb6	6.86852	6.93399	6.03102	7.06443	6.72449	105.748	7.1915	6.68682	7.22706	7.117	7.0556	133.029	7.56667	7.49513	7.41147	7.33531	7.45215	175.114	7.62254	7.54042	7.40768	7.10411	7.41869	171.099	1.25798	1.65595	1.61798	1.31636	1.28618	1.02346	8.15791	1	0.000661527	0.00772261
4732460K03Rik	9.34167	9.31035	9.50602	9.3274	9.37136	662.308	8.62771	9.08563	8.85127	8.78676	8.83784	457.568	8.76	8.66247	9.15352	8.80242	8.8446	459.717	9.32404	9.49781	9.5026	9.69472	9.50479	726.487	1.44745	1.44069	1.0969	1.0047	1.58771	1.58029	8.15774	1	7.96e-07	4.04e-05
Snhg11	9.81252	9.54696	9.82725	9.40206	9.6472	801.854	10.3356	10.3384	9.87001	10.213	10.1893	1167.55	10.1656	10.1164	10.1819	10.2311	10.1737	1155.05	9.55533	9.41713	9.61003	9.50504	9.52188	735.143	1.45606	1.44047	1.09075	1.01083	1.58819	1.57118	8.15748	1	4.77e-06	0.000135229
B230369L08Rik	8.88545	8.85088	8.88747	9.01769	8.91037	481.16	9.15669	9.23301	9.0979	9.13359	9.1553	570.19	8.42158	8.2828	8.35189	8.47121	8.38187	333.575	9.11044	9.1406	9.16895	8.94916	9.09229	545.822	1.18503	1.44243	1.13439	1.70933	1.04464	1.63628	8.1521	1	8.51e-11	2.25e-08
2700081O15Rik	9.62061	9.992	9.74881	9.26769	9.65728	807.477	10.4506	10.4563	9.58564	9.52071	10.0033	1026.35	9.57566	10.1147	10.1513	10.1075	9.9873	1015.03	9.73469	8.92123	8.87509	9.56133	9.27308	618.695	1.27105	1.25704	1.30513	1.01115	1.65889	1.64059	8.14385	1	9.41e-07	3.61e-05
2610019P18Rik	7.91824	8.25889	8.01489	8.00624	8.04956	264.948	7.41238	7.08472	7.46667	7.45814	7.35548	163.764	8.07293	7.84076	8.1209	8.24169	8.06907	268.555	8.08692	8.12298	7.98476	8.41687	8.15288	284.618	1.61786	1.01361	1.07424	1.63989	1.73798	1.05982	8.14339	1	1.77e-08	1.37e-06
Olfml3	9.88164	9.86028	9.88971	10.2562	9.97197	1004.29	10.3253	10.3392	10.3376	10.4109	10.3532	1308.09	9.6319	9.70658	9.47214	9.63984	9.61262	782.863	9.59045	9.76415	9.71162	9.58852	9.66368	811.071	1.3025	1.28285	1.23823	1.67091	1.6128	1.03603	8.14332	1	5.47e-09	5.46e-07
KIF23	10.8195	10.8988	10.7548	10.693	10.7915	1772.47	11.1965	11.1779	11.2096	11.0618	11.1615	2290.54	10.3169	10.6344	10.589	10.6737	10.5535	1502.86	10.5386	10.2346	10.198	10.5939	10.3913	1343.02	1.29228	1.1794	1.31976	1.52411	1.70551	1.11902	8.14008	1	1.3e-07	7.1e-06
Tnfrsf14	7.28277	6.86003	6.05258	7.20106	6.84911	115.289	6.68643	5.81795	6.84142	6.61282	6.48966	89.8631	7.51834	7.51066	6.71596	7.22327	7.24206	151.383	7.27452	7.16882	7.36333	6.72995	7.13415	140.474	1.28294	1.31307	1.21845	1.6846	1.56319	1.07766	8.13992	1	5.45e-05	0.00104496
Peg3	10.9712	10.854	11.045	11.0005	10.9677	2002.6	10.4812	10.3011	10.4305	10.4083	10.4053	1356.14	10.267	10.2403	10.3717	10.4421	10.3303	1287.43	11.0534	11.051	10.7991	10.9961	10.9749	2012.69	1.4767	1.55551	1.00504	1.05337	1.48414	1.56334	8.13809	1	2.35e-07	1.59e-05
Hist2h2be	9.57528	9.54696	9.46653	9.51349	9.52557	737.023	9.43967	9.50104	9.4254	9.31845	9.42114	685.56	8.90106	9.00516	8.92437	8.85285	8.92086	484.671	8.87355	8.80591	8.81159	8.91679	8.85196	462.068	1.07507	1.52067	1.59505	1.41449	1.48368	1.04892	8.13787	1	2.63e-10	4.28e-08
Rccd1	8.90723	8.79259	8.78257	8.83716	8.82989	455.051	8.7892	8.63329	8.55137	8.87035	8.71105	419.072	8.24772	8.39051	8.14503	7.99193	8.1938	292.805	9.04701	8.97762	9.09535	8.83504	8.98876	508.026	1.08585	1.55411	1.11641	1.43123	1.21226	1.73503	8.1349	1	1.2e-08	1.34e-06
Rab32	10.1312	10.1212	9.99055	10.1343	10.0943	1093.17	10.2246	9.97596	10.2523	10.1024	10.1388	1127.43	9.88468	10.0258	9.75578	9.83682	9.87578	939.52	9.40538	9.41166	9.52106	9.18653	9.38116	666.823	1.03134	1.16354	1.63937	1.20001	1.69075	1.40895	8.13397	1	3.97e-08	2.56e-06
Fzd2	10.9798	10.7189	10.7223	10.8403	10.8153	1801.91	10.4228	10.239	10.4406	10.7562	10.4646	1413.08	11.0775	11.0727	11.0596	11.0658	11.0689	2148.16	10.3066	10.4432	10.3842	10.2156	10.3374	1293.8	1.27517	1.19215	1.39273	1.52019	1.0922	1.66035	8.1328	1	8.22e-12	2.97e-09
Mtif2	7.92276	8.25118	7.42426	7.93262	7.8827	236.01	8.71211	8.56862	8.58083	8.74597	8.65188	402.231	8.66667	8.69953	8.58038	8.69057	8.65929	404.302	8.60287	8.6793	8.66654	8.64973	8.64961	401.599	1.7043	1.71307	1.70162	1.00515	1.00157	1.00673	8.13244	1	2.65e-08	3.95e-06
Gcnt1	8.30416	8.05114	8.20726	8.26444	8.20675	295.446	8.90918	8.63563	8.731	8.75366	8.75737	432.744	7.96106	7.94184	7.7719	8.09562	7.94261	246.015	8.22164	8.08568	8.21384	8.13298	8.16354	286.727	1.46471	1.20092	1.03041	1.75901	1.50925	1.16548	8.12979	1	1.19e-09	1.5e-07
OTTMUSG00000010173	7.56901	7.50573	7.6467	7.26231	7.49594	180.51	7.29592	6.96643	6.95498	6.81104	7.0071	128.631	7.27077	7.85544	8.0063	7.86206	7.74864	215.067	7.44433	7.06562	6.94647	7.26952	7.18149	145.159	1.40332	1.19144	1.24354	1.67197	1.12849	1.4816	8.12035	1	2.3e-05	0.000645145
AW011738	6.14372	6.90091	6.5164	6.88885	6.61247	97.8479	7.31034	7.31133	7.5045	7.43806	7.39106	167.853	6.77041	6.86257	6.48868	6.76808	6.72243	105.598	6.725	6.73696	6.77639	6.42151	6.66497	101.474	1.71545	1.0792	1.03706	1.58956	1.65415	1.04064	8.11606	1	8.6e-07	3.36e-05
Gfer	11.3612	11.313	11.3621	11.2965	11.3332	2580.1	10.4803	10.4686	10.7652	10.541	10.5638	1513.62	11.3022	11.3108	11.3821	11.2975	11.3231	2562.15	11.2505	11.328	11.4441	11.3073	11.3325	2578.76	1.70458	1.007	1.00052	1.69273	1.7037	1.00648	8.11501	1	2.17e-11	6.08e-09
Spp2	9.50801	9.19964	9.46	9.39655	9.39105	671.41	8.98929	8.54023	8.54947	8.41405	8.62326	394.33	8.95186	9.33938	8.97346	9.0893	9.0885	544.391	8.85805	8.76906	9.13193	8.67566	8.85867	464.223	1.70266	1.23332	1.44631	1.38055	1.17724	1.17269	8.11278	1	0.000268336	0.00493664
H2-Q6	7.44843	7.38106	7.51945	7.44968	7.44966	174.812	6.78964	6.74905	6.9176	6.76324	6.80488	111.808	7.00073	6.83967	7.09185	7.0995	7.00794	128.706	6.73564	6.76544	6.83513	6.41047	6.68667	103.012	1.5635	1.35822	1.697	1.15114	1.08539	1.24943	8.10467	1	1.21e-07	1.36e-05
Psmb1	8.24184	8.50553	8.43139	8.45838	8.40928	339.974	9.02498	8.98415	8.90326	8.88023	8.94815	493.927	8.91063	8.93283	9.05125	9.06976	8.99112	508.858	9.32437	9.30599	8.96253	9.26536	9.21456	594.1	1.45283	1.49675	1.74748	1.03023	1.20281	1.16752	8.09763	1	8.37e-09	1.51e-06
Pcdhb16	7.96239	8.05831	8.40795	7.93299	8.09041	272.557	7.50447	7.17199	7.27717	7.32433	7.31949	159.73	7.42835	7.41719	7.3669	7.45882	7.41782	170.996	7.74224	7.73107	7.44494	7.29551	7.55344	187.85	1.70636	1.59394	1.45092	1.07053	1.17605	1.09857	8.09638	1	1.41e-05	0.00053974
LOC384348	8.77605	8.58691	8.73963	8.48553	8.64703	400.881	8.2346	8.01903	7.87847	8.00493	8.03426	262.151	8.56881	8.73445	8.87806	8.7384	8.72993	424.591	8.91195	8.74311	8.53811	9.04156	8.80868	448.412	1.5292	1.05914	1.11857	1.61964	1.71051	1.0561	8.09317	1	5.35e-08	3.33e-06
Hist1h4j	8.49623	8.68991	8.63014	8.74427	8.64014	398.97	8.88548	8.8931	8.91586	8.94835	8.9107	481.269	8.44577	8.45051	8.02223	8.21843	8.28424	311.748	8.1993	8.40238	8.36443	7.82113	8.19681	293.417	1.20628	1.27978	1.35974	1.54378	1.64022	1.06247	8.09226	1	1.31e-06	4.75e-05
Hist1h4f	7.89366	7.71452	7.83717	7.66969	7.77876	219.604	7.84716	7.88983	7.54809	7.58159	7.71666	210.352	7.14365	7.26444	7.06864	7.11496	7.14792	141.821	7.17829	7.13989	7.13413	7.18889	7.1603	143.042	1.04398	1.54846	1.53524	1.48323	1.47056	1.00861	8.09008	1	8.63e-06	0.000224253
Cep63	8.35535	8.23862	8.23853	8.4045	8.30925	317.2	8.83302	8.753	8.9282	8.98373	8.87449	469.339	8.98778	8.91749	8.96323	8.93328	8.95045	494.713	8.35668	8.41154	8.39732	8.20591	8.34286	324.677	1.47963	1.55962	1.02357	1.05406	1.44556	1.52371	8.08615	1	6.87e-10	1.23e-07
Higd1a	8.32804	8.55134	8.11364	8.04858	8.2604	306.639	8.9247	8.41233	8.24379	8.14107	8.43047	345.004	8.17886	8.41067	8.05196	8.28531	8.2317	300.6	9.41665	8.73204	8.57058	9.20056	8.97996	504.936	1.12511	1.02009	1.64668	1.14772	1.46356	1.67976	8.08293	1	6.14e-05	0.00141578
Itih4	8.18424	7.90792	7.86035	8.25884	8.05284	265.55	7.69771	7.65413	7.32648	7.27931	7.48941	179.695	7.82805	8.11683	7.62048	7.93231	7.87442	234.658	7.48608	7.39102	7.59701	6.93478	7.35222	163.395	1.47778	1.13165	1.6252	1.30587	1.09976	1.43614	8.07639	1	0.000639657	0.00924989
Gin1	7.16824	7.22403	7.1181	7.40692	7.22932	150.053	7.45731	7.637	7.58749	7.60665	7.57211	190.297	7.044	6.8798	6.54739	7.22245	6.92341	121.382	7.55662	7.68557	7.69108	7.59811	7.63285	198.48	1.2682	1.2362	1.32273	1.56776	1.043	1.63517	8.07306	1	1.36e-09	2.2e-07
Me2	9.0301	8.2447	8.70359	8.8531	8.70787	418.149	8.03451	7.86324	8.16203	8.15928	8.05477	265.905	8.17518	7.97973	7.59784	7.93053	7.92082	242.328	8.16074	8.16651	8.17081	7.71917	8.0543	265.82	1.57255	1.72555	1.57306	1.09729	1.00032	1.09694	8.0657	1	2.4e-08	3.64e-06
Ror2	8.37835	8.60139	8.25757	8.62497	8.46557	353.501	9.14341	9.12631	9.41878	9.37451	9.26575	615.559	9.04678	8.92938	9.0671	9.01567	9.01473	517.256	9.09131	9.10171	9.17901	8.73703	9.02727	521.769	1.74132	1.46324	1.47601	1.19005	1.17975	1.00872	8.0591	1	3.72e-05	0.00112152
LOC386405	7.7772	7.96312	7.67081	7.8124	7.80588	223.772	7.73875	7.45036	7.69949	7.89887	7.69687	207.485	7.46667	7.17613	6.84385	6.71195	7.04965	132.482	7.57829	7.53	7.62752	7.43637	7.54305	186.502	1.07849	1.68908	1.19984	1.56614	1.11251	1.40775	8.05381	1	0.000516207	0.00788356
F11r	7.57107	7.77895	6.96605	7.72388	7.50999	182.277	8.35514	8.00724	8.17197	8.29877	8.20828	295.76	7.74778	7.43506	7.35533	7.25733	7.44888	174.717	7.78293	7.5933	7.61705	7.35778	7.58777	192.373	1.62259	1.04327	1.05539	1.69279	1.53743	1.10106	8.05252	1	5.62e-07	2.41e-05
Jarid1b	8.7549	8.90795	8.70365	8.74612	8.77815	439.023	9.45627	9.49519	9.56254	9.50029	9.50357	725.872	8.67661	8.60291	8.90301	8.80069	8.74581	429.29	8.78541	8.68836	8.6408	8.96523	8.76995	436.534	1.65338	1.02267	1.0057	1.69087	1.66281	1.01688	8.05231	1	7.1e-08	4.24e-06
Khsrp	7.31106	7.47181	7.61678	7.77198	7.54291	186.484	7.75787	7.87689	7.98881	7.73076	7.83858	228.901	7.1929	7.03334	7.34689	7.31618	7.22233	149.327	6.9447	7.00522	7.16515	7.39286	7.12698	139.777	1.22746	1.24883	1.33416	1.53289	1.63762	1.06832	8.04928	1	3.11e-06	9.44e-05
Ccl25	7.77268	7.67575	7.64605	7.97737	7.76796	217.966	7.97946	7.97125	8.05361	8.08544	8.02244	260.013	7.38106	7.26013	6.9214	7.37763	7.23505	150.65	7.82238	7.95436	7.89567	7.59035	7.81569	225.298	1.1929	1.44684	1.03364	1.72594	1.15409	1.49551	8.04892	1	1.29e-05	0.000403385
Hist1h2ak	10.3687	10.5094	10.5735	10.6532	10.5262	1474.69	10.9454	10.8713	11.0549	10.7255	10.8993	1909.87	11.0139	11.1186	11.0396	11.2307	11.1007	2196.07	10.2817	10.5583	10.2952	10.4896	10.4062	1357.01	1.2951	1.48917	1.08672	1.14985	1.40741	1.61831	8.04656	1	9.76e-06	0.000321468
Fbln2	9.98639	10.0441	9.75747	10.071	9.96475	999.285	9.56781	9.61001	9.45642	9.50585	9.53502	741.87	10.1255	10.0808	10.3675	10.2628	10.2091	1183.73	9.64234	9.58854	9.49576	9.48499	9.55291	751.125	1.34698	1.18457	1.33038	1.5956	1.01248	1.57594	8.04594	1	1.01e-06	5.03e-05
Dusp23	7.72773	7.70933	7.42679	7.8769	7.68519	205.812	8.42224	8.38049	8.48164	8.33199	8.40409	338.753	7.94685	7.75362	7.63935	7.68125	7.75527	216.057	8.07019	8.04281	8.13372	7.90278	8.03737	262.718	1.64593	1.04977	1.27649	1.56789	1.28941	1.21597	8.04547	1	1.92e-06	6.34e-05
Pgpep1	9.27251	9.16885	9.11376	9.1894	9.18613	582.507	9.56699	9.60282	9.79322	9.62369	9.64668	801.567	9.14093	9.16143	8.97577	8.96108	9.05981	533.67	8.80418	8.94525	8.89415	8.86907	8.87816	470.536	1.37606	1.09151	1.23796	1.50199	1.70352	1.13417	8.04522	1	8.31e-09	7.47e-07
Mscp	13.2957	13.2768	13.2951	13.1535	13.2553	9777.72	12.9416	12.7615	12.4787	12.451	12.6582	6463.96	12.2475	12.645	12.4483	12.6347	12.4939	5768.08	12.7843	12.2574	12.7387	12.5317	12.578	6114.59	1.51265	1.69514	1.59908	1.12064	1.05714	1.06007	8.04473	1	0.000295022	0.00529043
Rbbp9	10.0261	10.191	10.0378	9.80501	10.015	1034.69	10.7229	10.7387	10.7762	10.7152	10.7383	1708.2	9.97352	10.0856	10.1601	10.0728	10.073	1077.14	9.99687	9.91292	9.84845	10.1881	9.98658	1014.52	1.65093	1.04103	1.01988	1.58586	1.68375	1.06172	8.04318	1	5.67e-10	7.72e-08
6430598J10Rik	6.23528	5.94006	6.70093	6.71785	6.39853	84.3626	7.15284	6.80087	7.09488	7.17627	7.05621	133.086	6.63963	6.52243	6.20328	5.90457	6.31748	79.7536	6.48706	6.58548	6.63919	6.6803	6.59801	96.872	1.57755	1.05779	1.14828	1.66871	1.37383	1.21464	8.0408	1	1.46e-06	5.13e-05
D330046C14Rik	7.8721	7.83676	7.47297	8.03272	7.80364	223.423	8.19989	7.66725	8.02102	8.19891	8.02177	259.892	8.08366	7.93012	7.3316	7.79398	7.78484	220.532	7.46957	7.21427	7.19702	7.04229	7.23079	150.205	1.16322	1.01311	1.48746	1.17848	1.73025	1.46821	8.04072	1	1.37e-06	4.92e-05
AW125296	9.06115	8.93532	8.88385	9.05823	8.98464	506.578	8.85022	8.6715	8.7553	8.71914	8.74904	430.253	9.43386	9.48264	9.50167	9.32752	9.43642	692.861	9.33195	9.32536	9.39284	9.40808	9.36456	659.192	1.17739	1.36773	1.30127	1.61036	1.5321	1.05108	8.03993	1	1.94e-08	1.48e-06
Art4	9.59448	9.39734	9.44312	9.58524	9.50505	726.614	9.31846	9.15989	9.28425	9.07865	9.21031	592.353	8.79905	9.01468	8.37536	8.77562	8.74118	427.914	9.12672	9.01909	9.29206	8.76405	9.05048	530.232	1.22666	1.69804	1.37037	1.38428	1.11716	1.23911	8.03561	1	2.68e-06	0.000152771
Prodh2	8.32292	8.25754	8.22825	8.37599	8.29617	314.338	7.76284	7.50415	7.62727	7.46442	7.58967	192.627	8.24395	8.3731	8.00114	8.21178	8.20749	295.598	7.97166	7.89154	8.06105	7.62501	7.88731	236.765	1.63185	1.0634	1.32764	1.53456	1.22914	1.24848	8.03506	1	1.11e-05	0.000448964
H2afj	8.13637	8.02668	7.97123	8.08967	8.05599	266.13	8.63829	8.65989	8.76184	8.64159	8.6754	408.842	8.08585	8.02058	7.77745	7.82402	7.92698	243.365	8.034	7.98064	8.06797	7.80572	7.97208	251.093	1.53625	1.09354	1.05988	1.67996	1.62825	1.03176	8.02964	1	5.76e-08	3.55e-06
LOC100046744	9.37113	9.18067	9.29223	9.1537	9.24943	608.634	8.63434	8.73339	7.92786	8.82645	8.53051	369.777	9.00476	8.82786	9.09871	9.02158	8.98823	507.839	9.40734	9.25521	9.18987	9.03611	9.22213	597.225	1.64595	1.19848	1.0191	1.37337	1.6151	1.17601	8.02801	1	4.39e-05	0.000878029
Apoe	10.18	10.0143	10.1618	10.0165	10.0932	1092.31	9.8396	9.87997	9.20881	9.53514	9.61588	784.636	9.24092	9.40186	9.42963	9.4276	9.375	663.983	9.90289	9.81639	9.90624	9.99186	9.90435	958.308	1.39212	1.64508	1.13983	1.18171	1.22134	1.44327	8.02336	1	1.52e-08	1.64e-06
LOC100043821	9.61496	9.49342	9.48756	9.64106	9.55925	754.434	10.1874	9.98524	10.2483	10.3709	10.1979	1174.58	9.50949	9.56748	9.57463	9.65734	9.57724	763.897	9.25454	9.46092	9.51152	9.4776	9.42614	687.941	1.5569	1.01254	1.09665	1.53762	1.70739	1.11041	8.02151	1	1.64e-08	1.29e-06
Cdkal1	8.14622	8.39605	8.10919	8.22993	8.22035	298.243	8.31783	8.20312	8.33295	8.14652	8.25011	304.46	8.83105	9.04164	8.93604	8.88643	8.92379	485.655	8.23104	8.25926	8.06156	8.13372	8.1714	288.294	1.02084	1.62839	1.03451	1.59514	1.05607	1.68458	8.01953	1	2.54e-07	1.68e-05
Polh	8.48022	8.07941	7.3366	7.96335	7.96489	249.846	8.99947	8.6142	8.48072	8.73472	8.70728	417.976	8.75761	8.34686	8.51835	8.49818	8.53025	369.71	8.64629	8.64834	8.74441	8.55375	8.6482	401.206	1.67294	1.47975	1.60581	1.13055	1.0418	1.08519	8.01604	1	7.28e-05	0.00186675
Hn1l	9.40214	9.54046	9.33813	9.29965	9.3951	673.295	9.90377	10.0052	9.98156	10.0118	9.97559	1006.82	9.435	9.46801	9.59721	9.4976	9.49946	723.804	9.15891	9.28991	9.18674	9.21175	9.21183	592.974	1.49536	1.07502	1.13545	1.39101	1.69791	1.22063	8.01539	1	2.59e-11	6.92e-09
Slc6a17	7.90838	7.99674	7.72288	8.01605	7.91101	240.686	8.22256	8.19142	8.1822	7.96988	8.14152	282.385	7.53931	7.46631	7.22085	7.35391	7.3951	168.324	8.19764	8.02922	8.19929	7.74348	8.04241	263.637	1.17325	1.4299	1.09535	1.67762	1.07111	1.56624	8.01348	1	0.000320623	0.00528669
Tagap1	8.99204	8.91181	8.88761	8.99395	8.94635	493.311	8.91676	8.91902	8.92169	9.02316	8.94516	492.902	8.31031	8.35363	8.14386	8.17647	8.24607	303.608	9.00639	9.14907	8.9381	8.9024	8.99899	511.642	1.00083	1.62483	1.03716	1.62348	1.03802	1.6852	8.00952	1	2.17e-09	3.2e-07
3110079O15Rik	7.55192	7.47939	7.07064	7.861	7.49074	179.861	7.62923	7.39751	7.52575	7.57538	7.53197	185.075	8.00983	8.11732	7.61463	7.80608	7.88697	236.708	8.11809	8.36854	7.85892	8.34135	8.17173	288.36	1.02899	1.31606	1.60324	1.27899	1.55807	1.21821	8.00356	1	5.81e-06	0.000160464
C030014I23Rik	7.72796	7.76535	7.77629	7.84462	7.77855	219.573	7.86905	7.98376	7.97236	7.89568	7.93021	243.911	7.33685	7.17766	7.20853	6.95534	7.1696	143.967	7.81085	7.81829	7.91619	7.71606	7.81535	225.244	1.11085	1.52516	1.02583	1.69422	1.08288	1.56455	8.00348	1	2.19e-09	3.2e-07
1500015A07Rik	7.38756	7.16897	7.70289	7.35661	7.40401	169.367	7.96438	8.03256	7.61937	7.73043	7.83668	228.6	7.16382	7.29918	7.59469	7.03787	7.27389	154.76	8.04234	7.85943	7.53175	8.28142	7.92874	243.662	1.34973	1.09438	1.43866	1.47713	1.06589	1.57445	8.00024	1	0.000437056	0.00671606
Rpl29	11.8129	12.0198	12.0652	11.6321	11.8825	3775.63	12.4581	12.5454	12.7305	12.5407	12.5687	6075.01	11.6451	12.0073	11.8596	11.9615	11.8684	3738.83	11.8985	11.6362	11.7696	11.9804	11.8212	3618.52	1.60901	1.00984	1.04342	1.62484	1.67886	1.03325	7.99922	1	8.1e-07	3.21e-05
LOC100047651	12.3615	12.0678	12.0627	12.3521	12.211	4741.16	11.8964	11.7907	11.7153	11.6026	11.7512	3447.29	11.8104	11.7027	11.784	11.5239	11.7053	3339.18	11.5743	11.1631	11.9274	11.0671	11.433	2764.84	1.37533	1.41986	1.71481	1.03238	1.24683	1.20773	7.99693	1	1.11e-05	0.000447469
LOC100048105	13.3934	13.272	13.3193	13.5104	13.3738	10614.5	13.6398	13.6597	13.733	13.5436	13.644	12801.3	12.9748	12.8008	13.0747	12.862	12.9281	7793.57	13.62	13.5411	13.6366	13.5761	13.5934	12360.5	1.20601	1.36196	1.16449	1.64254	1.03566	1.58598	7.99664	1	3.43e-08	3.18e-06
Eno1	12.5916	12.4768	12.5178	12.538	12.531	5918.53	11.7646	12.0021	11.6554	11.653	11.7688	3489.38	12.5566	12.2833	12.1767	12.1354	12.288	5001.04	12.2531	12.4574	12.3925	12.3306	12.3584	5251.1	1.69615	1.18346	1.1271	1.43322	1.50488	1.05	7.99482	1	4.24e-07	1.91e-05
Nsun2	8.07852	7.97176	7.95809	8.05202	8.0151	258.693	7.67688	6.96563	7.78606	7.71678	7.53633	185.636	8.35035	8.41554	8.02137	8.31687	8.27603	309.981	8.1668	8.08933	8.27893	8.11435	8.16235	286.492	1.39355	1.19826	1.10746	1.66983	1.5433	1.08199	7.99438	1	2.11e-08	1.55e-06
B430305P08Rik	8.76823	8.44472	8.81537	8.51911	8.63686	398.064	8.17464	8.0505	7.58699	7.88921	7.92534	243.088	8.48371	8.56522	8.57773	8.73967	8.59158	385.766	8.42756	8.38307	8.30492	8.32165	8.3593	328.398	1.63753	1.03188	1.21214	1.58694	1.35094	1.17469	7.99412	1	0.000108578	0.00179032
Emb	8.56012	7.39757	8.45725	8.56697	8.24548	303.485	8.9793	8.90335	9.12299	8.94466	8.98758	507.61	8.97153	8.91655	8.9808	8.92294	8.94796	493.86	8.94778	8.92912	8.9318	8.8687	8.91935	484.163	1.6726	1.6273	1.59535	1.02784	1.04843	1.02003	7.99155	1	3.01e-08	4.39e-06
B330002M01Rik	7.91271	7.92845	7.58384	8.12492	7.88748	236.793	8.18939	7.97051	8.12121	8.26425	8.13634	281.373	8.07834	8.16032	7.60226	8.10824	7.98729	253.754	7.41209	7.81596	7.43503	6.87223	7.38383	167.014	1.18827	1.07163	1.4178	1.10884	1.68472	1.51936	7.99062	1	4.24e-07	1.91e-05
Tctex1d2	10.8878	10.6997	10.7263	10.6888	10.7506	1722.9	10.1822	10.1498	10.2557	10.0863	10.1685	1150.86	10.2141	10.2618	10.1771	10.2363	10.2223	1194.61	10.809	10.7954	10.7765	10.7207	10.7754	1752.74	1.49706	1.44222	1.01732	1.03802	1.52299	1.46721	7.98481	1	1.82e-10	3.21e-08
Trim56	7.83845	7.92741	7.69791	8.02342	7.8718	234.233	8.59752	8.42071	8.34304	8.51128	8.46814	354.13	7.94789	7.83261	7.4194	7.69968	7.72489	211.556	7.8689	7.83038	7.84254	7.66609	7.80198	223.166	1.51188	1.10719	1.04959	1.67393	1.58685	1.05488	7.98431	1	6e-10	8.05e-08
EG433016	8.85192	8.2783	8.53529	8.93218	8.64942	401.547	8.88532	8.6716	8.68252	8.6985	8.73449	425.934	8.50609	8.64187	8.12536	8.61589	8.47231	355.155	9.31941	9.02854	9.3694	9.19831	9.22891	600.04	1.06073	1.13062	1.49432	1.19929	1.40876	1.68952	7.98325	1	0.000122734	0.00247071
Slc27a2	10.2894	10.0085	10.1581	10.0468	10.1257	1117.21	9.76168	9.52619	9.12363	9.03193	9.36086	657.505	9.77042	9.91443	9.94027	9.85387	9.86975	935.599	9.89645	9.60788	9.80421	9.86093	9.79237	886.741	1.69916	1.19411	1.2599	1.42295	1.34864	1.0551	7.97987	1	8.58e-05	0.00148515
Crp	8.53746	8.20884	8.45444	8.37646	8.3943	336.462	7.96295	7.6211	7.55269	7.39682	7.63339	198.554	7.87409	8.16181	7.68677	7.97102	7.92342	242.766	8.10034	7.94477	8.14062	7.90747	8.0233	260.168	1.69456	1.38595	1.29325	1.22267	1.31031	1.07168	7.97842	1	0.00054077	0.00657964
Fignl1	11.3122	11.3381	11.3291	11.2006	11.295	2512.7	11.304	11.1998	11.2022	11.1437	11.2124	2372.91	10.7054	11.0005	10.7823	10.8488	10.8343	1825.72	10.7299	10.492	10.6412	10.6457	10.6272	1581.63	1.05891	1.37627	1.58867	1.29971	1.50029	1.15433	7.97819	1	1.46e-08	1.16e-06
Hist1h4a	9.74703	9.71016	10.0344	9.72656	9.80453	894.247	9.84914	9.7704	9.55187	9.80976	9.74529	858.272	9.20216	9.33101	9.37921	9.16108	9.26837	616.675	9.0769	9.15781	9.16625	9.30705	9.177	578.833	1.04192	1.45011	1.54492	1.39177	1.48276	1.06538	7.97686	1	1.41e-06	5.01e-05
Mkks	7.78004	7.64443	7.26023	7.62124	7.57648	190.875	8.00794	7.78857	8.00852	7.96538	7.9426	246.015	7.46021	7.47286	7.12031	7.40853	7.36548	164.904	8.08443	8.10146	8.01496	7.94584	8.03667	262.591	1.28888	1.15749	1.37572	1.49187	1.06738	1.59239	7.97374	1	5.39e-08	4.64e-06
Ambp	13.2068	12.881	13.1108	13.0885	13.0718	8610.03	12.532	12.4955	12.4103	12.0195	12.3643	5272.63	12.782	13.0373	12.7986	12.7441	12.8405	7334.62	12.5933	12.4377	12.6858	12.5754	12.573	6093.46	1.63297	1.17389	1.413	1.39108	1.15568	1.20369	7.97029	1	1.49e-06	0.000101281
Usp21	8.97421	8.76389	8.58443	8.72507	8.7619	434.105	9.05002	9.1048	9.24039	9.15557	9.13769	563.275	8.52293	8.39825	8.24604	8.27485	8.36052	328.675	8.70458	8.82957	8.87349	8.54224	8.73747	426.816	1.29755	1.32077	1.01708	1.71377	1.31971	1.2986	7.96749	1	6.55e-05	0.00121307
LOC230896	7.64927	8.06268	7.76716	8.03425	7.87834	235.297	8.4765	8.5191	8.56663	8.67689	8.55978	377.356	7.92621	7.93843	7.74654	7.77266	7.84596	230.075	8.08648	8.08576	8.0217	7.98269	8.04416	263.957	1.60374	1.0227	1.1218	1.64014	1.42961	1.14727	7.96526	1	1.19e-06	4.39e-05
2610021K21Rik	7.21626	7.3324	6.96297	7.46328	7.24373	151.558	7.30372	7.37983	7.61578	7.3903	7.42241	171.541	7.12467	7.00717	6.54068	6.64654	6.82976	113.753	6.81612	6.95723	6.97167	6.35469	6.77493	109.511	1.13185	1.33234	1.38396	1.50801	1.56643	1.03874	7.96133	1	4.65e-05	0.000921378
Ccnd2	10.9597	10.8324	11.0041	11.1217	10.9795	2019.05	11.4267	11.312	11.5253	11.3747	11.4097	2720.52	11.3939	11.3293	11.3022	11.3081	11.3334	2580.39	10.5376	10.796	10.8279	10.7976	10.7398	1710	1.34742	1.27802	1.18074	1.05431	1.59095	1.509	7.96043	1	2.62e-10	4.28e-08
C130020O07Rik	7.92349	8.00809	8.07859	7.67794	7.92203	242.532	8.68748	8.56009	7.98251	8.10568	8.33394	322.676	7.56818	7.77071	7.90033	8.05294	7.82304	226.448	7.61871	7.49373	7.55021	7.66443	7.58177	191.576	1.33045	1.07102	1.26598	1.42494	1.68433	1.18203	7.95875	1	1.75e-06	5.87e-05
scl0001284.1_18	7.83504	7.86452	7.58624	7.99625	7.82051	226.052	8.40757	8.35689	8.68143	8.72395	8.54246	372.851	8.02222	7.81611	7.93025	7.98353	7.93803	245.236	8.11791	8.36389	8.16404	7.82661	8.11811	277.84	1.6494	1.08486	1.2291	1.52038	1.34196	1.13295	7.95866	1	0.000247581	0.00350619
Ndufb10	9.49238	9.82541	9.97437	9.4909	9.69576	829.308	10.2067	10.265	10.2457	10.0027	10.18	1160.09	9.09862	9.56185	9.73944	9.90077	9.57517	762.806	9.59806	9.37228	9.18633	9.62611	9.44569	697.329	1.39887	1.08718	1.18926	1.52082	1.66362	1.0939	7.95365	1	3.28e-05	0.000698302
Apom	11.7575	11.5628	11.8099	11.7021	11.7081	3345.63	11.2825	11.1861	11.1753	10.7541	11.0995	2194.21	11.4053	11.6587	11.4445	11.51	11.5046	2905.62	10.9582	10.952	11.2386	11.1065	11.0638	2140.57	1.52476	1.15143	1.56296	1.32423	1.02505	1.3574	7.94584	1	3.31e-06	0.000183624
LOC380844	8.20455	7.92205	7.98406	8.02861	8.03482	262.253	8.46538	8.38628	8.47805	8.59878	8.48212	357.58	8.59732	8.24187	8.29765	8.35672	8.37339	331.62	7.90705	7.94896	7.90702	7.47864	7.81042	224.476	1.36349	1.2645	1.16829	1.07828	1.59296	1.47731	7.94483	1	1.39e-07	7.44e-06
Parp8	8.00029	7.95181	8.3838	8.13141	8.11683	277.593	8.59025	8.38704	8.63877	8.61277	8.55721	376.684	7.90713	8.0095	7.99117	8.17355	8.02034	259.634	8.69866	8.651	8.66744	8.59294	8.65251	402.406	1.35696	1.06917	1.44963	1.45083	1.06829	1.5499	7.94477	1	4.94e-10	1.69e-07
Dusp7	10.7911	10.8524	10.6626	10.6721	10.7445	1715.64	11.5184	11.1735	11.5078	11.4821	11.4205	2740.95	10.769	10.7383	10.7167	10.6385	10.7156	1681.59	11.0002	10.9401	10.908	10.8195	10.9169	1933.41	1.59763	1.02025	1.12693	1.62998	1.41768	1.14975	7.94222	1	1.36e-07	7.32e-06
Cpn1	8.91745	8.62184	8.83434	8.76597	8.7849	441.081	8.21234	8.18369	8.05068	7.9045	8.0878	272.064	8.39646	8.46085	8.65543	8.55526	8.517	366.33	8.37744	8.05055	8.23083	8.34836	8.25179	304.816	1.62124	1.20405	1.44704	1.34648	1.12038	1.20181	7.94101	1	1.22e-05	0.000480872
Mgst2	8.78097	8.46865	8.78731	8.81627	8.7133	419.725	8.47803	7.89997	8.31403	8.28411	8.24403	303.181	9.03625	9.09538	8.70921	9.0219	8.96569	499.966	8.87166	8.89044	9.01922	8.65372	8.85876	464.251	1.3844	1.19118	1.10608	1.64907	1.53127	1.07693	7.93893	1	7.06e-05	0.00128293
Ncapd2	9.752	9.88216	9.90151	9.75728	9.82324	905.92	10.2571	10.3566	10.1036	10.2042	10.2304	1201.31	10.1394	10.0992	10.3298	10.3246	10.2233	1195.38	9.62999	9.56222	9.62637	9.53805	9.58916	770.237	1.32606	1.31952	1.17616	1.00496	1.55966	1.55196	7.93832	1	7.08e-08	4.24e-06
6720475J19Rik	8.62503	9.11629	8.9162	8.59846	8.814	450.067	8.88058	9.02443	8.47589	8.78178	8.79067	442.848	8.86436	8.85804	9.244	9.1739	9.03507	524.6	8.10488	8.30029	8.08534	8.61565	8.27654	310.089	1.0163	1.1656	1.45141	1.18461	1.42813	1.69177	7.93783	1	4.22e-05	0.00104794
Tmem100	8.58629	8.71084	8.48582	8.6354	8.60459	389.26	9.3503	9.1601	9.26417	9.20479	9.24484	606.701	9.31008	9.45207	9.03368	9.18801	9.24596	607.172	8.9922	8.76929	8.86113	8.78105	8.85092	461.734	1.5586	1.55981	1.18619	1.00078	1.31396	1.31498	7.93431	1	1.5e-06	5.24e-05
Mrpl55	8.38801	8.3699	8.57748	8.52897	8.46609	353.628	9.0473	9.16995	9.11422	9.04653	9.0945	546.661	8.0717	8.36646	8.44375	8.55005	8.35799	328.1	8.45789	8.5276	8.41282	8.3859	8.44606	348.752	1.54586	1.07781	1.01398	1.66614	1.56748	1.06294	7.93422	1	2.12e-07	1.06e-05
4930488B01Rik	8.18325	8.07831	8.33927	8.12309	8.18098	290.216	8.16061	8.08888	8.33318	8.06367	8.16158	286.34	8.85953	8.77447	9.00809	8.56999	8.80302	446.655	7.89974	8.17294	8.11043	8.07574	8.06471	267.745	1.01354	1.53905	1.08393	1.55988	1.06945	1.66821	7.93406	1	1.17e-06	5.67e-05
D430022H17Rik	9.21322	9.24133	9.21889	9.07121	9.18616	582.52	9.9575	9.94253	10.0095	9.84532	9.93871	981.406	9.39346	9.3207	9.39918	9.31635	9.35742	655.941	9.40836	9.32295	9.29072	9.4264	9.36211	658.074	1.68476	1.12604	1.1297	1.49618	1.49133	1.00325	7.93127	1	2.1e-08	1.55e-06
Zfhx2	9.45593	9.27828	9.25357	9.55904	9.3867	669.39	9.63495	9.99483	9.97253	9.7963	9.84965	922.658	9.53166	8.92436	9.69207	9.17582	9.33098	644.027	9.10949	9.08023	9.22846	8.97527	9.09836	548.125	1.37836	1.03938	1.22124	1.43264	1.6833	1.17496	7.92987	1	2.45e-06	7.77e-05
Plg	8.56982	8.40191	8.56966	8.51679	8.51455	365.708	8.01886	7.83712	7.7393	7.59592	7.7978	222.521	8.15135	8.31958	8.08931	8.20943	8.19242	292.526	8.10271	7.95272	8.1164	7.85018	8.0055	256.978	1.64347	1.25017	1.42311	1.3146	1.15485	1.13833	7.92452	1	2.07e-05	0.000721982
Rps15a	9.55337	9.56859	9.43781	9.41984	9.4949	721.523	9.60468	9.68231	9.71106	9.72331	9.68034	820.488	8.97493	8.95342	9.06636	8.90445	8.97479	503.132	9.58756	9.55309	9.79049	9.63263	9.64094	798.387	1.13716	1.43406	1.10653	1.63076	1.02768	1.58684	7.92304	1	4.17e-08	3.75e-06
Vars	8.61307	8.78133	8.63513	8.77801	8.70189	416.418	9.23509	9.37515	9.43703	9.25415	9.32536	641.523	9.01375	8.99871	9.02507	9.1261	9.04091	526.725	8.75851	8.64501	8.74493	8.51848	8.66673	406.393	1.54058	1.2649	1.02467	1.21795	1.57858	1.2961	7.92276	1	8.3e-07	3.27e-05
LOC100041504	7.79477	7.92881	7.85485	8.01073	7.89729	238.408	8.40097	8.31458	8.35668	8.37545	8.36192	328.995	7.92081	8.02635	7.80273	7.94316	7.92326	242.739	8.47158	8.43737	8.59729	8.57052	8.51919	366.886	1.37997	1.01817	1.5389	1.35535	1.11517	1.51144	7.91899	1	5.12e-08	7.01e-06
Capn2	9.45318	9.44115	9.45183	9.3684	9.42864	689.134	9.45873	9.52099	9.44022	9.53819	9.48953	718.843	8.63326	8.7645	8.91208	8.78431	8.77354	437.62	9.51339	9.44999	9.41786	9.48181	9.46576	707.096	1.04311	1.57473	1.02607	1.64262	1.01661	1.61578	7.91891	1	1.33e-11	4.41e-09
Lrrc24	7.96382	8.07081	7.88013	8.14778	8.01563	258.789	7.49817	7.40758	7.72942	7.58949	7.55616	188.205	7.71694	7.53864	7.19475	7.07451	7.38121	166.712	7.99886	7.98573	8.05585	7.81667	7.96428	249.739	1.37504	1.55232	1.03624	1.12893	1.32695	1.49803	7.9175	1	2.19e-05	0.000490404
LOC233529	7.11215	7.39376	6.62389	6.95687	7.02167	129.937	7.67854	7.82463	7.6833	7.62755	7.7035	208.442	7.10274	7.04121	7.0635	6.75084	6.98957	127.078	6.87866	6.89615	6.87941	7.69455	7.08719	135.974	1.60418	1.0225	1.04646	1.64027	1.53295	1.07001	7.91637	1	2.68e-12	1.16e-09
Myd116	10.1085	10.0062	10.0672	10.2292	10.1028	1099.62	9.78928	9.83943	9.7168	9.62243	9.74199	856.308	9.70097	9.70411	9.55545	9.54472	9.62631	790.33	9.52168	9.34273	9.59714	9.00878	9.36758	660.577	1.28414	1.39135	1.66464	1.08348	1.2963	1.19642	7.91634	1	4.23e-08	5.92e-06
EG623818	12.9974	12.7012	12.9163	12.8227	12.8594	7431.23	12.5566	12.5731	12.1565	12.3041	12.3976	5395.61	12.5857	12.8059	12.4773	12.7269	12.649	6422.69	12.2255	11.9754	12.3975	12.0677	12.1665	4597.18	1.37727	1.15703	1.61647	1.19036	1.17368	1.39709	7.9119	1	0.000377271	0.00626756
H2-D1	8.92105	8.62835	8.68359	8.64823	8.7203	421.767	8.67927	8.68862	8.22461	8.46261	8.51378	365.513	8.5367	8.73262	8.66058	8.65403	8.64598	400.59	9.29884	9.25053	9.20955	9.21287	9.24295	605.905	1.1539	1.05286	1.43659	1.09597	1.65768	1.51253	7.90954	1	1.51e-07	7.91e-06
Hist1h4m	7.83849	7.88316	7.90489	7.81298	7.85988	232.305	7.75624	7.71865	7.62992	7.76746	7.71807	210.557	7.33044	7.40827	7.49315	7.10914	7.33525	161.484	7.2834	7.28894	7.3039	6.99581	7.21801	148.881	1.10329	1.43857	1.56035	1.30389	1.41427	1.08465	7.90501	1	2.78e-08	4.12e-06
Mxra7	7.98275	8.04387	7.69272	8.07804	7.94934	247.167	8.57611	8.59399	8.02767	8.79117	8.49723	361.345	8.24285	7.67463	7.56833	7.63716	7.78074	219.906	8.22691	8.12482	8.26713	7.76983	8.09717	273.837	1.46194	1.12397	1.1079	1.64318	1.31956	1.24524	7.9018	1	0.000394131	0.00508505
2810423O19Rik	10.8338	10.6665	10.7139	10.7028	10.7292	1697.56	11.2201	11.3649	11.4622	11.3641	11.3528	2615.44	10.6662	10.6811	10.8006	10.5896	10.6844	1645.59	10.525	10.6351	10.6865	10.7085	10.6388	1594.36	1.5407	1.03158	1.06473	1.58936	1.64043	1.03213	7.89895	1	1.68e-09	2.02e-07
Icam4	9.68459	9.62898	9.55442	9.79833	9.66658	812.702	9.07244	8.89223	9.18973	8.98452	9.03473	524.474	9.48796	9.64224	9.38055	9.59943	9.52755	738.036	9.14644	9.09453	9.39761	8.86963	9.12705	559.135	1.54956	1.10117	1.4535	1.40719	1.06609	1.31996	7.89746	1	4.8e-06	0.000246119
A730008H23Rik	8.47634	8.16948	8.50016	8.10939	8.31384	318.212	8.48288	8.78234	8.48613	8.74492	8.62407	394.551	7.9494	8.06734	8.31683	8.35858	8.17304	288.622	7.85546	7.97164	7.73782	8.04133	7.90156	239.115	1.2399	1.10252	1.33079	1.36702	1.65005	1.20704	7.89732	1	8.2e-07	3.25e-05
Ank1	9.73989	9.62708	9.74157	9.91424	9.75569	864.483	9.49597	9.46753	9.18278	9.18763	9.33348	645.144	9.33046	9.35464	9.31238	9.3487	9.33655	646.518	9.17992	8.78796	9.19536	8.82782	8.99777	511.208	1.33998	1.33714	1.69106	1.00213	1.262	1.26469	7.89699	1	1.8e-05	0.000644059
Trim10	11.0505	10.899	10.8964	10.9683	10.9536	1983.12	10.5695	10.4569	10.2558	10.4105	10.4232	1373.06	10.3493	10.6224	10.3727	10.6225	10.4917	1439.87	10.2712	10.0526	10.4535	10.1015	10.2197	1192.44	1.4443	1.37728	1.66307	1.04866	1.15147	1.2075	7.89228	1	7.21e-05	0.00185646
Cmas	12.1301	11.8958	12.1768	11.6409	11.9609	3986.43	12.5086	12.3313	12.1698	12.16	12.2924	5016.41	12.2436	12.3197	12.2298	12.2099	12.2507	4873.5	11.6785	11.5132	11.6062	11.7236	11.6304	3170.18	1.25837	1.22252	1.25748	1.02932	1.58237	1.53729	7.88736	1	2.23e-06	7.17e-05
Hist1h2bc	9.206	9.22471	9.51579	9.1176	9.26602	615.675	10.2057	9.92659	9.78429	9.56074	9.86932	935.323	8.96487	9.333	9.05438	9.29284	9.16127	572.556	9.48335	9.22659	9.42376	9.4408	9.39363	672.609	1.51918	1.07531	1.09248	1.63359	1.39059	1.17475	7.8859	1	0.000588347	0.00704634
LOC100040525	8.63172	8.42842	8.54458	8.46003	8.51619	366.124	8.29724	8.36749	8.49436	8.57609	8.4338	345.801	8.98151	8.92843	9.10354	9.04219	9.01392	516.963	8.26165	8.31919	8.25044	8.3379	8.2923	313.494	1.05877	1.41199	1.16788	1.49497	1.10305	1.64903	7.8857	1	3.2e-08	3.02e-06
LOC675899	13.8861	14.1123	14.0267	13.8044	13.9574	15906.9	13.6107	13.4655	13.0134	13.1176	13.3018	10098.1	13.9008	14.0505	14.0885	14.0296	14.0174	16582.2	14.041	13.8846	13.8448	13.9702	13.9351	15663.8	1.57524	1.04245	1.01552	1.64212	1.55117	1.05863	7.88513	1	1.43e-07	7.64e-06
LOC100045567	9.75784	9.66347	9.61362	9.84092	9.71896	842.751	10.3047	10.2046	10.1955	10.2622	10.2417	1210.79	9.87004	9.90658	9.66271	9.67496	9.77857	878.3	9.48164	9.4983	9.63743	9.41944	9.5092	728.712	1.43671	1.04218	1.15649	1.37856	1.66155	1.20528	7.88078	1	5.61e-09	5.49e-07
Pnpla3	7.7058	7.68257	7.45435	7.75208	7.6487	200.672	7.13895	6.7099	7.19016	7.14015	7.04479	132.036	7.73453	7.80365	7.81734	7.69345	7.76224	217.104	7.74357	7.62607	7.7362	7.22887	7.58368	191.829	1.51983	1.08188	1.0461	1.64428	1.45285	1.13176	7.8767	1	5.93e-05	0.00111421
Ttc28	10.7733	10.5925	10.6055	10.785	10.6891	1650.93	10.805	11.0405	11.0944	10.891	10.9577	1988.85	10.5134	10.1039	10.361	10.1094	10.2719	1236.37	10.3923	10.4234	10.773	10.2409	10.4574	1406.04	1.20469	1.3353	1.17417	1.60862	1.41451	1.13723	7.87452	1	0.000400186	0.00515648
H2afv	10.6445	11.1043	11.0122	10.7239	10.8712	1873.1	11.5059	11.6033	11.6004	11.5781	11.5719	3044.41	11.3676	11.4915	11.671	11.6935	11.5559	3010.77	11.5146	11.5867	11.3901	11.5908	11.5206	2937.92	1.62533	1.60738	1.56848	1.01117	1.03625	1.0248	7.87341	1	7.56e-07	6.27e-05
Zfhx3	10.5646	10.4287	10.5295	10.6612	10.546	1495.06	10.4553	10.5909	10.8307	10.6626	10.6349	1590.07	10.2723	9.64783	10.4925	9.89402	10.0767	1079.89	10.1223	9.96608	10.2544	9.82217	10.0413	1053.7	1.06355	1.38445	1.41886	1.47243	1.50903	1.02486	7.87318	1	3.71e-06	0.000109323
C430026P20Rik	8.83519	8.72788	8.65175	8.85064	8.76637	435.451	8.75421	8.69908	7.63203	8.64493	8.43256	345.505	8.78716	8.51834	8.49045	8.65301	8.61224	391.33	9.19967	9.12735	9.12585	9.10222	9.13877	563.695	1.26033	1.11275	1.29451	1.13263	1.63151	1.44046	7.87219	1	1.31e-05	0.000321564
Srp9	10.436	10.3547	10.4476	10.4075	10.4114	1361.94	11.0244	11.0053	10.9956	10.9331	10.9896	2033.28	10.9841	11.1961	11.0796	10.9818	11.0604	2135.55	10.6741	10.6327	10.6135	10.7407	10.6652	1623.88	1.49293	1.56802	1.19233	1.0503	1.25211	1.31509	7.87077	1	5.02e-07	2.21e-05
D130078K04Rik	8.36774	7.92754	8.73029	8.94283	8.4921	360.062	8.30903	7.80651	8.34828	8.25482	8.17966	289.95	8.02012	8.15881	7.70033	8.04876	7.982	252.827	7.81659	7.77155	7.90376	7.70221	7.79853	222.634	1.24181	1.42415	1.61729	1.14683	1.30236	1.13562	7.86805	1	1.62e-05	0.000597209
Gsta4	9.20877	9.13181	9.01702	9.36828	9.18147	580.627	8.45485	8.36652	8.80073	8.65071	8.56821	379.566	8.8444	8.76588	8.4623	8.96386	8.75911	433.266	9.17908	9.26134	9.3242	8.90521	9.16746	575.017	1.52971	1.34012	1.00976	1.14148	1.51493	1.32717	7.86317	1	7.11e-06	0.000190158
Zfp748	7.6344	7.61473	7.83463	7.68508	7.69221	206.817	7.48785	7.44948	7.54181	7.43086	7.4775	178.218	7.24478	7.139	7.05195	7.25161	7.17184	144.191	7.90778	7.86563	7.77887	7.87826	7.85763	231.944	1.16047	1.43433	1.1215	1.23599	1.30146	1.60859	7.86234	1	5.1e-09	6.58e-07
2810002D19Rik	7.85767	7.98219	7.72901	7.54043	7.77733	219.386	8.75708	8.54286	8.37773	8.31264	8.49758	361.431	7.73718	8.10501	8.0346	7.88072	7.93938	245.466	8.20537	7.81246	7.76664	8.20876	7.99831	255.7	1.64747	1.11888	1.16552	1.47243	1.4135	1.04169	7.85949	1	0.000399094	0.00514575
LOC270397	7.19994	7.13582	7.30233	7.28116	7.22981	150.103	7.22311	7.26619	7.28432	7.32133	7.27374	154.744	7.97825	7.77826	7.83781	8.02268	7.90425	239.561	7.40784	7.60651	7.49755	7.39976	7.47792	178.269	1.03092	1.59597	1.18765	1.54811	1.15203	1.34381	7.85849	1	4.64e-07	2.69e-05
A830054O07Rik	7.83103	7.40532	7.85183	7.71089	7.69977	207.903	7.6574	7.80001	7.70173	7.80031	7.73986	213.762	7.7167	7.74223	8.00274	8.09415	7.88895	237.035	7.11859	7.05015	7.23396	7.2718	7.16862	143.87	1.02818	1.14012	1.44507	1.10887	1.4858	1.64756	7.8556	1	4.56e-07	2.68e-05
Eml1	9.12493	9.0541	8.96267	9.09162	9.05833	533.125	9.54345	9.66899	9.78875	9.76682	9.692	827.149	9.64601	9.53891	9.58628	9.48854	9.56494	757.413	9.26643	9.20681	9.27122	9.07864	9.20578	590.493	1.55151	1.4207	1.10761	1.09207	1.40078	1.28268	7.85535	1	2.53e-08	1.78e-06
Kif26a	6.45741	6.84615	5.44611	6.90092	6.41265	85.1921	7.05798	6.85951	7.16229	7.09705	7.04421	131.983	7.16368	6.77574	6.54075	6.65076	6.78273	110.105	6.74564	6.81482	6.91125	5.27157	6.43582	86.5716	1.54924	1.29243	1.01619	1.19871	1.52455	1.27183	7.85295	1	0.000669392	0.00777787
EG545216	8.60759	8.83086	8.75512	8.49914	8.67318	408.213	9.48757	9.36082	8.98915	9.07451	9.22801	599.665	8.63648	9.04846	9.18489	9.31618	9.0465	528.773	8.8058	8.50619	8.16483	8.93218	8.60225	388.629	1.469	1.29534	1.05039	1.13407	1.54303	1.36061	7.85244	1	7.88e-05	0.00139062
Gnl2	9.4268	9.49919	9.60745	9.23708	9.44263	695.849	9.64158	9.53948	9.38809	9.33545	9.47615	712.205	9.28563	9.3867	9.55719	9.64876	9.46957	708.964	8.90607	8.74273	8.70813	8.77789	8.7837	440.716	1.02351	1.01885	1.57891	1.00457	1.61602	1.60866	7.85051	1	5.36e-07	2.32e-05
Prkar2b	10.907	10.7484	10.8292	10.7667	10.8128	1798.78	10.6675	10.5658	10.6055	10.6492	10.622	1575.94	10.032	10.105	10.1202	10.1583	10.1039	1100.43	10.5758	10.6547	10.8277	10.709	10.6918	1654.08	1.1414	1.63461	1.08748	1.43211	1.04959	1.50312	7.8483	1	2.15e-08	2.19e-06
6430402H23Rik	7.44874	7.06233	7.00474	7.34696	7.21569	148.641	7.38691	7.55939	7.32486	7.42318	7.42359	171.681	7.28063	7.22325	7.07763	7.39936	7.24522	151.715	6.87438	6.9365	6.97528	6.01285	6.69975	103.95	1.155	1.02068	1.42993	1.1316	1.65156	1.45949	7.84826	1	0.00023701	0.00338301
C030025P15Rik	8.75189	8.71623	8.56691	8.75477	8.69745	415.139	8.47973	8.63264	8.6475	8.55626	8.57903	382.424	8.21185	7.97373	8.06974	8.00869	8.066	267.984	8.3025	8.22879	8.43138	7.92199	8.22117	298.413	1.08555	1.54912	1.39116	1.42704	1.28153	1.11355	7.84794	1	9.35e-07	7.26e-05
Ciapin1	9.97909	9.91287	9.95357	9.79821	9.91094	962.697	9.31476	9.44767	9.0043	9.35958	9.28158	622.348	9.82237	9.84814	9.96273	9.812	9.86131	930.143	9.98422	9.96316	9.94115	10.0519	9.98509	1013.47	1.54688	1.035	1.05275	1.49457	1.62847	1.08959	7.84726	1	2.93e-10	4.67e-08
1810064L21Rik	7.61279	7.61027	7.81487	7.56881	7.65169	201.088	7.66638	7.69066	7.80201	7.74749	7.72663	211.811	8.36246	8.32447	8.36135	8.35819	8.35162	326.654	7.66628	7.72815	7.6317	7.76264	7.69719	207.532	1.05332	1.62443	1.03205	1.54219	1.02062	1.57399	7.84659	1	1.02e-09	1.75e-07
Dpagt1	10.8799	10.8758	10.9332	10.9501	10.9098	1923.81	10.8259	10.7585	10.8768	10.8934	10.8387	1831.32	10.2924	10.2803	10.2552	10.3099	10.2844	1247.17	10.9502	11.0243	10.9548	11.0092	10.9846	2026.29	1.05051	1.54255	1.05327	1.46838	1.10647	1.62472	7.84589	1	1.98e-10	4.29e-08
Ercc5	9.67363	9.49854	9.66611	9.57949	9.60444	778.44	9.94743	10.0076	10.0263	10.0083	9.99741	1022.17	9.82548	9.79396	9.85323	9.87871	9.83784	915.137	9.33641	9.35932	9.29146	9.30513	9.32308	640.511	1.3131	1.1756	1.21534	1.11695	1.59586	1.42876	7.84562	1	1.04e-10	2.15e-08
Rps4y2	8.73499	8.58723	8.4706	8.71282	8.62641	395.193	9.27258	9.19282	9.22352	9.36949	9.2646	615.069	9.37525	9.16413	9.20019	9.15513	9.22367	597.865	8.89027	8.81988	9.04978	8.85234	8.90307	478.729	1.55638	1.51284	1.21138	1.02878	1.2848	1.24886	7.84303	1	3.75e-06	0.000110137
1110005A03Rik	7.57934	8.02151	7.54051	7.00715	7.53713	185.738	8.88157	8.56195	7.8584	7.69018	8.24803	304.021	7.24531	7.65516	7.71166	7.94019	7.63808	199.201	8.15005	7.31272	7.29856	7.76011	7.63036	198.138	1.63683	1.07248	1.06676	1.5262	1.53439	1.00537	7.84203	1	1.06e-05	0.000267717
Hist2h2ab	11.4925	11.8122	11.8546	11.466	11.6563	3227.75	11.7787	11.5989	11.589	11.2126	11.5448	2987.7	11.5373	12.0364	11.8938	12.0683	11.8839	3779.42	11.1483	11.0393	11.0854	11.4406	11.1784	2317.56	1.08035	1.17091	1.39273	1.26499	1.28916	1.63077	7.82891	1	5.53e-05	0.00129579
Tmem56	9.69264	9.53216	9.51765	9.63569	9.59454	773.114	9.16732	9.03303	8.69434	8.71507	8.90244	478.521	8.89962	9.00689	8.87029	9.00759	8.9461	493.224	9.09737	8.77561	9.15708	8.93415	8.99105	508.835	1.61563	1.56747	1.51938	1.03073	1.06335	1.03165	7.82821	1	3.73e-05	0.00112152
Gdf10	10.9351	10.9107	10.9934	10.9392	10.9446	1970.9	11.0592	11.0784	11.2196	11.2517	11.1522	2275.87	10.4275	10.335	10.6734	10.5466	10.4956	1443.76	11.0956	11.1479	11.2612	11.0935	11.1496	2271.72	1.15474	1.36512	1.15263	1.57636	1.00183	1.57348	7.82415	1	2.13e-07	1.47e-05
Glrx	11.5323	11.4474	11.446	11.2261	11.413	2726.73	10.7888	10.6966	10.7933	10.6286	10.7268	1694.73	11.3928	11.4619	11.2712	11.3669	11.3732	2652.54	11.2775	11.2586	11.3814	11.2848	11.3006	2522.36	1.60894	1.02797	1.08102	1.56517	1.48835	1.05161	7.82307	1	1.67e-07	8.63e-06
Gp5	8.94274	9.04563	8.84243	9.04763	8.96961	501.326	9.02342	8.80048	9.11613	8.95596	8.974	502.855	8.54833	8.63457	8.39214	8.59119	8.54156	372.619	9.27814	9.29043	9.43988	9.07906	9.27188	618.178	1.00305	1.34541	1.23309	1.34951	1.22934	1.65901	7.81941	1	4.3e-06	0.000163037
C030014C12Rik	9.09031	8.86401	9.1519	9.24355	9.08744	543.992	8.66603	8.39006	8.10333	8.57555	8.43374	345.788	8.89594	9.14828	9.15003	9.30494	9.1248	558.262	8.99726	9.11963	9.09467	9.10513	9.07917	540.882	1.5732	1.02623	1.00575	1.61446	1.5642	1.03213	7.81598	1	8.33e-06	0.000217128
Foxa3	9.19442	9.03055	9.02653	8.8432	9.02367	520.471	8.50047	8.39571	8.22289	8.15474	8.31846	319.231	8.51127	8.99342	8.41689	8.42188	8.58586	384.24	8.55477	8.52906	8.57518	8.36846	8.50687	363.766	1.63039	1.35455	1.43079	1.20364	1.13951	1.05628	7.81516	1	0.000217312	0.00423311
LOC677216	7.13256	7.0285	7.06303	6.98526	7.05233	132.728	7.40291	7.43498	7.48852	7.42851	7.43873	173.492	7.52108	7.57656	7.76322	7.58088	7.61044	195.42	6.87524	6.99858	6.99728	7.1514	7.00563	128.5	1.30712	1.47233	1.03291	1.12639	1.35013	1.52078	7.80967	1	1.5e-08	1.64e-06
Tspan33	10.4742	10.2659	10.3587	10.7554	10.4635	1412.02	10.0208	9.75394	9.76148	9.73198	9.81706	902.047	10.0251	10.2488	9.87164	10.1438	10.0723	1076.66	9.81354	9.76682	10.1506	9.61977	9.83767	915.029	1.56535	1.31149	1.54314	1.19357	1.01439	1.17664	7.80458	1	6.25e-05	0.0016752
D10627	8.10478	7.96081	7.91944	8.022	8.00176	256.312	8.43502	8.17315	8.32426	8.26394	8.29909	314.975	7.8098	7.7064	7.49148	7.53822	7.63647	198.979	7.82874	7.77486	7.89385	7.62226	7.77993	219.782	1.22887	1.28814	1.16621	1.58295	1.43312	1.10455	7.80385	1	3.51e-07	1.63e-05
Ccdc59	8.87998	8.82779	8.89217	8.85715	8.86427	466.027	9.07104	8.91298	8.93067	8.92548	8.96004	498.014	8.96675	8.96347	8.93833	9.00526	8.96845	500.926	8.42266	8.3198	8.27223	8.18008	8.29869	314.887	1.06864	1.07489	1.47998	1.00585	1.58156	1.59081	7.80173	1	1.44e-10	2.69e-08
Fech	9.38483	9.27035	9.31958	8.9467	9.23036	600.643	8.99605	8.83575	8.16452	8.29571	8.57301	380.832	8.51087	9.04033	8.94754	8.95679	8.86388	465.902	8.94381	8.3165	8.65963	8.68762	8.65189	402.233	1.57719	1.28921	1.49327	1.22338	1.0562	1.15829	7.79753	1	0.000227088	0.00436786
Gnaq	8.62631	9.47028	9.48858	9.34929	9.23361	601.997	9.87754	9.7558	9.79354	9.81036	9.80931	897.213	9.76307	9.75592	9.89972	9.86369	9.8206	904.264	9.45228	9.43134	9.40699	9.279	9.3924	672.04	1.49039	1.50211	1.11635	1.00786	1.33506	1.34555	7.79732	1	1.12e-05	0.000280266
2610002D18Rik	8.47119	8.3435	8.45985	8.37369	8.41206	340.63	8.66876	8.70861	8.48635	8.69572	8.63986	398.893	7.91996	8.1447	8.00301	7.83562	7.97582	251.745	8.30178	8.10576	8.14914	8.22427	8.19524	293.098	1.17105	1.35307	1.16217	1.58451	1.36096	1.16426	7.79602	1	3.37e-09	3.56e-07
C920016N10Rik	6.62236	6.97147	5.52536	7.05318	6.54309	93.2539	7.35369	6.82429	7.34999	7.35962	7.2219	149.282	7.27106	7.30171	7.02941	7.22364	7.20646	147.693	7.38038	7.36002	7.3411	6.75165	7.20829	147.881	1.60081	1.58377	1.58578	1.01076	1.00948	1.00127	7.79187	1	0.000346928	0.00590164
Pola2	9.4563	9.43768	9.34943	9.58382	9.45681	702.721	9.1796	9.20454	9.23777	9.17884	9.20019	588.21	9.09466	9.09401	9.11334	9.17912	9.12028	556.517	8.65796	8.7619	8.91719	8.68138	8.75461	431.917	1.19468	1.26271	1.62698	1.05695	1.36186	1.28848	7.79167	1	2.62e-10	1e-07
Agl	8.77111	8.78673	8.74214	8.67626	8.74406	428.77	9.13765	9.15673	9.01627	8.93694	9.0619	534.445	8.31848	8.36407	8.33361	8.3649	8.34527	325.219	8.72207	8.72222	8.69931	8.74123	8.72121	422.032	1.24646	1.3184	1.01596	1.64334	1.26636	1.29769	7.78822	1	1.67e-08	1.79e-06
LOC674135	8.46951	8.52169	8.98423	8.35546	8.58272	383.405	8.01243	8.10646	7.68705	7.81222	7.90454	239.61	7.85657	8.34426	7.93671	8.13179	8.06733	268.231	8.1888	8.09884	8.11865	8.45876	8.21626	297.4	1.60012	1.42938	1.28919	1.11945	1.24119	1.10875	7.78808	1	6.38e-05	0.00118633
BC022224	10.2008	9.91976	10.0205	9.80587	9.98673	1014.62	9.66207	9.58024	9.38412	9.53804	9.54112	745.012	9.432	9.80054	9.49778	9.57286	9.57579	763.135	9.39415	9.11214	9.49975	9.09627	9.27558	619.766	1.36189	1.32955	1.63711	1.02433	1.20209	1.23133	7.78628	1	0.000258932	0.00481266
Gal	9.32522	9.57867	9.35732	9.28337	9.38615	669.131	10.0361	9.81041	9.67961	9.66129	9.79684	889.495	9.74655	9.76204	9.66276	9.49426	9.66641	812.602	9.39351	8.92873	9.11162	9.2058	9.15992	572.018	1.32933	1.21441	1.16977	1.09462	1.55501	1.42059	7.78374	1	1.64e-06	5.59e-05
Slc39a2	6.62381	6.66507	6.15749	6.76121	6.5519	93.8247	7.16071	7.26862	7.23228	7.23388	7.22387	149.487	6.87595	6.70283	6.77466	6.66552	6.75474	107.989	6.71033	6.71797	6.79368	6.31078	6.63319	99.2634	1.59325	1.15097	1.05797	1.38428	1.50596	1.0879	7.78032	1	1.75e-08	1.36e-06
LOC386144	9.05243	8.87457	8.85014	8.93342	8.92764	486.953	8.91967	8.81639	8.9932	9.37989	9.02729	521.776	8.50648	8.46608	8.54923	8.64558	8.54184	372.692	9.19903	9.30921	9.13007	9.2917	9.2325	601.533	1.07151	1.30658	1.2353	1.40002	1.15286	1.61402	7.7803	1	5.84e-07	3.17e-05
Fbxo6	10.2322	10.0566	10.3776	10.2021	10.2171	1190.31	9.94473	9.91273	10.1443	10.0566	10.0146	1034.41	10.3119	10.2298	10.234	10.4126	10.2971	1258.15	9.58172	9.70248	9.77692	9.51085	9.64299	799.521	1.15071	1.05699	1.48878	1.21629	1.29379	1.57362	7.78018	1	1.73e-07	1.22e-05
Slc43a1	9.71809	9.74006	9.68231	9.68413	9.70615	835.298	9.24754	9.06445	8.98302	8.94752	9.06063	533.977	9.30132	9.4893	9.15865	9.37282	9.33052	643.823	9.18407	8.97813	9.36962	8.90471	9.10913	552.232	1.5643	1.2974	1.51259	1.20571	1.03419	1.16586	7.78004	1	1.1e-05	0.000445491
Mak16	8.68713	8.6386	8.41377	8.73696	8.61911	393.199	9.32896	9.02676	9.35831	9.13061	9.21116	592.7	9.22395	9.22956	8.56748	8.75982	8.9452	492.917	8.69798	8.67707	8.78741	8.2308	8.59831	387.57	1.50738	1.25361	1.01452	1.20243	1.52927	1.27182	7.77903	1	3.35e-05	0.000710405
Diablo	8.98168	8.82935	8.94382	9.29266	9.01188	516.232	8.79185	8.86894	9.078	9.07577	8.95364	495.809	9.45344	9.37667	9.38872	9.36532	9.39604	673.735	9.50959	9.52449	9.51992	9.64045	9.54861	748.891	1.04119	1.3051	1.45069	1.35886	1.51044	1.11155	7.77783	1	2.19e-08	1.58e-06
Cd82	10.1848	10.0793	10.0707	10.0736	10.1021	1099.09	9.54886	9.51785	9.28565	9.31267	9.41626	683.243	9.75834	9.98497	9.50355	9.85636	9.77581	876.619	9.72647	9.55373	9.77206	9.58109	9.65834	808.072	1.60864	1.25379	1.36014	1.28303	1.1827	1.08483	7.77313	1	0.000398856	0.00653328
4932441P04Rik	8.42518	8.49085	8.56452	8.37369	8.46356	353.008	8.97954	8.8576	8.50552	9.0789	8.85539	463.167	8.16081	8.14303	8.39437	8.31242	8.25266	304.998	8.0148	8.26252	8.17266	8.39667	8.21166	296.453	1.31206	1.15741	1.19077	1.51859	1.56236	1.02882	7.77001	1	4.47e-06	0.000127631
Reep6	9.29316	9.21172	9.21137	9.31417	9.25761	612.093	8.80559	8.71016	8.66909	8.4189	8.65093	401.967	8.81513	8.51173	8.6594	8.475	8.61532	392.165	8.7507	8.51546	8.91511	8.16273	8.586	384.277	1.52274	1.56081	1.59284	1.025	1.04604	1.02053	7.76795	1	2.27e-06	0.000138305
3632413B07Rik	8.72771	9.09638	9.06588	8.881	8.94274	492.078	8.35649	8.38178	8.57237	8.61108	8.48043	357.161	8.97886	9.1344	8.83107	9.13078	9.01878	518.708	9.06313	9.23693	9.23656	9.12563	9.16556	574.262	1.37775	1.05412	1.16701	1.45231	1.60785	1.1071	7.76614	1	1.83e-05	0.000424605
LOC100047007	6.63702	6.38068	6.70199	6.73562	6.61383	97.94	7.59804	7.29949	7.04855	6.86918	7.20382	147.423	6.99572	7.20435	7.2752	7.03406	7.12733	139.811	6.52921	6.74683	6.74301	6.94229	6.74033	106.916	1.50524	1.42751	1.09165	1.05445	1.37886	1.30767	7.76538	1	3.79e-06	0.000110843
Atp8a1	7.48706	7.33579	7.29981	7.55544	7.41952	171.198	7.74493	7.63556	7.97165	7.76945	7.7804	219.853	7.22397	7.12663	7.08458	7.17122	7.1516	142.182	7.20159	7.22283	7.22826	7.01941	7.16802	143.81	1.28421	1.20407	1.19045	1.54628	1.52878	1.01145	7.76523	1	6.68e-10	8.85e-08
LOC100047226	7.48484	6.74774	7.12981	7.03678	7.09979	137.167	7.71558	7.8629	7.62433	7.77044	7.74331	214.274	7.14515	7.37169	7.7481	7.48746	7.4381	173.417	7.17759	6.99548	7.00128	7.64894	7.20582	147.628	1.56214	1.26427	1.07626	1.2356	1.45144	1.17469	7.76441	1	0.000416535	0.00531885
9930108O06Rik	7.84764	7.85002	7.25771	7.96852	7.73097	212.449	8.31547	8.17629	8.19729	8.55404	8.31077	317.535	7.84737	7.71503	7.49937	7.42319	7.62124	196.889	7.75925	7.83835	7.9132	7.40389	7.72867	212.111	1.49464	1.07903	1.00159	1.61276	1.49702	1.07731	7.76236	1	9.83e-05	0.0016483
1190007F08Rik	11.2144	11.1763	11.2146	11.2205	11.2065	2363.11	10.9268	10.8337	10.8055	10.7238	10.8225	1810.86	10.5813	10.9077	10.6697	10.9188	10.7694	1745.42	10.5471	10.33	10.7751	10.3797	10.508	1456.16	1.30497	1.35389	1.62284	1.03749	1.24359	1.19865	7.76142	1	1.14e-05	0.000456732
Epb4.9	9.73208	9.65358	9.69197	9.7836	9.71531	840.617	9.36418	9.30834	9.03527	9.05122	9.18975	583.971	9.56046	9.56249	9.24654	9.53538	9.47622	712.24	9.22692	8.95244	9.38066	8.79881	9.08971	544.847	1.43949	1.18025	1.54285	1.21965	1.07181	1.30723	7.76126	1	0.000199184	0.00395759
Car2	10.8758	10.7552	10.8326	10.6705	10.7835	1762.6	10.5987	10.4512	9.9259	10.1646	10.2851	1247.73	10.3425	10.8395	10.6574	10.7047	10.636	1591.33	10.2559	10.0097	10.3277	10.1305	10.1809	1160.81	1.41264	1.10763	1.51842	1.27537	1.07488	1.37087	7.75982	1	0.000213304	0.00416729
Sema5a	9.78153	9.73846	9.79084	9.82723	9.78451	881.925	9.79385	9.8349	9.94327	9.94148	9.87838	941.212	8.86984	9.1352	9.47543	9.36483	9.21132	592.767	9.74323	9.83596	9.92573	9.86999	9.84373	918.876	1.06722	1.48781	1.0419	1.58783	1.02431	1.55015	7.75921	1	6.69e-06	0.000235762
D630036F01Rik	6.83295	6.90191	6.80561	6.96881	6.87732	117.565	7.28547	7.11478	7.50873	7.3453	7.31357	159.076	7.52702	7.59687	7.33312	7.5022	7.4898	179.744	6.91355	6.99065	7.0534	7.00142	6.98975	127.094	1.35308	1.52889	1.08105	1.12993	1.25164	1.41426	7.75885	1	8.06e-08	6.35e-06
Alg8	7.78939	7.76176	7.62997	7.93635	7.77937	219.696	8.49871	8.39114	8.3434	8.51827	8.43788	346.781	7.98416	7.88611	7.6068	7.76292	7.81	224.411	7.89613	8.03121	7.9873	7.75478	7.91736	241.747	1.57846	1.02146	1.10037	1.54529	1.43448	1.07725	7.75731	1	1e-08	8.61e-07
Enpp5	8.42356	9.09209	8.97453	8.3467	8.70922	418.539	9.49147	9.24143	9.40032	9.4082	9.38535	668.764	9.49383	9.32122	9.33479	9.17661	9.33161	644.309	9.30452	9.40402	9.28158	9.33162	9.33044	643.785	1.59785	1.53942	1.53817	1.03796	1.0388	1.00081	7.75302	1	6.65e-05	0.00174812
Snapc1	8.62055	8.63462	8.27711	8.19411	8.4316	345.273	9.43192	9.25292	8.66494	8.85345	9.05081	530.352	8.07992	8.49171	8.52414	8.55656	8.41308	340.871	9.03177	8.43085	8.10778	8.93539	8.62645	395.203	1.53603	1.01291	1.14461	1.55587	1.34197	1.15939	7.75079	1	1.77e-06	7.95e-05
Crybb3	7.34218	7.04988	7.50505	7.02716	7.23107	150.234	6.86473	7.35436	6.96427	7.1247	7.07702	135.019	7.0289	7.11105	7.75521	7.55204	7.3618	164.484	7.39115	7.99757	7.03401	8.55832	7.74526	214.564	1.11269	1.09485	1.4282	1.21823	1.58914	1.30447	7.74757	1	0.000586271	0.00865425
1110070O15Rik	7.54878	7.37161	8.04219	7.45019	7.60319	194.442	8.20556	8.28352	8.16309	8.21816	8.21758	297.672	7.36542	7.62543	7.64467	7.86794	7.62586	197.521	7.35586	7.36694	7.32897	8.12959	7.54534	186.799	1.53091	1.01584	1.04092	1.50704	1.59355	1.0574	7.74565	1	2.67e-08	1.85e-06
9430047F21Rik	9.83828	9.44626	9.76154	9.56533	9.65285	805.005	10.1272	9.98227	9.49276	10.1501	9.93809	980.984	9.71172	9.97423	9.82232	10.42	9.98208	1011.36	10.4113	10.4642	10.0586	10.4599	10.3485	1303.78	1.21861	1.25634	1.61959	1.03096	1.32905	1.28914	7.74368	1	0.000231984	0.00441925
Rgl1	9.26862	9.15613	8.94651	9.13998	9.12781	559.428	9.37445	9.26306	9.42909	9.33682	9.35086	652.962	8.65469	8.80396	8.90068	8.69091	8.76256	434.304	9.48021	9.36736	9.40353	9.3289	9.395	673.251	1.1672	1.2881	1.20346	1.50347	1.03107	1.55018	7.74348	1	1.42e-07	1.04e-05
Camp	8.67987	7.92871	8.44589	8.3248	8.34482	325.118	8.31039	8.25863	7.90632	8.04927	8.13115	280.363	7.77149	7.92209	7.74049	8.06647	7.87513	234.775	8.54991	8.43911	8.59257	8.50209	8.52092	367.326	1.15963	1.38481	1.12983	1.19418	1.31018	1.56459	7.74321	1	7.53e-07	3.87e-05
C920007D24Rik	7.19219	7.2596	7.45834	7.23891	7.28726	156.201	6.92248	6.96202	7.01312	6.97127	6.96722	125.125	7.52078	7.55412	7.81229	7.47854	7.59143	192.863	6.98266	6.92578	7.09792	7.11583	7.03055	130.739	1.24836	1.23471	1.19475	1.54137	1.04487	1.47517	7.73923	1	3.58e-07	2.23e-05
Zeb2	8.33099	8.33409	8.31884	8.43496	8.35472	327.356	9.01719	8.64509	9.09217	8.91439	8.91721	483.447	8.31938	8.25814	8.08593	8.33861	8.25051	304.545	8.5348	8.50913	8.47153	8.28799	8.45086	349.916	1.47682	1.0749	1.06891	1.58744	1.38161	1.14898	7.73866	1	1.03e-06	3.9e-05
Acaa1a	11.6339	11.2576	11.4971	11.4735	11.4655	2827.93	11.5108	11.7278	11.5741	11.5456	11.5896	3081.83	11.6346	11.6181	11.6472	11.6196	11.6299	3169.13	10.9363	11.0254	11.0113	10.9475	10.9801	2019.97	1.08978	1.12065	1.39999	1.02833	1.52568	1.5689	7.73333	1	1.29e-10	2.95e-08
Ndfip2	10.0953	10.0834	10.0348	9.90701	10.0302	1045.63	10.7217	10.6054	10.4812	10.3899	10.5495	1498.75	10.0676	10.3134	10.1776	10.2389	10.1994	1175.76	10.8007	10.5568	10.4655	10.6661	10.6223	1576.26	1.43335	1.12445	1.50747	1.27471	1.05171	1.34063	7.73233	1	3.18e-10	1.17e-07
Nid2	10.3754	10.6248	10.6213	10.498	10.5299	1478.46	10.8675	10.7952	10.7834	10.9526	10.8497	1845.34	10.2053	9.94496	10.4584	10.0809	10.1724	1153.98	10.4753	10.5245	10.4431	10.2917	10.4337	1383.08	1.24815	1.28118	1.06896	1.59911	1.33423	1.19853	7.73015	1	0.00016097	0.00246412
Spnb1	10.0595	10.0598	10.1749	10.1128	10.1018	1098.83	9.68863	9.4872	9.40427	9.35452	9.48366	715.92	9.85868	9.78369	9.8147	9.92578	9.84571	920.143	9.64024	9.43834	9.77936	9.43173	9.57241	761.349	1.53485	1.1942	1.44327	1.28526	1.06346	1.20857	7.7296	1	7.17e-06	0.000330248
Vcp	12.1937	12.1753	12.439	12.3651	12.2933	5019.37	12.8686	12.9221	13.0186	12.969	12.9446	7883.34	12.7995	12.9208	13.0091	13.0274	12.9392	7853.88	12.7523	12.8243	12.99	12.9449	12.8778	7526.94	1.57059	1.56472	1.49958	1.00375	1.04735	1.04344	7.72942	1	7.84e-06	0.000351055
Zfp496	10.3726	10.3561	10.3557	10.4571	10.3854	1337.53	10.5164	10.7261	10.644	10.8632	10.6874	1649.05	10.6576	10.5592	10.8734	10.7345	10.7062	1670.65	10.0182	10.0995	10.1765	10.1216	10.1039	1100.5	1.23291	1.24906	1.21539	1.0131	1.49846	1.51809	7.72699	1	5.56e-09	5.49e-07
1500003O22Rik	8.84034	8.02961	8.83168	8.41549	8.52928	369.461	9.6245	9.46623	8.47716	8.79222	9.09003	544.969	8.63197	9.2126	9.38788	9.53234	9.1912	584.556	9.55054	8.69329	8.75936	9.53574	9.13473	562.119	1.47504	1.58218	1.52145	1.07264	1.03147	1.03992	7.7227	1	0.000266542	0.00491274
Scd1	10.3149	10.379	10.4425	10.3695	10.3765	1329.31	10.1802	10.0136	10.1158	9.98969	10.0748	1078.52	10.1066	10.3028	10.223	10.2098	10.2106	1184.9	9.82817	9.68948	9.7186	9.63347	9.71743	841.856	1.23253	1.12187	1.57903	1.09864	1.28112	1.40749	7.72069	1	5.34e-08	7.11e-06
Proc	8.67733	8.53492	8.42492	8.65675	8.57348	380.956	8.23688	7.84731	7.83443	7.73273	7.91283	240.991	8.28713	8.38819	7.799	7.96643	8.11019	276.319	8.15077	7.9246	8.38162	7.60287	8.01496	258.669	1.58079	1.37868	1.47275	1.14659	1.07336	1.06823	7.7204	1	0.000430769	0.00690758
Pcsk9	10.5477	10.4166	10.5383	10.5577	10.5151	1463.36	10.0718	10.0525	9.80395	9.55845	9.87168	936.854	10.0697	10.0594	10.0106	9.8858	10.0064	1028.54	9.85748	9.87381	10.0389	9.79558	9.89144	949.773	1.56199	1.42275	1.54074	1.09786	1.01379	1.08293	7.72007	1	4.75e-07	4.25e-05
Dorz1	7.73499	7.93555	7.51022	7.94014	7.78022	219.827	8.29801	8.32541	8.50737	8.43629	8.39177	335.873	7.81262	7.72605	7.60134	7.77521	7.7288	212.13	7.79739	7.93793	7.96438	7.41353	7.77831	219.535	1.5279	1.03629	1.00133	1.58334	1.52993	1.03491	7.71368	1	5.41e-06	0.00015067
Gstp1	9.99802	10.5973	10.1605	10.5092	10.3162	1274.97	9.97494	10.0045	9.62301	9.73485	9.83432	912.903	9.94754	9.88401	9.88568	9.81491	9.88304	944.257	9.66433	9.64946	9.63719	9.60178	9.63819	796.863	1.39661	1.35024	1.59999	1.03434	1.14562	1.18497	7.71176	1	4.54e-06	0.000235273
LOC380876	7.8818	7.85501	7.50912	8.02146	7.81685	225.479	7.90336	7.79429	7.99442	8.04862	7.93517	244.751	7.91512	7.87348	7.53772	7.76821	7.77363	218.825	8.53711	8.41927	8.37108	8.34283	8.41757	341.934	1.08547	1.03041	1.51648	1.11848	1.39707	1.56259	7.7105	1	1.2e-07	6.64e-06
Card10	7.14328	7.19678	6.53855	7.42739	7.0765	134.97	7.69154	7.66063	7.79497	7.75348	7.72516	211.595	7.43566	7.17012	6.71965	7.10425	7.10742	137.894	7.26914	7.35998	7.45019	6.64117	7.18012	145.021	1.56771	1.02166	1.07447	1.53447	1.45906	1.05168	7.70905	1	0.000180371	0.00270068
Dennd3	7.93691	7.89765	7.95841	8.192	7.99624	255.334	8.21587	8.13576	8.26496	8.20616	8.20568	295.228	7.77207	7.69086	7.36964	7.44228	7.56871	189.849	8.21678	8.18802	8.12024	8.07941	8.15111	284.269	1.15624	1.34493	1.11332	1.55506	1.03855	1.49734	7.70544	1	2.5e-06	0.000105866
2610528B01Rik	8.71971	8.36613	8.82371	8.44675	8.58908	385.096	8.52367	8.67572	8.52971	8.67542	8.60113	388.327	7.86467	8.09353	7.7926	8.09423	7.96126	249.217	8.46704	8.64645	8.41072	8.91657	8.6102	390.776	1.00839	1.54522	1.01475	1.55819	1.00631	1.56801	7.70087	1	2.35e-06	0.000100439
Vps36	11.0812	11.3751	11.152	10.9128	11.1303	2241.52	11.1521	10.9946	11.19	11.0306	11.0918	2182.62	10.8648	11.1741	11.0189	10.9732	11.0077	2059.03	11.7133	11.569	11.6063	11.7837	11.6681	3254.16	1.02698	1.08863	1.45177	1.06003	1.49094	1.58044	7.69879	1	1.31e-07	9.78e-06
2010106G01Rik	7.38383	6.98392	7.36801	7.13368	7.21736	148.813	7.17993	6.38349	7.03492	6.90773	6.87652	117.5	7.14424	6.82265	6.05941	6.21372	6.56001	94.3537	6.89152	6.95467	7.02853	6.16579	6.76013	108.393	1.2665	1.57718	1.37291	1.24531	1.08402	1.14879	7.69471	1	0.00015974	0.00331302
Nnmt	6.87819	6.91171	6.74498	6.99963	6.88363	118.081	7.63713	7.47298	7.56323	7.4929	7.54156	186.31	7.07694	7.14541	6.98267	6.72139	6.98161	126.378	6.96846	6.93989	6.96646	6.94868	6.95587	124.144	1.57782	1.07027	1.05135	1.47422	1.50075	1.018	7.69241	1	1.27e-09	1.55e-07
2610103J23Rik	8.74743	8.73681	8.80729	8.96359	8.81378	450	9.17808	9.07881	9.00817	9.10295	9.092	545.715	8.41027	8.50992	8.58253	8.53605	8.50969	364.48	9.0892	9.10822	9.04914	9.17806	9.10615	551.094	1.2127	1.23464	1.22465	1.49724	1.00986	1.512	7.69109	1	6.94e-08	5.63e-06
C030013F01Rik	6.98892	7.56616	7.12608	7.50263	7.29595	157.144	7.85915	7.66781	7.76884	8.07946	7.84381	229.733	7.38244	7.19089	6.9913	7.14931	7.17848	144.857	7.32298	7.46973	7.36482	7.12469	7.32056	159.848	1.46192	1.08483	1.0172	1.58593	1.4372	1.10349	7.69057	1	1.33e-06	4.78e-05
Cxadr	10.541	10.6842	10.6894	10.4709	10.5964	1548.18	10.9166	10.7599	10.7391	10.7322	10.787	1766.85	10.0423	10.1619	10.3528	10.2126	10.1924	1170.1	10.309	10.1821	10.1529	10.522	10.2915	1253.28	1.14125	1.32311	1.2353	1.51	1.40978	1.07109	7.69053	1	4.66e-06	0.000132711
A130026C10Rik	8.00325	7.92311	8.15735	7.74395	7.95691	248.467	8.08206	7.96758	7.97685	8.0722	8.02467	260.415	7.20971	7.44523	7.84675	7.07679	7.39462	168.268	8.02051	8.14506	7.88316	8.07487	8.0309	261.542	1.04809	1.47662	1.05262	1.54762	1.00433	1.55432	7.68358	1	1.7e-06	7.72e-05
Efemp2	10.417	10.5711	10.6714	10.374	10.5084	1456.59	10.7432	10.6908	10.6295	10.5374	10.6502	1607.09	10.2859	10.6095	10.7164	10.7241	10.584	1534.94	10.2123	9.71746	9.81378	10.2715	10.0038	1026.67	1.10333	1.05379	1.41875	1.04701	1.56534	1.49506	7.68328	1	1.09e-05	0.000275454
Stfa2	8.67295	8.15951	8.30585	8.85603	8.49859	361.684	8.52268	8.4761	8.49927	8.42335	8.48035	357.141	8.54704	8.47499	8.37756	8.64504	8.51116	364.849	9.30951	8.94694	9.29833	8.94817	9.12574	558.625	1.01272	1.00875	1.54451	1.02158	1.56416	1.53111	7.68283	1	0.000167532	0.00253665
Bcat1	9.45827	9.41284	9.67353	9.60079	9.53636	742.558	9.06001	8.90637	9.24105	9.02324	9.05767	532.88	9.465	9.50595	9.33806	9.43051	9.43488	692.121	9.65699	9.76014	9.67684	9.75592	9.71247	838.968	1.39348	1.07287	1.12983	1.29883	1.5744	1.21217	7.68159	1	8.3e-08	4.89e-06
Acbd4	8.46457	8.33571	8.46659	8.46503	8.43297	345.603	7.8367	7.84584	7.71308	7.71703	7.77816	219.513	7.90618	8.02447	7.87636	7.94812	7.93878	245.364	7.98182	7.82452	8.01825	7.70019	7.88119	235.763	1.57441	1.40853	1.46589	1.11777	1.07403	1.04072	7.68135	1	4.93e-06	0.000250575
Dedd2	9.56702	9.52431	9.69743	9.43017	9.55473	752.075	9.16354	9.33558	9.07896	8.91335	9.12286	557.511	8.73244	8.83433	8.97674	9.06493	8.90211	478.412	8.96388	8.98924	9.10125	9.07832	9.03317	523.909	1.34899	1.57202	1.43551	1.16534	1.06414	1.0951	7.68109	1	9.52e-05	0.00227625
D030067L12Rik	7.94248	7.7004	7.65985	7.69414	7.74922	215.153	7.59501	7.80434	7.63758	7.80405	7.71024	209.418	7.0235	7.42878	7.82505	7.92321	7.55013	187.42	8.01239	8.23162	8.10057	8.51264	8.2143	296.997	1.02738	1.14797	1.3804	1.11737	1.4182	1.58466	7.67598	1	5.42e-05	0.00127211
Serpini1	8.17263	8.91118	7.89344	8.61806	8.39883	337.52	8.87943	8.9423	8.81192	8.74648	8.84503	459.855	8.70442	8.84286	9.13751	9.05849	8.93582	489.722	8.96867	9.1013	8.8695	9.24851	9.04699	528.952	1.36245	1.45094	1.56717	1.06495	1.15026	1.08011	7.67589	1	0.000106955	0.00248792
C130040D06Rik	7.77983	7.71864	8.03152	7.58263	7.77816	219.512	7.82209	7.86987	7.98288	7.88093	7.88894	237.032	6.94166	7.27235	7.61445	7.14643	7.24372	151.558	7.70819	7.85218	7.88038	7.88854	7.83232	227.911	1.07982	1.44837	1.03826	1.56398	1.04002	1.50379	7.67424	1	3.83e-07	2.35e-05
Cox6a2	9.6912	9.67942	9.87383	9.82545	9.76748	871.572	10.2758	10.1341	9.93436	9.8344	10.0447	1056.2	9.30062	9.5761	9.31398	9.45652	9.41181	681.139	9.62611	9.45454	9.73606	9.55151	9.59205	771.785	1.21183	1.27958	1.12929	1.55064	1.36852	1.13308	7.67294	1	0.000364991	0.0047742
Adh6b	7.43898	7.54654	7.52787	7.69323	7.55166	187.618	7.36606	7.48242	7.33588	7.31899	7.37584	166.092	7.81279	7.98718	8.1879	7.88636	7.96856	250.481	7.36589	7.32307	7.50568	7.21479	7.35236	163.41	1.12961	1.33506	1.14814	1.50809	1.01641	1.53283	7.67013	1	3.16e-07	2.01e-05
F12	7.91047	7.69276	7.6641	7.89121	7.78963	221.265	7.50471	7.32607	7.34553	7.20986	7.34654	162.753	7.32664	7.23383	7.06791	6.93785	7.14156	141.196	7.55304	7.47274	7.67197	7.16027	7.46451	176.62	1.35951	1.56707	1.25278	1.15267	1.0852	1.25088	7.66812	1	0.000499386	0.00772164
Mgmt	7.17351	7.47399	7.2566	7.34086	7.31124	158.819	7.82669	7.85799	7.96141	7.9102	7.88907	237.054	7.77367	7.85895	7.58277	7.9194	7.7837	220.357	7.94219	7.99716	7.96511	7.87818	7.94566	246.536	1.4926	1.38747	1.55231	1.07577	1.04	1.11881	7.66696	1	6.65e-08	8.46e-06
Slc25a36	8.52275	8.39457	8.46339	8.52984	8.47764	356.47	8.82444	8.75377	9.06141	9.03521	8.91871	483.949	9.06654	8.92906	8.97361	8.91562	8.97121	501.883	9.11429	9.20782	9.10323	9.12178	9.13678	562.919	1.35761	1.40792	1.57915	1.03706	1.16318	1.12161	7.66653	1	1.14e-07	1.32e-05
Gypa	12.5711	12.4071	12.3705	12.2889	12.4094	5440.15	12.0547	11.7803	11.8336	11.7223	11.8477	3685.64	12.015	12.3831	11.9893	12.1396	12.1318	4487.69	11.8143	11.4357	12.17	11.8695	11.8224	3621.5	1.47604	1.21224	1.50218	1.21761	1.01771	1.23918	7.66496	1	1.96e-05	0.000692256
A730023M06Rik	7.92787	7.81305	7.88467	8.145	7.94265	246.023	7.6472	7.34333	7.56677	7.74662	7.57598	190.808	8.09174	7.92732	7.404	8.04734	7.8676	233.552	8.31127	8.30311	8.246	8.08071	8.23527	301.345	1.28937	1.05339	1.22487	1.22401	1.57931	1.29027	7.66123	1	1.22e-09	1.52e-07
2810043G13Rik	7.00247	7.08492	6.80819	7.2029	7.02462	130.203	7.52576	7.79123	7.66069	7.65226	7.65749	201.899	7.60284	7.6153	7.7102	7.5373	7.61641	196.231	7.58305	7.49946	7.60942	7.45283	7.53619	185.618	1.55064	1.50712	1.4256	1.02888	1.08771	1.05718	7.65714	1	2.33e-06	0.000140282
A530064L23Rik	8.27619	8.13717	8.41806	8.17499	8.2516	304.776	8.17464	8.1589	8.14042	8.11039	8.14609	283.281	7.46786	7.67316	7.7256	7.60442	7.61776	196.415	8.01085	8.00712	8.07524	7.99277	8.0215	259.843	1.07588	1.55169	1.17292	1.44226	1.0902	1.32293	7.65588	1	5.21e-07	2.92e-05
Zc3h12d	6.98058	6.89285	7.23724	7.07153	7.04555	132.106	6.78537	6.48951	6.98338	6.85161	6.77747	109.704	6.91034	6.6285	6.30238	6.62499	6.61655	98.1252	7.20861	7.25453	7.13926	7.2483	7.21268	148.331	1.20421	1.3463	1.12282	1.118	1.3521	1.51165	7.65507	1	0.000281577	0.00386638
4933436C20Rik	7.44281	7.51278	7.03529	7.53371	7.38115	166.704	7.99193	7.96218	8.0023	8.21766	8.04352	263.84	7.88631	7.65349	7.64208	7.53685	7.67968	205.029	7.67439	7.70073	7.79422	7.36636	7.63392	198.628	1.58268	1.22989	1.1915	1.28684	1.32831	1.03223	7.65145	1	0.000300781	0.0041054
Ganc	8.37735	8.15028	8.29592	8.26772	8.27282	309.29	7.65815	7.57047	7.65934	7.63673	7.63117	198.249	7.89764	7.87249	7.64193	7.81494	7.80675	223.906	7.736	7.77825	7.77982	7.63721	7.73282	212.721	1.56011	1.38134	1.45397	1.12941	1.073	1.05258	7.65041	1	2.27e-09	5.36e-07
Ndufa12	10.782	10.7025	10.822	10.9299	10.8091	1794.16	10.2125	10.1636	10.2175	10.1539	10.1869	1165.62	10.7568	10.862	10.7879	10.856	10.8157	1802.39	10.7713	10.8261	10.7951	10.6761	10.7671	1742.75	1.53922	1.00459	1.0295	1.54628	1.49512	1.03422	7.64894	1	1.41e-09	1.7e-07
Hsd3b6	6.81269	7.06201	6.83905	6.82974	6.88587	118.265	7.42661	7.62208	7.00326	7.09517	7.28678	156.149	6.90677	7.0333	7.02848	7.02704	6.9989	127.902	6.80401	6.749	6.8322	6.18983	6.64376	99.9934	1.32033	1.08149	1.18272	1.22084	1.56159	1.27911	7.64609	1	5.81e-05	0.00110016
Gmpr	10.4002	10.2574	10.3386	10.5646	10.3902	1342.01	10.4056	10.5434	10.0963	10.2271	10.3181	1276.6	10.111	10.1163	9.88403	10.1291	10.0601	1067.56	9.82575	9.62069	10.1139	9.63207	9.7981	890.268	1.05124	1.25709	1.50743	1.19581	1.43395	1.19914	7.64465	1	8.45e-06	0.000372978
Satb1	10.2022	10.1667	10.1257	10.1304	10.1562	1141.12	10.318	10.1536	10.4262	10.2649	10.2907	1252.57	10.284	10.0967	10.1962	10.2272	10.201	1177.12	9.72461	9.60294	9.63655	9.63088	9.64875	802.716	1.09767	1.03154	1.42158	1.0641	1.56042	1.46642	7.64172	1	3.89e-10	5.77e-08
BC025446	7.50516	7.46094	7.5841	7.37337	7.48089	178.638	6.93777	7.06393	6.9175	6.809	6.93205	122.111	6.88596	7.0587	6.92944	7.11604	6.99754	127.782	6.89114	6.8534	6.90565	6.71979	6.84249	114.761	1.46292	1.39799	1.5566	1.04644	1.06404	1.11345	7.64145	1	1.08e-08	1.84e-06
A130084F23Rik	6.35287	6.94052	6.10111	6.72476	6.52981	92.3995	7.17576	7.16716	7.16748	7.22475	7.18379	145.39	6.8547	6.65468	7.00446	6.77352	6.82184	113.13	6.72182	6.62761	6.75094	6.94178	6.76054	108.424	1.5735	1.22436	1.17342	1.28516	1.34095	1.04341	7.64079	1	7e-05	0.00127453
Skiv2l2	11.8638	11.7462	11.7604	11.8373	11.8019	3570.54	11.9758	11.9726	12.0442	11.8852	11.9695	4010.22	11.6297	11.9141	11.8147	11.8734	11.808	3585.56	11.3553	11.1216	11.1388	11.6294	11.3113	2541.18	1.12314	1.0042	1.40507	1.11844	1.57809	1.41098	7.63992	1	1.57e-06	5.42e-05
5730494N06Rik	10.2311	10.3213	10.4295	10.1717	10.2884	1250.59	10.5069	10.5749	10.3767	10.5181	10.4941	1442.29	10.916	10.9235	10.9879	10.8698	10.9243	1943.32	10.4274	10.3613	10.2952	10.5252	10.4023	1353.33	1.15329	1.55393	1.08215	1.34739	1.06574	1.43596	7.63845	1	7.57e-07	3.87e-05
Cdc42ep1	6.95531	7.16317	7.7141	7.07538	7.22699	149.81	7.63099	7.88524	7.62664	7.46415	7.65176	201.098	7.04435	7.2321	7.38477	7.15119	7.2031	147.35	6.96321	6.90125	7.05015	7.05746	6.99302	127.382	1.34236	1.01669	1.17607	1.36477	1.5787	1.15675	7.63534	1	3.73e-08	2.44e-06
Kel	11.5235	11.4105	11.5058	11.4139	11.4634	2823.84	11.0021	10.9151	10.9538	10.8015	10.9181	1935.02	10.9096	11.1387	10.9387	11.0589	11.0115	2064.39	10.8726	10.671	10.9519	10.8359	10.8328	1823.94	1.45933	1.36788	1.54821	1.06685	1.0609	1.13183	7.63501	1	2.99e-07	2.92e-05
Snx18	10.9837	11.0893	10.9372	10.9219	10.983	2024.05	11.0441	11.1656	11.1213	11.0988	11.1074	2206.35	11.0666	10.9836	11.1522	10.9633	11.0414	2107.65	10.5123	10.5465	10.3687	10.4744	10.4755	1423.74	1.09007	1.0413	1.42165	1.04683	1.54969	1.48037	7.62991	1	1.85e-08	1.42e-06
Shbg	8.71768	7.95673	8.15017	8.36612	8.29767	314.665	7.94821	7.24996	7.83952	7.72734	7.69126	206.681	8.24922	8.38394	7.62574	7.81953	8.01961	259.503	7.8481	7.98258	8.18604	7.24685	7.81589	225.33	1.52247	1.21257	1.39647	1.25558	1.09023	1.15166	7.62897	1	4.01e-05	0.00117796
4930547N16Rik	7.83967	7.81405	7.30762	7.96267	7.731	212.453	8.35713	8.29804	8.40155	8.36365	8.3551	327.442	8.25734	8.40728	8.27763	8.25621	8.29962	315.089	8.24861	8.19797	8.21618	8.17744	8.21005	296.122	1.54124	1.4831	1.39382	1.03921	1.10577	1.06405	7.62719	1	2.96e-07	2.9e-05
Bbs2	8.31859	8.25201	7.93374	8.23937	8.18593	291.212	8.81459	8.63578	8.90655	8.77846	8.78384	440.758	8.66834	8.61603	8.553	8.552	8.59734	387.31	8.882	8.82014	8.78617	8.61959	8.77697	438.665	1.51353	1.32999	1.50634	1.138	1.00477	1.13259	7.62523	1	1.06e-06	8e-05
2010305C02Rik	9.36242	9.60798	9.49015	9.3109	9.44286	695.962	9.20727	9.24881	9.15845	9.15774	9.19307	585.314	9.55947	9.76548	9.95024	9.84636	9.78039	879.408	9.27771	9.15188	9.13191	9.2895	9.21275	593.354	1.18904	1.26359	1.17293	1.50245	1.01374	1.4821	7.62384	1	2.56e-07	1.69e-05
Diap3	8.27027	8.27647	8.18047	8.1171	8.21108	296.333	8.55626	8.44872	8.24292	8.45185	8.42494	343.683	8.37227	8.61681	8.47833	8.66342	8.53271	370.34	8.01628	7.80065	7.98845	7.92333	7.93218	244.244	1.15979	1.24974	1.21327	1.07756	1.40713	1.51627	7.62376	1	1.01e-05	0.000330939
2810029C07Rik	6.83703	6.95255	7.27113	7.22511	7.07145	134.499	7.39881	7.38889	7.56911	7.57897	7.48395	179.016	7.61781	7.57156	7.82812	7.64522	7.66568	203.048	7.2234	7.32381	7.23872	7.18621	7.24303	151.485	1.33098	1.50966	1.12629	1.13425	1.18174	1.34038	7.62331	1	3.12e-05	0.000820247
Ccdc124	8.70239	8.8136	8.73943	8.73876	8.74854	430.105	9.02018	9.10465	8.95852	8.95396	9.00932	515.32	8.5423	8.52899	8.54742	8.50196	8.53017	369.689	8.40196	8.39725	8.38535	8.45352	8.40952	340.03	1.19813	1.16342	1.2649	1.39393	1.51551	1.08722	7.62311	1	1.17e-10	2.33e-08
Isca1	12.4941	12.3503	12.4345	12.1015	12.3451	5202.82	12.1985	12.1705	11.7186	11.7859	11.9684	4007.21	11.9785	12.3841	12.1084	12.2159	12.1718	4613.84	11.8775	11.5527	11.7259	11.7985	11.7386	3417.29	1.29836	1.12766	1.5225	1.15138	1.17263	1.35014	7.62267	1	6.57e-05	0.00173573
Gfi1b	9.08533	9.00488	8.96101	8.98383	9.00876	515.119	8.77036	8.7452	8.45803	8.36624	8.58496	383.999	8.58579	8.83871	8.70659	8.83714	8.74206	428.176	8.48142	8.24987	8.58262	8.23919	8.38827	335.059	1.34146	1.20306	1.5374	1.11504	1.14606	1.27791	7.62093	1	0.000154198	0.00323522
Tspan8	10.2978	10.1796	10.2539	10.1076	10.2097	1184.2	10.1431	9.85413	9.67602	9.62542	9.82468	906.824	9.81374	10.1107	9.84025	9.97462	9.93482	978.765	9.65067	9.39748	9.64043	9.6108	9.57484	762.633	1.30588	1.20989	1.55278	1.07933	1.18907	1.2834	7.62035	1	9.02e-07	7.08e-05
Clcn7	8.17071	8.1559	7.87712	8.27981	8.12088	278.375	8.69622	8.64641	8.70898	8.83403	8.72141	422.091	8.30173	8.14134	7.92472	8.13723	8.12625	279.413	8.27838	8.31788	8.41776	8.07886	8.27322	309.376	1.51627	1.00373	1.11137	1.51064	1.36433	1.10724	7.61357	1	2.91e-06	8.96e-05
C030010B13Rik	7.83052	7.48372	7.77222	7.76412	7.71264	209.767	7.73241	7.77115	7.90515	7.89623	7.82624	226.951	7.25279	7.2317	7.30511	6.95141	7.18525	145.538	7.61439	7.76005	7.88485	7.53203	7.69783	207.624	1.08192	1.44132	1.01032	1.55939	1.09308	1.4266	7.61263	1	0.0001556	0.00301034
Trappc5	7.38724	7.81217	7.45667	7.67495	7.58276	191.707	7.7138	7.46457	7.65435	7.79882	7.65788	201.954	7.24522	6.931	7.009	7.05835	7.06089	133.518	7.67157	7.75404	7.59318	7.67996	7.67469	204.32	1.05345	1.43581	1.06579	1.51256	1.01171	1.53028	7.60962	1	7.16e-07	3.73e-05
Nipsnap1	9.72429	9.57204	9.789	9.75415	9.70987	837.457	9.94219	10.0462	10.0858	9.93535	10.0024	1025.69	10.3562	10.3528	10.3517	10.4041	10.3662	1319.88	9.9519	10.051	9.96428	10.0941	10.0153	1034.92	1.22476	1.57606	1.23579	1.28682	1.00901	1.27534	7.60779	1	3.88e-05	0.000976732
Pdia6	10.0861	10.0259	10.2198	9.91738	10.0623	1069.17	9.64758	9.46698	9.40734	9.44284	9.49119	719.667	9.80341	10.0487	9.76954	9.87444	9.87402	938.374	10.1525	10.0335	10.045	10.1029	10.0835	1085	1.48564	1.13938	1.01481	1.3039	1.50764	1.15626	7.60763	1	6.25e-10	8.34e-08
Rfx2	10.1177	10.0465	9.8632	9.99799	10.0063	1028.52	9.65554	9.56451	9.40444	9.46844	9.52323	735.831	9.56887	9.58256	9.74041	9.94609	9.70948	837.231	9.46294	9.21503	9.54697	9.38739	9.40308	677.032	1.39776	1.22847	1.51915	1.1378	1.08685	1.23662	7.60666	1	4.48e-05	0.00129138
B130019G13Rik	9.26513	9.1651	9.05665	9.11598	9.15071	568.381	9.17227	9.18619	9.33761	9.14443	9.21013	592.276	8.66964	8.61381	8.57374	8.47062	8.58196	383.2	9.0617	9.08665	9.17022	9.18414	9.12568	558.602	1.04204	1.48325	1.01751	1.5456	1.06028	1.45773	7.60641	1	3.4e-07	2.15e-05
Hemk1	8.96007	8.7296	8.65737	8.86921	8.80406	446.979	8.36195	8.22172	8.47138	8.4006	8.36391	329.45	8.98936	9.12819	8.83532	8.75694	8.92745	486.89	8.98752	9.04417	9.11713	8.7344	8.9708	501.743	1.35674	1.08929	1.12252	1.47789	1.52297	1.03051	7.59992	1	2.13e-08	1.56e-06
Extl2	10.118	10.182	10.1166	10.2194	10.159	1143.32	10.1107	10.0876	10.514	10.3726	10.2713	1235.83	9.79163	9.84162	9.62242	9.78943	9.76127	867.834	10.3664	10.518	10.3327	10.2984	10.3789	1331.54	1.08091	1.31745	1.16462	1.42404	1.07744	1.53432	7.59879	1	2.3e-06	9.9e-05
St6galnac2	7.41578	7.27052	7.02515	7.3469	7.26459	153.765	7.73813	7.48616	7.98793	7.8534	7.7664	217.731	7.36678	7.33248	6.64922	7.21976	7.14206	141.245	7.40174	7.39909	7.48114	7.11149	7.34836	162.959	1.41599	1.08864	1.05979	1.54151	1.33611	1.15373	7.59577	1	0.00025389	0.00356244
EG667410	8.00398	8.09497	7.83713	7.99736	7.98336	253.064	7.62574	7.60573	7.76681	7.57956	7.64446	200.084	7.94311	7.73238	7.24579	7.30692	7.55705	188.321	7.39826	7.48882	7.57862	6.94871	7.3536	163.552	1.26479	1.34379	1.5473	1.06246	1.22337	1.15144	7.59316	1	0.00046066	0.00729063
Ear3	8.43677	8.06057	8.17597	8.26067	8.23349	300.974	8.024	7.97649	7.91377	8.08544	7.99992	255.987	8.02008	8.29301	7.74062	8.17414	8.05696	266.309	8.76815	8.43583	8.5446	8.6285	8.59427	386.485	1.17574	1.13017	1.28412	1.04033	1.50979	1.45127	7.5914	1	2.07e-06	6.71e-05
Rnpep	9.29661	9.33489	9.31717	9.24199	9.29766	629.326	9.85203	9.97998	9.9719	9.92373	9.93191	976.793	9.55809	9.47187	9.68013	9.64822	9.58958	770.461	9.49337	9.56198	9.50925	9.5255	9.52252	735.471	1.55213	1.22427	1.16866	1.2678	1.32812	1.04758	7.58855	1	5.36e-09	5.38e-07
Mll5	9.80946	9.79727	9.93326	9.81957	9.83989	916.436	10.1451	9.81784	10.653	9.96419	10.145	1132.3	9.64695	9.78384	9.68024	9.62661	9.68441	822.806	9.60883	9.5085	9.51965	9.51707	9.53851	743.667	1.23555	1.11379	1.23232	1.37614	1.52259	1.10642	7.58681	1	2.03e-06	6.6e-05
Epor	9.17979	9.07875	8.87602	9.07857	9.05328	531.263	8.84559	8.70384	8.64657	8.48217	8.66954	407.186	8.74284	8.89732	8.49536	8.74832	8.72096	421.958	8.53556	8.4266	8.70816	7.98836	8.41467	341.247	1.30472	1.25904	1.55683	1.03628	1.19323	1.23652	7.58662	1	0.00038029	0.0063019
Pigq	11.4995	11.5422	11.425	11.3508	11.4544	2806.18	11.1557	10.9854	10.7054	10.851	10.9244	1943.46	10.9807	11.1653	10.8707	11.141	11.0394	2104.76	10.9594	10.7358	10.8515	10.8339	10.8452	1839.57	1.44391	1.33325	1.52545	1.083	1.05647	1.14416	7.58625	1	9.39e-07	7.26e-05
Wdr70	8.10186	8.56276	8.20388	8.28873	8.28931	312.846	8.25007	7.89858	8.44476	8.2626	8.214	296.935	8.37894	8.32544	7.90552	7.96659	8.14412	282.895	8.8118	8.8694	8.77213	8.58448	8.75945	433.369	1.05358	1.10587	1.38525	1.04963	1.45948	1.53191	7.58573	1	6.67e-07	2.75e-05
1700109H08Rik	8.20909	7.87676	8.50708	8.2159	8.20221	294.517	8.30766	8.2803	8.41256	8.48712	8.37191	331.28	8.38034	8.21849	8.3955	8.32645	8.3302	321.839	7.67111	7.83206	7.81603	7.76996	7.77229	218.621	1.12482	1.09277	1.34716	1.02934	1.51532	1.47213	7.58154	1	9.01e-09	8.03e-07
Ncapg2	8.79823	8.76383	8.87735	8.86084	8.82506	453.532	9.20827	8.81401	8.71653	8.73594	8.86869	467.457	8.6617	8.75246	8.63595	8.66569	8.67895	409.849	8.435	8.17307	8.29763	8.18562	8.27283	309.293	1.0307	1.10658	1.46635	1.14056	1.51137	1.32512	7.58069	1	6.42e-07	2.65e-05
1700030C10Rik	6.62365	6.86112	6.65884	6.93488	6.76962	109.109	7.50055	7.35451	7.33619	7.32752	7.37969	166.536	6.92539	6.89285	6.86454	6.73372	6.85413	115.69	7.09548	6.92002	6.98827	6.81468	6.95461	124.036	1.52633	1.06032	1.13681	1.4395	1.34265	1.07213	7.57775	1	7.26e-05	0.00130841
Dctn3	10.0844	9.96737	9.88517	10.0606	9.99938	1023.56	10.1467	10.1245	10.1838	10.0499	10.1262	1117.63	10.2159	10.145	9.825	9.98653	10.0431	1055.05	9.45743	9.63103	9.61607	9.33025	9.50869	728.454	1.0919	1.03076	1.40512	1.05932	1.53425	1.44834	7.56969	1	1.93e-06	6.36e-05
A330057G13Rik	8.72714	8.55233	8.71667	8.55756	8.63843	398.497	9.06733	9.14707	9.03673	9.27768	9.13221	561.136	8.43676	8.43989	8.64841	8.48295	8.502	362.541	8.743	8.71367	8.51519	8.55023	8.63052	396.32	1.40813	1.09918	1.00549	1.54779	1.41587	1.09317	7.56963	1	3.91e-05	0.000804534
Pgcp	9.01176	9.10608	8.93596	8.95019	9.001	512.354	9.13798	8.96282	9.00014	9.03351	9.03361	524.069	8.42071	8.61733	8.37406	8.3008	8.42822	344.467	9.0319	9.0515	9.00836	8.99204	9.02095	519.488	1.02286	1.48738	1.01392	1.52139	1.00882	1.50809	7.56247	1	1.88e-09	2.82e-07
Tal1	10.1906	9.93668	9.94109	10.0427	10.0278	1043.9	9.76932	9.65434	9.757	9.60425	9.69622	829.573	9.84122	9.97747	9.58493	9.68995	9.77339	875.154	9.43877	9.27613	9.66046	9.24303	9.4046	677.745	1.25835	1.19281	1.54025	1.05495	1.22402	1.29127	7.56166	1	2.62e-09	6.04e-07
Pusl1	9.06774	9.12367	8.8865	8.90628	8.99605	510.598	9.11851	9.03064	9.1535	9.20409	9.12669	558.992	8.67565	8.49639	8.43158	8.4159	8.50488	363.266	8.96608	8.94341	9.09113	9.07723	9.01946	518.953	1.09478	1.40558	1.01636	1.5388	1.07715	1.42858	7.56125	1	2.45e-05	0.000674187
LOC100048272	7.95324	8.05055	8.15898	7.88397	8.01169	258.082	7.5194	7.83652	7.45121	7.7335	7.63516	198.798	7.72373	8.07733	7.82039	8.14635	7.94195	245.904	8.09001	8.38396	7.98328	8.57701	8.25857	306.25	1.29822	1.04952	1.18664	1.23696	1.54051	1.24541	7.55725	1	1.77e-05	0.000412203
Cd1d1	9.56997	9.72959	9.43773	9.53049	9.56695	758.469	9.66046	9.47317	9.7623	9.87546	9.69285	827.634	9.37774	9.16364	9.06599	9.20759	9.20374	589.66	9.77333	9.9597	9.89215	9.59121	9.8041	893.979	1.09119	1.28628	1.17866	1.40358	1.08016	1.51609	7.55597	1	1e-05	0.000328917
LOC640739	10.0775	10.0035	10.0828	10.2415	10.1013	1098.5	9.30849	9.40826	9.66147	9.56871	9.48673	717.448	10.026	10.0415	9.84069	10.0791	9.9968	1021.73	9.91969	10.0155	10.074	10.0722	10.0203	1038.54	1.53113	1.07514	1.05773	1.42411	1.44755	1.01646	7.55213	1	6.84e-06	0.000183831
Zfp101	10.1291	9.99831	9.99495	9.99461	10.0292	1044.96	9.94331	9.78068	9.82592	9.82624	9.84404	919.074	9.50103	9.42522	9.43117	9.35519	9.42815	688.902	9.95538	9.95654	9.88978	9.98105	9.94569	986.165	1.13697	1.51685	1.05962	1.33411	1.073	1.4315	7.55206	1	2.37e-09	3.43e-07
Rabl4	8.49054	8.51075	8.32788	8.56406	8.47331	355.402	8.88891	8.96314	9.08069	9.08568	9.0046	513.637	8.56156	8.52221	8.3153	8.38198	8.44526	348.56	8.44366	8.46542	8.57763	8.10527	8.398	337.325	1.44523	1.01963	1.05359	1.4736	1.52267	1.0333	7.54802	1	1.09e-06	4.08e-05
Blvrb	12.0274	11.8268	11.979	12.0237	11.9642	3995.64	11.6585	11.5938	11.5309	11.5326	11.5789	3059.21	11.4601	11.5695	11.453	11.5816	11.516	2928.68	11.3426	11.1912	11.6211	11.2426	11.3494	2609.18	1.3061	1.36431	1.53137	1.04457	1.17248	1.12245	7.54128	1	1.11e-07	1.29e-05
P2ry12	7.58709	7.68047	7.20654	7.45138	7.48137	178.697	7.66711	7.29085	7.32506	7.28569	7.39218	167.984	7.59375	7.72844	7.4121	7.48677	7.55527	188.088	8.06188	7.97204	8.09839	7.84538	7.99442	255.013	1.06377	1.05256	1.42707	1.11968	1.51808	1.35581	7.53697	1	2.18e-05	0.000489818
Txnrd2	9.3614	9.15949	9.42555	9.42755	9.3435	649.641	9.14454	8.99374	9.03726	8.92638	9.02548	521.122	9.12503	9.17332	8.95179	8.97247	9.05565	532.137	8.802	8.6653	8.88185	8.52631	8.71886	421.346	1.24662	1.22082	1.54182	1.02114	1.2368	1.26294	7.53014	1	1.35e-06	9.4e-05
Hapln1	8.03703	8.15774	8.02724	8.00116	8.05579	266.094	8.48296	8.22282	8.33751	8.39238	8.35892	328.311	8.13066	8.30327	8.21864	8.27653	8.23228	300.72	8.65918	8.82617	8.22397	8.89796	8.65182	402.214	1.23381	1.13012	1.51155	1.09175	1.2251	1.33751	7.52984	1	8.64e-09	1.51e-06
EG434402	10.2256	10.3651	10.3416	10.4229	10.3388	1295.05	9.73162	9.79595	9.98799	9.79014	9.82643	907.923	10.4018	10.4902	10.3936	10.4473	10.4332	1382.66	10.3059	10.4021	10.3782	10.3454	10.3579	1312.31	1.42639	1.06764	1.01332	1.52288	1.44539	1.05361	7.52924	1	8.28e-09	7.47e-07
LOC100046690	9.49593	9.33682	9.54034	9.61368	9.49669	722.42	9.25158	9.20028	8.91671	9.0359	9.10112	549.174	9.22989	9.10901	9.12526	9.09664	9.1402	564.254	8.91463	8.76515	9.05678	8.7841	8.88016	471.19	1.31547	1.28031	1.53318	1.02746	1.16551	1.19751	7.51943	1	1.95e-09	4.8e-07
D0Kist3	9.88818	9.82947	9.80626	9.84976	9.84342	918.679	10.4861	10.5226	10.2861	10.429	10.431	1380.49	10.3925	10.2964	10.4384	10.3442	10.3679	1321.44	10.2755	10.3229	10.1488	10.3517	10.2747	1238.8	1.50269	1.43841	1.34846	1.04468	1.11437	1.06671	7.51533	1	1.41e-06	9.75e-05
Fyco1	8.78684	8.59119	8.44834	8.78023	8.65165	402.167	8.93073	8.74449	8.94996	8.83259	8.86444	466.083	9.25969	9.24197	9.19772	9.25962	9.23975	604.563	8.93117	8.75473	8.84863	8.4794	8.75348	431.58	1.15893	1.50326	1.07314	1.29712	1.07995	1.40081	7.5132	1	2.21e-07	1.52e-05
Slc29a1	9.14657	9.3413	9.47123	9.63162	9.39768	674.504	9.0718	9.1119	8.65528	8.89495	8.93348	488.929	8.84005	8.98024	8.72796	9.11712	8.91634	483.155	8.85606	8.79436	8.80931	8.70471	8.79111	442.984	1.37955	1.39604	1.52264	1.01195	1.10372	1.09068	7.50458	1	8.7e-06	0.000380144
Usp29	7.08077	7.05325	6.77068	7.196	7.02517	130.253	7.16094	7.17314	7.33183	7.13159	7.19937	146.97	7.79476	7.61148	7.60197	7.44295	7.61279	195.739	7.1198	7.17732	7.2029	6.97955	7.11989	139.092	1.12834	1.50276	1.06786	1.33183	1.05664	1.40727	7.4947	1	8.63e-08	6.77e-06
Kras	9.54552	9.47261	9.66835	9.62514	9.57791	764.253	8.95958	8.89176	8.99756	9.07366	8.98064	505.175	9.5849	9.40195	9.47779	9.52918	9.49846	723.303	9.48009	9.59838	9.48554	9.44994	9.50349	725.83	1.51285	1.05662	1.05294	1.43179	1.43679	1.00349	7.49447	1	4.13e-08	2.64e-06
Cfi	9.94744	9.78737	9.9125	9.82659	9.86847	934.774	9.90439	9.70857	9.35081	9.3481	9.57797	764.286	9.58611	9.76652	9.53726	9.65691	9.6367	796.043	9.19538	9.14553	9.38246	9.33826	9.26541	615.412	1.22307	1.17428	1.51894	1.04155	1.24191	1.29351	7.49326	1	9.44e-05	0.00226618
Zfp691	8.00803	7.86121	7.854	7.85896	7.89555	238.121	7.07649	7.5591	7.26579	7.25968	7.29027	156.527	7.57653	8.02305	7.71556	7.61877	7.73348	212.818	7.51273	7.59892	7.69689	8.03876	7.71183	209.648	1.52128	1.1189	1.13581	1.35962	1.33937	1.01512	7.4901	1	0.000249315	0.00352071
LOC675567	7.64414	7.48012	7.02478	7.56254	7.4279	172.195	7.56429	7.078	7.48195	7.45022	7.39362	168.151	7.35761	7.05516	6.42964	7.04055	6.97074	125.43	7.71427	7.64431	7.67031	7.24692	7.56895	189.881	1.02405	1.37283	1.10271	1.3406	1.12923	1.51384	7.48325	1	0.000392899	0.00616732
3110035E14Rik	7.82357	7.92386	7.13444	8.09574	7.7444	214.436	7.79209	7.57957	8.04746	7.76798	7.79677	222.363	8.40452	8.25269	8.06207	8.1178	8.20927	295.962	7.71762	7.83564	7.64577	7.26738	7.6166	196.257	1.03697	1.38019	1.09263	1.33098	1.13302	1.50803	7.48182	1	1.68e-07	1.19e-05
Snca	11.5488	11.475	11.6132	11.4141	11.5128	2922.06	11.3656	11.287	11.106	11.1416	11.2251	2393.75	11.1115	11.3939	11.1856	11.259	11.2375	2414.51	10.8521	10.7947	11.1483	10.81	10.9013	1912.59	1.2207	1.21021	1.5278	1.00867	1.25157	1.26243	7.48139	1	2.46e-07	2.48e-05
Fmn2	7.96966	8.00968	7.72445	7.99269	7.92412	242.883	8.20284	7.94822	8.26414	8.30253	8.17943	289.904	7.94066	7.80372	7.9684	7.61464	7.83185	227.836	7.6299	7.78611	7.60414	7.33839	7.58963	192.623	1.19359	1.06604	1.26093	1.27242	1.50504	1.18281	7.48084	1	1.91e-06	6.33e-05
Zfp758	8.52678	8.54666	8.54633	8.4509	8.51767	366.499	8.59714	8.41827	8.41837	8.2983	8.43302	345.615	7.99997	7.95644	7.67661	8.06997	7.92575	243.157	8.62341	8.43452	8.34021	8.30481	8.42574	343.875	1.06043	1.50725	1.06579	1.42136	1.00506	1.41421	7.47411	1	7.14e-06	0.000248606
Zcchc9	8.73481	8.38903	8.84842	8.16093	8.5333	370.492	9.06088	9.20028	8.77857	9.08768	9.03185	523.43	8.85537	9.1208	9.06219	8.92625	8.99115	508.87	9.22211	9.05217	9.14556	9.05793	9.11944	556.193	1.4128	1.3735	1.50123	1.02861	1.06259	1.093	7.47172	1	3.5e-05	0.00107248
Lnx2	8.26548	8.21076	8.178	8.25541	8.22741	299.708	8.09633	8.09922	8.33639	8.19077	8.18068	290.154	8.22865	8.11045	7.70468	7.93044	7.99356	254.859	8.63357	8.62213	8.68287	8.41607	8.58866	384.985	1.03292	1.17597	1.28454	1.13849	1.32683	1.51058	7.46934	1	9.07e-06	0.000302534
scl0002007.1_97	8.26141	8.01582	8.19031	8.22716	8.17368	288.75	7.9293	7.86399	7.7931	7.78234	7.84218	229.473	8.3917	8.58469	8.39584	8.35601	8.43206	345.385	8.16258	8.14526	8.06558	8.42777	8.2003	294.128	1.25832	1.19614	1.01863	1.50512	1.28176	1.17427	7.43422	1	3.13e-05	0.000673125
LOC100045254	7.50942	7.38014	7.60659	7.64879	7.53623	185.623	7.27445	7.16418	7.48129	7.34468	7.31615	159.361	7.98199	7.93729	7.91164	7.8108	7.91043	240.589	7.44595	7.51377	7.54945	7.64336	7.53813	185.867	1.1648	1.29612	1.00132	1.50972	1.16633	1.29441	7.43269	1	6.77e-06	0.000238138
scl0001045.1_6	6.56384	6.46677	6.30531	6.71503	6.51273	91.3121	6.50939	6.9567	6.85963	6.77043	6.77404	109.443	6.68796	6.92844	7.57636	7.19824	7.09775	136.973	6.61932	6.64135	6.75483	7.23995	6.81386	112.506	1.19856	1.50005	1.23211	1.25155	1.02799	1.21747	7.42773	1	0.000513962	0.00787918
Narf	9.68513	9.48375	9.4908	9.75992	9.6049	778.688	9.42656	9.22163	9.49404	9.27731	9.35489	654.789	9.07415	9.14741	8.85842	8.99537	9.01884	518.729	9.3293	9.32368	9.51326	9.23366	9.34998	652.564	1.18922	1.50115	1.19327	1.26229	1.00341	1.25801	7.40735	1	0.000697	0.00994877

## Sheet: FC<1.5
NAMES	CD1-1	CD1-2	CD1-3	CD1-4	CD1_AVG	CD1 Avg Sig	B6-1	B6-2	B6-3	B6-4	B6_AVG	B6 Avg Sig	129-1	129-2	129-3	129-4	129_AVG	129 Avg Sig	FVB-1	FVB-2	FVB-3	FVB-4	FVB_AVG	FVB Avg Sig	CD1 vs B6	CD1 vs 129	CD1 vs FVB	B6 vs 129	B6 vs FVB	129 vs FVB	Total FC	FC>1.5
Cenpk	9.41361	9.36523	9.42151	9.52248	9.43071	690.123	9.6347	9.30356	9.25682	9.32719	9.38057	666.549	8.87096	9.09369	8.68982	8.87119	8.88141	471.598	9.04142	8.81826	8.87069	8.67141	8.85045	461.583	1.03537	1.46337	1.49512	1.41338	1.44405	1.0217	7.87299	0
2810423A18Rik	11.4753	11.3808	11.4085	11.3071	11.3929	2689.14	11.3756	11.3553	11.2674	11.3189	11.3293	2573.09	10.5977	10.829	11.0764	10.924	10.8568	1854.46	10.8591	10.7226	10.524	11.1404	10.8115	1797.14	1.0451	1.4501	1.49634	1.38752	1.43177	1.03189	7.84272	0
Syce1	6.56258	6.98357	6.00941	7.01668	6.64306	99.9449	6.76122	6.25397	6.93141	6.90393	6.71263	104.883	7.40905	7.16061	7.20663	7.1172	7.22337	149.435	7.15412	7.09144	7.16532	7.24704	7.16448	143.458	1.04941	1.49517	1.43537	1.42478	1.36779	1.04166	7.81417	0
Hyi	8.92061	8.71777	9.12459	8.84068	8.90091	478.015	8.34237	8.69996	8.0902	8.13995	8.31812	319.157	8.76929	8.89032	8.83207	8.94789	8.85989	464.615	8.43715	8.30401	8.50308	8.44614	8.42259	343.126	1.49775	1.02884	1.39312	1.45576	1.0751	1.35406	7.80463	0
9430095K15Rik	7.70476	7.96443	7.57294	7.90813	7.78757	220.949	7.88619	7.55216	7.67704	7.64489	7.69007	206.51	7.60954	7.57943	6.47177	7.24398	7.22618	149.726	7.32119	7.47513	7.33921	6.7521	7.22191	149.283	1.06992	1.47569	1.48006	1.37926	1.38334	1.00296	7.79124	0
Apg4d	7.55544	7.71891	7.79072	7.52354	7.64715	200.458	7.04209	7.0314	7.22769	7.20421	7.12635	139.716	7.11317	7.17259	6.96716	7.08025	7.08329	135.607	7.58214	7.56337	7.57258	7.63961	7.58943	192.595	1.43475	1.47822	1.04083	1.03029	1.37848	1.42024	7.78281	0
Ly96	7.6491	7.65475	7.72493	7.60007	7.65721	201.861	8.28299	8.27853	8.11259	8.23217	8.22657	299.533	8.18226	8.44663	8.09734	8.10893	8.20879	295.864	7.81319	7.80017	7.80732	7.65251	7.7683	218.017	1.48386	1.46568	1.08004	1.0124	1.37389	1.35706	7.77294	0
2700025J07Rik	9.48166	9.42452	9.27639	9.08019	9.31569	637.239	9.60401	9.38699	8.9606	9.14409	9.27392	619.054	8.50322	8.9263	8.93715	8.82585	8.79813	445.145	9.02756	8.54874	8.5383	8.97503	8.77241	437.278	1.02937	1.43153	1.45728	1.39068	1.4157	1.01799	7.74256	0
Eno2	9.19438	9.16992	8.90817	9.12383	9.09908	548.397	8.83859	8.65599	8.76635	8.59731	8.71456	420.092	8.93084	8.61669	8.64406	8.62329	8.70372	416.947	9.25546	9.31249	9.4072	9.11971	9.27371	618.965	1.30542	1.31527	1.12868	1.00754	1.4734	1.48452	7.71483	0
AI132487	7.23427	7.52215	7.75245	7.49615	7.50126	181.177	7.91228	7.85069	8.11307	8.14339	8.00486	256.863	8.03278	7.89453	7.90181	7.95561	7.94618	246.626	7.46602	7.53017	7.48453	7.37989	7.46515	176.699	1.41775	1.36124	1.02534	1.04151	1.45368	1.39574	7.69526	0
Mgst1	9.10127	9.25129	9.33455	9.19773	9.22121	596.844	9.2893	9.19693	8.94238	8.87445	9.07576	539.606	8.59703	8.90146	8.7001	8.68504	8.72091	421.943	8.63628	8.67806	8.68519	8.59311	8.64816	401.195	1.10607	1.41451	1.48767	1.27886	1.345	1.05172	7.68382	0
Med23	10.9243	10.9762	10.7856	10.7569	10.8607	1859.54	11.047	10.9883	11.0514	11.0278	11.0286	2089	10.3981	10.4654	10.6499	10.6321	10.5364	1485.12	10.4688	10.3321	10.3609	10.6174	10.4448	1393.8	1.1234	1.25211	1.33415	1.40662	1.49877	1.06552	7.68056	0
2011-09-03	8.27273	8.3873	8.41048	8.31996	8.34762	325.75	8.95533	8.88151	8.94835	8.94437	8.93239	488.559	8.76092	8.49121	8.65115	8.71126	8.65363	402.72	8.35168	8.32342	8.36746	8.37053	8.35327	327.028	1.4998	1.23629	1.00393	1.21315	1.49393	1.23145	7.67855	0
B9d1	9.39885	9.28867	9.14017	9.48878	9.32912	643.197	9.05409	9.08312	9.36841	9.30633	9.20299	589.353	9.81159	9.90327	9.62862	9.68779	9.75782	865.758	9.60349	9.85517	9.80226	9.60129	9.71555	840.761	1.09136	1.34602	1.30716	1.469	1.42658	1.02973	7.66985	0
Tipin	9.92513	9.92299	9.79385	9.86192	9.87597	939.645	10.2843	10.2224	10.1495	10.0905	10.1867	1165.46	10.1621	10.2878	10.2763	10.1643	10.2226	1194.88	9.69722	9.56084	9.8028	9.50519	9.64151	798.7	1.24032	1.27163	1.17647	1.02524	1.4592	1.49603	7.66889	0
Rbm35a	9.68053	9.61073	9.82646	9.58899	9.67668	818.408	9.72936	9.66012	9.44307	9.30992	9.53562	742.176	10.0157	10.1682	10.0985	10.1321	10.1036	1100.24	10.0553	9.91847	10.1466	9.87462	9.99875	1023.11	1.10271	1.34436	1.25012	1.48245	1.37853	1.07539	7.63356	0
LOC226017	9.88389	9.99802	9.815	9.80239	9.87482	938.897	9.25907	9.45449	9.38781	9.50872	9.40252	676.771	9.48276	9.59468	9.69269	9.43641	9.55164	750.462	9.81139	10.0578	9.9285	10.0613	9.96475	999.281	1.38732	1.25109	1.06431	1.10889	1.47654	1.33155	7.61971	0
Cd200	7.83722	7.71852	7.59343	7.79626	7.73636	213.243	8.43526	8.1642	8.1191	8.16289	8.22036	298.247	8.36178	8.32139	8.19839	8.06868	8.23756	301.823	7.83713	7.78888	7.6997	7.72433	7.76251	217.144	1.39862	1.41539	1.01829	1.01199	1.37349	1.38996	7.60775	0
Cxcr4	9.0105	9.10096	8.91511	8.89938	8.98149	505.472	8.93258	8.90443	8.87633	9.03806	8.93785	490.411	9.24189	9.35081	9.49818	9.33602	9.35672	655.624	9.47905	9.38376	9.38687	9.63911	9.4722	710.257	1.03071	1.29705	1.40514	1.33689	1.44829	1.08333	7.6014	0
EG240038	7.6325	7.53773	7.49778	7.70219	7.59255	193.012	7.30047	7.00471	7.37683	7.29384	7.24396	151.583	7.83587	7.75894	7.99063	7.71331	7.82469	226.707	7.2353	7.46383	7.2604	7.42237	7.34548	162.633	1.27331	1.17458	1.1868	1.4956	1.0729	1.39398	7.59717	0
BC031181	9.28649	9.18697	9.20093	9.39151	9.26647	615.867	9.63274	9.72082	9.85266	9.79578	9.7505	861.376	9.70515	9.79787	9.77112	9.93453	9.80217	892.784	9.22663	9.51214	9.42668	9.37519	9.38516	668.674	1.39864	1.44964	1.08574	1.03646	1.28819	1.33516	7.59383	0
F2rl2	8.11533	7.88473	7.65613	8.15543	7.9529	247.778	8.34972	7.95554	8.38463	8.11669	8.20164	294.402	7.74593	7.92775	7.4003	7.51387	7.64696	200.431	8.31451	8.28993	8.36698	7.89955	8.21774	297.706	1.18817	1.23623	1.2015	1.46885	1.01122	1.48533	7.59129	0
Riok1	9.12165	9.05735	9.15736	9.18799	9.13109	560.701	9.32622	9.16342	9.40814	9.29519	9.29824	629.579	8.73919	8.87953	8.73539	8.7484	8.77563	438.256	8.85093	8.77697	8.69289	8.73593	8.76418	434.792	1.12284	1.27939	1.28959	1.43655	1.448	1.00797	7.58434	0
Nvl	8.52624	8.82519	8.34779	8.55186	8.56277	378.137	9.06984	8.96476	9.1348	9.1339	9.07582	539.629	9.15497	9.09098	8.97885	9.11343	9.08456	542.905	8.65355	8.76632	8.80132	8.53697	8.68954	412.869	1.42707	1.43574	1.09185	1.00607	1.30702	1.31496	7.58271	0
Nppa	10.4877	10.0444	10.3143	10.3422	10.2971	1258.2	10.8148	11.0259	10.5493	11.011	10.8502	1846.07	10.5532	10.5076	10.518	10.7718	10.5876	1538.84	10.1666	10.3654	10.164	10.4901	10.2965	1257.65	1.46723	1.22305	1.00044	1.19965	1.46787	1.22358	7.58182	0
2310022M17Rik	8.39546	8.4642	8.37381	8.38191	8.40384	338.695	8.93722	9.01082	8.86231	8.82556	8.90898	480.695	9.0427	8.91135	8.99947	8.83539	8.94723	493.61	8.61638	8.55993	8.46667	8.68246	8.58136	383.042	1.41926	1.45739	1.13094	1.02687	1.25494	1.28866	7.57804	0
Cttnbp2	8.01393	7.92663	8.00473	8.09361	8.00972	257.731	8.58121	8.38358	8.4914	8.64064	8.52421	368.164	8.05447	8.05313	7.94075	8.15808	8.05161	265.323	8.38771	8.55234	8.38962	8.48433	8.4535	350.556	1.42848	1.02946	1.36016	1.38761	1.05023	1.32124	7.57718	0
Gmfg	7.65667	7.5503	7.45903	7.76338	7.60735	195.002	7.78539	7.56929	7.72991	7.67275	7.68933	206.405	8.06696	8.18455	8.07028	8.16219	8.121	278.396	8.11847	8.02348	8.12207	8.10374	8.09194	272.845	1.05848	1.42766	1.39919	1.34879	1.32189	1.02034	7.57635	0
Pcyox1	11.4118	11.3512	11.4537	11.3633	11.395	2692.98	11.0914	11.2257	11.0588	11.2912	11.1668	2298.97	11.7568	11.7098	11.7954	11.6978	11.7399	3420.36	11.4755	11.62	11.8155	11.6184	11.6324	3174.62	1.17139	1.2701	1.17885	1.48778	1.38089	1.07741	7.56642	0
D630040I23Rik	9.55878	9.40903	9.51552	9.52581	9.50229	725.225	9.57195	9.52695	9.68489	9.51103	9.57371	762.032	9.43411	9.19888	9.20744	9.31525	9.28892	625.523	9.08537	9.1078	8.98135	8.81483	8.99734	511.056	1.05075	1.15939	1.41907	1.21823	1.49109	1.22398	7.56252	0
Car12	8.95838	9.06414	9.05502	9.04543	9.03074	523.027	8.43383	8.4411	8.46251	8.4469	8.44609	348.759	8.84619	8.88614	8.83326	8.72492	8.82263	452.768	8.66938	8.59236	8.69654	8.54156	8.62496	394.795	1.49968	1.15518	1.32481	1.29823	1.132	1.14684	7.55674	0
Rapgef5	7.8634	7.70121	7.8136	8.08551	7.86593	233.282	8.41233	8.23236	8.50637	8.51922	8.41757	341.933	8.18461	8.01649	8.11688	8.11225	8.10756	275.815	8.29444	8.50954	8.40683	8.32317	8.3835	333.952	1.46575	1.18232	1.43154	1.23972	1.0239	1.21078	7.55402	0
Pttg1	7.59588	7.35821	7.38955	7.47372	7.45434	175.38	6.91514	6.60835	7.10198	7.02726	6.91318	120.524	7.48896	7.48973	6.78866	7.15941	7.23169	150.299	7.43254	7.40823	7.45421	7.62157	7.47913	178.42	1.45514	1.16688	1.01733	1.24704	1.48036	1.1871	7.55386	0
Pyroxd1	8.74246	8.6516	8.64889	8.75606	8.69975	415.802	9.18136	8.96344	9.24824	9.2887	9.17044	576.204	9.21559	9.08505	8.96923	9.03022	9.07502	539.329	8.68451	8.6826	8.61192	8.64301	8.65551	403.244	1.38577	1.29708	1.03114	1.06837	1.42892	1.33748	7.54876	0
B4galt3	9.53119	9.20266	9.21791	9.51491	9.36667	660.158	9.12144	9.25185	9.24592	9.22015	9.20984	592.159	9.65055	9.62446	9.72868	9.59612	9.64995	803.387	9.80198	9.77447	9.70647	9.75381	9.75919	866.578	1.11483	1.21696	1.31268	1.35671	1.46342	1.07866	7.54326	0
Ube2o	12.4929	12.2555	12.4834	12.4663	12.4245	5497.43	12.2568	12.3364	12.48	12.3581	12.3578	5249.01	11.9731	11.8122	11.9693	11.9813	11.934	3912.77	11.8843	11.7878	12.2888	11.78	11.9352	3916.21	1.04733	1.405	1.40376	1.34151	1.34033	1.00088	7.5388	0
H2-K1	8.57758	8.36485	8.34354	8.00011	8.32152	319.909	8.42575	8.23279	7.79013	7.7138	8.04062	263.31	7.80227	8.24909	8.25032	8.2232	8.13122	280.377	8.89554	8.33347	8.31957	8.91424	8.61571	392.271	1.21496	1.141	1.22619	1.06482	1.48977	1.39909	7.53582	0
Stag3	8.41797	8.11374	8.4911	8.19436	8.3043	316.113	7.80019	7.89374	8.02225	8.21718	7.98334	253.061	8.36387	8.43744	8.65862	8.71044	8.54259	372.886	8.55224	8.47588	8.43915	8.63192	8.5248	368.315	1.24916	1.1796	1.16514	1.4735	1.45544	1.01241	7.53525	0
Rnaseh2a	8.60877	8.3963	8.5973	8.47739	8.51994	367.077	8.16439	8.38308	8.16791	8.13475	8.21253	296.633	8.59128	8.52658	8.57225	8.71455	8.60116	388.336	7.88955	8.07636	8.22408	8.06792	8.06448	267.701	1.23748	1.05792	1.37122	1.30915	1.10808	1.45064	7.53448	0
4732486I23Rik	8.69404	8.41388	8.37994	8.71307	8.55023	374.865	8.62667	8.81617	8.75058	8.80587	8.74982	430.486	8.43358	8.19587	8.19664	8.32885	8.28873	312.721	8.78379	8.85219	8.97699	8.83086	8.86096	464.958	1.14837	1.19872	1.24033	1.37658	1.08008	1.48681	7.5309	0
9630009N10Rik	8.317	8.12889	8.09513	8.44675	8.24694	303.792	8.33784	8.25371	8.54147	8.81119	8.48605	358.555	8.84396	8.74917	8.65502	8.81209	8.76506	435.057	8.66101	8.922	8.75808	8.8105	8.7879	441.999	1.18026	1.43209	1.45494	1.21336	1.23272	1.01596	7.52932	0
Raet1b	8.62273	8.66582	8.31181	8.63918	8.55988	377.383	8.78159	8.67055	8.91755	8.89008	8.81494	450.363	9.17376	9.12992	9.18591	9.04863	9.13456	562.05	8.97656	9.08426	9.03379	8.92739	9.0055	513.955	1.19339	1.48934	1.36189	1.24799	1.1412	1.09358	7.52739	0
Hist1h1c	11.7025	11.6892	11.1026	11.8757	11.5925	3088.09	11.5069	11.4461	11.2186	11.3243	11.374	2654.09	11.0098	11.2275	10.9763	11.0833	11.0742	2156.09	11.05	10.9743	11.1778	11.0406	11.0607	2135.98	1.16352	1.43226	1.44575	1.23097	1.24257	1.00942	7.52449	0
LOC100039607	7.96584	7.94207	8.15001	7.78917	7.96177	249.306	7.7821	7.44159	7.77029	7.77656	7.69264	206.878	8.13668	8.04929	7.90222	8.22828	8.07912	270.431	7.54607	7.6093	7.44654	7.53278	7.53367	185.294	1.20509	1.08474	1.34546	1.3072	1.11648	1.45947	7.51843	0
A430107P09Rik	8.19581	8.45585	8.21175	8.1151	8.24463	303.305	8.23099	8.05789	7.89213	7.77885	7.98997	254.226	7.77882	7.88287	7.70472	7.6052	7.7429	214.213	7.71683	7.74997	7.79791	7.52183	7.69664	207.452	1.19305	1.4159	1.46205	1.18679	1.22547	1.03259	7.51585	0
Mrps27	7.7624	7.919	8.30847	7.88128	7.96779	250.347	8.19275	8.276	7.93798	8.21207	8.1547	284.977	7.24251	7.52584	7.52408	7.9931	7.57138	190.201	7.96419	8.15785	8.10238	8.11991	8.08608	271.74	1.13833	1.31622	1.08545	1.49829	1.04871	1.4287	7.5157	0
Irx2	8.75205	9.24143	8.69421	8.87883	8.89163	474.949	9.45153	9.49884	9.40361	9.37094	9.43123	690.372	9.44776	9.53886	9.45544	9.44558	9.47191	710.116	9.35523	9.29009	9.39852	9.23177	9.3189	638.66	1.45357	1.49514	1.34469	1.0286	1.08097	1.11189	7.51486	0
6530404N21Rik	8.29804	8.36911	8.13264	8.33739	8.2843	311.761	8.86009	8.61154	8.77191	8.72094	8.74112	427.897	8.49235	8.49947	8.34439	8.5689	8.47628	356.134	8.24712	8.15591	8.14946	8.13736	8.17246	288.507	1.37252	1.14233	1.0806	1.20151	1.48314	1.2344	7.5145	0
LOC100046401	9.77539	9.89473	9.96389	9.71577	9.83745	914.885	9.83988	9.86604	9.28971	9.56307	9.63968	797.685	9.19583	9.40102	9.53046	9.57469	9.4255	687.635	9.34099	9.10485	9.15427	9.49635	9.27411	619.136	1.14692	1.33048	1.47768	1.16004	1.28838	1.11064	7.51415	0
Reck	10.3355	10.4595	10.4438	9.95165	10.2976	1258.61	10.7248	10.8013	10.5126	10.7141	10.6882	1649.94	10.5036	10.4964	10.6768	10.5435	10.5551	1504.52	10.2723	10.0094	9.959	10.3267	10.1419	1129.81	1.31093	1.19538	1.114	1.09666	1.46038	1.33166	7.50901	0
Dcp1b	9.70933	9.64204	9.6959	9.6394	9.67167	815.572	9.57791	9.67543	9.57858	9.62353	9.61386	783.541	9.22674	9.13519	9.34095	9.30434	9.2518	609.636	9.1562	9.15971	9.14913	9.20745	9.16812	575.282	1.04088	1.3378	1.41769	1.28526	1.36201	1.05972	7.50336	0
Poli	7.04179	7.61127	6.96426	7.49106	7.27709	155.104	7.88675	7.41737	7.85632	8.11112	7.81789	225.642	8.10073	7.7703	7.62342	7.93359	7.85701	231.844	7.78004	7.93436	8.05522	7.65642	7.85651	231.764	1.45477	1.49476	1.49425	1.02749	1.02713	1.00034	7.49875	0
Tsc2	10.0611	9.90806	9.98223	10.0409	9.99809	1022.64	10.3043	10.498	10.6405	10.5357	10.4946	1442.77	9.97706	9.75081	9.99441	9.93132	9.9134	964.341	9.92972	9.93583	10.0108	9.87804	9.93859	981.328	1.41083	1.06046	1.0421	1.49612	1.47023	1.01762	7.49736	0
A130092J06Rik	10.5182	10.4521	10.4843	10.7995	10.5635	1513.35	10.3499	10.2355	10.1481	10.0945	10.207	1182	9.96985	10.1112	9.87206	10.0376	9.99767	1022.35	10.1668	9.89525	10.2663	9.86997	10.0496	1059.81	1.28033	1.48026	1.42794	1.15616	1.11529	1.03664	7.49663	0
5830411K21Rik	7.07331	7.11152	6.82852	7.28057	7.07348	134.688	7.57067	7.39588	7.76931	7.86923	7.65127	201.031	7.27871	7.18987	6.9213	7.13214	7.13051	140.119	7.08216	7.20662	7.21354	7.42601	7.23208	150.34	1.49256	1.04032	1.11621	1.43472	1.33718	1.07294	7.49393	0
C130022E19Rik	8.70217	8.47324	8.54163	8.55375	8.5677	379.432	9.00063	9.10099	9.15531	9.22957	9.12162	557.035	8.5356	8.53021	8.67201	8.49192	8.55743	376.742	8.68587	8.7089	8.67194	8.7362	8.70073	416.083	1.46808	1.00714	1.0966	1.47856	1.33876	1.10442	7.49355	0
Slc27a6	7.90533	7.70324	7.9416	7.85442	7.85115	230.903	7.41468	7.60282	7.46198	7.33427	7.45344	175.27	7.98677	8.16867	7.92443	8.00473	8.02115	259.781	8.04534	7.95143	8.04139	7.88989	7.98201	252.828	1.31741	1.12506	1.09495	1.48217	1.4425	1.0275	7.4896	0
E030038G15Rik	7.39983	7.30301	7.39552	7.5058	7.40104	169.019	7.67659	7.57012	7.62829	7.84365	7.67966	205.026	7.34685	7.23337	6.4857	7.40528	7.1178	138.89	7.59453	7.67209	7.5497	7.51086	7.5818	191.579	1.21304	1.21693	1.13348	1.47617	1.07019	1.37936	7.48916	0
Tpr	9.12676	9.07543	9.05877	9.36134	9.15558	570.3	9.58703	9.61654	9.84227	9.88602	9.73296	850.968	9.72389	9.65451	9.73007	9.68406	9.69813	830.671	9.58762	9.70042	9.74252	9.45733	9.62197	787.957	1.49214	1.45655	1.38165	1.02443	1.07997	1.05421	7.48896	0
5832402A02Rik	6.9191	6.78008	6.6733	6.98478	6.83931	114.509	7.06182	7.00522	7.25329	7.31833	7.15967	142.98	7.25903	7.25822	7.09322	7.40911	7.25489	152.736	6.88694	6.99051	6.96557	6.12115	6.74104	106.968	1.24864	1.33383	1.07049	1.06823	1.33665	1.42786	7.48571	0
2210015D19Rik	7.61948	7.47084	7.52796	7.73843	7.58918	192.562	7.77772	7.81063	7.88916	7.83297	7.82762	227.169	7.81921	7.7703	7.83211	7.62938	7.76275	217.181	7.14421	7.27729	7.31766	7.33497	7.26853	154.186	1.17972	1.12785	1.24889	1.04599	1.47334	1.40856	7.48435	0
B930024A20Rik	7.40131	7.40486	7.33273	7.50645	7.41134	170.23	7.45857	7.30431	7.43315	7.60336	7.44985	174.835	7.40812	7.53406	7.50733	7.3072	7.43918	173.547	7.9698	8.03359	7.90806	8.07154	7.99575	255.247	1.02705	1.01949	1.49943	1.00742	1.45993	1.47077	7.48409	0
E030040L08Rik	7.63352	7.40688	7.49028	7.7532	7.57097	190.147	7.64409	7.85227	7.54153	7.97073	7.75216	215.592	7.86392	7.55764	7.42065	7.8031	7.66133	202.437	7.16016	7.40607	7.27532	6.84388	7.17136	144.143	1.13382	1.06463	1.31915	1.06498	1.49568	1.40442	7.48268	0
BC040758	7.89875	7.61371	7.62063	7.68368	7.70419	208.542	7.19588	7.23539	7.04633	7.04497	7.13064	140.132	7.41797	7.4223	6.9022	7.26186	7.25108	152.333	7.1826	7.21834	7.38601	6.88542	7.16809	143.817	1.48818	1.36899	1.45005	1.08707	1.0263	1.05921	7.4798	0
Acpl2	9.32904	9.50384	9.54112	9.58354	9.48939	718.769	9.64121	9.47578	9.87143	9.73249	9.68023	820.424	9.19929	9.16527	9.17358	9.07281	9.15274	569.179	9.59769	9.87743	9.73179	9.59396	9.70022	831.872	1.14143	1.26282	1.15736	1.44142	1.01395	1.46153	7.47851	0
Npal3	7.62611	7.34339	7.46493	7.61425	7.51217	182.553	7.26807	7.1449	7.30283	7.28698	7.25069	152.292	7.2943	7.18278	6.50935	6.83394	6.95509	124.077	7.36936	7.44073	7.49823	7.41176	7.43002	172.448	1.19871	1.47129	1.05859	1.2274	1.13236	1.38985	7.47819	0
Rnaset2	9.64712	9.63271	9.61658	9.63998	9.6341	794.607	9.5354	9.33034	9.49369	9.59641	9.48896	718.558	9.35555	9.30675	9.19551	9.19132	9.26228	614.08	9.85473	9.85008	9.91453	9.7206	9.83498	913.325	1.10584	1.29398	1.14941	1.17014	1.27105	1.48731	7.47772	0
D630048P19Rik	8.91945	8.95187	8.8116	8.89987	8.8957	476.291	8.44255	8.35576	8.58823	8.30654	8.42327	343.287	8.7408	8.64238	8.41844	8.5896	8.59781	387.434	8.4874	8.38169	8.43482	8.04553	8.33736	323.441	1.38744	1.22935	1.47257	1.1286	1.06136	1.19785	7.47717	0
Rnf213	9.3863	9.25334	9.32899	9.40217	9.3427	649.28	9.62145	9.64828	9.55783	9.53889	9.59161	771.548	9.00835	9.05444	9.03075	8.99339	9.02173	519.771	9.12594	9.13118	9.33321	9.18683	9.19429	585.81	1.18831	1.24917	1.10835	1.4844	1.31706	1.12705	7.47434	0
2410026K10Rik	7.1056	7.12539	7.33884	7.26833	7.20954	148.009	7.52754	7.41103	7.29704	7.38567	7.40532	169.521	7.02871	6.97522	6.80442	6.69162	6.87499	117.376	7.50494	7.40241	7.46392	7.30279	7.41852	171.079	1.14534	1.26098	1.15587	1.44426	1.00919	1.45753	7.47316	0
Gnb1	11.255	11.2363	11.2734	11.2421	11.2517	2438.36	10.6309	10.6553	10.9527	10.7703	10.7523	1724.9	11.25	11.2078	11.1323	10.9442	11.1336	2246.64	11.3199	11.4019	11.3787	11.1812	11.3204	2557.33	1.41362	1.08534	1.04879	1.30247	1.48259	1.13829	7.4711	0
Alpk3	6.81499	7.04217	6.82782	7.18536	6.96759	125.156	7.54209	7.25498	7.68677	7.46777	7.4879	179.508	7.19899	7.22358	7.33117	7.05168	7.20135	147.171	7.13024	7.08765	7.29456	6.30867	6.95528	124.093	1.43427	1.1759	1.00857	1.21972	1.44656	1.18597	7.47099	0
4933404M02Rik	9.22482	9.14783	9.32884	8.47266	9.04354	527.686	8.88869	8.63215	8.31331	8.32202	8.53904	371.969	8.56558	9.09705	8.65733	8.86865	8.79715	444.843	8.47163	8.50688	8.62007	8.47031	8.51722	366.386	1.41863	1.18623	1.44025	1.19591	1.01524	1.21414	7.47039	0
2810453I06Rik	9.90848	9.84937	9.99212	9.63076	9.84518	919.804	9.93375	9.73242	9.60425	9.56957	9.71	837.53	9.78811	10.1044	9.91908	10.0383	9.96246	997.701	9.49156	9.25844	9.44496	9.3802	9.39379	672.687	1.09823	1.08469	1.36736	1.19124	1.24505	1.48316	7.46973	0
LOC100043822	8.88222	9.09275	8.86338	8.83844	8.9192	484.113	9.34504	9.33299	9.53052	9.54513	9.43842	693.821	9.50718	9.32906	9.60167	9.57113	9.50226	725.212	9.364	9.4537	9.4125	9.39224	9.40561	678.22	1.43318	1.49802	1.40096	1.04524	1.023	1.06929	7.4697	0
Ptger3	6.6297	6.81954	6.17717	7.02935	6.66394	101.402	7.31164	7.11181	7.2338	7.10222	7.18987	146.004	7.1952	7.14127	7.14125	7.24298	7.18018	145.027	7.23344	7.26437	7.2817	7.21016	7.24742	151.946	1.43985	1.43022	1.49846	1.00674	1.0407	1.04771	7.46368	0
1700013B16Rik	6.87735	6.63751	6.35423	6.84037	6.67736	102.35	6.76554	7.57817	6.81744	6.77585	6.98425	126.61	6.86856	7.02689	8.04148	7.10772	7.26116	153.401	6.7936	6.76967	6.83375	7.18886	6.89647	119.136	1.23704	1.49879	1.16401	1.2116	1.06273	1.28761	7.46178	0
C230070D10Rik	10.7388	10.6133	10.8505	10.6816	10.7211	1687.95	10.697	10.6256	10.4778	10.9134	10.6784	1638.82	10.5571	10.6913	10.6907	10.8186	10.6894	1651.33	11.2219	11.2905	11.1989	11.2807	11.248	2432.1	1.02998	1.02218	1.44086	1.00763	1.48405	1.47282	7.45752	0
Padi2	7.25283	7.57392	7.58711	7.24158	7.41386	170.527	6.86125	7.04813	6.95918	6.82669	6.92381	121.416	7.12504	7.23473	7.31137	7.26222	7.23334	150.471	6.87905	6.83037	6.98659	6.94411	6.91003	120.262	1.40449	1.13329	1.41797	1.2393	1.0096	1.2512	7.45585	0
Ccrn4l	10.6365	10.6948	10.5406	10.1604	10.5081	1456.27	10.567	10.4758	10.0498	10.1094	10.3005	1261.13	9.67192	10.2166	10.3294	10.1638	10.0954	1094.03	10.2881	9.64464	9.81	10.1128	9.96389	998.686	1.15474	1.3311	1.45819	1.15273	1.26278	1.09547	7.45502	0
A930021K20Rik	7.14995	7.22628	7.59308	7.50721	7.36913	165.322	7.21103	7.16558	7.46505	7.58342	7.35627	163.854	7.38598	7.21441	7.14822	6.84949	7.14952	141.978	6.89236	6.94511	7.06131	6.4408	6.83489	114.159	1.00895	1.16442	1.44818	1.15408	1.43532	1.24369	7.45465	0
Snx22	7.21575	7.06116	6.80923	7.26591	7.08801	136.052	7.0777	7.01327	7.11785	7.07718	7.0715	134.504	7.16113	7.16914	6.92653	6.84806	7.02621	130.347	6.73478	6.7788	6.85423	5.71868	6.52162	91.8764	1.01151	1.04377	1.48081	1.03189	1.46396	1.41872	7.45066	0
LOC624198	8.47349	8.60266	8.48468	8.685	8.56146	377.795	8.46901	8.40241	8.24703	8.63937	8.43946	347.16	9.10368	8.92212	8.99355	8.86751	8.97171	502.06	8.66928	8.92998	8.77774	8.80362	8.79516	444.228	1.08824	1.32892	1.17585	1.44619	1.27961	1.13018	7.44899	0
Plxnb3	7.37481	7.3742	7.37124	7.03827	7.28963	156.458	6.87997	7.06041	6.85746	6.73728	6.88378	118.093	6.87274	6.75085	6.82066	6.60458	6.76221	108.549	7.36804	7.0858	7.2179	6.84319	7.12874	139.947	1.32487	1.44135	1.11798	1.08792	1.18506	1.28925	7.44642	0
Dpysl3	10.6483	10.7906	10.4921	10.6543	10.6463	1602.76	10.968	10.9172	10.7943	10.6552	10.8337	1824.98	10.8249	10.6352	10.3517	10.4302	10.5605	1510.17	9.96051	10.3333	10.4048	10.3289	10.2569	1223.56	1.13865	1.06131	1.30991	1.20846	1.49153	1.23424	7.4441	0
Rad51	8.6824	8.81046	8.74315	8.3655	8.65038	401.812	9.48383	9.2563	8.73221	8.87217	9.08613	543.496	8.36992	8.67335	8.52935	8.70916	8.57045	380.156	8.66904	8.32047	8.40652	8.69584	8.52297	367.848	1.35261	1.05697	1.09233	1.42967	1.4775	1.03346	7.44254	0
Prmt8	7.91077	8.18276	7.88983	7.93348	7.97921	252.338	8.59886	8.56554	8.54779	8.3848	8.52425	368.176	8.27764	8.34984	8.5285	8.31271	8.36717	330.195	8.38669	8.26591	8.06697	7.99114	8.17768	289.552	1.45906	1.30854	1.14748	1.11503	1.27153	1.14036	7.44201	0
Ttc15	7.44235	7.44506	7.35616	7.62079	7.46609	176.814	7.10358	6.81217	7.07453	7.09087	7.02029	129.813	7.61004	7.46338	7.47574	7.52461	7.51844	183.348	7.50713	7.65747	7.61741	7.5867	7.59218	192.963	1.36207	1.03695	1.09133	1.4124	1.48647	1.05244	7.44167	0
Rem2	8.04961	8.37488	7.56724	8.26453	8.06406	267.624	8.38815	8.256	8.62781	8.39099	8.41574	341.499	8.73226	8.53325	8.50253	8.42491	8.54824	374.348	8.19456	8.3258	8.24517	7.50536	8.06772	268.304	1.27604	1.39878	1.00254	1.09619	1.27281	1.39524	7.4416	0
Pcm1	6.83898	6.85741	6.75229	6.90407	6.83819	114.419	7.67572	7.48074	7.33435	7.19139	7.42055	171.32	6.92814	6.94305	6.96864	6.87713	6.92924	121.873	7.26083	6.91029	6.94091	6.62686	6.93472	122.337	1.4973	1.06514	1.0692	1.40572	1.40039	1.00381	7.44157	0
1600014C10Rik	7.09254	7.12719	6.54618	7.24746	7.00334	128.297	7.5531	7.37768	7.77025	7.54482	7.56146	188.898	7.57147	7.2133	7.24329	7.29383	7.33047	160.95	7.51559	7.50812	7.5228	7.29691	7.46085	176.174	1.47235	1.25451	1.37317	1.17364	1.07222	1.09458	7.44049	0
C530036F05Rik	9.14837	8.98569	9.45076	9.28239	9.2168	595.023	8.54194	8.70185	8.63265	8.86514	8.68539	411.684	9.12	9.19718	9.42019	9.28572	9.25577	611.316	9.0905	9.23923	9.18752	9.38789	9.22628	598.946	1.44534	1.02738	1.00659	1.48491	1.45487	1.02065	7.43975	0
Cxcl4	12.378	12.3455	12.4253	11.9952	12.286	4994.05	12.5206	12.1939	12.0747	11.9107	12.175	4624.19	11.5172	12.1594	12.1076	12.1898	11.9935	4077.64	12.6654	12.4475	12.3909	12.7418	12.5614	6044.47	1.07999	1.22474	1.21033	1.13404	1.30714	1.48234	7.43858	0
Snx30	8.54857	8.61206	8.63852	8.59965	8.5997	387.943	8.08864	7.7365	8.24002	8.0696	8.03369	262.049	8.65061	8.475	8.178	8.40554	8.42729	344.244	8.4081	8.35753	8.33403	8.15717	8.31421	318.293	1.48042	1.12694	1.21882	1.31367	1.21463	1.08153	7.43602	0
Atp6v1d	10.4102	10.2469	10.2591	9.76749	10.1709	1152.81	10.7146	10.5855	10.7407	10.7693	10.7025	1666.37	10.8428	10.8217	10.5908	10.6619	10.7293	1697.61	10.624	10.7569	10.6008	10.5413	10.6307	1585.51	1.44549	1.47259	1.37535	1.01875	1.051	1.0707	7.43389	0
Adi1	9.15234	9.07936	8.92539	9.09034	9.06186	534.43	8.58555	8.61217	8.54533	8.4179	8.54024	372.279	8.84779	9.15289	8.9252	8.93397	8.96496	499.715	8.81461	8.66759	8.75818	8.63937	8.71994	421.66	1.43557	1.06947	1.26744	1.34231	1.13265	1.18511	7.43255	0
Aldh4a1	10.3101	10.4681	10.4355	10.305	10.3797	1332.28	10.3423	10.3769	10.3113	10.2353	10.3165	1275.16	10.357	10.523	10.4537	10.4261	10.4399	1389.1	9.86858	9.84594	9.95893	9.82737	9.87521	939.146	1.0448	1.04265	1.41861	1.08936	1.35778	1.47911	7.43232	0
Mttp	7.73853	7.96058	7.81037	7.95259	7.86552	233.215	7.40191	7.28839	7.31093	7.31263	7.32846	160.727	7.60317	7.64712	7.38138	8.15825	7.69748	207.573	7.88135	7.78278	7.71148	8.05609	7.85792	231.991	1.45101	1.12353	1.00528	1.29147	1.44339	1.11763	7.4323	0
5730455O13Rik	10.0393	10.002	9.90117	9.80568	9.93704	980.273	10.5119	10.5501	10.3951	10.4769	10.4835	1431.68	9.82437	9.94909	10.0427	9.96645	9.94564	986.134	9.90917	9.94359	9.76913	10.0531	9.91876	967.929	1.46049	1.00598	1.01275	1.45181	1.47911	1.01881	7.42895	0
Eif2ak2	9.38935	9.4008	9.36522	9.61153	9.44173	695.413	8.94852	8.86256	8.98998	8.97807	8.94478	492.775	9.66085	9.60328	9.19887	9.51689	9.49497	721.557	9.47043	9.53922	9.57436	9.41865	9.50067	724.411	1.41122	1.0376	1.0417	1.46427	1.47007	1.00396	7.42881	0
Tex261	10.7384	10.6576	10.8723	10.8346	10.7757	1753.13	11.1994	11.1557	11.1119	11.1361	11.1508	2273.63	10.9424	11.1911	11.0007	11.2025	11.0842	2171.08	10.5553	10.6699	10.6505	10.7407	10.6541	1611.4	1.2969	1.2384	1.08795	1.04724	1.41097	1.34732	7.42878	0
2210039O17Rik	7.49537	7.71573	7.30189	7.62785	7.53521	185.491	7.65164	7.41691	7.83974	7.76568	7.66849	203.445	8.03096	8.00357	7.53017	8.0311	7.89895	238.683	7.25737	7.35424	7.53044	7.22151	7.34089	162.117	1.09679	1.28676	1.14418	1.17321	1.25493	1.47229	7.42815	0
Eif2s2	10.7116	10.5939	10.6532	10.5606	10.6298	1584.5	10.7696	10.8046	10.8585	10.6744	10.7768	1754.4	11.1418	11.2599	11.1582	11.2059	11.1914	2338.63	10.6787	10.6491	10.7407	10.7303	10.6997	1663.13	1.10723	1.47594	1.04962	1.33301	1.05488	1.40616	7.42684	0
Fcrls	9.9564	9.81142	9.87239	10.0304	9.91764	967.179	10.1103	10.0354	10.0094	10.1048	10.065	1071.17	9.54736	9.66687	9.49071	9.55803	9.56574	757.836	9.61622	9.65932	9.59226	9.61105	9.61971	786.724	1.10752	1.27624	1.22938	1.41346	1.36156	1.03812	7.42627	0
6330414G02Rik	8.56394	8.43917	8.46607	8.60346	8.51816	366.624	8.18769	8.19093	8.2694	8.11455	8.19064	292.165	8.76491	8.8026	8.82193	8.70999	8.77486	438.021	8.49644	8.59323	8.65485	8.4706	8.55378	375.789	1.25485	1.19474	1.025	1.49922	1.28622	1.1656	7.42564	0
Sall2	9.80438	9.84913	9.86972	9.82284	9.83652	914.297	9.87596	10.0939	10.1162	10.0471	10.0333	1047.91	9.8488	9.72567	10.0842	10.0173	9.91899	968.087	9.34051	9.49055	9.44426	9.59729	9.46815	708.269	1.14614	1.05883	1.29089	1.08246	1.47954	1.36683	7.4247	0
Osr2	11.1814	11.0189	11.0552	11.2611	11.1291	2239.78	11.3559	11.4186	11.4353	11.2508	11.3651	2637.83	10.6594	10.8211	11.0395	10.8623	10.8456	1840.12	11.4155	11.2662	11.3852	11.3354	11.3506	2611.33	1.17772	1.2172	1.16589	1.43351	1.01015	1.41911	7.42357	0
Ipo9	10.4377	10.565	10.5811	10.4987	10.5206	1468.99	10.4988	10.5344	10.7433	10.6903	10.6167	1570.16	9.70677	10.0585	10.3332	10.1784	10.0692	1074.33	10.5974	10.604	10.6352	10.5978	10.6086	1561.36	1.06887	1.36736	1.06288	1.46153	1.00564	1.45334	7.41961	0
Tusc1	9.81885	9.81122	9.75287	9.63177	9.75368	863.276	9.64414	9.52035	9.4962	9.42243	9.52078	734.583	9.77355	9.95242	9.94804	9.83404	9.87701	940.323	9.26874	9.21982	9.42534	9.50928	9.35579	655.201	1.17519	1.08925	1.31757	1.28008	1.12116	1.43517	7.41842	0
Cdc14b	8.31989	8.24533	8.27741	8.37108	8.30343	315.923	8.31036	8.35796	8.35325	8.4716	8.37329	331.598	8.28207	8.28787	8.24318	8.32194	8.28376	311.646	7.84625	7.91114	7.72882	7.73265	7.80471	223.59	1.04962	1.01372	1.41295	1.06402	1.48306	1.39383	7.41721	0
Gpr125	11.8694	12.0388	11.9358	11.7992	11.9108	3850.4	12.3511	12.2872	12.4272	12.3723	12.3595	5254.91	12.3506	12.2943	12.3944	12.4479	12.3718	5300.06	11.9892	11.9758	11.786	12.1561	11.9768	4030.55	1.36477	1.3765	1.04679	1.00859	1.30377	1.31497	7.4154	0
2200005K02Rik	7.81961	8.12962	8.34729	8.23064	8.13179	280.486	8.22639	7.73208	8.21787	8.06561	8.06049	266.961	7.87839	7.81712	7.62938	7.89905	7.80599	223.788	7.56325	7.69088	7.83525	7.39473	7.62103	196.86	1.05066	1.25336	1.4248	1.19292	1.3561	1.13678	7.41462	0
Pafah1b3	9.80186	9.72836	9.60244	9.76847	9.72529	846.452	9.76149	9.71828	9.82429	9.73775	9.76045	867.339	10.2193	10.2111	10.2241	10.1239	10.1946	1171.9	9.9982	10.3	10.0994	10.0926	10.1225	1114.78	1.02468	1.38448	1.31701	1.35114	1.28529	1.05123	7.41383	0
Tspo	8.8745	8.74327	8.89639	8.69643	8.80265	446.541	8.63123	8.54057	8.29361	8.37601	8.46035	352.225	8.57882	8.88267	8.64412	8.73655	8.71054	418.922	8.30761	8.25666	8.40085	8.20452	8.29241	313.52	1.26777	1.06593	1.42428	1.18936	1.12345	1.33619	7.40699	0
Rapgefl1	8.35455	8.49898	8.18842	8.47196	8.37848	332.792	8.90606	8.76333	8.78831	8.79159	8.81232	449.546	8.25257	8.25992	8.20577	8.27887	8.24928	304.285	8.53945	8.32224	8.33365	8.14215	8.33437	322.772	1.35083	1.09368	1.03104	1.47738	1.39276	1.06076	7.40646	0
Cldn13	8.04511	8.29036	8.32284	7.87243	8.13269	280.661	7.91952	7.90607	7.40097	7.24994	7.61913	196.601	7.41354	7.82131	7.78341	7.66397	7.67056	203.736	7.86703	7.33187	7.46114	7.65057	7.57765	191.03	1.42757	1.37757	1.4692	1.03629	1.02917	1.06652	7.40632	0
Katnal1	7.46609	7.22466	7.05545	7.44941	7.2989	157.467	6.89199	7.18527	7.17502	7.0169	7.06729	134.112	7.0367	6.73698	6.64471	6.79614	6.80363	111.711	6.86359	6.92162	6.91464	6.49936	6.7998	111.415	1.17414	1.40958	1.41333	1.20052	1.20371	1.00266	7.40396	0
9830134K01Rik	8.33513	8.29975	8.13538	8.50225	8.31813	319.158	8.4731	8.2663	8.34077	8.6012	8.42034	342.591	8.08381	8.01577	7.73779	8.15003	7.99685	255.442	7.90088	8.10151	8.04128	7.7098	7.93837	245.293	1.07342	1.24943	1.30113	1.34117	1.39666	1.04137	7.40318	0
Frag1	7.58191	7.79576	7.7674	7.5493	7.67359	204.165	8.03468	7.85522	8.1318	8.141	8.04067	263.32	7.51198	7.49543	7.38451	7.84915	7.56027	188.741	7.50064	7.60221	7.47449	7.41393	7.49782	180.746	1.28974	1.08172	1.12957	1.39514	1.45685	1.04424	7.39726	0
Ypel5	9.81534	9.89542	9.6973	9.77646	9.79613	889.056	9.95927	9.96839	10.1146	10.0384	10.0202	1038.41	10.0951	10.1582	10.0546	10.0735	10.0954	1093.97	9.48009	9.61808	9.71117	9.51461	9.58099	765.886	1.16799	1.23049	1.16082	1.05351	1.35583	1.42837	7.39701	0
Gpx1	14.4064	14.135	14.2911	14.3549	14.2968	20126.9	14.1397	13.9813	14.0638	13.9975	14.0456	16909.8	14.1913	14.337	14.0399	14.1023	14.1676	18402.7	13.7271	13.6477	13.9329	13.6936	13.7503	13780.2	1.19025	1.0937	1.46057	1.08829	1.22711	1.33545	7.39537	0
Spint1	8.65866	8.64686	8.74289	8.82385	8.71806	421.113	8.60456	8.50071	8.52432	8.58943	8.55476	376.044	8.74554	8.82332	8.78874	8.67864	8.75906	433.251	8.30065	8.2179	8.28901	8.11932	8.23172	300.604	1.11985	1.02882	1.40089	1.15213	1.25096	1.44127	7.39393	0
Hist3h2ba	6.83549	7.34826	7.35689	7.26538	7.2015	147.187	7.46011	7.35923	7.26993	7.32121	7.35262	163.44	7.1698	7.24828	7.24561	7.44655	7.27756	155.154	6.89448	6.73205	6.86526	6.72108	6.80322	111.679	1.11043	1.05413	1.31794	1.0534	1.46348	1.38929	7.38868	0
E130207H16Rik	7.54838	7.45633	6.87997	7.27496	7.28991	156.488	7.38111	7.27552	7.40691	7.47063	7.38354	166.981	7.05491	6.90626	6.57469	6.88985	6.85643	115.875	7.40684	7.51289	7.49884	7.14776	7.39158	167.914	1.06705	1.35049	1.07302	1.44104	1.00559	1.4491	7.38629	0
Rbm38	10.1142	9.86413	9.8855	9.82242	9.92156	969.812	9.66502	9.62766	9.3475	9.42935	9.51738	732.855	9.59103	9.80503	9.5461	9.52129	9.61586	784.625	9.3992	9.22836	9.68957	9.16909	9.37155	662.398	1.32333	1.23602	1.46409	1.07064	1.10637	1.18452	7.38497	0
Nhlrc1	8.54407	8.74422	8.31821	8.2735	8.47	354.587	8.37643	8.56979	8.37119	8.30076	8.40454	338.86	8.88901	8.91633	8.89558	8.83451	8.88386	472.397	8.72019	8.79546	8.74395	8.86078	8.7801	439.615	1.04641	1.33224	1.23979	1.39408	1.29734	1.07457	7.38444	0
A730040I05Rik	8.77723	8.7642	8.90526	8.76974	8.80411	446.993	8.75762	8.79231	8.90003	8.84114	8.82277	452.814	8.38427	8.31428	8.3826	8.09958	8.29518	314.122	8.84107	8.90956	8.82802	8.79561	8.84356	459.386	1.01302	1.42299	1.02773	1.44152	1.01451	1.46244	7.38222	0
Ccne1	8.84868	8.82687	8.75657	8.571	8.75078	430.771	8.14498	8.52832	7.98341	8.19174	8.21211	296.546	8.63622	8.68278	8.51284	8.66288	8.62368	394.445	8.4495	8.45299	8.40119	8.66091	8.49115	359.823	1.45263	1.09209	1.19717	1.33013	1.21338	1.09622	7.38163	0
Klhdc4	8.25627	8.22574	8.2706	8.45131	8.30098	315.388	8.74364	8.80802	8.72072	8.88684	8.7898	442.583	8.31807	8.2027	8.23254	8.26362	8.25423	305.332	8.21235	8.35908	8.33998	8.0833	8.24868	304.159	1.4033	1.03293	1.03692	1.44951	1.4551	1.00386	7.38163	0
2610009I02Rik	7.9935	7.81063	7.93139	8.17474	7.97757	252.05	8.39244	8.27746	8.19008	8.39732	8.31433	318.318	7.80549	7.80781	7.73322	7.99895	7.83637	228.551	7.84739	7.75528	7.80052	7.73603	7.7848	220.526	1.26292	1.10282	1.14295	1.39277	1.44345	1.03639	7.38129	0
Trim2	8.60648	8.6422	8.62161	8.57334	8.61091	390.968	8.75516	8.74479	8.60564	8.49986	8.65136	402.087	8.80805	8.90049	9.14616	9.05363	8.97708	503.93	8.45843	8.31157	8.25564	8.62111	8.41169	340.542	1.02844	1.28893	1.14808	1.25329	1.18073	1.47979	7.37925	0
Darc	10.1069	9.89094	9.95776	9.99507	9.98766	1015.28	9.5654	9.39022	9.57186	9.57062	9.52453	736.492	9.8476	9.78222	9.67595	9.83709	9.78571	882.66	9.55716	9.40389	9.65472	9.36315	9.49473	721.436	1.37854	1.15025	1.4073	1.19847	1.02087	1.22348	7.3789	0
Asgr2	7.50717	7.15387	6.99671	7.19918	7.21423	148.491	6.94383	6.42914	7.02096	6.967	6.84023	114.581	7.20295	7.20617	6.70623	6.88375	6.99978	127.98	7.47003	7.38812	7.54977	7.00408	7.353	163.483	1.29594	1.16027	1.10096	1.11694	1.42679	1.27741	7.37831	0
A130004B21Rik	8.95953	8.82969	9.18976	8.8181	8.94927	494.308	8.70655	8.80457	8.46966	8.74013	8.68023	410.212	8.17754	8.24319	8.47513	8.70643	8.40057	337.928	8.55318	8.53245	8.44734	8.78941	8.58059	382.839	1.20501	1.46276	1.29117	1.21391	1.0715	1.1329	7.37724	0
Plek	9.71564	9.67953	9.66915	9.25071	9.57876	764.703	10.1061	9.68247	9.65352	9.54528	9.74683	859.189	9.22674	9.76094	9.29637	9.65826	9.48558	716.875	10.2242	9.87966	9.78567	10.1524	10.0105	1031.46	1.12356	1.06672	1.34883	1.19852	1.2005	1.43882	7.37695	0
Lyplal1	9.46983	9.58863	9.39507	9.3231	9.44416	696.586	8.90196	8.89668	8.94989	8.83875	8.89682	476.662	9.3166	9.40622	9.48864	9.49251	9.42599	687.871	9.47796	9.39772	9.37192	9.47018	9.42945	689.519	1.46139	1.01267	1.01025	1.4431	1.44656	1.0024	7.37636	0
2610207P08Rik	10.806	10.5892	10.6187	10.6533	10.6668	1625.64	10.8419	10.7618	10.7784	10.7413	10.7809	1759.39	10.8027	10.9376	10.8881	10.8169	10.8613	1860.28	10.3232	10.3226	10.3697	10.2853	10.3252	1282.92	1.08228	1.14433	1.26715	1.05734	1.3714	1.45004	7.37254	0
Hsd17b2	8.24998	8.12798	7.92378	8.19948	8.1253	279.229	7.9771	7.33359	7.62834	7.42525	7.59107	192.814	8.10665	8.17063	7.67467	7.87328	7.95631	248.363	7.8838	7.88034	7.95382	7.5367	7.81366	224.982	1.44818	1.12428	1.24112	1.28809	1.16683	1.10393	7.37242	0
Chst8	8.6684	9.0082	8.68253	9.04421	8.85084	461.708	9.06433	9.17442	9.64605	9.39614	9.32023	639.249	9.21003	8.91384	9.05048	8.9529	9.03181	523.415	8.77106	8.97224	9.00261	8.47509	8.80525	447.348	1.38453	1.13365	1.0321	1.2213	1.42897	1.17004	7.3706	0
Alg1	8.88371	8.61652	8.70267	8.87652	8.76986	436.505	8.82738	8.61248	8.73656	8.95012	8.78163	440.083	8.92962	8.91438	8.51107	8.87223	8.80683	447.836	8.29133	8.33837	8.46755	7.94515	8.2606	306.682	1.0082	1.02596	1.42332	1.01762	1.43498	1.46026	7.37034	0
Pygb	10.2961	10.3072	10.2268	10.2674	10.2744	1238.49	10.2787	10.3318	10.2255	10.4317	10.3169	1275.57	9.77072	9.81472	9.84268	9.99484	9.85574	926.561	10.3832	10.3559	10.5561	10.3325	10.4069	1357.7	1.02994	1.33666	1.09625	1.37667	1.06438	1.46531	7.36921	0
Fam101a	7.74914	7.45035	7.53604	7.67743	7.60324	194.448	7.90286	8.03558	8.13381	8.1374	8.05241	265.471	7.8291	7.69147	7.83567	7.51689	7.71828	210.588	7.90108	8.25901	8.046	8.05505	8.06528	267.851	1.36526	1.08301	1.37749	1.26062	1.00896	1.27191	7.36725	0
LOC640963	6.85797	6.61686	7.21818	6.91837	6.90284	119.664	7.03826	7.28664	7.29255	7.18456	7.2005	147.084	7.32894	7.45721	7.35443	6.8238	7.24109	151.282	6.82082	6.67479	6.76192	6.80087	6.7646	108.73	1.22915	1.26422	1.10056	1.02854	1.35275	1.39136	7.36658	0
Pcdh17	9.28457	9.32756	9.28902	9.53653	9.35942	656.851	9.92521	9.67293	9.84092	9.82218	9.81531	900.955	9.52013	9.32163	9.1827	9.38451	9.35224	653.59	9.51397	9.72466	9.81059	9.69329	9.68563	823.5	1.37163	1.00499	1.25371	1.37847	1.09406	1.25997	7.36282	0
Iars2	9.1145	9.05368	9.04457	9.10765	9.0801	541.231	9.29732	9.25042	9.41202	9.48234	9.36053	657.353	8.85519	8.87614	8.88704	8.94935	8.89193	475.048	9.29349	9.4295	9.44107	9.31685	9.37023	661.79	1.21455	1.13932	1.22275	1.38376	1.00675	1.3931	7.36023	0
Tmem97	11.1384	10.8997	10.9719	10.9461	10.989	2032.46	10.5766	10.474	10.4033	10.3642	10.4545	1403.2	10.6179	10.8105	10.5785	10.5355	10.6356	1590.88	10.7453	10.8135	10.8193	10.6722	10.7626	1737.24	1.44845	1.27757	1.16994	1.13375	1.23806	1.092	7.35977	0
1190002F15Rik	8.232	8.10674	8.35569	8.15628	8.21268	296.663	8.32932	8.56178	8.29802	8.22411	8.35331	327.037	8.17839	8.29179	8.30534	8.42605	8.30039	315.259	7.71223	7.78595	7.86134	7.91854	7.81951	225.896	1.10239	1.06269	1.31327	1.03736	1.44773	1.3956	7.35903	0
EG624866	8.10647	8.09354	7.72415	8.09434	8.00462	256.822	7.99706	7.82229	8.08806	7.92043	7.95696	248.475	8.07006	7.69721	7.62153	7.78044	7.79231	221.676	8.37665	8.406	8.34143	8.26171	8.34645	325.485	1.03359	1.15854	1.26736	1.12089	1.30993	1.46829	7.35861	0
Ppox	9.48391	9.36362	9.31566	9.44449	9.40192	676.488	9.51569	9.5196	9.19579	9.30837	9.38486	668.537	9.05197	9.31655	9.0748	9.30142	9.18618	582.528	8.98539	8.85551	9.00795	8.74958	8.8996	477.582	1.01189	1.1613	1.41648	1.14765	1.39984	1.21975	7.3569	0
Ube2m	8.71255	8.78822	8.72999	8.91459	8.78634	441.521	8.89084	8.82433	8.73165	8.80421	8.81276	449.681	8.38826	8.52539	8.00025	8.16604	8.26998	308.683	8.80582	8.8569	8.79783	8.66409	8.78116	439.939	1.01848	1.43034	1.0036	1.45677	1.02214	1.42521	7.35654	0
Asf1b	8.62109	8.76932	8.74339	8.59305	8.68171	410.635	8.53906	8.59537	8.11092	8.14093	8.34657	325.513	8.48085	8.62594	8.56806	8.48032	8.53879	371.906	8.13827	8.16638	8.15331	8.22031	8.16957	287.928	1.2615	1.10414	1.42617	1.14252	1.13054	1.29166	7.35652	0
C130094K23Rik	6.78015	6.94049	7.03483	6.97067	6.93154	122.068	7.2302	7.29735	7.39333	7.35761	7.31962	159.744	7.32631	7.04332	7.30142	7.26553	7.23415	150.555	7.5552	7.55387	7.26922	7.5226	7.47522	177.937	1.30866	1.23337	1.45769	1.06104	1.11389	1.18187	7.35652	0
Flt1	8.96517	8.83394	8.83282	9.0732	8.92629	486.497	9.17318	9.05247	9.27297	9.09328	9.14797	567.303	8.79223	8.54709	8.47915	8.74567	8.64104	399.219	8.74995	8.68976	8.80782	8.65819	8.72643	423.563	1.1661	1.21862	1.14858	1.42103	1.33936	1.06098	7.35467	0
5430434G16Rik	9.81132	9.66594	9.76502	9.6053	9.71189	838.632	9.3177	9.19648	9.35823	9.52227	9.34867	651.974	9.83583	9.68517	9.83236	9.98705	9.8351	913.4	9.26614	9.5279	9.56095	9.44827	9.45081	699.807	1.2863	1.08915	1.19838	1.40098	1.07337	1.30522	7.35339	0
Gldc	10.554	10.4154	10.3477	10.4417	10.4397	1388.88	10.1466	9.98448	10.1214	9.8626	10.0288	1044.61	10.5813	10.6029	10.4126	10.5605	10.5393	1488.16	10.3056	10.2194	10.3336	10.1456	10.251	1218.63	1.32956	1.07148	1.1397	1.4246	1.16659	1.22118	7.35312	0
2810049C16Rik	7.74459	7.52944	7.73728	7.62555	7.65922	202.141	7.95194	7.7744	8.043	8.01446	7.94595	246.586	8.03076	7.88564	7.95542	7.84642	7.92956	243.801	7.47904	7.43597	7.50412	7.44739	7.46663	176.88	1.21987	1.2061	1.14281	1.01142	1.39409	1.37834	7.35264	0
2600011E07Rik	9.05515	8.99984	9.47926	9.19189	9.18153	580.654	9.66006	9.75823	9.9327	9.5736	9.73115	849.899	9.56399	9.39756	9.65598	9.63349	9.56275	756.268	9.36562	9.51373	9.53409	9.60396	9.50435	726.263	1.46369	1.30244	1.25077	1.12381	1.17024	1.04131	7.35226	0
9430028L06Rik	8.37149	8.27426	8.45804	8.353	8.3642	329.514	8.65732	8.70145	8.65418	8.67728	8.67256	408.037	8.595	8.39936	8.52703	8.51682	8.50955	364.444	8.12123	8.17935	8.1372	8.15024	8.147	283.461	1.2383	1.106	1.16247	1.11962	1.43948	1.28569	7.35157	0
Cdr2	12.2205	12.1377	12.1483	12.1493	12.1639	4588.91	11.9747	11.9345	11.6152	11.6764	11.8002	3566.22	11.9599	12.1541	11.9095	12.1072	12.0327	4189.83	11.6459	11.5672	11.8195	11.6391	11.6679	3253.8	1.28677	1.09525	1.41032	1.17487	1.09602	1.28767	7.3509	0
D130059O18Rik	9.17981	9.19482	9.45564	9.16009	9.24759	607.858	8.90094	9.29232	9.04396	9.19939	9.10915	552.24	9.11688	9.10404	9.54563	9.48542	9.31299	636.049	9.73631	9.71686	9.31188	9.85173	9.65419	805.753	1.10071	1.04638	1.32556	1.15176	1.45906	1.26681	7.35028	0
Rnd3	10.5918	10.6997	10.4116	10.0563	10.4398	1389.01	10.6793	10.8377	10.9697	10.831	10.8294	1819.66	10.2429	10.4921	10.4229	10.1996	10.3394	1295.59	10.6823	10.7342	10.3862	10.938	10.6852	1646.49	1.31004	1.07211	1.18537	1.4045	1.10517	1.27084	7.34803	0
Zbtb10	7.14908	7.5748	7.26017	7.02299	7.25176	152.404	7.62628	7.65689	7.33099	7.36741	7.49539	180.442	7.32596	7.62598	7.5859	7.94332	7.62029	196.76	7.27876	7.00365	7.00929	7.22591	7.1294	140.012	1.18397	1.29104	1.08851	1.09043	1.28877	1.40531	7.34802	0
Cyp4f13	7.73084	7.85949	8.06428	8.00879	7.91585	241.495	8.10662	8.23466	8.13012	8.07815	8.13739	281.577	8.05052	8.12925	8.24913	8.19317	8.15552	285.138	7.70964	7.68797	7.85311	7.40585	7.66414	202.832	1.16598	1.18072	1.19061	1.01265	1.38823	1.40578	7.34397	0
E330016A19Rik	7.97728	7.87906	7.75281	8.05077	7.91498	241.349	8.07208	7.85339	8.03521	8.00363	7.99108	254.422	7.72106	7.68513	7.21144	7.38817	7.50145	181.201	8.09932	8.10099	8.14073	7.77995	8.03025	261.424	1.05416	1.33194	1.08318	1.40408	1.02752	1.44273	7.34362	0
Ipas	10.8119	10.6578	10.8437	10.7789	10.7731	1749.94	10.5261	10.5737	10.4924	10.4005	10.4982	1446.33	10.2929	10.3482	10.5682	10.4169	10.4066	1357.33	10.2619	10.0237	10.3915	10.2649	10.2355	1205.57	1.20991	1.28925	1.45155	1.06557	1.19971	1.12589	7.34188	0
Pon2	11.6559	11.4806	11.4256	11.53	11.523	2942.92	11.0912	11.0402	10.9768	11.0012	11.0274	2087.21	11.3934	11.5505	11.5935	11.6653	11.5507	2999.83	11.4311	11.3276	11.5309	11.4354	11.4312	2761.52	1.40998	1.01934	1.06569	1.43725	1.32307	1.0863	7.34162	0
Lman2l	9.45088	9.65584	9.32932	9.50415	9.48505	716.613	9.79079	9.79002	9.93937	9.85654	9.84418	919.165	9.84182	9.7347	9.77067	9.70751	9.76367	869.277	9.31383	9.43977	9.3889	9.33357	9.36902	661.234	1.28265	1.21304	1.08375	1.05739	1.39008	1.31463	7.34154	0
Alas2	13.1594	13.0866	13.2354	12.9235	13.1012	8787.45	12.9116	12.6716	12.509	12.6386	12.6827	6574.8	12.794	13.0051	12.7618	12.9424	12.8758	7516.44	12.6002	12.4856	12.8183	12.4891	12.5983	6201.01	1.33654	1.1691	1.4171	1.14322	1.06028	1.21213	7.33836	0
AW548124	9.19467	9.2298	9.37735	9.2954	9.27431	619.219	9.04699	9.0834	8.84058	9.08422	9.0138	516.92	9.23136	9.2797	9.68983	9.63138	9.45806	703.333	9.55926	9.54282	9.36066	9.60038	9.51578	732.041	1.1979	1.13584	1.1822	1.36062	1.41616	1.04082	7.33354	0
6330505N24Rik	9.77125	9.57631	9.67161	9.81954	9.70968	837.343	9.47344	9.35258	9.37446	9.42801	9.40712	678.931	9.37025	9.29702	9.12918	9.31999	9.27911	621.285	9.21169	9.00202	9.47628	9.0708	9.1902	584.152	1.23333	1.34776	1.43343	1.09279	1.16225	1.06357	7.33313	0
5330414O08Rik	6.96861	6.6968	6.83373	6.75446	6.8134	112.47	6.89945	7.03108	7.21691	7.05211	7.04989	132.504	6.72481	6.62345	6.98307	6.00253	6.58347	95.9005	6.49254	6.56908	6.75107	6.44786	6.56514	94.6898	1.17812	1.17278	1.18778	1.38168	1.39934	1.01279	7.33248	0
Malt1	7.3609	7.44157	7.57343	7.23319	7.40227	169.163	8.11139	8.05913	7.7547	7.8179	7.93578	244.855	7.40422	7.48993	7.59417	7.38295	7.46782	177.026	7.62787	7.39229	7.41283	7.32981	7.4407	173.73	1.44744	1.04648	1.02699	1.38315	1.4094	1.01897	7.33244	0
Mtap2	8.97777	9.14651	9.10383	8.9424	9.04262	527.353	9.39911	9.43995	9.38247	9.40597	9.40688	678.816	9.52208	9.47833	9.49791	9.39039	9.47218	710.248	9.0243	9.07897	8.94694	9.09242	9.03566	524.812	1.28722	1.34682	1.00484	1.0463	1.29345	1.35334	7.33196	0
Mgst3	11.3233	11.3564	11.4084	11.2838	11.343	2597.62	11.1182	11.0264	10.9622	10.9661	11.0182	2074.03	11.0874	11.2534	11.0423	11.2579	11.1603	2288.61	10.8178	10.7028	10.9643	10.8109	10.8239	1812.72	1.25245	1.13502	1.43299	1.10346	1.14415	1.26252	7.3306	0
Creld2	10.4709	10.3143	10.4457	10.4315	10.4156	1365.87	10.2242	10.1038	10.1273	10.135	10.1476	1134.28	10.2311	10.2754	9.90742	10.0756	10.1224	1114.67	10.547	10.61	10.5819	10.6396	10.5946	1546.33	1.20417	1.22536	1.13212	1.01759	1.36327	1.38725	7.32977	0
Dmwd	9.68508	9.76438	9.63157	9.69561	9.69416	828.386	10.1724	10.2508	10.2018	10.1772	10.2006	1176.72	9.83391	9.80118	9.75487	9.66047	9.76261	868.636	9.93262	9.91975	9.96305	9.89836	9.92844	974.45	1.4205	1.04859	1.17632	1.35468	1.20757	1.12182	7.32948	0
Zfp69	7.74654	7.65228	7.49858	7.73975	7.65929	202.151	7.13583	7.19176	7.39106	7.30721	7.25646	152.902	7.63876	7.60682	7.64803	7.60517	7.6247	197.361	7.7224	7.76523	7.77801	7.93797	7.8009	223	1.32209	1.02427	1.10314	1.29077	1.45845	1.12991	7.32863	0
Dapk1	8.16623	8.10913	8.2108	8.16849	8.16367	286.753	8.14226	8.13811	8.15568	8.12616	8.14055	282.196	8.53214	8.42547	8.66654	8.39527	8.50485	363.258	7.96186	7.86612	7.94358	8.04842	7.95499	248.137	1.01615	1.2668	1.15562	1.28726	1.13726	1.46394	7.32703	0
E2f4	10.4162	10.3623	10.391	10.2306	10.35	1305.16	10.2458	10.2626	9.71614	9.89738	10.0305	1045.88	9.77443	10.0655	9.94817	10.0287	9.9542	992.003	9.79902	9.7603	9.78952	9.91465	9.81587	901.306	1.24791	1.31568	1.44808	1.05431	1.1604	1.10063	7.32701	0
Ing4	9.58885	9.74289	9.6531	9.46276	9.6119	782.475	10.0924	10.2062	10.0427	10.1404	10.1204	1113.15	9.76618	9.77303	9.93406	9.89518	9.84211	917.85	9.70585	9.70898	9.51422	9.81662	9.68642	823.954	1.4226	1.17301	1.05301	1.21278	1.35099	1.11396	7.32634	0
Metapl1	8.0465	7.9667	7.99973	7.96283	7.99394	254.927	8.44565	8.38563	8.35152	8.33732	8.38003	333.15	8.38501	8.30521	8.09246	8.13246	8.22879	299.993	7.93803	7.97613	7.93487	7.73369	7.89568	238.142	1.30685	1.17678	1.07048	1.11053	1.39895	1.25972	7.32331	0
Keg1	7.28537	7.13452	7.19077	7.15243	7.19077	146.096	6.58577	6.73382	6.78784	6.68499	6.69811	103.832	6.90623	6.83646	6.27151	6.61598	6.65755	100.953	6.78203	6.78241	6.82713	6.38058	6.69304	103.468	1.40704	1.44716	1.41199	1.02851	1.00352	1.02491	7.32314	0
EG433229	11.5911	11.8131	11.5637	11.7076	11.6689	3256	11.1649	11.2795	11.2454	11.2567	11.2366	2413.01	11.4194	11.3345	11.3472	11.3338	11.3588	2626.18	11.651	11.8174	11.5785	11.7183	11.6913	3306.99	1.34935	1.23982	1.01566	1.08835	1.37048	1.25924	7.3229	0
Slc27a1	8.19667	8.22195	8.04337	8.03739	8.12485	279.14	8.29579	8.29992	7.29835	8.19406	8.02203	259.939	7.46621	7.3134	7.6733	8.01355	7.61661	196.259	7.90331	7.73136	7.89978	7.91751	7.86299	232.807	1.07387	1.42231	1.19902	1.32447	1.11654	1.18622	7.32243	0
Dpp3	10.4879	10.7255	10.5352	10.7083	10.6142	1567.47	11.0252	11.0831	11.2082	11.1107	11.1068	2205.41	11.0277	10.9988	11.087	11.1013	11.0537	2125.67	10.8435	10.8372	10.8792	10.8641	10.856	1853.48	1.40699	1.35612	1.18246	1.03751	1.18988	1.14686	7.31982	0
LOC100047200	9.41159	9.46528	9.51088	9.42416	9.45298	700.857	9.78559	9.78241	9.96199	9.9202	9.86255	930.942	9.30466	9.17243	9.64025	9.45233	9.39242	672.046	9.77679	9.66555	9.64606	9.79596	9.72109	843.994	1.32829	1.04287	1.20423	1.38524	1.10302	1.25586	7.31951	0
Mkrn1	9.4732	9.42166	9.41913	9.34714	9.41528	682.783	9.03982	9.08582	8.84098	8.85205	8.95467	496.163	9.04146	9.17952	9.27482	9.26783	9.19091	584.439	9.44507	9.36128	9.51787	9.42195	9.43654	692.918	1.37613	1.16827	1.01484	1.17792	1.39655	1.18561	7.31933	0
Zfp213	8.58438	8.52326	8.52363	8.44985	8.52028	367.164	8.40323	8.5658	8.58575	8.62011	8.54372	373.178	8.29423	8.04595	7.71298	8.09422	8.03685	262.622	8.5032	8.66931	8.63592	8.44035	8.56219	377.988	1.01638	1.39807	1.02948	1.42097	1.01289	1.43928	7.31707	0
Gdf5	7.28221	7.20359	7.06254	7.19982	7.18704	145.718	7.31326	7.3736	7.56029	7.59788	7.46126	176.223	7.81859	7.69449	7.77149	7.43489	7.67986	205.054	7.30382	7.35192	7.21308	7.18132	7.26253	153.547	1.20934	1.4072	1.05372	1.16361	1.14768	1.33545	7.317	0
Tpbg	10.9843	11.186	10.8092	11.0236	11.0008	2049.12	10.6958	10.6009	10.9712	10.8922	10.79	1770.59	11.0484	10.9985	10.9667	10.9814	10.9987	2046.19	11.323	11.3357	11.3673	11.3401	11.3415	2595.01	1.15731	1.00143	1.2664	1.15565	1.46562	1.26821	7.31463	0
2610014I16Rik	8.61049	8.68152	8.76691	8.49018	8.63727	398.179	8.09336	8.40535	7.94288	8.08607	8.13192	280.512	8.28827	8.4423	8.7574	8.49558	8.49589	361.008	8.63	8.63638	8.60878	8.6072	8.62059	393.6	1.41948	1.10297	1.01163	1.28696	1.40315	1.09028	7.31447	0
2410131K14Rik	7.19769	7.3973	6.96092	7.51152	7.26686	154.008	7.63297	7.64754	7.84294	7.78604	7.72737	211.92	7.74217	7.77499	7.32986	7.44599	7.57325	190.448	7.39759	7.44469	7.24054	7.07164	7.28862	156.348	1.37603	1.23661	1.0152	1.11274	1.35544	1.2181	7.31412	0
LOC380927	12.2217	12.0613	12.1174	12.0289	12.1073	4412.3	11.9993	11.8998	11.687	11.7441	11.8325	3647.14	11.9029	12.0323	11.977	11.8321	11.9361	3918.46	11.5991	11.4268	11.7944	11.5124	11.5832	3068.19	1.2098	1.12603	1.43808	1.07439	1.18869	1.27712	7.31412	0
Slc6a9	10.2872	10.2262	10.2745	10.2377	10.2564	1223.16	10.0278	9.91451	9.8251	9.83602	9.90086	955.993	9.87436	10.1072	9.98078	9.96697	9.98233	1011.53	9.83099	9.60865	9.8493	9.61707	9.7265	847.167	1.27947	1.20922	1.44383	1.0581	1.12846	1.19402	7.31309	0
Camkk2	7.35016	7.50603	7.31318	7.47887	7.41206	170.315	7.69455	7.83555	7.7996	7.67106	7.75019	215.298	7.36884	7.27367	7.32235	7.24253	7.30185	157.789	7.69819	7.72572	7.69531	7.79544	7.72867	212.11	1.26412	1.07939	1.2454	1.36447	1.01503	1.34427	7.31267	0
Gadd45a	10.3919	10.3125	10.3903	10.4529	10.3869	1338.97	10.0412	10.0216	9.85631	10.0497	9.99222	1018.49	9.9207	10.0348	9.94638	9.95092	9.9632	998.21	9.80743	9.78879	10.015	9.78949	9.85018	922.995	1.31465	1.34137	1.45067	1.02032	1.10347	1.08149	7.31197	0
Crym	8.85265	8.66827	8.44385	8.65293	8.65443	402.941	9.06139	9.26621	9.08829	9.10007	9.12899	559.886	9.00267	9.23556	9.2683	9.15621	9.16569	574.31	9.1482	9.16734	9.11529	9.26407	9.17372	577.519	1.3895	1.42529	1.43326	1.02576	1.03149	1.00559	7.31089	0
Hsd17b7	10.2109	10.239	10.1032	10.1544	10.1769	1157.56	9.73289	9.66416	9.68529	9.73799	9.70508	834.682	10.1478	10.3339	10.2353	10.2297	10.2367	1206.56	10.1593	10.2125	10.0787	10.2006	10.1628	1146.32	1.38683	1.04233	1.0098	1.44553	1.37336	1.05255	7.3104	0
2410072D24Rik	7.27167	7.04962	6.79208	7.14154	7.06373	133.781	7.18355	7.06731	7.18206	7.31622	7.18728	145.743	7.6387	7.62086	7.84311	7.24323	7.58647	192.201	7.10059	7.16788	7.26409	6.96433	7.12422	139.51	1.08942	1.43669	1.04282	1.31877	1.04468	1.37769	7.31006	0
Dguok	8.8096	8.77336	8.69601	8.87398	8.78824	442.103	8.836	8.76387	8.97381	9.03064	8.90108	478.07	8.53709	8.46528	8.17742	8.34394	8.38093	333.359	8.84757	8.98894	8.91911	8.65801	8.85341	462.532	1.08136	1.32621	1.04621	1.4341	1.03359	1.38749	7.30895	0
Tial1	9.56734	9.60205	9.60272	9.22103	9.49828	723.217	9.76292	9.73629	9.21328	9.39379	9.52657	737.536	8.84602	9.02133	9.06967	9.27349	9.05263	531.022	9.78971	9.41556	9.27394	9.84229	9.58037	765.561	1.0198	1.36193	1.05855	1.3889	1.038	1.44168	7.30886	0
Rarres1	7.53552	7.42512	7.21639	7.38698	7.391	167.847	6.93151	6.9282	7.16005	7.04318	7.01574	129.404	7.09427	7.39268	7.06525	7.70641	7.31465	159.195	7.39232	7.46583	7.62671	7.69007	7.54373	186.591	1.29708	1.05435	1.11167	1.23022	1.44193	1.17209	7.30734	0
Dfna5h	7.71215	7.61171	7.46313	7.84241	7.65735	201.879	8.11436	8.03566	8.27024	8.14813	8.1421	282.498	7.90423	7.82685	7.34232	7.46673	7.63503	198.781	7.73525	7.80073	7.90088	7.61885	7.76393	217.358	1.39934	1.01559	1.07667	1.42115	1.29969	1.09345	7.3059	0
AI875142	8.4287	8.20393	8.1593	8.4373	8.30731	316.773	8.92662	8.77686	8.73276	8.7897	8.80648	447.729	8.51056	8.50183	8.41856	8.45413	8.47127	354.9	8.58807	8.62496	8.78171	8.58428	8.64475	400.249	1.4134	1.12036	1.26352	1.26156	1.11863	1.12778	7.30525	0
Tyki	8.41205	8.50622	8.42513	8.50486	8.46206	352.643	8.71545	8.66964	8.54439	8.5376	8.61677	392.56	8.23473	8.21128	8.24123	8.3989	8.27153	309.015	8.17851	8.12235	8.15114	8.04507	8.12427	279.029	1.11319	1.14118	1.26382	1.27036	1.40688	1.10747	7.3029	0
A330049H05Rik	9.38138	9.12675	9.1417	9.10482	9.18866	583.529	9.50857	9.31266	9.53194	9.671	9.50605	727.118	9.16916	9.21416	9.31404	9.57393	9.31782	638.181	9.81391	9.88439	9.28059	9.74621	9.68128	821.021	1.24607	1.09366	1.40699	1.13936	1.12914	1.2865	7.30172	0
Adamts4	8.24886	7.98379	8.35602	8.28778	8.21911	297.989	8.05336	8.24328	8.23133	8.15489	8.17072	288.158	8.68112	8.71293	8.65023	8.72325	8.69188	413.54	8.21167	8.24644	8.24847	8.07933	8.19648	293.349	1.03412	1.38777	1.01581	1.43512	1.01802	1.40972	7.30055	0
LOC380670	7.08086	7.02123	6.76335	7.0832	6.98716	126.866	7.25577	7.10245	7.41477	7.39769	7.29267	156.788	6.90899	6.86462	6.96171	6.76298	6.87458	117.342	6.87383	6.86959	6.99955	6.37946	6.78061	109.943	1.23586	1.08116	1.15393	1.33616	1.42609	1.0673	7.3005	0
Sec23a	9.10107	9.17339	9.14697	9.21312	9.15864	571.511	8.86928	8.78723	9.1523	9.14431	8.98828	507.857	9.31168	9.29053	9.27655	9.31381	9.29814	629.535	9.5369	9.5786	9.54862	9.3147	9.4947	721.423	1.12534	1.10153	1.26231	1.23959	1.42052	1.14596	7.29525	0
3110009E18Rik	10.3049	10.1587	10.212	10.2966	10.243	1211.89	9.79287	9.61395	9.90626	9.68782	9.75022	861.211	10.1964	10.3137	10.1514	10.1602	10.2054	1180.69	10.0663	9.96068	10.1826	9.98137	10.0477	1058.43	1.40719	1.02643	1.14498	1.37097	1.22901	1.11551	7.29408	0
LOC330907	7.07606	6.9341	7.49589	6.82279	7.08221	135.506	6.69491	6.9723	6.90938	6.75051	6.83177	113.912	6.85826	7.15732	7.51668	7.27399	7.20156	147.193	6.59391	6.61218	6.86072	6.87043	6.73431	106.47	1.18957	1.08624	1.27271	1.29216	1.06989	1.38247	7.29305	0
Tubgcp4	8.15405	8.18266	8.45276	7.83834	8.15695	285.422	8.3691	8.34757	8.2759	8.45966	8.36306	329.255	7.5806	7.89498	7.962	8.13712	7.89367	237.811	8.12644	7.84235	7.76477	7.95666	7.92255	242.62	1.15357	1.2002	1.17642	1.38452	1.35708	1.02022	7.29202	0
Chst10	8.44599	8.55818	8.03937	8.5249	8.39211	335.952	8.87342	8.62213	8.71009	8.58954	8.6988	415.526	8.70327	8.69066	8.6359	8.69321	8.68076	410.364	8.95849	8.99868	8.88005	8.89224	8.93236	488.551	1.23686	1.2215	1.45423	1.01258	1.17574	1.19053	7.29143	0
Naga	7.18308	7.10639	6.41483	7.15106	6.96384	124.832	7.16865	7.34982	7.48816	7.45279	7.36486	164.833	7.36198	7.25927	7.36918	7.56865	7.38977	167.704	7.03754	7.10458	7.15071	6.75848	7.01283	129.143	1.32044	1.34344	1.03454	1.01742	1.27636	1.29859	7.29078	0
Nle1	7.8094	7.78104	8.04103	8.01776	7.91231	240.903	7.64483	7.59735	7.70781	7.60265	7.63816	199.212	8.08693	7.94082	8.24665	8.2843	8.13967	282.024	7.66029	7.789	7.786	7.82905	7.76609	217.683	1.20928	1.1707	1.10667	1.4157	1.09272	1.29557	7.29063	0
Rbm28	8.72308	8.46237	8.52209	8.67124	8.59469	386.599	9.04349	9.17693	9.12878	9.10299	9.11305	553.733	8.78869	8.70483	8.48416	8.55869	8.63409	397.302	8.64907	8.72996	8.69951	8.56676	8.66133	404.873	1.43232	1.02769	1.04727	1.39373	1.36767	1.01906	7.28773	0
A330030K22Rik	7.28393	6.69468	6.04902	6.77679	6.70111	104.048	7.08265	6.64015	7.19864	7.06926	6.99767	127.794	7.09028	7.23011	7.43085	7.14603	7.22432	149.533	7.07398	7.10941	6.96369	7.11034	7.06436	133.839	1.22822	1.43715	1.28632	1.17011	1.04731	1.11726	7.28637	0
6430510M02Rik	9.86675	9.59732	9.20627	9.6856	9.58899	770.145	9.54479	9.35648	9.59336	9.78937	9.571	760.605	9.77215	9.77404	9.82399	10.1019	9.86801	934.475	9.93755	10.1673	9.99922	9.98528	10.0223	1039.99	1.01254	1.21338	1.35038	1.2286	1.36731	1.11291	7.28511	0
Igsf1	8.68782	8.56117	8.72632	8.62045	8.64894	401.412	8.20893	8.1574	8.12355	7.97801	8.11697	277.621	8.25873	8.32523	8.28342	8.3322	8.29989	315.15	8.28437	8.30519	8.38218	8.36317	8.33373	322.628	1.4459	1.27372	1.24419	1.13518	1.16212	1.02373	7.28483	0
Hist1h4k	7.57816	7.73433	7.66594	7.75247	7.68272	205.462	7.80828	7.58008	7.69391	7.65234	7.68365	205.593	7.53666	7.50301	7.25933	7.14935	7.36209	164.517	7.35594	7.37035	7.46246	6.80605	7.2487	152.081	1.00064	1.24888	1.351	1.24968	1.35186	1.08177	7.28383	0
Ebpl	11.1403	10.9565	10.9735	11.0216	11.023	2080.88	10.7254	10.4577	10.5997	10.6104	10.5983	1550.24	10.9672	11.1503	10.9865	10.9593	11.0158	2070.61	10.6139	10.7535	10.6945	10.6182	10.67	1629.29	1.34229	1.00496	1.27717	1.33567	1.05099	1.27087	7.28194	0
Ly6c1	6.50305	6.62025	6.77438	7.01117	6.72721	105.948	7.0523	7.30617	6.9979	6.97062	7.08175	135.462	7.12963	6.99789	6.59442	7.22088	6.9857	126.738	7.17693	7.20902	7.31121	7.26444	7.2404	151.209	1.27857	1.19623	1.4272	1.06884	1.11624	1.19308	7.28017	0
Rbm13	10.2388	10.2225	10.1851	10.1713	10.2044	1179.88	10.5876	10.6224	10.7402	10.7125	10.6657	1624.38	10.1808	10.2316	10.2344	10.2918	10.2347	1204.87	10.0469	10.1535	10.142	10.2493	10.1479	1134.58	1.37674	1.02118	1.03992	1.34818	1.4317	1.06195	7.27967	0
Pxmp4	8.82581	8.74784	8.83481	8.89965	8.82703	454.151	8.6028	8.33426	8.56722	8.42362	8.48198	357.544	8.53732	8.53422	8.00424	8.23456	8.32758	321.257	8.73571	8.65056	8.82519	8.2811	8.62314	394.297	1.2702	1.41367	1.1518	1.11295	1.10279	1.22736	7.27877	0
Aff4	8.48297	8.27704	8.01646	8.26514	8.2604	306.64	8.00206	7.89436	8.39516	8.12695	8.10463	275.256	7.93432	7.9763	7.57526	7.75414	7.81001	224.412	7.77988	7.92632	7.97181	7.64011	7.82953	227.469	1.11402	1.36642	1.34805	1.22657	1.21008	1.01362	7.27876	0
Tmod1	9.24857	9.10273	9.25293	9.20067	9.20122	588.632	9.1211	8.98853	8.69527	8.85913	8.91601	483.042	9.04357	9.01823	9.15502	9.00181	9.05466	531.769	8.83892	8.64906	8.92995	8.38723	8.70129	416.245	1.21859	1.10693	1.41415	1.10087	1.16047	1.27754	7.27856	0
Apol2	7.70597	7.42646	7.6214	7.88684	7.66017	202.274	7.59384	7.22761	7.50593	7.35231	7.41992	171.245	7.60408	7.62522	7.01015	7.52991	7.44234	173.927	7.23389	7.14707	7.36209	6.76261	7.12641	139.722	1.18119	1.16298	1.44769	1.01566	1.22562	1.24481	7.27795	0
Heatr5a	8.79413	8.86772	8.67556	8.50506	8.71062	418.946	9.03626	8.68505	8.61212	8.59359	8.73175	425.128	8.30747	8.2568	8.11009	8.1917	8.21652	297.453	8.96049	8.54722	8.60333	8.74063	8.71292	419.613	1.01476	1.40845	1.00159	1.42923	1.01314	1.41069	7.27786	0
Zmynd17	8.67243	8.60583	8.34579	8.27113	8.4738	355.522	8.4685	8.16195	8.33462	8.1935	8.28964	312.918	8.58813	8.53473	8.59344	8.75119	8.61687	392.588	8.95511	8.69895	8.65104	8.84831	8.78836	442.139	1.13615	1.10426	1.24363	1.2546	1.41295	1.12622	7.27781	0
Cox6b2	8.56766	8.48721	8.48801	8.40952	8.4881	359.064	8.41001	8.54319	8.20787	8.10187	8.31574	318.63	7.95847	8.00371	7.94322	7.90644	7.95296	247.787	8.38144	8.22403	8.30764	8.34157	8.31367	318.174	1.1269	1.44908	1.12852	1.2859	1.00143	1.28406	7.27589	0
2310007A19Rik	7.4696	7.51875	7.44246	7.45097	7.47044	177.349	8.01578	8.09281	7.88773	7.9375	7.98345	253.081	7.60994	7.64664	8.18137	7.79996	7.80948	224.33	7.56807	7.7055	7.63783	7.95703	7.71711	210.417	1.42703	1.26491	1.18646	1.12816	1.20276	1.06612	7.27544	0
Abhd1	7.16366	7.39541	5.90699	7.41935	6.97135	125.483	6.71409	6.1705	6.91528	6.82191	6.65545	100.807	7.44146	7.20635	6.67268	6.99266	7.07829	135.138	7.31029	7.33983	7.35206	6.63167	7.15846	142.86	1.24479	1.07694	1.13848	1.34056	1.41717	1.05715	7.27509	0
Myef2	10.0157	10.1536	10.1235	9.71613	10.0022	1025.58	10.1351	10.022	10.1318	10.1635	10.1131	1107.51	9.68099	9.55598	9.7425	9.69614	9.6689	814.01	9.752	9.70497	9.66652	9.721	9.71112	838.183	1.07988	1.25991	1.22358	1.36056	1.32132	1.0297	7.27495	0
LOC100045981	12.32	12.2314	12.3104	12.4235	12.3214	5117.95	12.5094	12.4078	12.7781	12.4705	12.5415	5961.47	12.5828	12.4609	12.5062	12.3917	12.4854	5734.31	11.9007	12.1646	12.0798	12.0788	12.056	4258.01	1.16481	1.12043	1.20196	1.03961	1.40006	1.34671	7.27359	0
Pax1	6.90207	6.9436	6.89874	7.12137	6.96644	125.057	7.32697	7.3301	7.49613	7.38161	7.3837	167	7.28846	7.24724	7.65068	7.29175	7.36953	165.367	7.04369	7.05548	7.07244	6.88166	7.01332	129.187	1.33539	1.32234	1.03303	1.00987	1.2927	1.28006	7.27338	0
2011-03-02	10.194	10.2128	10.2427	10.0969	10.1866	1165.4	9.81218	9.70935	9.48995	9.74133	9.6882	824.973	9.92367	10.1648	9.87675	9.93485	9.97501	1006.41	9.86435	9.68407	10.0833	9.72314	9.83872	915.695	1.41265	1.15797	1.27269	1.21994	1.10997	1.09907	7.27229	0
Bag5	8.85752	8.92579	8.97579	8.88293	8.91051	481.205	9.32025	9.26896	8.95561	9.05918	9.151	568.495	9.09823	9.25157	9.37705	9.38783	9.27867	621.095	8.8058	8.79885	8.83693	8.82172	8.81582	450.637	1.1814	1.29071	1.06783	1.09253	1.26153	1.37826	7.27226	0
Hrsp12	8.35078	8.39232	8.33108	8.27159	8.33644	323.235	7.99195	7.93137	7.97259	7.85927	7.9388	245.367	8.2764	8.48494	8.28088	8.35706	8.34982	326.247	7.97782	7.97128	8.00794	7.91071	7.96694	250.2	1.31735	1.00932	1.29191	1.32963	1.0197	1.30394	7.27184	0
Rrm1	10.1624	10.0716	10.2359	10.069	10.1347	1124.24	10.4919	10.5657	10.3924	10.5064	10.4891	1437.27	10.0695	10.2793	10.2477	10.3221	10.2296	1200.69	9.87864	9.97206	10.0471	10.0183	9.97904	1009.23	1.27844	1.068	1.11396	1.19704	1.42412	1.18971	7.27126	0
LOC230760	7.0705	6.83627	7.19138	7.0115	7.02741	130.455	6.8443	6.2514	6.88202	6.88488	6.71565	105.102	6.93772	6.9124	5.59488	6.60329	6.51207	91.2702	6.7961	6.85852	6.90265	6.02898	6.64656	100.188	1.24122	1.42933	1.30211	1.15155	1.04905	1.0977	7.27097	0
Tmc7	9.47564	9.38542	9.42759	9.46498	9.43841	693.815	9.60962	9.34611	9.38475	9.5545	9.47374	711.019	9.15196	9.03842	8.98407	8.98774	9.04055	526.595	9.58589	9.53272	9.57033	9.53863	9.55689	753.202	1.0248	1.31755	1.08559	1.35022	1.05933	1.43033	7.26781	0
Rassf3	10.1085	10.0064	10.0995	9.89639	10.0277	1043.84	10.1905	10.0092	10.0326	9.95103	10.0458	1057.05	9.79054	10.1301	10.2372	10.0959	10.0634	1070.01	9.75383	9.33721	9.34313	9.7852	9.55485	752.134	1.01265	1.02507	1.38784	1.01226	1.4054	1.42264	7.26587	0
Hist1h2ah	10.9466	11.2549	11.2186	11.2117	11.158	2284.98	11.0598	10.9968	11.2109	10.9563	11.0559	2128.98	11.1886	11.2365	11.2344	11.4443	11.276	2479.73	10.5881	10.7784	10.8922	10.8296	10.7721	1748.7	1.07328	1.08523	1.30667	1.16475	1.21747	1.41804	7.26544	0
Ckb	13.1435	13.1371	12.9672	13.1628	13.1026	8796.09	13.3094	13.4447	13.8108	13.5519	13.5292	11821.9	13.562	13.4555	13.5036	13.3838	13.4762	11395.8	12.9994	13.2001	13.2161	13.1866	13.1505	9092.95	1.344	1.29555	1.03375	1.0374	1.30012	1.25325	7.26406	0
Slc25a38	10.9514	10.7519	10.8573	10.9642	10.8812	1886.07	10.6131	10.5822	10.5451	10.4769	10.5543	1503.7	10.5132	10.7506	10.573	10.6082	10.6112	1564.24	10.4132	10.2608	10.4761	10.2992	10.3623	1316.34	1.25429	1.20575	1.43281	1.04026	1.14233	1.18832	7.26377	0
Csda	10.5248	10.5678	10.5791	10.2558	10.4819	1430.09	10.6218	10.3902	9.71363	9.96949	10.1738	1155.08	9.84831	10.2632	10.3446	10.1443	10.1501	1136.29	10.2189	9.64183	9.9306	10.0293	9.95517	992.67	1.23809	1.25857	1.44065	1.01654	1.16361	1.14468	7.26214	0
Ddost	10.5269	10.6082	10.7053	10.6029	10.6108	1563.76	10.4639	10.4061	10.4305	10.5842	10.4712	1419.5	10.4251	10.493	10.6773	10.6369	10.5581	1507.63	11.0233	10.933	10.9024	11.068	10.9817	2022.18	1.10163	1.03723	1.29315	1.06209	1.42457	1.3413	7.25996	0
A430069M06Rik	7.087	6.82019	7.08059	6.93782	6.9814	126.36	6.95051	7.10703	7.23234	7.01068	7.07514	134.843	7.16997	7.26834	7.71394	7.22859	7.34521	162.603	6.78532	6.85329	6.85914	6.86268	6.84011	114.572	1.06713	1.28682	1.10289	1.20587	1.17693	1.41922	7.25886	0
8430408G22Rik	7.88111	8.04177	8.12656	7.90852	7.98949	254.142	8.08663	8.27439	7.87256	8.08921	8.0807	270.728	7.97936	7.93897	8.20922	7.90622	8.00844	257.503	8.46066	8.34867	8.48165	8.65438	8.48634	358.627	1.06526	1.01322	1.41113	1.05136	1.32468	1.39271	7.25836	0
Mgp	9.40745	9.2426	9.20876	9.33346	9.29807	629.501	9.91323	9.8786	9.74318	9.74396	9.81974	903.727	9.63344	9.56627	9.51864	9.71756	9.60898	780.89	9.5798	9.56348	9.53058	9.60376	9.56941	759.763	1.43562	1.24049	1.20693	1.1573	1.18949	1.02781	7.25764	0
Ankrd2	7.71823	7.32187	7.56523	7.35251	7.48946	179.702	6.67315	7.63472	6.82218	6.73195	6.9655	124.975	7.22038	7.45292	7.32408	7.24425	7.3104	158.727	7.22997	7.16008	7.40096	7.35743	7.28711	156.185	1.4379	1.13214	1.15057	1.27007	1.24972	1.01628	7.25668	0
Ehd1	8.26608	8.41597	8.16643	8.41362	8.31552	318.583	7.91711	7.71585	7.74381	7.99731	7.84352	229.686	7.97026	7.80002	7.7819	7.68437	7.80914	224.277	7.87721	7.93859	7.95605	7.70408	7.86898	233.776	1.38703	1.42049	1.36277	1.02412	1.01781	1.04235	7.25457	0
9630055A16Rik	7.85092	7.78004	7.73119	8.00615	7.84208	229.457	8.22707	8.02269	7.99264	8.32812	8.14263	282.602	8.10979	7.9578	7.87525	8.2996	8.06061	266.984	7.73447	7.74809	7.88732	7.34806	7.67948	205.001	1.23161	1.16355	1.1193	1.0585	1.37854	1.30236	7.25386	0
Tfdp2	9.80596	9.78947	9.79075	9.72339	9.77739	877.584	9.44886	9.33645	9.33311	9.25496	9.34334	649.572	9.71193	9.81136	9.56581	9.70765	9.69919	831.278	9.45121	9.27474	9.63707	9.24812	9.40278	676.893	1.35102	1.0557	1.29649	1.27973	1.04206	1.22808	7.25308	0
Slc25a39	9.79023	9.74847	9.9096	9.58016	9.75711	865.333	9.52955	9.71389	8.93954	9.38073	9.39093	671.352	9.39579	9.55127	9.61873	9.68337	9.56229	756.024	9.31022	9.20565	9.33467	9.26101	9.27789	620.757	1.28894	1.14458	1.394	1.12612	1.08151	1.21791	7.25305	0
1500010G04Rik	9.66567	9.89353	9.95825	9.44876	9.74155	856.05	10.0913	9.94817	9.40882	9.8769	9.83129	910.99	9.47609	9.68327	9.9513	10.0736	9.79607	889.017	10.4299	10.1008	9.97616	10.4869	10.2484	1216.43	1.06418	1.03851	1.42098	1.02472	1.33529	1.36829	7.25197	0
Gltpd2	7.89013	7.54969	7.73344	7.68411	7.71434	210.014	7.28697	7.29101	7.32794	7.03134	7.23432	150.573	7.43115	7.58088	7.57439	7.59922	7.54641	186.937	7.37855	7.29006	7.38099	7.45824	7.37696	166.221	1.39477	1.12345	1.26346	1.24151	1.10393	1.12463	7.25174	0
ENSMUSG00000054212	9.65152	9.44661	9.48174	9.53495	9.52871	738.629	9.15551	9.17064	9.14439	9.00333	9.11847	555.818	9.30066	9.4914	9.43519	9.37194	9.3998	675.493	9.08822	8.99362	9.13646	9.14486	9.09079	545.256	1.3289	1.09347	1.35465	1.21531	1.01937	1.23886	7.25056	0
D430028G21Rik	8.85973	8.71254	8.86571	8.52033	8.73958	427.44	8.34172	8.51162	8.32073	8.4149	8.39724	337.149	8.47652	8.81664	8.64777	8.54235	8.62082	393.664	8.1835	8.26938	8.48792	8.17459	8.27884	310.585	1.26781	1.0858	1.37624	1.16762	1.08553	1.26749	7.25049	0
rp9	9.39084	9.40964	9.37286	9.42179	9.39878	675.018	9.53561	9.52321	9.51146	9.60225	9.54313	746.052	9.59312	9.5829	9.58194	9.72358	9.62038	787.09	9.04488	9.13687	9.19185	9.17319	9.1367	562.885	1.10523	1.16603	1.19921	1.05501	1.32541	1.39831	7.2492	0
Sfrp1	10.7457	10.7438	10.8098	10.7404	10.7599	1734.04	10.3216	10.3631	10.334	10.6162	10.4087	1359.37	10.7754	10.7408	11.0249	10.8297	10.8427	1836.46	10.8089	10.9964	10.8332	10.9865	10.9062	1919.14	1.27562	1.05906	1.10674	1.35096	1.41179	1.04502	7.2492	0
4930583H14Rik	8.85762	8.5245	8.51665	8.78796	8.67168	407.79	8.59767	8.40982	8.73415	8.71693	8.61464	391.982	8.76825	8.76332	8.3545	8.26029	8.53659	371.338	9.05938	9.1089	8.90541	9.09001	9.04092	526.732	1.04033	1.09816	1.29167	1.05559	1.34377	1.41847	7.248	0
Usf1	7.19007	7.28892	6.98115	7.20344	7.1659	143.598	7.27553	7.37429	7.43379	7.41631	7.37498	165.993	7.49329	7.32602	7.18003	7.44466	7.361	164.392	6.95002	7.08357	7.0417	6.57495	6.91256	120.472	1.15596	1.14481	1.19196	1.00974	1.37785	1.36456	7.24488	0
Cldn1	9.2257	9.10487	9.02785	8.89969	9.06453	535.421	8.76036	8.7546	8.33465	8.51106	8.59017	385.388	8.93407	9.23771	9.02051	9.0435	9.05895	533.354	8.93555	8.75527	8.86699	9.09645	8.91357	482.226	1.3893	1.00388	1.11031	1.38394	1.25127	1.10602	7.24473	0
Vdac2	11.3388	11.5155	11.4794	11.126	11.3649	2637.48	11.1319	11.1916	11.0753	11.0267	11.1064	2204.69	11.3822	11.6176	11.536	11.581	11.5292	2955.6	11.6652	11.4465	11.5821	11.6286	11.5806	3062.69	1.19631	1.12061	1.16122	1.3406	1.38917	1.03623	7.24414	0
Pelo	10.6533	10.6742	10.5545	10.8467	10.6822	1643.07	10.2974	10.3253	10.4156	10.2851	10.3309	1287.94	10.1722	10.3283	10.2802	10.3719	10.2881	1250.37	10.6729	10.7068	10.7206	10.6803	10.6952	1657.94	1.27573	1.31407	1.00905	1.03005	1.28728	1.32595	7.24212	0
6430628O11Rik	9.32705	9.16233	9.32298	9.2729	9.27132	617.937	9.39769	9.47381	9.32578	9.70186	9.47478	711.531	9.61515	9.40717	9.55818	9.58731	9.54195	745.443	9.77351	9.85626	9.70933	9.7765	9.7789	878.5	1.15146	1.20634	1.42167	1.04766	1.23466	1.17849	7.24029	0
Fads3	7.62308	7.59632	7.48114	7.48348	7.54601	186.885	7.33693	7.18766	7.39791	7.28196	7.30112	157.708	7.3571	7.32111	7.09985	7.24288	7.25523	152.772	7.75626	7.66286	7.76128	7.63087	7.70282	208.343	1.185	1.22329	1.11482	1.03231	1.32106	1.36375	7.24025	0
Pdap1	11.2728	11.3958	11.3511	11.3654	11.3463	2603.62	11.3913	11.2838	11.6653	11.2703	11.4027	2707.36	11.4373	11.3038	11.0918	11.3033	11.2841	2493.7	10.5894	10.8714	11.1027	11.057	10.9051	1917.63	1.03984	1.04408	1.35773	1.08568	1.41182	1.30041	7.23956	0
2310009A05Rik	10.4535	10.3479	10.4707	10.5011	10.4433	1392.36	10.4502	10.4899	10.6412	10.4451	10.5066	1454.77	10.9584	10.9026	10.836	10.8974	10.8986	1909.02	10.3722	10.4466	10.449	10.3477	10.4039	1354.8	1.04483	1.37107	1.02772	1.31225	1.07379	1.40908	7.23874	0
2310045K21Rik	9.31741	9.19333	9.60631	9.56438	9.42036	685.188	9.17214	9.01176	9.47021	8.99701	9.16278	573.154	9.27214	9.07784	9.06385	9.2994	9.17831	579.357	8.64809	8.87061	9.06076	9.0172	8.89916	477.436	1.19547	1.18267	1.43514	1.01082	1.20048	1.21348	7.23806	0
AU019823	8.81332	8.58082	8.80136	8.55869	8.68855	412.585	8.59766	8.58055	8.52987	8.64169	8.58744	384.66	8.86994	9.02491	9.17959	8.98264	9.01427	517.09	8.90314	8.91992	8.90191	9.2221	8.98677	507.325	1.0726	1.25329	1.22962	1.34428	1.31889	1.01925	7.23793	0
Mina	8.68217	8.66925	8.53095	8.56031	8.61067	390.904	9.04207	8.90656	8.80358	8.73097	8.87079	468.139	8.76602	8.93312	8.89532	8.88698	8.87036	467.999	8.40323	8.43853	8.42809	8.45817	8.43201	345.372	1.19758	1.19722	1.13184	1.0003	1.35547	1.35506	7.23746	0
Tmem119	8.91718	9.15992	9.01142	8.75854	8.96176	498.608	9.37026	9.44731	9.14147	9.49247	9.36288	658.426	9.49126	9.34508	9.58638	9.4509	9.4684	708.392	9.36656	9.49512	9.20842	9.48061	9.38768	669.843	1.32053	1.42074	1.34342	1.07589	1.01734	1.05755	7.23547	0
Vwf	8.73084	8.64158	8.96987	9.02055	8.84071	458.479	8.78392	8.85856	9.08024	9.00344	8.93154	488.272	8.71422	8.39877	8.38005	8.44305	8.48402	358.051	8.62724	8.64186	8.7441	8.38117	8.59859	387.645	1.06498	1.28048	1.18273	1.36369	1.25958	1.08265	7.23412	0
Col20a1	8.29549	8.05073	8.19768	8.3139	8.21445	297.027	8.08197	8.16044	7.91946	7.99392	8.03895	263.005	7.95895	7.84278	7.97962	7.93465	7.929	243.706	8.45368	8.25914	8.37962	8.50559	8.39951	337.679	1.12936	1.21879	1.13686	1.07919	1.28392	1.3856	7.23372	0
Ccrk	7.65457	7.61513	7.24084	7.66912	7.54492	186.744	7.97907	8.02964	8.06894	8.03959	8.02931	261.254	7.77746	7.71997	7.63026	7.57223	7.67498	204.361	7.70107	7.68841	7.6923	7.23129	7.57827	191.111	1.399	1.09434	1.02339	1.2784	1.36703	1.06933	7.23148	0
Riok3	10.7735	10.7497	10.7518	10.6751	10.7375	1707.34	10.6191	10.515	10.5657	10.4886	10.5471	1496.21	10.7924	11.0966	11.0203	11.0373	10.9867	2029.15	10.5525	10.4349	10.5534	10.5684	10.5273	1475.81	1.14111	1.18849	1.15688	1.35619	1.01382	1.37494	7.23143	0
Efcab1	7.51935	7.76578	7.11269	7.70422	7.52551	184.249	7.96388	7.78389	8.13658	8.0178	7.97554	251.696	7.82355	7.88294	7.56294	7.75942	7.75721	216.348	8.05425	8.00166	7.96923	7.86876	7.97347	251.336	1.36607	1.17422	1.36411	1.16338	1.00143	1.16172	7.23093	0
Ccdc126	9.196	9.29646	9.28211	9.13081	9.22635	598.972	8.84089	8.74566	8.84796	8.78692	8.80536	447.381	8.81595	8.97747	9.02136	8.61587	8.85766	463.897	9.16105	9.15556	9.18557	9.15683	9.16475	573.939	1.33884	1.29117	1.04362	1.03692	1.28289	1.23721	7.23065	0
Pcdhb22	8.73811	8.77655	8.67009	8.74769	8.73311	425.528	8.61817	8.34438	8.63139	8.70018	8.57353	380.969	9.1459	9.06385	8.64491	9.20145	9.01403	517.004	8.98257	9.11791	9.00942	8.82962	8.98488	506.662	1.11696	1.21497	1.19067	1.35708	1.32993	1.02041	7.23002	0
Tle1	9.09531	9.07661	9.27576	9.28648	9.18354	581.462	9.12322	9.05482	9.34656	9.2605	9.19628	586.617	8.85382	8.67526	8.74581	8.67667	8.73789	426.94	8.97455	9.03746	8.99386	8.97482	8.99517	510.289	1.00887	1.36193	1.13948	1.374	1.14958	1.19522	7.22907	0
Robo1	9.57538	9.58533	9.64535	9.70376	9.62745	790.957	9.97943	9.96159	10.2394	10.147	10.0819	1083.79	10.0266	9.83233	9.9836	9.89977	9.93557	979.272	9.64426	9.75592	9.71894	9.75509	9.71855	842.51	1.37023	1.23809	1.06518	1.10673	1.28638	1.16233	7.22893	0
Lgmn	10.9173	10.9429	10.8204	10.8814	10.8905	1898.33	10.4222	10.4403	10.3023	10.3864	10.3878	1339.8	10.7738	10.8871	10.6528	10.6653	10.7448	1715.91	10.6903	10.8498	10.858	10.7567	10.7887	1769.01	1.41688	1.10631	1.0731	1.28072	1.32036	1.03095	7.22832	0
Fcna	8.52866	8.28697	8.59181	8.55859	8.49151	359.914	8.28522	7.88307	7.95069	7.88566	8.00116	256.206	8.2008	8.50416	7.70527	8.07214	8.12059	278.319	8.2188	8.19127	8.43565	8.03542	8.22029	298.231	1.40478	1.29317	1.20683	1.08631	1.16403	1.07154	7.22666	0
2310047K21Rik	8.72151	8.57753	8.57609	8.76187	8.65925	404.291	8.36141	8.45548	8.8696	8.57317	8.56491	378.7	8.65885	8.48827	8.57433	8.40862	8.53252	370.291	9.00806	9.07129	9.06475	8.91723	9.01533	517.47	1.06757	1.09182	1.27995	1.02271	1.36644	1.39747	7.22595	0
LOC329575	9.29641	9.50952	9.48596	9.06918	9.34027	648.188	9.72592	9.46533	8.95193	8.9652	9.27709	620.417	8.93607	9.35892	9.55348	9.56449	9.35324	654.041	9.15546	8.59994	8.57729	9.13764	8.86758	467.098	1.04476	1.00903	1.38769	1.0542	1.32824	1.40022	7.22414	0
Btrc	8.47152	8.57349	8.2616	8.41382	8.43011	344.917	8.44596	8.32359	8.29935	8.22617	8.32377	320.408	8.15447	8.17606	7.95065	8.04653	8.08192	270.958	8.03517	8.01669	8.07792	7.81674	7.98663	253.639	1.07649	1.27296	1.35988	1.1825	1.26325	1.06828	7.22336	0
Rnaseh2b	10.9053	10.7439	10.7996	10.6943	10.7858	1765.38	11.0264	10.9185	10.8858	10.7542	10.8962	1905.84	10.9579	11.0969	10.8557	11.0237	10.9835	2024.75	10.5681	10.3818	10.5771	10.4715	10.4996	1447.79	1.07957	1.14692	1.21936	1.06239	1.31638	1.3985	7.22311	0
LOC100039590	7.54026	7.29987	7.30216	7.4949	7.4093	169.989	7.58229	7.45554	7.52755	7.54888	7.52856	184.639	7.1977	6.98409	6.85147	7.08343	7.02917	130.615	7.46399	7.69136	7.55637	7.08093	7.44816	174.63	1.08618	1.30145	1.0273	1.41361	1.05731	1.33699	7.22285	0
Gclm	11.2587	11.1972	11.3143	11.2203	11.2476	2431.46	11.1542	11.1647	10.8045	11.0995	11.0557	2128.62	10.8791	11.0698	10.998	11.0762	11.0058	2056.23	10.7793	10.6253	10.9945	10.5715	10.7427	1713.41	1.14227	1.18249	1.41908	1.03521	1.24233	1.20008	7.22145	0
C230080E09Rik	8.04159	7.4999	7.71023	7.60231	7.71351	209.892	8.0235	7.97699	8.12723	7.86418	7.99797	255.641	8.27292	8.32334	8.04984	8.03169	8.16945	287.905	8.07524	8.24632	8.18332	8.18269	8.17189	288.393	1.21796	1.37168	1.37401	1.12621	1.12812	1.0017	7.21967	0
a	6.65457	6.61484	6.64431	7.0866	6.75008	107.641	6.7893	6.63209	6.89229	6.82268	6.78409	110.208	7.31011	7.33569	6.85901	7.4228	7.2319	150.321	6.9065	6.96857	7.01625	6.59595	6.87182	117.118	1.02385	1.3965	1.08804	1.36397	1.0627	1.2835	7.21856	0
Colec10	8.81827	8.84511	8.6644	8.30195	8.65743	403.782	8.67976	8.27857	7.93373	7.97391	8.21649	297.448	8.24621	8.77269	8.86406	8.84426	8.68181	410.662	8.69028	8.29912	8.25102	8.79203	8.50811	364.08	1.35749	1.01704	1.10905	1.38062	1.22401	1.12794	7.21615	0
6230416J20Rik	9.41895	9.27405	9.43325	9.33443	9.36517	659.473	9.36119	9.27679	9.29978	9.32394	9.31542	637.121	8.82178	9.04951	8.77714	8.82185	8.86757	467.094	9.30709	9.28995	9.31617	9.30953	9.30569	632.835	1.03508	1.41186	1.04209	1.36401	1.00677	1.35483	7.21466	0
9830141K10Rik	9.56026	9.29316	9.29511	9.49457	9.41078	680.653	9.49778	9.46288	9.0997	9.54766	9.402	676.527	8.95095	9.05416	8.70667	8.98122	8.92325	485.473	9.42447	9.35205	9.31405	9.39999	9.37264	662.896	1.0061	1.40204	1.02679	1.39354	1.02056	1.36546	7.21449	0
Ugt1a6b	7.27897	6.85342	6.74518	7.05124	6.9822	126.431	6.65925	6.34443	6.79774	6.73982	6.63531	99.4094	7.0299	7.23766	7.10335	7.1071	7.1195	139.054	6.90526	6.93539	7.05606	6.60326	6.87499	117.376	1.27182	1.09984	1.07715	1.3988	1.18073	1.18469	7.21303	0
Pabpc4	11.9954	11.7845	11.8796	11.8624	11.8805	3770.32	11.7327	11.672	11.5768	11.5207	11.6255	3159.65	11.5598	11.7415	11.625	11.7674	11.6734	3266.24	11.3784	11.2352	11.5391	11.3586	11.3778	2661.12	1.19327	1.15433	1.41682	1.03374	1.18734	1.22739	7.21288	0
Asns	11.4878	11.3822	11.5847	11.3898	11.4611	2819.26	11.4124	11.3112	11.1116	11.0994	11.2337	2408.06	11.1782	11.4007	11.2723	11.3589	11.3025	2525.81	11.0564	10.8009	11.059	10.9461	10.9656	1999.78	1.17076	1.11618	1.40979	1.0489	1.20417	1.26305	7.21284	0
B230339C08Rik	7.69101	7.57674	7.72593	7.65318	7.66172	202.491	7.78603	7.54852	7.9922	7.84127	7.79201	221.63	7.70178	7.60862	7.63208	7.74452	7.67175	203.905	7.31037	7.12303	7.14533	7.56531	7.28601	156.066	1.09451	1.00698	1.29748	1.08693	1.4201	1.30653	7.21253	0
Mtap9	7.61735	7.58953	7.56005	7.73466	7.6254	197.458	7.91223	7.9315	8.02986	7.93185	7.95136	247.513	8.22102	8.11614	8.01782	8.1038	8.1147	277.183	7.9694	8.02327	8.07711	8.02016	8.02248	260.021	1.2535	1.40376	1.31684	1.11987	1.05053	1.066	7.21052	0
1110033L15Rik	7.10678	7.37909	7.73708	7.09949	7.33061	160.966	7.6447	7.76659	7.40256	7.47321	7.57176	190.252	7.51513	7.54896	8.07848	8.09006	7.80816	224.125	7.64787	7.72639	7.47534	7.9283	7.69447	207.142	1.18194	1.39238	1.28687	1.17805	1.08878	1.08199	7.21	0
B430109P06Rik	8.11158	7.91451	8.01117	8.12871	8.04149	263.47	7.88543	7.5734	8.24559	7.96834	7.91819	241.887	8.01237	8.03053	7.23579	7.47155	7.68756	206.151	7.50411	7.74042	7.8307	7.32354	7.59969	193.97	1.08923	1.27804	1.3583	1.17335	1.24703	1.0628	7.20875	0
B3galt4	7.20308	7.32901	7.25988	7.27712	7.26727	154.052	7.47959	7.73899	7.63456	7.56907	7.60555	194.76	7.57412	7.6163	7.52653	7.68904	7.6015	194.213	7.17481	7.19404	7.29189	7.16225	7.20575	147.62	1.26425	1.2607	1.04357	1.00282	1.31933	1.31562	7.20629	0
4930563B10Rik	9.19625	8.96992	8.87657	9.25748	9.07506	539.342	9.59282	9.5194	9.61169	9.4815	9.55135	750.313	9.59864	9.52434	9.46232	9.59869	9.546	747.535	9.52993	9.41626	9.36207	9.58716	9.47386	711.074	1.39116	1.38601	1.31841	1.00372	1.05518	1.05128	7.20576	0
Rbm12	9.30516	9.30666	9.45414	9.28639	9.33809	647.209	9.2011	9.37997	9.14598	9.22186	9.23723	603.507	8.70261	8.79058	8.9452	8.94785	8.84656	460.341	9.21917	9.35124	9.2276	9.29871	9.27418	619.166	1.07241	1.40593	1.04529	1.311	1.02595	1.34502	7.2056	0
AI450540	9.28283	9.2238	9.31143	9.30668	9.28118	622.178	9.3791	9.53703	9.61994	9.71687	9.56323	756.52	9.10892	8.87644	9.26173	9.01982	9.06673	536.237	9.22925	9.33813	9.48292	9.31529	9.3414	648.696	1.21592	1.16027	1.04262	1.41079	1.16622	1.20972	7.20554	0
Kbtbd10	9.28327	9.40154	9.34855	9.3181	9.33786	647.108	9.02351	9.00406	8.66387	8.75832	8.86244	465.437	8.82482	9.15917	8.97036	9.04445	8.9997	511.894	8.82434	8.77207	8.96355	9.04597	8.90148	478.205	1.39032	1.26415	1.3532	1.09981	1.02743	1.07045	7.20537	0
Mfap1b	11.3748	11.3138	11.3902	11.0742	11.2882	2500.91	11.0651	11.0397	11.0808	11.0602	11.0615	2137.15	10.8601	10.8843	10.9446	10.93	10.9048	1917.17	10.8331	10.7244	10.7544	10.9854	10.8243	1813.19	1.17021	1.30448	1.37929	1.11474	1.17867	1.05734	7.20474	0
Nt5e	9.12406	8.98305	9.12409	9.01872	9.06248	534.661	8.7993	8.44944	8.52467	8.52302	8.57411	381.122	8.78893	8.99841	8.69037	8.90739	8.84628	460.251	8.99941	8.85366	8.98943	8.86002	8.92563	486.275	1.40286	1.16167	1.0995	1.20762	1.27591	1.05654	7.20411	0
Tcof1	9.64991	9.61059	9.60776	9.42795	9.57405	762.215	9.67823	9.64394	9.58592	9.29148	9.54989	749.555	9.00202	9.00934	9.55599	9.30095	9.21707	595.136	9.39302	9.08065	9.08074	9.14317	9.1744	577.787	1.01689	1.28074	1.3192	1.25947	1.29728	1.03003	7.20361	0
D930002C22Rik	6.86142	7.01065	6.85486	6.9318	6.91468	120.65	7.20888	7.47029	7.15777	7.18575	7.25567	152.818	6.77516	6.8193	7.07878	6.73004	6.85082	115.426	7.13693	7.12218	7.25543	7.42015	7.23367	150.505	1.26663	1.04526	1.24746	1.32395	1.01537	1.30391	7.20257	0
Ihpk2	7.55385	7.50319	7.42557	7.4512	7.48345	178.955	7.15678	7.26536	7.12101	7.1053	7.16211	143.222	7.21775	7.03377	7.05374	6.92586	7.05778	133.231	7.47759	7.56267	7.46921	7.1991	7.42714	172.105	1.24949	1.3432	1.0398	1.075	1.20166	1.29178	7.20093	0
Grwd1	8.92232	8.58306	8.81908	9.05044	8.84373	459.438	8.48192	8.5258	8.41656	8.33664	8.44023	347.346	8.89373	9.05769	8.66582	8.6606	8.81946	451.775	8.49555	8.54606	8.526	8.42959	8.4993	361.863	1.32271	1.01696	1.26965	1.30065	1.04179	1.24847	7.20023	0
Rala	9.20532	9.29118	9.07245	9.19107	9.19	584.073	9.67325	9.44721	9.70936	9.47686	9.57667	763.599	9.55704	9.57263	9.5165	9.37728	9.50586	727.026	9.60793	9.73439	9.69748	9.66494	9.67618	818.129	1.30737	1.24475	1.40073	1.0503	1.07141	1.12531	7.19988	0
Polr3h	9.5419	9.31961	9.39366	9.09391	9.33727	646.842	9.01835	9.09497	8.85218	8.82012	8.9464	493.328	8.88952	9.07307	9.00551	9.02392	8.99801	511.293	9.44289	9.22689	9.36902	9.32611	9.34123	648.619	1.31118	1.26511	1.00275	1.03642	1.31478	1.26859	7.19882	0
Trak2	10.0627	10.0066	9.90826	10.0528	10.0076	1029.4	9.60663	9.6894	9.56233	9.52376	9.59553	773.646	9.57695	9.79407	9.67957	9.74499	9.69889	831.11	9.55186	9.36238	9.73455	9.4847	9.53337	741.022	1.33058	1.23859	1.38916	1.07428	1.04403	1.12157	7.19821	0
LOC381256	7.09507	7.06805	7.25174	7.12371	7.13464	140.521	7.5252	7.51596	7.8453	7.56372	7.61255	195.707	7.59345	7.40809	7.58032	7.32201	7.47597	178.029	7.44137	7.65299	7.6808	7.45748	7.55816	188.466	1.39272	1.26692	1.34119	1.0993	1.03842	1.05863	7.19718	0
Mcat	8.77633	8.7362	8.76972	8.84371	8.78149	440.039	8.68811	8.73688	8.96717	8.88261	8.81869	451.535	8.47259	8.31426	8.23362	8.49857	8.37976	333.088	8.7949	8.94657	8.87603	8.84134	8.86471	466.169	1.02613	1.32109	1.05938	1.3556	1.03241	1.39954	7.19414	0
Hoxa4	7.40892	7.64518	7.03381	7.58545	7.41834	171.058	7.73486	7.71035	7.90214	7.87043	7.80444	223.548	8.18427	7.82624	7.52485	7.82933	7.84117	229.313	7.55428	7.66369	7.51556	7.43162	7.54129	186.275	1.30686	1.34056	1.08896	1.02579	1.2001	1.23105	7.1933	0
Tcea3	8.49601	8.28543	8.67649	8.41782	8.46894	354.327	8.69075	8.74256	8.71176	8.44768	8.64819	401.203	8.0707	8.21596	8.11541	8.27172	8.16845	287.706	8.39212	8.32192	8.45167	8.31076	8.36912	330.64	1.1323	1.23156	1.07164	1.39449	1.21341	1.14923	7.19262	0
Prkd3	11.1157	11.2052	11.152	11.2174	11.1726	2308.22	10.7343	10.6609	10.77	10.8946	10.7649	1740.09	11.1394	11.1896	11.2882	11.3037	11.2302	2402.34	11.2299	11.2443	11.211	11.2735	11.2397	2418.15	1.32649	1.04078	1.04763	1.38059	1.38967	1.00658	7.19174	0
BC017647	9.62502	9.64743	9.49619	9.75042	9.62976	792.224	9.66876	9.82111	10.146	9.85293	9.87221	937.198	9.74648	9.3573	9.55049	9.58344	9.55943	754.527	9.35997	9.4549	9.67512	9.04855	9.38463	668.43	1.183	1.04996	1.1852	1.2421	1.40209	1.1288	7.19115	0
BC065397	7.49926	7.38402	7.77267	7.49781	7.53844	185.907	7.87618	8.19396	7.84035	8.06859	7.99477	255.074	7.89269	8.00017	8.12823	8.04574	8.01671	258.982	7.87645	7.98242	7.80925	8.12509	7.9483	246.989	1.37205	1.39307	1.32856	1.01532	1.03273	1.04856	7.1903	0
Acat2	11.1455	11.1347	11.0347	10.8844	11.0498	2119.98	10.6279	10.6897	10.6278	10.7876	10.6832	1644.29	10.6685	10.745	10.8933	10.781	10.7719	1748.54	10.5649	10.7404	10.4675	10.5099	10.5706	1520.83	1.2893	1.21243	1.39396	1.0634	1.08117	1.14973	7.18999	0
BC008163	9.56578	9.28765	9.31341	9.52562	9.42312	686.5	9.1398	8.94445	8.94179	8.8774	8.97586	503.504	9.04998	8.93288	8.86627	8.95812	8.95181	495.181	9.13505	9.1236	9.06653	8.90417	9.05734	532.758	1.36344	1.38636	1.28858	1.01681	1.0581	1.07588	7.18918	0
Pdk1	8.72337	8.67695	8.78201	8.73225	8.72864	424.213	9.07334	9.11971	8.90191	8.90172	8.99917	511.706	9.00492	9.10122	9.19684	9.10377	9.10169	549.39	8.7278	8.70447	8.55072	8.74894	8.68298	410.996	1.20625	1.29508	1.03216	1.07364	1.24504	1.33673	7.18889	0
Adrb2	9.56958	9.15586	9.41535	9.34357	9.37109	662.186	9.25896	8.75758	9.21987	9.096	9.0831	542.359	9.09617	9.09092	8.60447	8.90882	8.92509	486.094	9.00341	8.79131	9.30099	8.58676	8.92062	484.588	1.22094	1.36226	1.36649	1.11575	1.11922	1.00311	7.18776	0
Mnd1	8.37484	8.47795	8.41576	8.60242	8.46774	354.034	8.39707	8.11125	8.43409	8.41705	8.33986	324.003	8.74041	9.01669	8.49067	8.49907	8.68671	412.06	8.3054	8.29981	8.391	7.87898	8.2188	297.923	1.09269	1.1639	1.18834	1.27178	1.08754	1.38311	7.18735	0
LOC224532	8.90686	9.01616	8.75244	8.89789	8.89333	475.511	8.6584	8.50741	8.87438	8.88919	8.73235	425.303	9.17205	9.1505	9.20922	9.20029	9.18301	581.249	8.66437	8.90231	8.91556	8.46724	8.73737	426.786	1.11805	1.22237	1.11417	1.36667	1.00349	1.36192	7.18667	0
E130112J05Rik	6.84579	7.03239	6.42282	6.99555	6.82414	113.31	6.93518	6.70298	7.22996	7.03642	6.97613	125.9	7.45224	7.20777	7.25976	7.24252	7.29057	156.56	6.88475	6.96719	7.05511	6.55965	6.86667	116.701	1.11111	1.38169	1.02992	1.24353	1.07882	1.34155	7.18662	0
Rgs10	11.2803	11.1969	11.2208	11.0695	11.1919	2339.3	11.3015	11.191	11.0423	10.9046	11.1099	2210.05	10.5512	10.8959	10.743	10.6884	10.7196	1686.28	11.0802	10.8731	11.0229	11.062	11.0096	2061.61	1.05848	1.38726	1.1347	1.31061	1.072	1.22258	7.18563	0
8030481K01Rik	7.96878	7.88919	7.92532	7.89755	7.92021	242.226	7.86391	7.98198	7.91178	7.93626	7.92348	242.776	7.54198	7.38232	7.46058	7.56518	7.48752	179.46	7.97954	7.80754	7.97447	8.1446	7.97654	251.87	1.00227	1.34975	1.03982	1.35282	1.03746	1.40349	7.1856	0
A930026I22Rik	7.741	7.66725	7.61969	7.84931	7.71931	210.738	8.13301	8.12116	8.31575	8.18329	8.1883	291.692	7.90189	7.69374	7.72626	7.75501	7.76922	218.157	7.62916	7.8287	7.77561	7.62936	7.71571	210.213	1.38414	1.0352	1.0025	1.33707	1.3876	1.03779	7.18432	0
Rab43	9.12253	9.04487	9.08051	8.88228	9.03255	523.683	9.00645	8.82829	8.45205	8.54016	8.70674	417.82	8.63677	9.09125	8.71497	8.96373	8.85168	461.978	8.75961	8.3878	8.49332	8.64255	8.57082	380.254	1.25337	1.13357	1.37719	1.10569	1.09879	1.21492	7.18353	0
Fkbp9	12.0592	12.0857	11.9814	12.0555	12.0454	4227.06	12.0947	12.0295	11.7251	12.1165	11.9915	4071.82	11.6186	11.7168	11.7008	11.6939	11.6825	3286.93	12.1237	12.228	12.0854	12.2368	12.1685	4603.37	1.03812	1.28602	1.08903	1.23879	1.13054	1.40051	7.18301	0
Endogl1	8.29256	8.05142	8.13865	8.16321	8.16146	286.315	8.10003	8.03981	8.40231	8.22481	8.19174	292.388	8.38856	8.36575	8.16932	8.17513	8.27469	309.692	7.79629	7.85714	7.84349	7.65802	7.78874	221.128	1.02121	1.08165	1.2948	1.05918	1.32226	1.40051	7.1796	0
Scoc	10.0998	10.1721	10.1152	9.94202	10.0823	1084.09	10.5668	10.3576	10.3061	10.2919	10.3806	1333.12	9.90452	10.1716	10.1173	10.1204	10.0785	1081.24	10.5732	10.4229	10.4096	10.5135	10.4798	1428.03	1.22971	1.00264	1.31726	1.23296	1.07119	1.32074	7.1745	0
Reep3	9.7014	9.46793	9.68818	9.70594	9.64086	798.342	10.1357	9.61641	10.0714	9.98781	9.95282	991.053	9.77268	9.95217	9.79672	9.74876	9.81758	902.375	9.32116	9.60528	9.59731	9.49757	9.50533	726.758	1.24139	1.13031	1.0985	1.09827	1.36366	1.24165	7.17378	0
Gng10	12.1162	12.1267	12.0294	12.0154	12.0719	4305.44	11.701	11.6223	11.4898	11.5762	11.5973	3098.45	11.9575	12.0823	11.9695	12.0034	12.0032	4105.02	11.9323	11.8848	11.9348	11.9985	11.9376	3922.64	1.38955	1.04882	1.09759	1.32486	1.266	1.0465	7.17332	0
LOC278105	7.59189	7.9236	7.79114	7.41819	7.68121	205.245	8.24469	8.26808	7.67028	7.71449	7.97439	251.495	7.3135	7.43018	7.62597	7.69179	7.51536	182.957	7.75133	7.34383	7.35	7.79793	7.56077	188.808	1.22534	1.12182	1.08706	1.37461	1.33202	1.03198	7.17283	0
Wrn	8.56924	8.41801	8.49523	8.85027	8.58319	383.527	8.28409	8.08841	8.36131	8.28098	8.2537	305.219	8.73242	8.87754	8.55538	8.69729	8.71566	420.411	8.48333	8.43336	8.61103	8.28368	8.45285	350.398	1.25657	1.09617	1.09455	1.37741	1.14802	1.19981	7.17253	0
Wars2	7.82515	7.62191	7.39579	7.75388	7.64918	200.74	7.30119	6.86807	7.33546	7.35569	7.2151	148.58	7.7541	7.68986	7.53885	7.53034	7.62829	197.853	7.70763	7.75634	7.75807	7.55709	7.69478	207.186	1.35105	1.01459	1.03211	1.33163	1.39444	1.04717	7.17099	0
2210410E06Rik	10.7851	10.7874	11.0317	10.5546	10.7897	1770.18	10.747	10.7967	10.5952	10.6982	10.7093	1674.22	10.3248	10.3786	10.3734	10.4371	10.3784	1331.14	10.8518	10.7439	10.9034	10.8899	10.8473	1842.26	1.05732	1.32982	1.04072	1.25773	1.10037	1.38398	7.16994	0
Prg2	10.5013	9.99908	10.2299	10.4146	10.2862	1248.7	10.1029	10.132	9.96546	10.1743	10.0937	1092.7	10.2323	10.5568	10.0362	10.3351	10.2901	1252.08	10.6142	10.55	10.7367	10.4628	10.5909	1542.36	1.14277	1.00271	1.23518	1.14587	1.41152	1.23184	7.16988	0
E430021P16Rik	9.48687	9.52676	9.47795	9.55215	9.51093	729.585	9.38952	9.42397	9.12853	9.15093	9.27324	618.761	9.29071	9.46734	9.3793	9.38107	9.37961	666.106	9.07028	8.85493	9.35164	8.89517	9.04301	527.492	1.17911	1.0953	1.38312	1.07652	1.17302	1.26278	7.16984	0
Mett11d1	8.51245	8.40019	8.55517	8.63994	8.52694	368.862	8.22783	8.06857	8.23899	8.29133	8.20668	295.432	8.63597	8.55877	8.47537	8.58335	8.56336	378.294	8.57196	8.8257	8.74075	8.63009	8.69212	413.609	1.24855	1.02557	1.12131	1.28048	1.40002	1.09335	7.16928	0
Uros	9.75432	9.46007	9.61101	9.60928	9.60867	780.727	9.50608	9.39283	9.19501	9.29135	9.34632	650.913	9.34354	9.53442	9.4315	9.51308	9.45563	702.149	9.122	8.99738	9.30572	9.13978	9.14122	564.653	1.19943	1.11191	1.38267	1.07871	1.15277	1.24351	7.169	0
LOC100045950	7.75959	7.83797	7.82339	7.77595	7.79922	222.741	7.769	7.84329	7.85694	7.87347	7.83567	228.44	7.61673	7.60818	7.54664	7.49534	7.56672	189.588	8.00974	8.01804	8.03456	8.16159	8.05598	266.129	1.02559	1.17487	1.19479	1.20493	1.16498	1.40372	7.16889	0
Hdhd3	7.40903	7.31255	7.17342	7.41884	7.32846	160.726	7.13159	6.85907	7.11427	7.1206	7.05638	133.101	7.58999	7.51314	7.41882	7.5201	7.51051	182.343	7.42381	7.44851	7.48392	7.49387	7.46253	176.378	1.20755	1.1345	1.09738	1.36996	1.32514	1.03382	7.16835	0
Emp3	10.6391	10.3364	10.7039	10.8356	10.6287	1583.32	10.2646	10.2484	10.158	10.1762	10.2118	1185.96	10.534	10.7148	10.5374	10.6521	10.6096	1562.43	10.3586	10.3759	10.3857	10.318	10.3596	1313.82	1.33506	1.01337	1.20513	1.31744	1.10782	1.18922	7.16804	0
1810030N24Rik	9.46663	9.3459	9.25486	9.37422	9.36041	657.299	9.54693	9.47471	9.56513	9.4683	9.51377	731.021	9.57347	9.61489	9.48967	9.50771	9.54644	747.762	9.07038	9.16882	9.17609	8.98118	9.09912	548.413	1.11216	1.13763	1.19855	1.0229	1.33298	1.3635	7.16772	0
Aste1	8.00324	7.90068	8.1766	7.94614	8.00666	257.185	8.23383	8.25699	8.20427	8.13274	8.20696	295.488	7.82723	7.76453	7.65896	7.60831	7.71476	210.075	7.94089	7.86747	7.98738	8.30437	8.02503	260.48	1.14893	1.22426	1.01281	1.40659	1.1344	1.23994	7.16692	0
Cdc25b	8.07255	8.07404	8.23244	8.08743	8.11661	277.552	7.86893	7.93186	7.77038	7.76664	7.83445	228.247	7.84922	7.94054	7.82654	8.12748	7.93594	244.882	7.56068	7.57512	7.73594	7.7187	7.64761	200.521	1.21601	1.13341	1.38415	1.07288	1.13827	1.22123	7.16596	0
Sparc	11.1289	11.1862	11.1575	11.0472	11.1299	2241	11.7956	11.7948	11.2559	11.4177	11.566	3031.89	10.9802	11.1638	11.1756	11.1325	11.113	2214.92	11.1046	11.0496	11.0796	11.1323	11.0915	2182.13	1.35292	1.01177	1.02698	1.36885	1.38942	1.01503	7.16496	0
Ints7	10.2306	10.2494	9.96219	10.179	10.1553	1140.37	10.5457	10.4681	10.5487	10.4527	10.5038	1451.99	10.1147	10.0367	9.9574	10.0332	10.0355	1049.52	10.2518	10.2733	10.2667	10.2139	10.2514	1218.95	1.27326	1.08657	1.0689	1.38348	1.19118	1.16143	7.16483	0
2310051N18Rik	9.1393	9.03117	8.97905	9.05378	9.05082	530.359	9.13622	9.0112	8.97561	9.18603	9.07727	540.169	8.57523	8.42744	8.77187	8.62893	8.60087	388.257	9.054	9.06581	8.96173	9.0982	9.04493	528.197	1.0185	1.366	1.00409	1.39127	1.02266	1.36043	7.16295	0
D030051N19Rik	8.81081	8.71961	8.58468	8.73781	8.71323	419.704	9.06142	9.29812	9.2095	9.17478	9.18596	582.437	9.07316	9.04826	9.15751	8.89193	9.04272	527.387	9.10484	9.07206	9.04616	9.19778	9.10521	550.733	1.38773	1.25657	1.31219	1.10438	1.05757	1.04427	7.16271	0
4632404B13Rik	6.94617	6.84952	7.72881	7.11809	7.16065	143.077	7.36222	7.82968	7.50215	7.3968	7.52271	183.892	7.29176	7.47758	7.10798	7.77022	7.41189	170.294	6.94493	6.98863	7.04589	7.4486	7.10701	137.855	1.28526	1.19023	1.03788	1.07985	1.33395	1.23531	7.16247	0
Mrpl17	11.6588	11.9457	11.7683	11.6418	11.7537	3453.08	11.3852	11.3869	11.2126	11.3217	11.3266	2568.3	11.2533	11.4672	11.4566	11.5515	11.4322	2763.27	11.2465	11.2625	11.3237	11.3547	11.2968	2515.88	1.3445	1.24963	1.37251	1.07592	1.02084	1.09833	7.16174	0
scl000490.1_983	9.02635	8.94733	9.05711	9.25992	9.07268	538.454	8.97119	8.94761	8.92428	9.03142	8.96863	500.986	9.08978	8.95252	8.97615	9.08294	9.02535	521.075	9.38199	9.55073	9.4907	9.33962	9.44076	694.947	1.07479	1.03335	1.29063	1.0401	1.38716	1.33368	7.15971	0
Dbf4	11.0175	11.0386	10.9924	10.9562	11.0012	2049.67	11.0833	11.003	10.934	10.8259	10.9615	1994.12	10.3921	10.5826	10.6544	10.5107	10.535	1483.68	10.8834	10.8201	10.854	11.0283	10.8965	1906.19	1.02786	1.38148	1.07527	1.34403	1.04613	1.28477	7.15954	0
Ranbp10	11.9199	11.8271	11.9289	11.8681	11.886	3784.69	11.7263	11.6021	11.5598	11.501	11.5973	3098.36	11.4137	11.6492	11.6691	11.5871	11.5798	3060.96	11.3947	11.2839	11.6715	11.2352	11.3963	2695.48	1.22151	1.23644	1.40409	1.01222	1.14947	1.13559	7.15932	0
Cav1	12.1439	12.0534	12.1275	11.9275	12.0631	4279.11	12.1104	11.8019	11.4978	11.7229	11.7832	3524.61	11.6963	12.2662	12.0359	12.0466	12.0113	4128.07	12.4008	12.1113	12.1164	12.4266	12.2638	4917.68	1.21407	1.03659	1.14923	1.17122	1.39524	1.19128	7.15762	0
LOC331507	11.1806	11.0728	11.1842	11.1459	11.1459	2265.9	10.8298	10.6477	10.653	10.7311	10.7154	1681.35	11.0476	11.0381	11.0016	11.1023	11.0474	2116.41	10.698	10.8769	11.0501	10.7422	10.8418	1835.32	1.34767	1.07064	1.23461	1.25875	1.09158	1.15315	7.15639	0
Slc35a1	8.26918	8.01512	8.0743	8.21169	8.14257	282.59	7.96774	7.92142	7.99012	8.0619	7.98529	253.404	8.15591	8.23579	8.03854	8.04062	8.11772	277.764	8.39207	8.51778	8.49717	8.46617	8.4683	354.17	1.11518	1.01737	1.2533	1.09613	1.39765	1.27507	7.15471	0
Tmf1	8.36315	7.81623	8.46947	8.51234	8.2903	313.06	7.80771	7.79205	7.82255	7.9037	7.8315	227.781	7.8256	7.8073	7.83377	7.83794	7.82615	226.938	7.8495	7.9347	7.98991	7.70519	7.86982	233.912	1.37439	1.3795	1.33837	1.00371	1.02692	1.03073	7.15362	0
4631410M14Rik	7.90929	7.75705	8.0198	7.69604	7.84555	230.009	7.56891	8.07441	7.73935	7.83812	7.8052	223.665	7.72407	7.62932	7.94834	7.73657	7.75957	216.703	7.27714	7.29798	7.34367	7.59131	7.37752	166.286	1.02836	1.0614	1.38321	1.03213	1.34506	1.30319	7.15336	0
N6amt1	8.97546	9.07628	8.77423	9.06732	8.97332	502.619	9.27735	9.33424	9.50812	9.3227	9.3606	657.388	9.38098	9.31985	9.23019	9.31171	9.31068	635.03	8.93728	9.06578	9.01077	8.97396	8.99695	510.918	1.30793	1.26344	1.01651	1.03521	1.28668	1.24292	7.15269	0
B230396K19Rik	7.77045	7.88068	7.93689	7.86453	7.86314	232.831	7.59978	7.80414	7.58228	7.63261	7.6547	201.509	7.98231	7.99221	8.08477	7.8798	7.98477	253.312	8.15718	8.14568	8.05525	8.08772	8.11146	276.561	1.15544	1.08796	1.18782	1.25707	1.37245	1.09178	7.15253	0
Galnt11	10.8266	10.5336	10.6972	10.8407	10.7245	1692	10.4269	10.3629	10.3182	10.4427	10.3877	1339.68	10.8024	10.7678	10.9025	10.7053	10.7945	1776.08	10.4834	10.4262	10.3728	10.5606	10.4608	1409.29	1.26299	1.04969	1.20061	1.32576	1.05196	1.26027	7.15128	0
Endod1	11.7688	11.6111	11.7582	11.7642	11.7256	3386.43	11.4657	11.27	11.3393	11.304	11.3447	2600.82	11.329	11.5918	11.4024	11.5712	11.4736	2843.79	11.3192	11.0899	11.4139	11.2762	11.2748	2477.68	1.30206	1.19082	1.36678	1.09342	1.0497	1.14777	7.15055	0
BC044804	8.41729	8.0657	8.67917	8.37059	8.38319	333.88	8.14173	7.83231	7.99562	7.82157	7.94781	246.904	8.04746	8.15613	8.09704	8.06966	8.09257	272.965	7.87072	7.83188	8.20273	7.86997	7.94383	246.224	1.35227	1.22316	1.356	1.10555	1.00276	1.10861	7.14835	0
Dis3l	10.9697	10.5439	10.7823	10.7546	10.7626	1737.28	10.3968	10.4031	10.419	10.4715	10.4226	1372.51	10.446	10.5837	10.4751	10.3987	10.4759	1424.14	10.8378	10.7922	10.7663	10.8773	10.8184	1805.77	1.26576	1.21988	1.03943	1.03761	1.31567	1.26798	7.14633	0
LOC100040085	8.64976	8.50648	8.55736	8.47921	8.5482	374.339	9.11081	9.01168	8.71163	8.99425	8.9571	496.998	8.42223	8.44082	8.39551	8.68434	8.48573	358.474	8.51295	8.54207	8.37921	8.68875	8.53075	369.837	1.32767	1.04426	1.01217	1.38643	1.34383	1.0317	7.14605	0
Adh1	8.0178	7.89098	7.52828	8.13228	7.89233	237.591	7.64094	7.3736	7.47882	7.53719	7.50764	181.98	8.13483	8.39219	7.4975	7.90599	7.98263	252.936	7.89292	7.97173	8.07975	7.53608	7.87012	233.96	1.30559	1.06459	1.01552	1.38991	1.28564	1.08111	7.14234	0
Ube2t	9.08728	9.34374	9.28503	8.77538	9.12286	557.512	9.77495	9.76386	8.94101	9.09599	9.39395	672.762	8.76065	9.06059	9.11327	9.29816	9.05817	533.065	9.21966	8.62096	8.64417	9.21766	8.92561	486.269	1.20672	1.04586	1.14651	1.26206	1.38352	1.09623	7.14091	0
LOC380833	7.18667	6.82692	6.97434	6.89266	6.97015	125.379	6.82757	6.39013	6.8464	6.91529	6.74485	107.251	7.04246	7.23206	7.27873	7.18164	7.18372	145.384	6.84645	6.77209	6.84228	6.78998	6.8127	112.416	1.16902	1.15956	1.11531	1.35555	1.04815	1.29327	7.14086	0
Slc4a1	14.6534	14.4755	14.6932	14.6477	14.6174	25135.6	14.3698	14.2796	14.2406	14.208	14.2745	19817.7	14.3218	14.4461	14.3506	14.5971	14.4289	22056.5	14.1925	13.964	14.3892	14.1598	14.1764	18514.6	1.26835	1.1396	1.35761	1.11297	1.07038	1.1913	7.14022	0
Iscu	12.0989	12.0009	11.9774	12.0285	12.0264	4171.7	11.7317	11.7178	11.603	11.5163	11.6422	3196.37	11.8494	12.009	11.6531	11.8202	11.8329	3648.05	11.5805	11.6523	11.6641	11.5023	11.5998	3103.8	1.30514	1.14354	1.34406	1.14131	1.02982	1.17535	7.13922	0
Glrx5	13.1922	12.9642	13.0505	12.8683	13.0188	8299.37	13.0114	12.7137	12.603	12.6165	12.7361	6822.8	12.7479	12.9922	12.841	12.8522	12.8583	7425.78	12.5318	12.4704	12.6925	12.5725	12.5668	6067.14	1.21642	1.11764	1.36792	1.08838	1.12455	1.22394	7.13884	0
1300006C19Rik	8.59352	8.49899	8.46956	8.65686	8.55473	376.038	8.28844	7.90831	8.49805	8.44297	8.28444	311.792	8.37015	8.45048	8.20667	8.41636	8.36091	328.765	8.66	8.78409	8.84405	8.55786	8.7115	419.202	1.20605	1.14379	1.11479	1.05444	1.34449	1.27508	7.13864	0
AW549877	11.4764	11.2823	11.3068	11.559	11.4061	2713.8	11.0299	11.1181	11.2	11.1753	11.1308	2242.39	11.4872	11.3618	11.4522	11.4069	11.427	2753.42	11.5964	11.6905	11.5285	11.6298	11.6113	3128.61	1.21023	1.0146	1.15285	1.22789	1.39521	1.13627	7.13705	0
Hoxa7	8.60552	8.69053	8.50943	8.82749	8.65824	404.009	8.89586	8.9507	9.45669	9.15736	9.11516	554.543	8.88106	8.68891	8.56302	8.67101	8.701	416.161	8.87633	8.84331	8.86394	8.50859	8.77304	437.471	1.3726	1.03008	1.08282	1.33252	1.26761	1.0512	7.13684	0
4930432O21Rik	9.49113	9.44741	9.41365	9.30142	9.4134	681.893	9.52901	9.34811	9.62637	9.38574	9.47231	710.312	9.1537	9.21212	8.90547	9.02592	9.0743	539.06	9.57238	9.5056	9.57638	9.48945	9.53595	742.348	1.04168	1.26497	1.08866	1.31769	1.0451	1.37712	7.1352	0
LOC665506	8.13289	8.02095	7.8566	8.31451	8.08124	270.828	8.42697	8.09496	8.19011	8.19711	8.22729	299.682	8.46117	8.67293	8.02343	8.2864	8.36099	328.781	7.96853	7.85119	8.1267	7.72688	7.91832	241.909	1.10654	1.21398	1.11955	1.0971	1.23882	1.35911	7.1351	0
1700021C14Rik	8.75727	8.32711	8.61213	8.9313	8.65695	403.648	8.57718	8.5304	8.75354	8.56734	8.60712	389.942	8.53039	8.48056	8.27915	8.53336	8.45586	351.13	8.31807	8.17863	8.40558	7.97695	8.21981	298.132	1.03515	1.14957	1.35393	1.11053	1.30795	1.17777	7.1349	0
Duxbl	7.04346	6.7607	7.03325	6.85151	6.92223	121.283	7.0847	7.0803	7.21599	7.18348	7.14112	141.153	6.88277	6.99521	7.41902	7.10806	7.10127	137.307	6.71715	6.83165	6.8472	6.45519	6.7128	104.895	1.16384	1.13213	1.15623	1.02801	1.34567	1.309	7.13488	0
Pcdhb20	7.5009	7.54317	8.27035	7.20717	7.6304	198.143	7.22471	7.129	7.23351	7.23268	7.20497	147.541	7.30194	7.44927	7.72526	8.18138	7.66446	202.877	7.44564	7.30509	7.39302	8.18378	7.58188	191.59	1.34297	1.02389	1.0342	1.37505	1.29855	1.05891	7.13357	0
BC002236	9.81832	9.81359	9.73394	9.78792	9.78844	884.33	10.2509	10.2756	10.1011	10.1981	10.2064	1181.53	9.62544	9.9049	9.8891	9.93285	9.83807	915.281	9.83288	9.72002	9.65976	9.77406	9.74668	859.099	1.33608	1.035	1.02937	1.2909	1.37532	1.0654	7.13206	0
Map3k3	9.00692	8.86167	8.77275	8.94936	8.89767	476.943	8.85743	8.59204	8.8702	8.83801	8.78942	442.465	9.08208	8.77176	9.0559	9.01604	8.98144	505.457	8.39256	8.6464	8.64064	8.44451	8.53102	369.908	1.07792	1.05978	1.28936	1.14236	1.19615	1.36644	7.13201	0
Nipa1	10.3403	10.2612	10.401	10.1863	10.2972	1258.25	9.81844	9.88892	9.76938	9.85684	9.83339	912.319	10.2107	10.2435	10.3122	10.1891	10.2389	1208.38	10.1113	10.1177	10.3019	10.2666	10.1994	1175.76	1.37918	1.04127	1.07016	1.32452	1.28876	1.02775	7.13164	0
Slc6a13	8.93494	8.7208	8.82173	9.02388	8.87534	469.615	8.66076	8.34242	8.44844	8.63202	8.52091	367.324	8.82569	8.88769	8.52312	8.81926	8.76394	434.719	8.99015	9.00331	9.15592	8.73312	8.97063	501.681	1.27848	1.08027	1.06828	1.18347	1.36577	1.15404	7.13031	0
LOC100047339	7.92211	7.97647	8.12244	7.63344	7.91361	241.121	7.82063	7.59997	7.52508	7.75316	7.67471	204.323	7.40062	7.45621	7.55581	7.4871	7.47493	177.901	7.81836	7.82486	7.8059	7.84359	7.82318	226.47	1.1801	1.35536	1.06469	1.14852	1.10839	1.27301	7.13007	0
Khdrbs1	9.88691	9.83387	9.7938	9.86716	9.84544	919.967	10.0137	10.1759	10.3236	10.2869	10.2001	1176.32	9.97957	9.82065	9.81025	9.73065	9.83528	913.513	9.76647	9.76923	9.80273	9.56296	9.72535	846.49	1.27865	1.00707	1.0868	1.28769	1.38964	1.07918	7.12902	0
Sdhc	10.5159	10.555	10.6255	10.7153	10.6029	1555.23	10.1925	10.0764	10.3487	10.1453	10.1907	1168.74	10.5603	10.6627	10.6021	10.7743	10.6498	1606.66	10.5076	10.5608	10.5576	10.5835	10.5524	1501.7	1.33069	1.03307	1.03564	1.37469	1.28489	1.06989	7.12887	0
AW120700	9.60934	9.6924	9.6059	9.70422	9.65297	805.067	10.1512	10.0922	10.2238	9.98971	10.1142	1108.36	9.6761	9.71579	9.85686	9.58366	9.7081	836.43	9.66026	9.58027	9.67895	9.81567	9.68378	822.45	1.37674	1.03896	1.02159	1.32511	1.34764	1.017	7.12703	0
Snx6	10.2465	10.2586	10.1354	10.4276	10.267	1232.19	10.3818	10.528	10.6092	10.5077	10.5066	1454.84	10.6968	10.6133	10.6475	10.538	10.6239	1578.04	10.7506	10.7281	10.6882	10.6864	10.7133	1678.92	1.1807	1.28068	1.36255	1.08468	1.15402	1.06393	7.12656	0
LOC100047155	10.1174	10.0585	10.1326	10.1847	10.1233	1115.38	9.8193	9.80905	9.78194	9.87876	9.82226	905.306	10.1004	10.2021	10.2287	10.0498	10.1453	1132.47	9.75402	9.74618	9.91703	9.63613	9.76334	869.076	1.23204	1.01532	1.2834	1.25092	1.04169	1.30307	7.12645	0
Chd8	9.50984	9.5835	9.58505	9.54199	9.55509	752.263	9.09203	9.0799	9.15831	9.08162	9.10297	549.878	9.50219	9.32877	9.48401	9.57613	9.47277	710.541	9.47512	9.58684	9.54714	9.52657	9.53392	741.302	1.36806	1.05872	1.01479	1.29218	1.34812	1.04329	7.12516	0
5730593F17Rik	9.37191	9.13843	9.14576	9.47658	9.28317	623.035	9.1221	9.06639	9.0138	9.10359	9.07647	539.871	9.10894	9.01855	8.63254	8.92872	8.92219	485.117	8.9702	8.79793	9.16832	8.46037	8.84921	461.186	1.15404	1.2843	1.35094	1.11287	1.17061	1.05189	7.12466	0
Ahdc1	10.2903	10.1603	10.0948	10.1261	10.1679	1150.37	9.92411	9.9925	10.1223	10.0513	10.0226	1040.13	9.7967	9.55751	9.90267	9.74169	9.74964	860.865	9.97513	9.85508	9.81899	9.62979	9.81975	903.731	1.10598	1.3363	1.27291	1.20824	1.15093	1.04979	7.12416	0
Cstf1	10.4372	10.5007	10.3057	10.3282	10.3929	1344.58	10.2226	10.3398	10.4779	10.3566	10.3492	1304.45	10.7731	10.7243	10.6736	10.6749	10.7115	1676.77	10.1886	10.2235	10.2955	10.2794	10.2467	1215	1.03076	1.24706	1.10665	1.28542	1.07362	1.38006	7.12358	0
Pef1	9.64073	9.48677	9.59602	9.55915	9.57067	760.427	9.60482	9.62301	9.54225	9.55197	9.58051	765.635	9.51992	9.49597	9.18687	9.34585	9.38715	669.599	9.2649	9.26061	9.2439	8.8728	9.16055	572.27	1.00685	1.13565	1.32879	1.14342	1.33789	1.17008	7.12268	0
Rnf6	10.1215	10.0074	10.2154	10.037	10.0953	1093.95	9.76826	9.67945	9.71702	9.67536	9.71002	837.545	9.63419	9.72062	9.80558	9.90057	9.76524	870.222	10.0828	10.0153	10.0038	10.116	10.0544	1063.38	1.30614	1.25709	1.02875	1.03901	1.26964	1.22196	7.12259	0
2210021J22Rik	7.19233	7.00666	6.75682	7.16355	7.02984	130.675	7.53294	7.49274	7.45612	7.49763	7.49486	180.375	7.30259	6.98936	7.10317	7.20879	7.15098	142.121	7.12829	7.25461	7.30452	6.78304	7.11762	138.872	1.38033	1.08759	1.06273	1.26916	1.29886	1.0234	7.12207	0
D4Wsu114e	8.22786	8.22153	8.07011	8.34898	8.21712	297.577	8.5137	8.37332	8.47278	8.52413	8.47098	354.829	8.20339	8.05712	7.86484	8.08695	8.05308	265.594	8.43448	8.38289	8.44995	8.39613	8.41586	341.529	1.19239	1.12042	1.1477	1.33599	1.03894	1.28591	7.12135	0
Slc17a8	6.85361	6.91127	6.31111	7.13683	6.80321	111.678	7.27702	7.01014	7.32638	7.25517	7.21718	148.794	7.37226	7.37815	7.16413	6.97367	7.22205	149.298	6.97767	7.12848	7.10741	6.92084	7.0336	131.016	1.33235	1.33686	1.17315	1.00339	1.1357	1.13954	7.12098	0
LOC100045967	10.9788	11.0869	10.9549	11.0014	11.0055	2055.83	10.6399	10.7019	10.474	10.5093	10.5813	1532.09	10.8208	10.7796	10.6148	10.669	10.721	1687.94	10.7763	10.9875	10.9418	10.9125	10.9045	1916.84	1.34185	1.21796	1.07251	1.10173	1.25113	1.13561	7.12079	0
2510049J12Rik	6.92033	6.83374	7.28907	7.06364	7.0267	130.391	6.86076	6.10763	6.9729	6.88199	6.70582	104.388	6.9672	6.97854	7.42724	7.05437	7.10684	137.839	6.81424	6.8897	6.91079	6.50395	6.77967	109.871	1.24909	1.05712	1.18676	1.32044	1.05252	1.25455	7.12048	0
Capn5	9.20927	9.12992	9.0332	9.27998	9.16309	573.279	9.3138	9.26011	9.39035	9.32255	9.3217	639.9	9.22353	9.17122	8.957	8.99672	9.08712	543.87	8.80558	8.91208	9.06012	8.6756	8.86335	465.729	1.11621	1.05407	1.23093	1.17657	1.37398	1.16778	7.11954	0
Chst13	7.23224	6.70385	6.8729	7.05871	6.96693	125.099	6.60649	6.57962	6.98979	6.82174	6.74941	107.591	7.02128	7.32758	7.29643	7.23462	7.21998	149.083	6.88112	6.89634	7.14799	6.8253	6.93769	122.589	1.16273	1.19172	1.02047	1.38565	1.1394	1.21612	7.1161	0
BC023744	7.43459	7.45933	7.13961	7.46777	7.37532	166.033	7.65082	7.58867	7.72928	7.62746	7.64906	200.722	7.44311	7.33401	7.12284	7.0985	7.24962	152.178	7.65278	7.58928	7.63564	7.5979	7.6189	196.57	1.20893	1.09104	1.18393	1.319	1.02112	1.29171	7.11573	0
Zfp97	8.67967	8.50711	8.63542	8.54217	8.59109	385.635	8.90213	8.69496	8.62344	8.57017	8.69767	415.203	8.69801	9.01688	9.03544	8.9305	8.92021	484.451	8.65298	8.31914	8.4197	8.50633	8.47454	355.705	1.07667	1.25624	1.08414	1.16678	1.16727	1.36195	7.11305	0
BC017158	9.39881	9.52562	9.41329	9.31908	9.4142	682.271	9.41805	9.3952	9.42583	9.33128	9.39259	672.126	9.01764	9.06437	9.14421	8.93767	9.04097	526.749	9.60748	9.44332	9.48519	9.48586	9.50546	726.825	1.01509	1.29525	1.0653	1.27599	1.08138	1.37983	7.11285	0
Rerg	9.19733	9.09053	9.17754	9.18795	9.16334	573.376	8.72168	8.98562	8.75143	8.52741	8.74654	429.507	8.84001	9.00932	9.0259	8.70463	8.89496	476.048	9.01172	9.0741	9.12125	9.14688	9.08849	544.386	1.33496	1.20445	1.05325	1.10836	1.26747	1.14355	7.11204	0
Mrpl9	9.89047	9.84653	9.89779	9.8362	9.86775	934.303	10.0202	10.0633	9.91252	9.9417	9.98444	1013.02	9.74567	9.77249	9.74147	9.59139	9.71275	839.131	9.46931	9.59779	9.6516	9.49792	9.55415	751.773	1.08425	1.11342	1.2428	1.20722	1.3475	1.1162	7.11139	0
Emr1	9.39896	9.36288	9.28792	9.14347	9.29831	629.608	9.53921	9.31474	8.82737	9.05891	9.18506	582.074	9.011	9.42764	9.01393	9.20595	9.16463	573.89	8.95283	8.63704	8.79704	8.94213	8.83226	455.802	1.08166	1.09709	1.38132	1.01426	1.27703	1.25908	7.11044	0
Ogfrl1	9.33439	9.22071	9.32119	9.37237	9.31216	635.683	9.31808	9.25851	9.31987	9.3007	9.29929	630.036	8.8429	8.82894	8.80977	8.99058	8.86805	467.249	9.15356	9.22337	9.31241	9.23758	9.23173	601.212	1.00896	1.36048	1.05734	1.34839	1.04794	1.28671	7.10982	0
A630099L06Rik	7.3437	7.09531	7.17069	7.39588	7.25139	152.366	6.80704	6.43031	7.04545	6.99455	6.81934	112.934	7.32986	7.18164	7.05494	7.34281	7.22731	149.843	7.23242	7.42909	7.29967	7.12989	7.27277	154.64	1.34916	1.01683	1.01492	1.32682	1.36929	1.03201	7.10903	0
Slc30a1	8.78805	8.68778	8.60764	8.69937	8.69571	414.637	8.52139	7.8849	8.2178	8.27322	8.22433	299.067	8.72665	8.7145	8.27003	8.38801	8.5248	368.315	8.64037	8.59387	8.62845	8.18742	8.51253	365.196	1.38643	1.12577	1.13538	1.23154	1.22112	1.00854	7.10879	0
Nupl2	8.85699	8.82438	8.73451	8.77687	8.79819	445.162	9.19133	8.9808	9.28666	9.22873	9.17188	576.781	8.81841	8.83642	8.5486	8.69124	8.72367	422.752	8.77788	8.83081	8.83377	8.54623	8.74718	429.697	1.29567	1.05301	1.03599	1.36435	1.3423	1.01643	7.10774	0
5830468K18Rik	8.41757	8.48721	8.58929	8.38936	8.47086	354.799	8.23616	8.29257	8.27575	8.32661	8.28277	311.432	8.45226	8.59386	8.93141	8.70434	8.67047	407.447	8.16105	8.36731	8.31546	8.18271	8.25663	305.84	1.13925	1.14839	1.16008	1.3083	1.01828	1.33222	7.10653	0
LOC677317	9.02588	9.0371	9.21378	8.89478	9.04289	527.449	9.08757	9.14949	9.05749	9.05611	9.08766	544.076	8.67062	8.63635	8.64872	8.5904	8.63652	397.971	9.10497	8.88415	8.87086	9.12516	8.99628	510.683	1.03152	1.32535	1.03283	1.36712	1.06539	1.28322	7.10543	0
Lyzs	9.52881	9.4612	9.71086	9.18566	9.47163	709.98	10.0115	9.5163	8.95114	9.04224	9.3803	666.427	8.79217	9.59412	9.29841	9.56699	9.31292	636.017	10.0576	9.32496	9.48408	10.1567	9.75583	864.567	1.06535	1.11629	1.21774	1.04781	1.29732	1.35935	7.10385	0
Spast	9.56642	9.60658	9.54377	9.35292	9.51742	732.875	9.25404	9.04021	9.13961	9.1793	9.15329	569.397	9.19799	9.32448	9.33833	9.35743	9.30456	632.341	9.24426	9.03153	9.00129	9.08798	9.09126	545.435	1.28711	1.15899	1.34365	1.11055	1.04393	1.15933	7.10356	0
Plagl2	10.9749	10.9954	10.9141	11.0328	10.9793	2018.77	10.8102	10.8424	10.8627	10.7345	10.8125	1798.35	10.6991	10.7025	10.6928	10.7427	10.7093	1674.21	10.4754	10.5266	10.7348	10.4034	10.535	1483.76	1.12257	1.2058	1.36058	1.07415	1.21203	1.12836	7.10349	0
Rpl30	9.86554	9.71914	9.83374	9.63218	9.76265	868.661	10.1871	10.2305	10.0284	9.8521	10.0745	1078.29	9.68174	9.77132	9.61406	9.66128	9.6821	821.491	10.0177	9.91247	9.90424	10.2222	10.0142	1034.09	1.24132	1.05742	1.19045	1.3126	1.04274	1.2588	7.10333	0
2400010D15Rik	10.0254	9.84156	9.78066	9.97049	9.90452	958.421	9.81969	9.92724	9.93771	9.94577	9.9076	960.474	9.47756	9.46535	9.4759	9.53333	9.48804	718.097	9.75871	9.73672	9.80869	9.68804	9.74804	859.909	1.00214	1.33467	1.11456	1.33753	1.11695	1.19748	7.10333	0
Dnajc10	10.1365	10.0622	10.0887	10.0884	10.0939	1092.9	9.81945	9.73397	9.91029	9.86004	9.83094	910.765	9.92006	10.0342	9.84965	9.88092	9.9212	969.567	10.2015	10.2567	10.2437	10.3045	10.2516	1219.1	1.19998	1.1272	1.11547	1.06456	1.33854	1.25736	7.10311	0
LOC100046781	8.75292	8.8192	8.78689	8.76733	8.78158	440.069	8.88412	8.41938	9.36025	8.67556	8.83483	456.613	8.51864	8.56069	8.53832	8.80221	8.60496	389.361	8.5658	8.3923	8.4201	8.29037	8.41714	341.832	1.03759	1.13023	1.28738	1.17272	1.33578	1.13904	7.10276	0
Tceb3	9.13197	9.07693	8.81115	9.09584	9.02897	522.385	8.64318	8.56418	8.82382	8.57521	8.6516	402.152	9.05594	8.87547	8.95566	8.79518	8.92056	484.57	9.06748	9.12759	9.16675	8.99444	9.08907	544.604	1.29897	1.07804	1.04253	1.20494	1.35422	1.12389	7.10261	0
Fam173b	8.2463	8.31943	8.72323	8.14364	8.35815	328.136	8.26962	8.4159	8.1697	8.18549	8.26018	306.592	7.7259	7.81577	8.15942	8.02614	7.93181	244.181	8.36216	8.37919	8.19655	8.52564	8.36589	329.901	1.07027	1.34382	1.00538	1.2556	1.07602	1.35105	7.10214	0
Rnu6	11.1278	10.879	11.2267	10.9268	11.0401	2105.66	11.358	11.1454	11.3477	11.1715	11.2556	2445.04	10.8106	10.8512	10.7881	10.9488	10.8497	1845.34	10.8775	10.8086	10.8758	10.823	10.8462	1840.94	1.16118	1.14107	1.1438	1.32498	1.32815	1.00239	7.10157	0
Ppil1	9.92863	9.74251	9.95416	9.76867	9.84849	921.917	9.79405	9.74923	9.92626	9.829	9.82463	906.796	9.94907	9.95757	9.93083	9.98778	9.95631	993.457	9.45004	9.51069	9.58208	9.43836	9.49529	721.719	1.01668	1.0776	1.27739	1.09557	1.25644	1.37652	7.10019	0
Trmt12	7.68504	7.41762	7.79587	7.90643	7.70124	208.115	7.79738	7.635	7.97752	7.77475	7.79616	222.268	7.63765	7.65588	6.64335	7.6189	7.38895	167.608	7.52111	7.49591	7.46524	7.49117	7.49336	180.188	1.06801	1.24168	1.15499	1.32612	1.23354	1.07506	7.09939	0
6720470G16Rik	7.1102	7.31233	7.10567	7.19256	7.18019	145.028	7.33632	6.99255	7.14434	7.408	7.2203	149.117	7.25224	7.49006	7.67206	7.35626	7.44265	173.965	6.98861	6.97275	7.03246	6.93215	6.98149	126.368	1.02819	1.19953	1.14766	1.16663	1.18002	1.37665	7.09869	0
Prr13	11.9086	11.9819	11.9287	11.9835	11.9507	3958.27	12.1031	12.2546	12.2198	12.3076	12.2213	4774.96	11.908	11.9177	12.0182	12.0071	11.9627	3991.56	11.7133	11.7155	11.8599	11.7225	11.7528	3451.05	1.20632	1.00841	1.14698	1.19626	1.38363	1.15662	7.09823	0
Rabggtb	10.4602	10.1189	10.5069	10.3998	10.3714	1324.68	10.0131	10.0496	9.97338	10.0754	10.0279	1043.99	10.2904	10.3577	10.312	10.3326	10.3232	1281.1	10.358	10.5442	10.4967	10.5299	10.4822	1430.39	1.26886	1.03401	1.0798	1.22712	1.37012	1.11653	7.09644	0
Myom2	7.70907	7.67871	7.56243	7.53141	7.6204	196.775	7.57473	6.99629	7.37467	7.28281	7.30712	158.367	7.68386	7.75527	7.30876	7.26401	7.50297	181.393	7.82555	7.69521	7.92338	7.52751	7.74291	214.215	1.24253	1.0848	1.08863	1.1454	1.35265	1.18094	7.09495	0
Rnaset2b	11.3535	11.4552	11.2106	11.2298	11.3123	2542.93	11.0521	11.0494	11.2904	11.334	11.1815	2322.55	11.0061	11.0481	10.9461	10.9907	10.9978	2044.83	11.385	11.4322	11.4811	11.4177	11.429	2757.21	1.09489	1.24359	1.08426	1.13582	1.18715	1.34839	7.0941	0
Ssx2ip	10.4699	10.2616	10.3212	10.482	10.3837	1335.99	10.5661	10.3433	10.1007	10.2832	10.3233	1281.23	10.0684	10.0949	10.155	10.0635	10.0955	1094.05	10.0078	9.8405	10.2115	9.8853	9.98628	1014.31	1.04273	1.22114	1.31714	1.1711	1.26316	1.07862	7.0939	0
B230343A10Rik	8.68071	8.62092	8.68027	8.86052	8.71061	418.942	8.42169	8.42062	8.33725	8.27198	8.36288	329.215	8.61922	8.71046	8.60816	8.5009	8.60968	390.637	8.91746	8.6932	8.89062	8.70405	8.80133	446.134	1.27255	1.07246	1.06491	1.18657	1.35515	1.14207	7.0937	0
Tmem130	11.4157	11.4039	11.3715	11.2091	11.3501	2610.4	11.1403	11.1024	10.992	10.9626	11.0493	2119.24	11.3296	11.3753	11.2056	11.0275	11.2345	2409.5	11.422	11.5516	11.4304	11.5377	11.4854	2867.22	1.23176	1.08338	1.09838	1.13696	1.35295	1.18997	7.09341	0
Abcg4	9.17424	8.97934	9.1773	9.24605	9.14423	565.834	9.04223	8.98451	9.0889	8.8769	8.99814	511.339	8.87504	8.81166	8.4937	8.77235	8.73819	427.028	8.79135	8.80125	9.09009	8.50653	8.79731	444.891	1.10657	1.32505	1.27185	1.19744	1.14936	1.04183	7.09209	0
Urod	13.781	13.5369	13.7745	13.6731	13.6914	13228.8	13.629	13.4098	13.4665	13.3828	13.472	11362.8	13.453	13.7829	13.515	13.6116	13.5906	12336.3	13.3143	13.0428	13.4869	13.1878	13.258	9795.94	1.16422	1.07235	1.35044	1.08567	1.15995	1.25933	7.09196	0
6330503K22Rik	9.90643	9.83853	9.8333	9.7475	9.83144	911.084	9.84878	9.85285	9.75467	9.83616	9.82311	905.841	9.39534	9.45076	9.48387	9.44508	9.44376	696.395	9.88362	9.93937	9.83601	9.94193	9.90023	955.579	1.00579	1.30829	1.04884	1.30076	1.05491	1.37218	7.09076	0
Gulo	8.96566	8.82313	8.79278	8.69346	8.81876	451.555	8.36275	8.6322	8.17981	8.24795	8.35568	327.574	8.8735	8.75544	8.51629	8.67216	8.70435	417.128	8.64816	8.60226	8.76134	8.80267	8.70361	416.915	1.37848	1.08253	1.08309	1.27338	1.27273	1.00051	7.09073	0
Tubb2c	12.7526	12.7974	12.8182	12.8332	12.8003	7133.19	12.5922	12.658	12.6513	12.7114	12.6532	6441.71	12.8401	13.0203	13.2006	13.2381	13.0748	8627.83	12.6469	12.7474	12.6412	12.6313	12.6667	6502.13	1.10734	1.20953	1.09705	1.33937	1.00938	1.32692	7.08961	0
Slc32a1	9.55225	9.65815	9.28123	9.71139	9.55075	750.003	10.0132	9.82174	9.97151	9.84937	9.91395	964.711	10.0469	9.89559	10.0357	9.90499	9.97081	1003.49	9.81457	10.0275	10.0689	10.0515	9.99061	1017.36	1.28628	1.33798	1.35647	1.0402	1.05457	1.01382	7.08932	0
Fam120a	11.6994	11.5327	11.7774	11.6375	11.6617	3239.93	11.3985	11.4304	11.3508	11.408	11.3969	2696.6	11.2339	11.5237	11.404	11.3127	11.3686	2644.15	11.2079	11.0821	11.3132	11.2074	11.2027	2356.88	1.20149	1.22532	1.37467	1.01984	1.14414	1.12188	7.08734	0
Lmo2	12.1603	12.1605	12.0922	12.233	12.1615	4581.17	11.9911	11.8983	11.9353	11.7681	11.8982	3816.92	11.913	12.0811	12.0165	12.0022	12.0032	4105.07	11.7687	11.5867	11.8798	11.6618	11.7243	3383.42	1.20023	1.11598	1.35401	1.07549	1.12812	1.21329	7.08712	0
LOC384455	6.6159	6.56282	6.36336	6.65742	6.54988	93.6935	6.47083	6.74909	6.76407	6.66902	6.66325	101.353	6.67493	7.09282	7.14582	7.11263	7.00655	128.583	6.62627	6.65412	6.7488	6.71863	6.68696	103.032	1.08175	1.37238	1.09968	1.26866	1.01657	1.24798	7.08701	0
Man2a1	9.80675	9.54261	9.72252	9.63701	9.67722	818.719	9.52027	9.47881	9.36798	9.57793	9.48625	717.207	9.84933	9.9552	9.90773	9.82758	9.88496	945.518	9.88717	9.97718	9.93066	9.7368	9.88295	944.203	1.14154	1.15488	1.15327	1.31833	1.3165	1.00139	7.08591	0
6720458F09Rik	9.58377	9.54717	9.59268	9.64847	9.59303	772.304	9.77318	9.69938	9.85075	9.71355	9.75922	866.596	9.83161	9.86344	9.80057	9.7928	9.8221	905.206	9.38183	9.40419	9.51649	9.32616	9.40717	678.952	1.12209	1.17208	1.13749	1.04455	1.27637	1.33324	7.08584	0
Pold2	9.87894	9.6387	9.76264	9.88611	9.7916	886.267	9.93933	10.0746	9.84906	9.87786	9.9352	979.024	10.2749	10.2565	10.1153	10.1157	10.1906	1168.62	9.73923	9.83062	9.81893	9.70243	9.7728	874.797	1.10466	1.31859	1.01311	1.19366	1.11914	1.33588	7.08505	0
Xk	8.42577	8.50069	8.43149	8.6751	8.50826	364.119	7.94337	8.03512	8.25934	8.29602	8.13346	280.812	8.25552	8.00713	7.87293	8.06787	8.05086	265.186	8.03779	8.18058	8.33491	7.97786	8.13278	280.68	1.29666	1.37307	1.29727	1.05893	1.00047	1.05843	7.08483	0
Neurl	9.09103	9.19015	9.0798	9.2018	9.14069	564.447	8.89935	9.02241	9.0605	8.97609	8.98959	508.318	9.49377	9.36865	9.57288	9.3251	9.4401	694.628	9.20075	9.20385	9.24975	9.1261	9.19512	586.146	1.11042	1.23064	1.03844	1.36652	1.15311	1.18508	7.08421	0
EG629595	14.0147	13.826	14.1077	14.0834	14.008	16474.6	13.9862	13.9465	14.1091	14.0528	14.0237	16654.8	14.242	14.3289	14.4304	14.4396	14.3602	21030.6	14.2684	14.3495	14.4008	14.3947	14.3534	20931.3	1.01094	1.27655	1.27052	1.26274	1.25677	1.00475	7.08227	0
Ube1l	10.0242	9.90844	10.0605	10.14	10.0333	1047.89	10.287	10.0602	10.0118	10.0035	10.0906	1090.37	9.89289	9.97865	9.95424	10.0527	9.96962	1002.66	9.64891	9.56679	9.8277	9.55745	9.65021	803.533	1.04054	1.04511	1.30411	1.08748	1.35697	1.24781	7.08203	0
Tmem33	10.1169	10.0324	10.139	10.1518	10.11	1105.14	9.73361	9.54297	9.74303	9.69885	9.67961	820.076	9.97904	10.0599	9.81091	9.95834	9.95206	990.531	9.99529	10.0364	10.1024	10.0833	10.0544	1063.33	1.34761	1.1157	1.03932	1.20785	1.29662	1.07349	7.0806	0
Rftn2	9.09239	9.17743	8.86919	9.11455	9.06339	534.997	8.58051	8.50807	8.96221	9.00262	8.76335	434.542	9.25221	9.14801	9.15891	9.18559	9.18618	582.526	9.20171	9.16076	9.2157	9.12747	9.17641	578.595	1.23118	1.08884	1.08149	1.34055	1.33151	1.00679	7.08036	0
Pcdhb17	8.17609	8.29418	8.36529	7.76615	8.15043	284.134	8.41638	8.08413	7.44535	7.4786	7.85612	231.7	7.62654	8.29799	8.38992	8.16743	8.12047	278.295	8.6639	7.81119	7.79383	8.97857	8.31187	317.777	1.2263	1.02098	1.1184	1.2011	1.3715	1.14187	7.08016	0
2700090O03Rik	8.41185	8.3841	8.24178	7.82676	8.21612	297.371	9.0128	8.76008	8.51359	8.23038	8.62921	395.96	8.27314	8.55681	8.72185	8.3059	8.46442	353.22	8.84465	8.34534	8.41113	8.86017	8.61532	392.167	1.33153	1.18781	1.31878	1.121	1.00967	1.11026	7.07906	0
Thsd4	8.62672	8.58932	8.20454	8.55519	8.49394	360.521	8.91472	8.54056	9.0542	8.97125	8.87018	467.941	8.96995	8.82542	9.02155	8.86962	8.92164	484.931	9.01338	8.88884	8.93351	8.88092	8.92916	487.468	1.29796	1.34508	1.35212	1.03631	1.04173	1.00523	7.07843	0
Hist2h2ac	13.7989	13.9149	13.9325	14.004	13.9126	15420.6	13.7632	13.6369	13.9612	13.7254	13.7717	13985.7	13.9434	14.0794	13.984	14.155	14.0405	16849.9	13.4259	13.6622	13.7216	13.6638	13.6183	12575.7	1.1026	1.09269	1.22622	1.20479	1.11212	1.33988	7.0783	0
1110029I05Rik	9.79975	9.78065	9.75267	9.73902	9.76802	871.902	9.45756	9.49725	9.45081	9.43413	9.45994	704.247	9.58958	9.7506	9.66776	9.79991	9.70196	832.88	9.32627	9.27886	9.47199	9.45212	9.38231	667.355	1.23806	1.04685	1.3065	1.18265	1.05528	1.24803	7.07738	0
Dnajb2	9.49478	9.56654	9.60894	9.69163	9.59047	770.938	9.03681	9.04318	9.20016	9.27502	9.13879	563.704	9.44373	9.40699	9.38045	9.37794	9.40228	676.655	9.28167	9.44214	9.48923	9.21987	9.35823	656.307	1.36763	1.13934	1.17466	1.20037	1.16428	1.031	7.07728	0
Emp1	13.0798	13.0131	13.1079	13.097	13.0745	8625.86	12.8666	12.9226	12.7542	12.691	12.8086	7174.22	13.1728	13.2447	13.3143	13.2885	13.2551	9776.28	13.1867	13.0287	13.1098	13.1907	13.129	8958.24	1.20234	1.13337	1.03853	1.3627	1.24867	1.09132	7.07693	0
H2-Q8	7.07808	6.987	6.97905	6.91847	6.99065	127.173	7.03585	6.89614	7.01775	6.98971	6.98486	126.664	7.1898	7.32467	7.38902	7.60244	7.37648	166.166	6.84774	6.91245	6.93393	7.01057	6.92617	121.615	1.00402	1.30661	1.04571	1.31187	1.04152	1.36633	7.07606	0
Mrto4	9.38132	9.22443	9.08921	9.39075	9.27143	617.986	9.34161	9.41967	9.33957	9.34493	9.36145	657.773	9.37614	9.36105	9.28718	9.22561	9.3125	635.829	8.88756	8.98231	9.02368	8.78747	8.92025	484.467	1.06438	1.02887	1.2756	1.03451	1.35773	1.31243	7.07353	0
Dbnl	9.00592	9.00445	8.80126	8.83201	8.91091	481.34	8.61554	8.67757	8.69605	8.65201	8.66029	404.582	9.12419	9.14512	8.93362	9.05474	9.06442	535.379	8.7487	8.77748	8.80548	8.57532	8.72674	423.654	1.18972	1.11227	1.13616	1.32329	1.04714	1.26372	7.0723	0
Jmjd5	7.89999	7.85212	7.98043	8.0245	7.93926	245.446	7.96768	8.28283	8.17717	8.16794	8.14891	283.834	7.78363	7.7781	7.89893	7.76095	7.8054	223.697	7.64663	7.74778	7.69756	7.8235	7.72887	212.139	1.1564	1.09722	1.157	1.26883	1.33796	1.05448	7.07191	0
Rbp1	9.6466	9.94671	10.246	10.2754	10.0287	1044.56	10.3466	10.4668	10.4294	10.2836	10.3816	1334.06	9.98755	10.2877	10.3274	10.381	10.2459	1214.29	10.4482	10.473	10.2383	10.6301	10.4474	1396.3	1.27714	1.16249	1.33673	1.09863	1.04666	1.14989	7.07154	0
Eif2ak1	10.5891	10.4823	10.4899	10.4739	10.5088	1457.01	10.5012	10.5205	10.4173	10.3732	10.4531	1401.79	10.3191	10.5185	10.3351	10.4699	10.4107	1361.19	10.0882	10.0033	10.1637	10.0173	10.0681	1073.51	1.03939	1.0704	1.35724	1.02983	1.3058	1.26798	7.07065	0
6430511F03	8.7668	8.83598	8.8024	8.89148	8.82416	453.25	8.9599	8.9919	9.08095	9.01223	9.01124	516.006	8.79726	8.64781	8.56639	8.44918	8.61516	392.123	8.48652	8.67961	8.74411	8.599	8.62731	395.438	1.13846	1.15589	1.1462	1.31593	1.3049	1.00845	7.06982	0
D430006B11Rik	6.60051	6.82159	6.7577	6.96238	6.78554	110.319	7.07757	6.33375	6.83537	6.85651	6.7758	109.577	6.91692	6.93222	7.16157	6.86849	6.9698	125.348	6.53678	6.55179	6.60251	6.35741	6.51212	91.2735	1.00678	1.13623	1.20867	1.14393	1.20054	1.37333	7.06947	0
Pcdhb21	7.26142	7.74488	7.37319	7.44897	7.45712	175.718	7.54478	7.0243	7.18633	7.23272	7.24703	151.906	7.45322	7.43044	7.08544	7.61366	7.39569	168.393	7.81779	7.77136	7.31931	7.85077	7.68981	206.473	1.15676	1.0435	1.17502	1.10853	1.35921	1.22614	7.06916	0
Ddit4	9.10317	9.21462	9.09128	9.06676	9.11896	556.006	9.12652	9.23518	8.63723	9.25575	9.06367	535.103	9.35128	9.25408	9.31498	9.52079	9.36028	657.244	9.41951	9.38724	9.42899	9.54829	9.44601	697.479	1.03906	1.18208	1.25445	1.22826	1.30345	1.06122	7.06851	0
Pkd2	11.0247	10.8716	11.0506	10.7711	10.9295	1950.36	10.6822	10.7926	10.4735	10.8708	10.7047	1668.98	10.5666	10.641	10.7395	10.6103	10.6393	1594.99	11.0711	10.9708	11.0075	11.0608	11.0276	2087.5	1.1686	1.2228	1.07032	1.04639	1.25077	1.30879	7.06766	0
MGC18837	9.20662	9.12764	8.92347	9.11003	9.09194	545.691	8.97922	9.01934	8.74298	8.81171	8.88831	473.859	9.04468	9.31241	9.35592	9.202	9.22875	599.972	8.7669	8.74026	8.82823	8.99831	8.83342	456.169	1.15159	1.09947	1.19625	1.26614	1.03878	1.31524	7.06747	0
Sdpr	10.0669	10.1332	10.1255	9.92193	10.0619	1068.88	9.97207	9.9912	9.32673	9.72552	9.75388	863.398	9.56866	9.82259	9.7631	10.0232	9.79438	887.976	10.0699	9.94117	10.0978	10.3933	10.1255	1117.1	1.23799	1.20372	1.04512	1.02847	1.29385	1.25803	7.06718	0
Trub2	11.2045	11.1311	11.1454	11.1708	11.1629	2292.87	11.091	11.1433	11.0788	11.0176	11.0826	2168.74	11.4525	11.5207	11.4596	11.6124	11.5113	2919.12	11.0587	11.1227	11.0973	11.104	11.0957	2188.45	1.05723	1.27313	1.04771	1.34599	1.00909	1.33387	7.06703	0
Prpf39	9.14097	9.34211	9.29972	8.94025	9.18076	580.343	9.12553	9.06205	8.84663	9.04421	9.01961	519.006	8.936	9.06398	9.16943	9.29693	9.11658	555.092	9.63524	9.42482	9.12481	9.64634	9.4578	703.206	1.11818	1.04549	1.21171	1.06953	1.35491	1.26683	7.06665	0
BC018462	9.09076	9.05604	9.09343	9.07979	9.08001	541.195	8.91153	9.13012	9.01178	9.14839	9.05046	530.223	8.69574	8.74151	8.64883	8.78962	8.71893	421.365	9.19663	9.10208	9.08376	9.27145	9.16348	573.433	1.02069	1.28439	1.05957	1.25835	1.08149	1.36089	7.06538	0
Chchd4	8.59016	8.61805	8.1674	8.21814	8.39844	337.429	8.74697	8.73557	8.80443	8.67324	8.74005	427.58	8.83379	8.80914	8.74423	8.76674	8.78848	442.176	8.7843	8.70614	8.93024	8.91762	8.83457	456.533	1.26717	1.31043	1.35298	1.03414	1.06771	1.03247	7.06489	0
LOC100046087	7.1804	7.25842	7.0611	7.30198	7.20048	147.082	7.56531	7.13693	7.51327	7.49763	7.42829	172.241	7.65087	7.57437	7.69833	7.6232	7.63669	199.009	7.33772	7.38064	7.43595	7.24466	7.34974	163.115	1.17105	1.35305	1.109	1.15541	1.05595	1.22006	7.06453	0
Zfp472	9.42493	9.19094	9.08836	9.30462	9.25221	609.808	9.16961	9.05888	9.06492	9.08706	9.09512	546.894	9.05563	9.21581	9.01994	9.11223	9.1009	549.091	9.49225	9.51476	9.52131	9.47504	9.50084	724.499	1.11504	1.11058	1.18808	1.00402	1.32475	1.31945	7.06192	0
B230208H17Rik	9.46324	9.29927	9.3039	9.29433	9.34019	648.151	9.36623	9.33066	9.36415	9.3714	9.35811	656.254	9.32367	9.02912	9.19586	8.99509	9.13593	562.587	8.97685	8.97442	9.03558	8.88315	8.9675	500.596	1.0125	1.15209	1.29476	1.16649	1.31095	1.12384	7.06062	0
2310016C16Rik	10.7696	10.7039	10.7373	10.6909	10.7254	1693.06	10.6761	10.4692	10.461	10.578	10.5461	1495.13	10.6481	10.9272	10.911	10.7489	10.8088	1793.82	10.3671	10.3555	10.2844	10.622	10.4073	1357.99	1.13238	1.05951	1.24673	1.19977	1.10099	1.32093	7.06032	0
Coq2	11.6319	11.5203	11.6589	11.3984	11.5524	3003.36	11.8182	11.7116	11.7872	11.7015	11.7546	3455.41	11.7522	11.8818	12.0346	11.7357	11.8511	3694.31	11.585	11.2777	11.3828	11.5848	11.4576	2812.4	1.15051	1.23006	1.0679	1.06914	1.22863	1.31358	7.05982	0
Cdc6	9.23546	9.12198	9.14124	9.13103	9.15743	571.031	8.88458	8.69294	8.63074	8.72226	8.73263	425.387	8.63478	9.04608	8.8642	8.98734	8.8831	472.149	8.89839	8.77009	8.87084	8.62048	8.78995	442.628	1.34238	1.20943	1.29009	1.10993	1.04053	1.0667	7.05906	0
LOC100048437	7.47036	7.42381	7.38536	7.35252	7.40801	169.837	7.73202	7.82006	7.71588	7.67454	7.73563	213.135	7.32148	7.32987	7.34822	7.33117	7.33268	161.197	7.42518	7.25691	7.34628	7.21393	7.31058	158.746	1.25494	1.0536	1.06987	1.3222	1.34262	1.01544	7.05867	0
1700052O22Rik	10.4672	10.5921	10.5608	10.6592	10.5698	1519.97	10.3823	10.4986	10.2824	10.4703	10.4084	1359.06	10.7582	10.6974	10.9436	10.8832	10.8206	1808.52	10.611	10.6615	10.8244	10.7645	10.7154	1681.31	1.1184	1.18984	1.10614	1.33072	1.23711	1.07566	7.05788	0
Hnrpc	10.7368	11.0429	10.8625	10.8362	10.8696	1871	10.586	10.7355	10.3357	10.6859	10.5858	1536.86	10.8364	10.8778	11.1311	11.1908	11.009	2060.86	10.9702	10.9024	10.8444	11.1342	10.9628	1995.89	1.21742	1.10147	1.06675	1.34096	1.29868	1.03255	7.05783	0
Cald1	8.46887	8.31534	8.53729	8.14744	8.36723	330.209	8.4972	8.59452	7.85385	8.14733	8.27322	309.377	7.93319	8.25029	8.48827	8.43462	8.27659	310.1	8.12344	7.81898	7.56211	8.17245	7.91924	242.064	1.06733	1.06485	1.36414	1.00234	1.27808	1.28107	7.0578	0
C1qtnf3	9.36602	9.35538	9.38874	9.2124	9.33064	643.874	9.36158	9.27735	9.12748	9.26196	9.25709	611.875	9.63074	9.80864	9.68478	9.61225	9.6841	822.633	9.43086	9.40633	9.40426	9.4243	9.41643	683.328	1.0523	1.27763	1.06128	1.34445	1.11678	1.20386	7.05629	0
Etl1	6.52972	6.46427	6.38672	6.95385	6.58364	95.9121	6.86284	7.13767	6.99793	7.0214	7.00496	128.441	7.03538	7.08148	6.68655	7.17361	6.99425	127.491	6.80476	7.12046	7.06283	7.08899	7.01926	129.72	1.33915	1.32925	1.35249	1.00745	1.00996	1.01748	7.05579	0
LOC381302	10.6936	10.6178	10.555	10.5737	10.61	1562.89	10.9372	10.8506	11.2101	11.1157	11.0284	2088.72	10.7808	10.7779	10.8543	10.8879	10.8252	1814.34	10.8885	10.9823	10.9067	10.999	10.9441	1970.21	1.33645	1.16089	1.26062	1.15123	1.06016	1.08591	7.05525	0
Mtif3	7.91469	7.58472	7.63298	7.73665	7.71726	210.439	7.83922	7.85343	7.99526	8.03234	7.93006	243.886	8.0543	7.97531	7.98706	7.88666	7.97583	251.748	7.59911	7.71684	7.72515	7.3142	7.58882	192.515	1.15894	1.1963	1.09311	1.03224	1.26684	1.30768	7.0551	0
Sympk	8.85015	8.79769	8.99899	8.93856	8.89635	476.505	8.85226	9.13403	8.94618	8.99473	8.9818	505.581	8.47101	8.49235	8.70038	8.52133	8.54627	373.838	8.85269	8.78199	8.79153	8.95651	8.84568	460.06	1.06102	1.27463	1.03575	1.35241	1.09895	1.23064	7.05339	0
C230089D15Rik	6.96777	6.7703	7.32904	6.95272	7.00496	128.441	7.01815	7.28621	7.0276	7.03931	7.09282	136.506	6.99705	7.37776	7.95683	7.44129	7.44323	174.035	6.96677	7.09251	7.06356	7.40454	7.13184	140.249	1.06279	1.35498	1.09193	1.27493	1.02742	1.2409	7.05296	0
C130058C04Rik	7.0078	7.01735	7.22637	7.251	7.12563	139.646	7.14573	7.24366	7.28311	7.33815	7.25266	152.499	6.98036	6.87439	6.64828	6.77947	6.82062	113.035	7.19461	7.2324	7.21865	7.08972	7.18384	145.396	1.09204	1.23542	1.04117	1.34914	1.04886	1.28629	7.05293	0
Lgi2	8.94915	8.98634	8.88362	9.14459	8.99092	508.789	9.03318	8.73018	9.01708	8.93429	8.92868	487.305	8.75321	8.83664	8.59656	8.8193	8.75143	430.966	9.26232	9.13212	9.29353	9.0649	9.18822	583.352	1.04409	1.18058	1.14655	1.13073	1.1971	1.35359	7.05263	0
Ina	10.0517	10.1733	10.131	10.0312	10.0968	1095.05	10.2535	10.3136	10.3985	10.2705	10.309	1268.6	10.2507	10.103	10.5173	10.2687	10.2849	1247.57	10.0731	9.97707	9.68246	9.93174	9.9161	966.147	1.15848	1.13928	1.13342	1.01686	1.31305	1.29128	7.05237	0
Atf7ip	10.066	10.0373	10.1337	9.97497	10.053	1062.31	10.1414	10.1804	10.0854	10.0538	10.1153	1109.16	9.85805	9.87169	10.0523	9.86799	9.9125	963.738	9.82387	9.54797	9.71402	9.73706	9.70573	835.057	1.04411	1.10228	1.27214	1.1509	1.32825	1.1541	7.05177	0
Specc1	9.56315	9.40996	9.38446	9.55958	9.47929	713.755	9.17399	9.17239	9.32072	9.26224	9.23234	601.464	9.3755	9.24045	9.22544	9.25708	9.27462	619.353	9.06889	9.04456	9.22733	8.80716	9.03698	525.295	1.1867	1.15242	1.35877	1.02974	1.145	1.17906	7.05169	0
Pdia4	11.2766	11.3811	11.2549	11.3706	11.3208	2557.98	10.8236	10.9644	11.2586	11.1752	11.0555	2128.3	11.005	11.0965	11.0081	10.9621	11.0179	2073.61	11.3574	11.4113	11.353	11.415	11.3842	2672.88	1.20189	1.23358	1.04492	1.02637	1.25588	1.289	7.05164	0
2610002J02Rik	9.68536	9.59014	9.34814	9.51616	9.53495	741.833	9.78489	9.91751	9.74858	9.78852	9.80988	897.567	9.43017	9.4583	9.45644	9.28932	9.40856	679.607	9.73478	9.75371	9.75131	9.5823	9.70552	834.936	1.20993	1.09156	1.1255	1.32072	1.07501	1.22856	7.05128	0
Flywch2	9.52634	9.68646	9.52486	9.68238	9.60501	778.748	9.79415	9.89479	10.0388	9.90478	9.90813	960.822	9.77521	9.76699	9.72352	9.70018	9.74147	856.005	9.39278	9.5628	9.5295	9.49761	9.49567	721.909	1.2338	1.09921	1.07873	1.12245	1.33095	1.18575	7.05089	0
Gcs1	11.2525	11.2687	11.4378	11.2678	11.3067	2533.11	11.1585	11.0396	10.7892	10.9612	10.9871	2029.82	10.6925	10.9962	11.0416	10.9375	10.917	1933.45	11.2268	11.096	11.1991	11.2266	11.1871	2331.65	1.24795	1.31015	1.0864	1.04984	1.1487	1.20595	7.049	0
Coq9	9.38111	9.38688	9.34793	9.3742	9.37253	662.846	8.94611	8.84959	8.95322	8.95325	8.92554	486.246	9.25841	9.26778	9.22328	9.20008	9.23739	603.574	9.32776	9.23206	9.34029	9.0143	9.2286	599.911	1.36319	1.0982	1.10491	1.24129	1.23376	1.00611	7.04746	0
Ap1b1	10.8437	10.6101	10.6623	10.846	10.7405	1710.88	10.6543	10.6686	10.7546	10.5565	10.6585	1616.32	10.5379	10.4834	10.4399	10.4678	10.4822	1430.44	10.262	10.2865	10.5704	10.2534	10.3431	1298.92	1.0585	1.19605	1.31716	1.12995	1.24436	1.10126	7.04728	0
Msh2	8.01347	8.18425	8.06838	7.74731	8.00335	256.595	8.37214	8.25529	8.44823	8.39421	8.36747	330.262	8.33393	8.43622	8.52356	8.40999	8.42592	343.918	8.34084	8.3364	8.13404	8.32098	8.28306	311.495	1.28709	1.34031	1.21395	1.04135	1.06025	1.10409	7.04705	0
Zdhhc24	7.37909	7.3975	7.23061	7.43287	7.36002	164.28	7.14046	6.92029	7.30489	7.29991	7.16639	143.647	7.41341	7.30352	6.74884	7.10434	7.14253	141.291	7.57034	7.54839	7.62288	7.38447	7.53152	185.018	1.14364	1.16271	1.12623	1.01668	1.288	1.30948	7.04673	0
Gas2l3	8.97975	8.86313	8.82798	8.91305	8.89598	476.383	8.63643	8.4984	8.58951	8.63192	8.58907	385.094	8.62486	8.539	8.49089	8.43222	8.52174	367.536	8.80401	8.75338	8.76974	8.97117	8.82458	453.379	1.23706	1.29615	1.05074	1.04777	1.17732	1.23356	7.0426	0
2610524N02Rik	8.13085	8.22496	8.39172	8.1441	8.22291	298.773	7.84053	7.83008	7.7871	7.92898	7.84667	230.189	7.68996	8.08499	7.929	8.2108	7.97869	252.246	8.32445	8.08852	8.08193	8.32516	8.20502	295.091	1.29795	1.18445	1.01248	1.09582	1.28195	1.16985	7.04251	0
LOC384663	6.9404	7.07384	7.0063	6.95533	6.99397	127.466	6.8906	6.83564	6.88109	6.84621	6.86338	116.435	6.81756	6.87362	6.12465	6.4104	6.55656	94.1286	6.92316	6.82065	6.92935	6.89185	6.89125	118.706	1.09474	1.35417	1.07379	1.23698	1.01951	1.26111	7.04029	0
Myd88	9.02323	8.93813	8.92761	9.01766	8.97666	503.783	9.11858	9.08327	8.99582	9.04699	9.06117	534.174	8.83042	9.11177	9.06944	9.07841	9.02251	520.051	8.6682	8.57634	8.73813	8.55528	8.63449	397.411	1.06033	1.03229	1.26766	1.02716	1.34414	1.3086	7.04017	0
Uroc1	8.07007	7.83876	7.92745	8.30809	8.03609	262.486	7.91978	7.44474	7.64432	7.50383	7.62817	197.837	7.77039	8.09729	7.13176	7.50591	7.62634	197.586	7.90128	7.62235	7.98195	7.4032	7.72719	211.893	1.32678	1.32846	1.23876	1.00127	1.07105	1.07241	7.03874	0
Ankrd1	8.35412	8.26262	8.3716	8.23433	8.30567	316.414	8.59463	8.70261	8.34563	8.5948	8.55942	377.261	8.32692	8.11327	8.17434	8.07295	8.17187	288.389	8.12001	8.09305	8.1286	8.28582	8.15687	285.406	1.1923	1.09718	1.10865	1.30817	1.32184	1.01045	7.03859	0
Lgals8	8.50655	8.31844	8.45546	8.48701	8.44187	347.74	8.5368	8.53347	8.58498	8.52411	8.54484	373.468	8.71816	8.78855	9.01048	8.97289	8.87252	468.7	8.59393	8.48233	8.48365	8.46787	8.50694	363.785	1.07399	1.34784	1.04614	1.25499	1.02662	1.2884	7.03798	0
Rasgrp4	7.73706	7.78423	7.77112	7.89122	7.79591	222.23	7.85017	7.96123	8.03107	7.90295	7.93635	244.952	7.66646	7.58966	7.25317	7.60032	7.52741	184.491	7.68444	7.70618	7.76675	7.50013	7.66438	202.865	1.10225	1.20456	1.09546	1.32772	1.20746	1.09959	7.03703	0
Iqgap2	9.05225	8.93022	9.02108	9.13261	9.03404	524.225	9.28126	9.2474	9.33911	9.3736	9.31034	634.881	8.97037	8.9545	8.96684	9.17103	9.01568	517.596	8.81088	8.91388	8.97225	8.77872	8.86893	467.535	1.21109	1.01281	1.12125	1.22659	1.35793	1.10707	7.03675	0
Prr18	8.2452	8.27914	7.80296	8.34671	8.1685	287.716	8.28473	7.93767	8.39619	8.12148	8.18502	291.029	8.68124	8.49115	8.48955	8.21632	8.46957	354.481	8.51989	8.6148	8.59024	8.35867	8.5209	367.322	1.01151	1.23205	1.27668	1.21803	1.26215	1.03622	7.03665	0
1200003I07Rik	8.13566	8.13435	8.20147	8.08862	8.14002	282.093	8.23514	8.3751	8.19562	8.25198	8.26446	307.504	7.75586	7.86152	8.00172	7.88832	7.87686	235.055	7.97277	7.91973	7.78586	8.11368	7.94801	246.939	1.09008	1.20011	1.14236	1.30822	1.24526	1.05056	7.03659	0
Mki67	11.0801	10.9981	11.0672	10.7472	10.9731	2010.23	11.0313	10.859	10.4004	10.5141	10.7012	1664.87	10.662	10.9166	10.9051	10.8896	10.8433	1837.24	10.7354	10.2465	10.5182	10.7725	10.5682	1518.24	1.20744	1.09415	1.32406	1.10353	1.09658	1.21012	7.03589	0
Gsc	8.16162	8.17264	7.97612	8.47228	8.19567	293.185	8.3246	8.41277	8.8265	8.61653	8.5451	373.536	8.39675	8.19722	8.11386	8.14167	8.21238	296.6	8.56224	8.64744	8.44323	8.35828	8.5028	362.742	1.27406	1.01165	1.23725	1.25939	1.02976	1.223	7.03511	0
Srpx	8.50756	8.54791	8.50965	8.57377	8.53472	370.858	8.60236	8.63941	8.3837	8.45175	8.5193	366.916	7.9382	8.21054	8.17366	8.13396	8.11409	277.067	8.50527	8.45499	8.5166	8.39653	8.46835	354.182	1.01074	1.33851	1.04708	1.32429	1.03595	1.27833	7.03491	0
Serpina7	7.22127	7.18634	7.21802	7.09071	7.17909	144.917	6.90523	6.66981	6.90898	6.76505	6.81227	112.382	6.92922	7.14811	7.51756	7.10558	7.17512	144.519	6.89077	6.90483	6.96487	6.97332	6.93345	122.229	1.28951	1.00276	1.18562	1.28596	1.08762	1.18236	7.03382	0
Pgm2	11.5447	11.5863	11.6805	11.4337	11.5613	3022.04	11.5424	11.5617	11.5401	11.4474	11.5229	2942.62	10.9781	11.1831	11.165	11.2143	11.1351	2249.11	11.5189	11.5143	11.5036	11.6368	11.5434	2984.78	1.02699	1.34366	1.01248	1.30835	1.01433	1.32709	7.0329	0
AI256775	9.68323	9.61897	10.022	9.52869	9.71323	839.409	9.9018	9.85373	9.59355	9.68586	9.75874	866.309	9.46309	9.50607	9.66083	9.65059	9.57015	760.153	9.30307	9.20621	9.46799	9.46124	9.35963	656.944	1.03205	1.10426	1.27775	1.13965	1.31869	1.1571	7.02951	0
LOC100044736	8.27587	8.40283	8.48411	8.4263	8.39728	337.157	8.46451	8.39663	8.16009	8.46191	8.37078	331.022	8.78533	8.73722	8.8181	8.68453	8.7563	432.422	8.65407	8.56314	8.56172	8.54178	8.58018	382.728	1.01853	1.28255	1.13516	1.30632	1.1562	1.12984	7.02862	0
Tmem51	9.50307	9.24436	9.45485	9.62956	9.45796	703.283	9.32342	9.28209	9.55091	9.4911	9.41188	681.174	9.15624	9.12464	9.00283	9.1041	9.09695	547.591	9.47316	9.51863	9.62973	9.46486	9.52159	734.997	1.03246	1.28432	1.04509	1.24395	1.07901	1.34224	7.02707	0
Ccl21c	8.11431	8.37059	8.42224	8.26293	8.29252	313.542	8.49686	8.48666	8.2267	8.43333	8.41089	340.353	8.07688	8.10196	8.39324	8.35362	8.23143	300.543	8.5029	8.62824	8.64078	8.77886	8.6377	398.296	1.08551	1.04325	1.27031	1.13246	1.17025	1.32526	7.02703	0
Epb4.1	9.43875	9.27673	9.50005	9.25426	9.36745	660.515	9.28977	9.30583	8.75026	9.09914	9.11125	553.044	9.00963	9.17395	9.03327	9.21133	9.10705	551.435	8.95561	8.88161	8.89505	8.96953	8.92545	486.215	1.19433	1.19781	1.35848	1.00292	1.13745	1.13414	7.02513	0
9530065M15Rik	7.08295	6.88581	7.41209	7.13765	7.12962	140.033	7.2237	7.569	7.26359	7.4125	7.3672	165.1	6.97774	7.02297	7.29188	6.78585	7.01961	129.752	6.9383	6.99412	6.91114	6.99879	6.96059	124.551	1.17901	1.07924	1.12431	1.27243	1.32557	1.04176	7.02231	0
Zfp236	8.74379	8.61359	8.55717	8.66842	8.64574	400.524	8.68266	8.50126	8.72781	8.64809	8.63996	398.921	8.32823	8.26405	8.18104	8.13142	8.22619	299.453	8.65894	8.62588	8.62216	8.55285	8.61496	392.067	1.00402	1.33752	1.02157	1.33216	1.01748	1.30928	7.02203	0
Pcyt1a	8.62538	8.72388	8.72012	8.55981	8.6573	403.744	8.77504	8.44931	9.16691	8.64012	8.75784	432.886	8.67454	8.61524	8.41937	8.81888	8.63201	396.728	8.35574	8.40981	8.35993	8.18223	8.32693	321.111	1.07218	1.01769	1.25734	1.09114	1.34809	1.23549	7.02192	0
Gpr137b	7.24396	7.3475	7.1157	7.17007	7.21931	149.014	7.11669	7.29148	7.18154	7.14609	7.18395	145.407	7.4935	7.434	7.77819	7.72472	7.6076	195.037	7.20892	7.29377	7.2148	7.26016	7.24441	151.63	1.02481	1.30885	1.01755	1.34132	1.0428	1.28627	7.0216	0
Ccdc19	7.56892	7.2306	7.39358	7.22806	7.35529	163.743	7.12157	7.22634	7.30623	7.14408	7.19956	146.988	7.17139	7.4945	7.68629	7.45086	7.45076	174.945	7.01938	7.15149	7.07491	6.97982	7.0564	133.103	1.11399	1.06841	1.2302	1.1902	1.10432	1.31436	7.02147	0
2810436B12Rik	7.63285	7.82368	8.08999	7.18315	7.68242	205.418	7.83915	7.93774	7.7272	7.68044	7.79613	222.265	7.49854	7.68364	7.81234	7.72727	7.68045	205.138	8.10851	8.16682	7.93253	8.11322	8.08027	270.647	1.08201	1.00137	1.31754	1.08349	1.21768	1.31934	7.02143	0
Col12a1	9.52017	9.51981	9.4669	9.63381	9.53517	741.947	9.4474	9.54377	9.2725	9.52419	9.44696	697.943	9.01663	9.03681	9.27787	9.18954	9.13021	560.361	9.47673	9.50905	9.57437	9.5829	9.53576	742.25	1.06305	1.32405	1.00041	1.24552	1.06348	1.32459	7.0211	0
2010011I20Rik	9.99905	10.0461	9.77612	10.2622	10.0209	1038.91	9.89687	9.6375	9.8671	9.72252	9.781	879.781	9.7747	9.70906	9.48617	9.89298	9.71573	840.864	9.72534	9.44382	9.83571	9.39219	9.59927	775.652	1.18088	1.23553	1.33941	1.04628	1.13425	1.08407	7.02042	0
Gm484	7.96493	7.47623	7.67803	7.89427	7.75336	215.772	7.70876	7.61133	7.6556	7.65447	7.65754	201.906	7.608	7.3322	7.12813	7.31207	7.3451	162.591	7.65462	7.64926	7.62039	7.27188	7.54904	187.278	1.06868	1.32709	1.15215	1.2418	1.07811	1.15184	7.01966	0
Rps15	12.1975	12.09	12.062	12.0721	12.1054	4406.55	11.601	11.7466	11.6762	11.6742	11.6745	3268.73	11.7575	11.8429	11.6319	11.7715	11.7509	3446.57	11.6922	11.7704	11.8739	11.7074	11.761	3470.65	1.34809	1.27853	1.26966	1.05441	1.06178	1.00699	7.01946	0
Gpr116	7.14656	6.76137	7.17613	7.42557	7.12741	139.818	7.25901	7.17114	7.3892	7.52165	7.33525	161.484	6.93247	7.00325	7.06035	7.0714	7.01687	129.505	7.12794	7.01124	6.93911	6.63512	6.92835	121.798	1.15496	1.07963	1.14795	1.24693	1.32583	1.06328	7.01858	0
Alox12	8.14681	8.19325	8.21584	8.26409	8.205	295.087	8.37415	8.13526	8.30191	8.19643	8.25194	304.846	7.96804	8.07726	7.71408	8.03669	7.94902	247.112	8.26602	8.42472	8.55294	8.25513	8.3747	331.922	1.03307	1.19414	1.12483	1.23364	1.08882	1.34321	7.01771	0
Sf4	11.1343	10.8115	11.0095	11.1341	11.0223	2079.96	11.2585	11.2463	11.2015	11.1908	11.2243	2392.42	11.0911	10.8536	10.9149	10.8511	10.9277	1947.86	10.8749	10.7455	10.9228	10.7052	10.8121	1797.95	1.15022	1.06782	1.15685	1.22823	1.33064	1.08338	7.01715	0
Lonp2	9.84479	10.0294	9.94128	9.93136	9.93671	980.046	9.88631	9.78425	9.66802	9.81453	9.78828	884.23	9.77345	9.98136	9.88118	9.89294	9.88223	943.732	9.59384	9.48048	9.48872	9.5521	9.52879	738.67	1.10836	1.03848	1.32677	1.06729	1.19706	1.27761	7.01557	0
Cyb5r1	9.0268	9.03639	8.95591	8.6493	8.9171	483.409	9.384	9.39082	9.01144	9.16649	9.23819	603.91	9.13382	9.36345	9.47448	9.39133	9.34077	648.413	9.51257	9.23352	9.05426	9.28329	9.27091	617.764	1.24927	1.34133	1.27793	1.07369	1.02294	1.04961	7.01479	0
Gpc3	12.6981	12.9655	12.9603	12.8523	12.8691	7481.27	12.6604	12.5382	12.8546	12.7186	12.693	6621.61	12.9582	13.0254	13.0968	13.0804	13.0402	8423.63	12.662	12.7115	12.5463	12.711	12.6577	6461.72	1.12983	1.12596	1.15778	1.27214	1.02474	1.30362	7.01408	0
LOC677144	8.18408	8.11791	8.38452	8.20957	8.22402	299.004	7.91695	7.81415	8.00926	7.96503	7.92635	243.259	8.11584	8.16108	8.12513	8.21541	8.15436	284.91	7.87445	7.87903	7.97886	7.70175	7.85852	232.087	1.22916	1.04947	1.28832	1.17122	1.04813	1.2276	7.0139	0
AI447711	6.98296	7.14755	7.43877	7.14296	7.17806	144.815	6.66335	6.88055	6.87772	6.80315	6.80619	111.91	7.10508	7.22165	7.39062	6.99597	7.17833	144.841	7.13069	7.24123	7.2186	7.34494	7.23387	150.526	1.29403	1.00018	1.03944	1.29427	1.34506	1.03925	7.01223	0
5133400G04Rik	9.16696	9.14085	9.15011	9.21932	9.16931	575.755	8.86401	8.6959	8.71293	8.7205	8.74834	430.043	8.91755	8.90541	8.77514	8.94554	8.88591	473.07	8.79672	8.8546	8.9966	8.7032	8.83778	457.548	1.33883	1.21706	1.25835	1.10005	1.06396	1.03392	7.01218	0
Rab31	10.7041	10.7582	10.6046	10.7554	10.7056	1669.92	10.6582	10.6462	10.9786	10.7871	10.7675	1743.21	10.7701	10.6634	10.6516	10.6373	10.6806	1641.25	11.0445	11.1231	11.0712	11.1272	11.0915	2182.16	1.04389	1.01747	1.30674	1.06212	1.2518	1.32957	7.01159	0
5730525O22Rik	8.73649	8.88799	8.96808	8.62631	8.80472	447.181	8.34522	8.67324	8.26594	8.63215	8.47914	356.841	8.83262	8.79637	9.09891	8.91682	8.91118	481.429	8.74722	8.70656	8.79515	8.95442	8.80084	445.98	1.25317	1.07659	1.00269	1.34914	1.2498	1.07949	7.01088	0
Yaf2	8.74879	8.73035	8.30072	8.77501	8.63872	398.577	9.12943	8.90939	9.23818	8.98189	9.06472	535.492	8.82543	8.85368	8.55922	8.55014	8.69712	415.043	8.746	8.84039	8.76415	8.4671	8.70441	417.146	1.34351	1.04131	1.04659	1.29021	1.2837	1.00507	7.01038	0
Dusp4	9.18967	9.09471	8.97839	9.12751	9.09757	547.824	9.56009	9.42258	9.5811	9.43677	9.50013	724.145	9.25808	9.36445	9.40307	9.29135	9.32924	643.25	9.46176	9.49809	9.39677	9.38977	9.4366	692.945	1.32186	1.17419	1.2649	1.12576	1.04502	1.07726	7.00899	0
Klhl9	9.71263	9.64825	9.75555	9.69663	9.70326	833.631	9.9072	9.7884	9.87794	9.97798	9.88788	947.434	9.60537	9.78462	9.62173	9.63686	9.66215	810.207	10.0654	10.0755	9.98672	10.0332	10.0402	1052.94	1.13651	1.02891	1.26308	1.16937	1.11136	1.2996	7.00884	0
Cx3cl1	7.47419	7.564	7.35599	7.60625	7.50011	181.033	7.7817	8.31112	7.78093	7.72693	7.90017	238.884	7.57615	7.79518	7.80014	8.06189	7.80834	224.153	7.56826	7.53991	7.64092	7.99882	7.68698	206.068	1.31956	1.23819	1.13829	1.06572	1.15925	1.08776	7.00877	0
2810004N20Rik	9.58015	9.5309	9.41012	9.49244	9.5034	725.787	9.86489	9.85264	9.8601	9.87148	9.86228	930.767	9.99308	9.84438	9.99182	9.89628	9.93139	976.441	9.81582	9.89835	9.81926	9.91694	9.8626	930.973	1.28242	1.34536	1.28271	1.04907	1.00022	1.04884	7.00862	0
G0s2	7.78163	7.77291	7.71309	7.7229	7.74763	214.917	7.81049	7.53638	7.67108	7.8492	7.71679	210.37	7.92855	7.99766	8.12044	8.15669	8.05083	265.181	7.61612	7.79202	7.72242	7.37886	7.62735	197.725	1.02161	1.23388	1.08694	1.26054	1.06395	1.34116	7.00809	0
Pold3	10.3098	10.3113	10.2603	10.2205	10.2755	1239.45	10.4896	10.569	10.5263	10.6415	10.5566	1506.11	10.1641	10.2126	10.1692	10.1843	10.1826	1162.13	10.2	10.1223	10.101	10.1918	10.1538	1139.18	1.21515	1.06653	1.08802	1.296	1.3221	1.02014	7.00794	0
scl0015365.1_6	7.01928	6.99668	6.74029	7.26314	7.00485	128.431	6.67743	6.76807	6.93526	6.8408	6.80539	111.848	7.33697	7.20728	6.74119	7.20705	7.12312	139.404	7.22638	7.31338	7.3009	6.98034	7.20525	147.569	1.14827	1.08544	1.14902	1.24637	1.31938	1.05858	7.00704	0
Foxp4	7.09262	7.50421	6.84799	7.38258	7.20685	147.733	7.38059	7.68818	7.42019	7.38052	7.46737	176.971	7.24524	7.00946	7.70009	7.34806	7.32571	160.42	7.01825	7.11574	7.13446	6.99864	7.06677	134.063	1.19791	1.08588	1.10196	1.10317	1.32005	1.1966	7.00558	0
B230386D16Rik	9.28588	9.12253	9.53944	9.52831	9.36904	661.244	9.13923	9.46195	9.33284	9.44959	9.3459	650.724	9.18037	8.59255	9.40088	8.93549	9.02732	521.789	9.05099	9.04888	9.25471	8.90968	9.06606	535.99	1.01617	1.26726	1.23369	1.2471	1.21406	1.02722	7.0055	0
Gsto1	10.7745	10.6958	10.5532	10.6967	10.68	1640.64	10.6294	10.6278	10.4683	10.479	10.5511	1500.36	10.0959	10.4254	10.4112	10.394	10.3317	1288.66	10.319	10.3654	10.26	10.3202	10.3162	1274.89	1.0935	1.27314	1.28689	1.16428	1.17686	1.0108	7.00548	0
Prss35	11.3887	11.2819	11.3005	11.2097	11.2952	2512.99	11.7422	11.5928	11.2764	11.3065	11.4795	2855.39	11.3819	11.7259	11.5596	11.65	11.5794	3060.08	11.3284	11.1546	11.1065	11.2153	11.2012	2354.49	1.13626	1.21771	1.06732	1.07169	1.21274	1.29968	7.00539	0
5031439G07Rik	10.1792	10.0903	10.1149	9.91174	10.074	1077.93	10.3123	10.359	10.3163	10.2598	10.3119	1271.11	10.2831	10.3855	10.4901	10.2948	10.3634	1317.31	9.97901	9.92713	9.98014	10.1389	10.0063	1028.48	1.17922	1.22208	1.04808	1.03635	1.23591	1.28084	7.00248	0
A630042L21Rik	9.39507	9.69535	9.32781	9.38744	9.45142	700.099	9.78915	9.93664	9.90602	9.8862	9.8795	941.947	9.76432	9.726	9.83413	9.80973	9.78355	881.334	9.82774	9.7638	9.79471	9.75172	9.78449	881.914	1.34545	1.25887	1.2597	1.06877	1.06807	1.00066	7.00152	0
5730596K20Rik	8.13761	8.10872	7.7088	8.13622	8.02284	260.085	7.91404	7.89022	8.10645	8.10785	8.00464	256.825	8.20134	8.16356	7.78336	7.95756	8.02646	260.738	7.6215	7.68004	7.79903	7.35329	7.61347	195.831	1.01269	1.00251	1.32811	1.01524	1.31146	1.33144	7.00145	0
LOC241621	10.4872	10.6461	10.6911	10.8	10.6561	1613.63	10.4721	10.619	10.4818	10.436	10.5022	1450.36	10.4849	10.439	10.5473	10.7034	10.5437	1492.64	10.848	11.0348	10.777	10.9352	10.8988	1909.22	1.11257	1.08106	1.18318	1.02915	1.31637	1.27909	7.00142	0
Cacng4	7.61818	7.71237	7.66781	7.70603	7.6761	204.52	7.45491	7.5851	7.83141	7.86629	7.68443	205.704	7.90577	7.82453	7.91045	7.45949	7.77506	219.041	7.27166	7.48444	7.59152	7.05073	7.34959	163.097	1.00579	1.071	1.25398	1.06484	1.26124	1.34301	6.99985	0
Cpne2	7.99846	8.0286	8.20161	7.91442	8.03577	262.427	7.90368	8.116	8.02673	7.92736	7.99344	254.839	7.61284	7.59285	7.58026	7.81649	7.65061	200.939	7.91409	7.78302	7.79277	7.88314	7.84326	229.644	1.02978	1.30601	1.14275	1.26824	1.10971	1.14286	6.99935	0
Prdx3	10.8096	10.6847	10.6714	10.6667	10.7081	1672.87	10.3943	10.467	10.3237	10.4185	10.4009	1351.99	10.4635	10.5753	10.5141	10.538	10.5227	1471.12	10.394	10.2092	10.3814	10.2644	10.3122	1271.41	1.23734	1.13713	1.31575	1.08812	1.06337	1.15708	6.99879	0
A930005G04Rik	10.1305	9.89971	10.0264	10.0396	10.024	1041.2	9.80452	9.84628	9.81301	9.82018	9.821	904.514	10.1062	10.0123	10.0244	10.0672	10.0525	1061.98	9.61746	9.64517	9.88912	9.58991	9.68542	823.381	1.15112	1.01996	1.26454	1.17409	1.09854	1.28978	6.99803	0
E130113K22Rik	7.16036	7.28996	7.21435	7.36531	7.2575	153.011	7.6638	7.15056	7.73177	7.73323	7.56984	189.998	7.51874	7.50519	7.26316	7.59573	7.4707	177.381	7.67406	7.80532	7.37552	7.78378	7.65967	202.204	1.24172	1.15926	1.3215	1.07113	1.06424	1.13994	6.99781	0
Tssc8	9.26385	9.07018	9.2036	9.00238	9.135	562.224	9.47952	9.15273	9.23777	9.36448	9.30863	634.126	9.11336	9.34355	8.80061	9.28745	9.13624	562.708	8.8008	9.03417	8.7503	8.9222	8.87687	470.115	1.12789	1.00086	1.19593	1.12692	1.34887	1.19696	6.99743	0
E330014F24Rik	7.4438	7.56952	7.36342	7.67632	7.51326	182.691	7.8017	7.83637	8.01048	8.04146	7.9225	242.611	8.00691	7.72194	7.85281	7.73898	7.83016	227.569	7.79469	7.95384	7.96142	7.82408	7.8835	236.141	1.32798	1.24565	1.29257	1.0661	1.0274	1.03767	6.99736	0
Mrps17	12.3047	12.1388	12.2733	12.2492	12.2415	4842.38	12.2169	12.1329	12.3554	12.0926	12.1995	4703.29	11.774	11.9273	11.7982	11.8184	11.8295	3639.36	12.1576	12.2083	12.2408	12.2896	12.2241	4784.24	1.02957	1.33056	1.01215	1.29234	1.01721	1.31458	6.99642	0
Fgf15	8.4297	8.61548	8.30171	8.45072	8.4494	349.562	8.33263	8.04321	8.54317	8.28885	8.30196	315.602	8.53245	8.79319	8.63834	8.73894	8.67573	408.936	8.72226	8.69042	8.61006	8.49337	8.62903	395.91	1.1076	1.16985	1.13259	1.29573	1.25446	1.0329	6.99314	0
scl0004190.1_3	11.0762	11.0355	11.0817	10.7733	10.9917	2036.2	11.1403	11.0595	10.4707	11.0086	10.9198	1937.24	10.5527	10.5744	10.9426	10.8653	10.7337	1702.83	10.6563	10.5416	10.4828	10.7988	10.6199	1573.6	1.05108	1.19577	1.29397	1.13766	1.23109	1.08212	6.99171	0
4930503L19Rik	8.85196	8.74758	8.84034	8.52819	8.74202	428.163	9.12235	9.07897	8.72261	8.97757	8.97537	503.335	8.56392	8.65365	8.85395	8.70535	8.69422	414.21	9.19445	9.00108	8.8472	9.14963	9.04809	529.355	1.17557	1.03369	1.23634	1.21517	1.0517	1.27799	6.99044	0
Cox18	10.6251	10.526	10.5654	10.5076	10.556	1505.52	10.0824	10.2044	10.1282	10.1614	10.1441	1131.55	10.4207	10.5633	10.6147	10.5721	10.5427	1491.65	10.4754	10.5699	10.4979	10.5876	10.5327	1481.34	1.33049	1.0093	1.01632	1.31823	1.30913	1.00696	6.99043	0
Rell1	8.38058	8.64721	8.35547	8.59391	8.49429	360.609	8.83648	8.66096	8.81695	8.78652	8.77523	438.134	8.78811	8.90674	8.7919	8.89262	8.84484	459.794	8.71094	8.45646	8.61459	8.35212	8.53353	370.551	1.21498	1.27505	1.02757	1.04944	1.18238	1.24084	6.99026	0
1700037H04Rik	11.7687	11.742	11.6859	11.6853	11.7205	3374.54	11.4628	11.4298	11.3277	11.2648	11.3713	2649.04	11.3679	11.6089	11.531	11.6237	11.5329	2963.07	11.412	11.3377	11.2959	11.3283	11.3435	2598.51	1.27387	1.13887	1.29864	1.11855	1.01944	1.14029	6.98966	0
Zfp105	7.9297	8.25709	7.59909	8.08625	7.96803	250.389	8.2998	8.06389	8.24056	8.28075	8.22125	298.43	8.15016	8.12784	8.26851	8.00247	8.13724	281.549	8.36759	8.3842	8.31741	8.42329	8.37312	331.559	1.19187	1.12445	1.32417	1.05996	1.11101	1.17762	6.98908	0
Cnpy3	7.54073	7.5853	7.53164	7.39169	7.51234	182.575	7.35481	7.52015	7.27186	7.34863	7.37386	165.865	7.40771	7.42301	7.01153	7.04077	7.22076	149.164	7.44813	7.5003	7.54603	7.93707	7.60788	195.075	1.10074	1.22398	1.06847	1.11196	1.17611	1.30778	6.98905	0
Gp38	11.6599	11.6108	11.7007	11.6194	11.6477	3208.56	11.6333	11.702	11.8269	11.7939	11.739	3418.22	11.328	11.4636	11.5032	11.4407	11.4339	2766.55	11.8068	11.765	11.9906	11.7782	11.8351	3653.66	1.06534	1.15977	1.13872	1.23555	1.06888	1.32066	6.98892	0
Plp1	9.32719	9.36377	9.36972	9.42278	9.37086	662.081	9.5884	9.50139	9.4814	9.74786	9.57976	765.237	9.22425	9.02114	9.30663	9.42947	9.24537	606.923	9.61732	9.57932	9.60199	9.62842	9.60676	779.693	1.15581	1.09088	1.17764	1.26085	1.01889	1.28466	6.98873	0
Gja5	8.84745	8.91458	8.77474	8.9361	8.86822	467.304	8.84963	8.69652	8.79785	8.88235	8.80659	447.762	9.01969	9.07626	9.01578	9.02683	9.03464	524.442	9.10374	9.20025	9.2107	9.21896	9.18341	581.411	1.04364	1.12227	1.24418	1.17125	1.29848	1.10863	6.98845	0
Cgrrf1	8.17753	8.34192	7.89035	8.42619	8.209	295.906	7.98714	7.55312	8.11275	7.8685	7.88038	235.63	8.40358	8.42471	8.09692	8.12484	8.26251	307.089	8.31545	8.36807	8.34696	8.10609	8.28414	311.728	1.25581	1.03779	1.05347	1.30327	1.32296	1.01511	6.9884	0
Smpdl3b	8.57091	8.97892	8.90509	8.95762	8.85314	462.444	8.51169	8.40778	8.76785	8.66436	8.58792	384.787	8.8809	8.74895	8.69088	8.86539	8.79653	444.651	9.00068	9.16121	8.90231	8.93644	9.00016	512.056	1.20182	1.04002	1.10728	1.15558	1.33075	1.15159	6.98704	0
Dok2	8.03593	7.88975	8.15487	8.13639	8.05423	265.807	8.19725	7.95467	8.1815	8.07883	8.10306	274.957	8.33124	8.52389	8.11209	8.38251	8.33743	323.457	8.04134	7.93049	8.21182	7.5126	7.92406	242.874	1.03442	1.21689	1.09442	1.17639	1.1321	1.33179	6.98602	0
B130065G19Rik	8.05053	7.97336	7.78476	7.96928	7.94448	246.336	8.13973	8.25786	8.33721	8.17612	8.22773	299.774	7.92034	7.93519	7.82724	7.61389	7.82417	226.625	7.86748	7.83672	7.79991	8.0113	7.87885	235.381	1.21693	1.08697	1.04654	1.32277	1.27357	1.03863	6.98542	0
Adam23	9.34912	9.39713	9.3501	9.41859	9.37873	665.702	9.0288	9.00129	8.97691	8.96175	8.99219	509.235	9.37242	9.29812	9.40251	9.37032	9.36084	657.497	9.38185	9.31554	9.43834	9.47311	9.40221	676.624	1.30726	1.01248	1.01641	1.29115	1.32871	1.02909	6.98509	0
Armcx3	9.88114	9.77326	9.75875	9.83836	9.81288	899.437	9.74496	9.49352	9.82133	9.86188	9.73042	849.472	9.51474	9.68474	9.6636	9.69441	9.63937	797.519	9.98585	10.1168	10.0035	10.0586	10.0412	1053.67	1.05882	1.12779	1.17148	1.06514	1.24038	1.32119	6.98481	0
Epb4.1l2	9.97036	10.2509	9.99316	9.84018	10.0137	1033.74	10.1533	10.1317	10.0331	10.1436	10.1154	1109.28	9.89401	10.0025	10.0763	10.0426	10.0038	1026.74	9.94838	9.55321	9.32324	9.9552	9.69501	828.874	1.07308	1.00682	1.24716	1.08039	1.3383	1.23871	6.98445	0
EG667728	14.7144	14.7638	14.9104	14.8656	14.8135	28795.4	14.7003	14.6391	14.988	14.6527	14.745	27459.8	14.8218	15.0105	14.8807	14.9994	14.9281	31175.2	14.3227	14.5024	14.6392	14.6219	14.5216	23519.3	1.04864	1.08265	1.22433	1.1353	1.16755	1.32552	6.98398	0
Klc1	10.7866	10.8593	10.7897	10.6788	10.7786	1756.62	10.9817	11.0364	10.9642	10.917	10.9748	2012.59	11.1294	11.108	11.0294	11.0113	11.0695	2149.13	10.7595	10.6958	10.5517	10.8109	10.7045	1668.66	1.14571	1.22345	1.05271	1.06785	1.20611	1.28794	6.98377	0
2810408A11Rik	7.17095	7.53238	7.18894	7.21793	7.27755	155.153	7.49329	7.38673	7.34417	7.2656	7.37244	165.702	7.36152	7.4417	7.15001	7.29876	7.313	159.013	7.14154	7.08022	7.07651	6.55038	6.96216	124.686	1.06799	1.02488	1.24434	1.04207	1.32895	1.2753	6.98353	0
Fxyd6	12.9736	12.9408	12.9615	12.9928	12.9672	8007.75	13.0982	13.0602	13.1214	13.1008	13.0952	8750.51	13.3729	13.3748	13.4404	13.3419	13.3825	10678.9	13.0232	13.1095	12.9543	13.1764	13.0658	8574.37	1.09276	1.33357	1.07076	1.22037	1.02054	1.24544	6.98343	0
EG623230	14.1989	14.2184	14.263	14.1116	14.198	18794	13.9628	14.0516	14.1082	14.0475	14.0425	16874.1	14.0208	14.1846	14.1601	14.1567	14.1306	17935.9	13.8046	13.7161	13.8919	13.7875	13.8	14263.6	1.11377	1.04784	1.31762	1.06292	1.18302	1.25746	6.98264	0
Cyb5b	11.7067	11.5777	11.622	11.6698	11.6441	3200.45	11.9524	11.993	12.1473	12.0174	12.0275	4174.94	11.8246	11.8133	11.754	11.8073	11.7998	3565.28	11.6286	11.6474	11.7261	11.6797	11.6705	3259.57	1.30449	1.11399	1.01847	1.171	1.28082	1.09379	6.98257	0
Gp9	8.28663	8.29888	8.38467	8.3097	8.31997	319.566	8.17351	8.20961	8.03571	7.97569	8.09863	274.114	8.01663	8.0619	8.00995	8.00429	8.02319	260.148	8.28708	8.31661	8.58333	8.32528	8.37808	332.7	1.16581	1.2284	1.0411	1.05368	1.21373	1.27888	6.98161	0
Rac2	7.91819	7.94785	8.44373	7.85012	8.03997	263.192	7.94346	7.73231	7.70097	7.66458	7.76033	216.817	7.7605	7.93439	7.87492	7.83015	7.84999	230.718	7.67522	7.60845	7.79632	7.48071	7.64018	199.491	1.21389	1.14075	1.31932	1.06412	1.08685	1.15654	6.98147	0
G430064E20Rik	7.34317	7.40643	7.02676	7.57161	7.33699	161.68	7.28696	7.24601	7.28591	7.33199	7.28772	156.251	7.54907	7.40158	6.88713	7.1965	7.25857	153.125	7.72082	7.80673	7.70989	7.4086	7.66151	202.462	1.03474	1.05587	1.25224	1.02041	1.29575	1.3222	6.98122	0
Adora2b	8.25731	8.27217	8.28052	8.36228	8.29307	313.663	8.19675	7.85034	8.30717	8.24681	8.15027	284.102	8.32874	8.20267	7.88996	8.21059	8.15799	285.627	8.50775	8.53901	8.66646	8.40521	8.52961	369.545	1.10405	1.09816	1.17816	1.00537	1.30075	1.2938	6.98028	0
Casc4	9.10386	9.13629	9.04758	8.49347	8.9453	492.95	9.21056	8.99839	8.43264	8.66667	8.82707	454.163	8.60703	9.27411	9.31909	9.07077	9.06775	536.617	9.58655	8.94189	8.83813	9.49784	9.2161	594.735	1.0854	1.08858	1.20648	1.18155	1.30952	1.1083	6.97984	0
Bat2d	9.05006	9.16165	8.928	8.92628	9.0165	517.889	9.18026	9.04495	8.97902	8.91305	9.02932	522.512	8.95904	8.91892	8.70724	8.83976	8.85624	463.441	8.59635	8.63842	8.72727	8.66757	8.6574	403.773	1.00893	1.11749	1.28262	1.12746	1.29407	1.14777	6.97834	0
Creg1	9.54379	9.5845	9.59307	9.53018	9.56288	756.336	9.22013	9.10536	9.12627	9.12657	9.14458	565.97	9.20191	9.27724	9.02257	9.41805	9.22994	600.468	9.24333	9.16345	9.38418	9.13529	9.23156	601.142	1.33635	1.25958	1.25816	1.06095	1.06214	1.00112	6.97831	0
Mrps11	9.22444	9.32645	9.17729	9.22955	9.23943	604.431	8.89573	8.97189	8.81923	8.91625	8.90077	477.969	8.91828	8.99357	9.00321	9.00315	8.97955	504.795	9.16367	9.28448	9.26383	9.23887	9.23771	603.709	1.26458	1.19738	1.0012	1.05612	1.26307	1.19595	6.9783	0
9430038G21Rik	6.6531	6.70096	7.04362	6.81601	6.80342	111.695	6.48772	6.91781	6.80571	6.68626	6.72437	105.74	6.9615	6.90237	6.96472	7.1177	6.98657	126.814	6.55356	6.6494	6.76953	6.3658	6.58457	95.974	1.05632	1.13536	1.16381	1.19931	1.10175	1.32134	6.97789	0
Rasal2	8.08065	8.15363	8.11068	8.16735	8.12808	279.766	8.33153	7.96347	8.33834	8.06714	8.17512	289.039	8.22096	7.99698	7.92093	7.96171	8.02514	260.501	7.71984	7.858	7.93829	7.62292	7.78476	220.52	1.03315	1.07395	1.26867	1.10955	1.31072	1.18131	6.97734	0
Map3k1	10.7992	10.6307	10.7742	10.7503	10.7386	1708.6	10.474	10.3728	10.5055	10.4072	10.4399	1389.05	10.3479	10.3638	10.4253	10.3152	10.3631	1317.02	10.5514	10.6144	10.6738	10.5493	10.5972	1549.09	1.23005	1.29733	1.10297	1.0547	1.11522	1.17622	6.97647	0
Tmod3	10.2267	10.2758	10.2897	10.048	10.21	1184.49	9.9922	9.99736	9.80473	9.92209	9.92909	974.889	9.85716	10.014	10.1414	9.94134	9.98848	1015.86	10.3694	10.1592	10.2126	10.3858	10.2817	1244.83	1.21499	1.16599	1.05094	1.04203	1.27689	1.22539	6.97624	0
Smad1	10.255	10.2183	10.1617	10.0615	10.1742	1155.38	10.4075	10.3668	10.4515	10.2917	10.3794	1331.99	10.1734	10.3576	10.421	10.3206	10.3181	1276.65	10.1394	9.93047	9.81588	10.1183	10.001	1024.73	1.15285	1.10496	1.1275	1.04334	1.29984	1.24584	6.97434	0
4732418C03Rik	7.26419	7.47246	7.18995	7.1838	7.2776	155.159	7.27913	7.41186	7.25219	7.44719	7.34759	162.872	7.29114	7.5321	7.74906	7.65904	7.55783	188.423	7.08617	7.23771	7.18911	7.10875	7.15544	142.561	1.04971	1.21439	1.08837	1.15688	1.14247	1.3217	6.97352	0
Zfp312	9.72277	9.51539	9.53046	9.57665	9.58632	768.722	9.21041	8.96715	9.52553	9.16038	9.21587	594.638	9.48434	9.24257	9.45326	9.39468	9.39371	672.65	9.51116	9.61887	9.68722	9.40586	9.55578	752.62	1.29276	1.14283	1.02139	1.13119	1.26568	1.11889	6.97273	0
4930431B09Rik	9.99023	9.89044	9.98636	9.99079	9.96445	999.079	9.74221	9.55686	9.76198	9.89881	9.73997	855.109	9.692	9.59685	9.55898	9.80286	9.66267	810.502	9.55899	9.50296	9.79766	9.40351	9.56578	757.855	1.16836	1.23267	1.3183	1.05504	1.12833	1.06947	6.97216	0
Nubp2	8.88439	8.7843	8.80246	8.88555	8.83918	457.991	8.60763	8.50742	8.53236	8.55508	8.55062	374.968	8.9198	9.03837	8.844	9.0331	8.95882	497.591	8.86876	8.88129	9.0079	8.73565	8.8734	468.986	1.22141	1.08646	1.02401	1.32702	1.25073	1.06099	6.97063	0
Ano10	7.79369	7.94638	7.47879	8.13138	7.83756	228.739	7.95378	7.9555	8.09236	8.0878	8.02236	259.999	8.24819	8.1005	8.08817	8.06426	8.12528	279.224	8.11993	8.31206	8.24768	8.23423	8.22847	299.928	1.13666	1.22071	1.31122	1.07394	1.15358	1.07415	6.97026	0
2810441K11Rik	9.22624	8.96934	9.11913	9.09283	9.10188	549.465	8.82026	8.95894	9.18273	9.11606	9.0195	518.967	9.0339	8.97922	8.95167	8.79048	8.93882	490.741	9.1314	9.50565	9.33992	9.35604	9.33325	645.043	1.05877	1.11967	1.17395	1.05752	1.24294	1.31443	6.96726	0
Ipp	9.17378	8.93038	8.89973	9.1246	9.03212	523.528	8.79339	8.52976	8.80904	8.73464	8.71671	420.718	8.81822	8.9372	8.3514	8.50293	8.65244	402.386	8.87398	8.89335	8.98773	8.63274	8.84695	460.465	1.24437	1.30106	1.13695	1.04556	1.09448	1.14434	6.96675	0
Nckap1l	8.49187	8.29886	8.32137	8.51147	8.40589	339.177	8.46751	8.23505	8.26688	8.3373	8.32669	321.057	8.45347	8.56414	8.25705	8.36437	8.40976	340.086	8.7816	8.70439	8.75166	8.72044	8.73952	427.424	1.05644	1.00268	1.26018	1.05927	1.3313	1.25681	6.96668	0
Actr10	10.5347	10.5729	10.5692	10.5058	10.5456	1494.7	10.8485	10.8594	10.8599	10.7392	10.8268	1816.27	10.8566	10.9816	10.9733	10.9495	10.9403	1964.92	10.7725	10.7123	10.6873	10.7885	10.7401	1710.44	1.21514	1.31459	1.14433	1.08185	1.06187	1.14878	6.96657	0
A630098G22Rik	8.4196	8.43238	8.58399	8.24361	8.41989	342.484	7.97546	8.04144	7.99895	8.098	8.02847	261.101	8.15036	8.2567	8.58657	8.17349	8.29178	313.382	8.17504	8.15818	8.14782	8.30197	8.19576	293.203	1.31169	1.09286	1.16808	1.20023	1.12295	1.06882	6.96464	0
Xbp1	12.3003	12.3065	12.3885	12.1706	12.2915	5013.04	12.1168	12.0778	11.9183	12.0318	12.0362	4200.04	11.7381	12.1227	11.8352	12.0725	11.9421	3934.97	12.3059	12.2076	12.1135	12.3821	12.2523	4878.64	1.19357	1.27397	1.02755	1.06736	1.16157	1.23982	6.96384	0
Cntn1	9.06205	9.01738	8.94785	9.12658	9.03846	525.834	9.18305	8.80169	8.87771	8.73974	8.90055	477.894	9.22543	9.3514	9.28199	9.26286	9.28042	621.85	9.19745	9.17627	9.073	9.22682	9.16839	575.386	1.10032	1.1826	1.09423	1.30123	1.204	1.08075	6.96313	0
Tbk1	11.0126	11.0786	11.2384	11.0425	11.093	2184.37	11.0771	10.9555	11.0084	10.9936	11.0086	2060.3	11.074	11.0776	11.0339	11.1425	11.082	2167.81	11.3983	11.3751	11.4159	11.482	11.4178	2735.94	1.06022	1.00764	1.25251	1.05218	1.32793	1.26208	6.96256	0
2700046G09Rik	7.62284	7.53498	7.5909	7.74844	7.62429	197.306	7.83012	7.9338	8.03959	7.95635	7.93997	245.566	7.65499	7.61441	7.55478	7.52214	7.58658	192.215	7.53186	7.67143	7.63621	7.32138	7.54022	186.137	1.2446	1.02648	1.06	1.27756	1.31928	1.03266	6.96057	0
P38ip-pending	6.85525	6.88193	6.56264	6.94185	6.81042	112.238	7.13183	7.27638	7.19721	7.11166	7.17927	144.936	7.28069	7.1087	7.20118	7.12999	7.18014	145.023	7.07885	7.22066	7.199	7.36492	7.21586	148.658	1.29132	1.2921	1.32449	1.0006	1.02568	1.02507	6.95927	0
Elof1	9.67396	9.75151	9.78868	9.6329	9.71176	838.556	9.23249	9.46008	9.35948	9.43144	9.37087	662.086	9.44986	9.26866	9.47489	9.37339	9.3917	671.713	9.52255	9.66656	9.65341	9.65222	9.62369	788.893	1.26654	1.24839	1.06295	1.01454	1.19153	1.17445	6.95839	0
Abca5	7.17265	6.89632	6.78552	7.21816	7.01816	129.622	7.1205	7.09182	7.22283	7.03645	7.1179	138.9	7.53474	7.33866	7.2417	7.3051	7.35505	163.716	7.50158	7.42726	7.52811	6.96803	7.35624	163.851	1.07158	1.26303	1.26407	1.17866	1.17964	1.00083	6.95781	0
Clip4	8.58873	8.63659	8.39838	8.53899	8.54067	372.39	8.68249	8.85713	8.46509	8.66719	8.66797	406.743	9.04183	8.88104	8.91318	8.95306	8.94728	493.628	8.69682	8.62439	8.6971	8.77833	8.69916	415.631	1.09225	1.32557	1.11612	1.21361	1.02185	1.18766	6.95705	0
Dynlrb1	11.425	11.27	11.3288	11.2628	11.3217	2559.52	11.5942	11.5696	11.6723	11.553	11.5973	3098.34	11.2404	11.3362	11.3475	11.1678	11.273	2474.57	11.2075	11.1314	11.2891	11.1673	11.1988	2350.65	1.21051	1.03433	1.08886	1.25207	1.31808	1.05272	6.95657	0
LOC672705	6.40116	6.60725	6.40457	6.79519	6.55204	93.8343	6.72553	6.44297	6.86653	6.75923	6.69857	103.865	6.92271	6.76337	7.2005	6.92021	6.9517	123.786	6.85115	6.86997	6.84315	6.03113	6.64885	100.347	1.1069	1.31919	1.0694	1.19179	1.03506	1.23358	6.95593	0
C8g	8.38582	8.32745	8.34219	8.48608	8.38539	334.39	8.15708	7.96235	8.0228	7.98951	8.03294	261.911	8.35656	8.56842	7.89805	8.20516	8.25705	305.927	8.13107	8.1389	8.3222	7.65035	8.06063	266.988	1.27673	1.09304	1.25245	1.16806	1.01938	1.14585	6.95551	0
Arl16	9.70499	9.46384	9.29632	9.37529	9.46011	704.332	9.68269	9.82049	9.92269	9.8606	9.82162	904.903	9.86831	9.69026	9.62667	9.64147	9.70668	835.604	9.81355	9.79401	9.93861	9.79705	9.83581	913.846	1.28477	1.18638	1.29747	1.08293	1.00988	1.09363	6.95506	0
C130060B01Rik	7.79414	7.58958	7.86477	7.79074	7.75981	216.738	8.16314	8.04347	8.02862	8.3297	8.14123	282.329	8.00474	7.83454	7.77746	7.6185	7.80881	224.226	7.89176	7.90396	7.89555	7.96028	7.91289	241	1.30263	1.03455	1.11194	1.25913	1.17149	1.07481	6.95454	0
LOC672474	10.454	10.6842	10.5973	10.3693	10.5262	1474.72	10.8186	10.9377	10.8753	10.6324	10.816	1802.77	10.278	10.4253	10.4502	10.5822	10.4339	1383.34	10.3905	10.4144	10.3852	10.5754	10.4414	1390.47	1.22245	1.06606	1.0606	1.30321	1.29652	1.00515	6.95399	0
Pdlim1	10.5876	10.5147	10.5835	10.559	10.5612	1510.89	10.8197	10.7637	10.8464	10.7583	10.797	1779.23	10.3851	10.6969	10.5062	10.668	10.564	1513.88	10.3897	10.2628	10.5389	10.3383	10.3824	1334.8	1.1776	1.00198	1.13192	1.17528	1.33296	1.13416	6.9539	0
1110014O20Rik	12.051	11.8534	11.9088	12.0474	11.9652	3998.3	11.7944	11.8787	11.8384	11.8699	11.8453	3679.62	11.9135	11.7217	11.8687	11.6231	11.7818	3520.97	11.4761	11.4692	11.8358	11.4948	11.569	3038.12	1.08661	1.13557	1.31605	1.04506	1.21115	1.15893	6.95336	0
Gtf2h4	8.70388	8.51507	8.46817	8.60684	8.57349	380.958	8.77712	8.87443	8.92223	8.76308	8.83422	456.42	8.7338	8.76717	8.54551	8.7842	8.70767	418.09	8.32558	8.49602	8.54331	8.47389	8.4597	352.065	1.19808	1.09747	1.08207	1.09168	1.29641	1.18754	6.95325	0
E030030I06Rik	6.74118	6.58829	6.69542	6.71315	6.68451	102.858	6.86039	7.01965	7.08205	7.03499	6.99927	127.935	6.7654	6.80784	6.62096	6.48636	6.67014	101.839	6.55311	6.64449	6.75895	6.41965	6.59405	96.6066	1.2438	1.01001	1.06471	1.25626	1.32429	1.05416	6.95323	0
Laptm5	11.6675	11.4795	11.462	11.5248	11.5334	2964.19	11.6442	11.6544	11.6064	11.565	11.6175	3142.08	11.2763	11.3074	11.3623	11.2885	11.3086	2536.51	11.3852	11.1169	11.4304	11.1709	11.2759	2479.53	1.06001	1.16861	1.19546	1.23874	1.26721	1.02298	6.95301	0
Abhd4	8.34362	8.24485	8.17107	8.24245	8.2505	304.542	8.52905	8.59445	8.59748	8.52786	8.56221	377.992	8.12417	8.17254	8.33769	8.06748	8.17547	289.109	8.15112	8.23408	8.24901	8.11106	8.18632	291.291	1.24118	1.05338	1.04549	1.30744	1.29764	1.00755	6.95268	0
LOC668047	9.35272	9.2044	9.35484	9.33223	9.31105	635.192	8.99286	8.85405	8.91519	9.00166	8.94094	491.463	9.28161	9.19983	9.50068	9.33925	9.33034	643.744	9.1576	9.45695	9.42485	9.30516	9.33614	646.336	1.29245	1.01346	1.01755	1.30985	1.31513	1.00403	6.95246	0
1100001J08Rik	7.43439	7.28496	7.31951	7.3348	7.34341	162.401	6.9608	7.21152	7.13557	7.13702	7.11123	138.259	7.18065	7.24408	7.2211	6.97715	7.15574	142.592	7.33219	7.4353	7.57399	7.5228	7.46607	176.812	1.17462	1.13892	1.08874	1.03134	1.27885	1.23999	6.95245	0
Spon2	10.3372	10.1984	10.336	10.3222	10.2985	1259.34	10.2034	10.0742	10.0381	9.93969	10.0638	1070.33	10.2589	10.3795	10.3134	10.3411	10.3232	1281.15	9.95128	9.85743	10.1042	10.0301	9.98577	1013.95	1.17659	1.01732	1.24202	1.19696	1.05561	1.26353	6.95203	0
Slc38a9	7.84888	7.79289	7.74692	7.95505	7.83594	228.482	7.81499	7.69111	7.80543	7.8842	7.79893	222.696	7.88298	7.85903	7.51582	7.68572	7.73589	213.174	7.49217	7.56765	7.46492	7.26037	7.44628	174.403	1.02598	1.07181	1.31008	1.04467	1.27691	1.22231	6.95176	0
[truncated: 1,123 more rows]
