# Supplementary material for: Mouse strain specific gene expression differences for illumina microarray expression profiling in embryos
Source: BMC Res Notes. 2012 May 14;5:232. doi: 10.1186/1756-0500-5-232 (PMC3497855; doi:10.1186/1756-0500-5-232)
Supplement: Additional file 5 — Table S4. List of significant differentially regulated probes with a fold change >1.5× for eviscerated embryos of four strains (C57BL/6J, 129 S2/SvHsd, FVB/NHan TMHsd and Hsd:ICR(CD-1)®) at E12.5 subjected to microarray expression analysis. [file 1756-0500-5-232-S5.xls]

## Sheet: FC>1.5
SYMBOL	CD1.AVG	FVBN.AVG	B6.AVG	129.AVG	CD1 vs FVBN	CD1 vs B6	CD1 vs 129	FVBN vs B6	FVBN vs 129	B6 vs 129	Total FC	FC>1.5	P	FDR
Tm7sf3	472.183	648.115	546.811	1	1.37259	1.15805	472.183	1.18526	648.115	546.811	1670.83	1	2.45e-17	8.04e-14
Fcer1g	2.14394	2.2638	957.328	1.57429	1.05591	446.527	1.36185	422.886	1.43798	608.102	1481.37	1	1.72e-07	8.3e-06
LOC100041516	627.123	1.85813	315.869	1	337.502	1.98539	627.123	169.993	1.85813	315.869	1454.33	1	1.09e-13	8.79e-11
Pou6f1	371.46	391.193	423.353	1	1.05312	1.1397	371.46	1.08221	391.193	423.353	1189.28	1	8.93e-25	1.76e-20
C920006O11Rik	1.66365	2.3833	408.35	429.205	1.43257	245.454	257.99	171.338	180.089	1.05107	857.354	1	4.76e-20	4.69e-16
Smad2	2.03427	751.392	466.31	453.138	369.366	229.227	222.752	1.61136	1.65819	1.02907	825.643	1	7.05e-18	3.47e-14
Lrrc57	2.16979	3.45187	526.193	1.7601	1.59088	242.509	1.23276	152.437	1.96118	298.956	698.687	1	2.24e-09	2.18e-07
Mod1	424.641	3.07695	411.21	3.0877	138.007	1.03266	137.527	133.642	1.00349	133.177	544.389	1	3.12e-12	1.04e-09
Sspn	385.189	4.13783	680.325	823.825	93.0898	1.76621	2.13875	164.416	199.096	1.21093	461.718	1	3.32e-07	1.77e-05
Ctse	547.121	47.7711	2.98594	503.019	11.453	183.232	1.08768	15.9987	10.5298	168.462	390.764	1	5.08e-17	1.43e-13
Map3k4	2.3662	290.464	314.886	308.096	122.755	133.077	130.207	1.08408	1.0607	1.02204	389.206	1	1.9e-12	7.07e-10
Gmfb	2.33603	6.10659	407.989	3.75711	2.61409	174.651	1.60833	66.8113	1.62534	108.591	355.901	1	7.48e-07	2.81e-05
AA388235	2.77219	1.82922	181.06	201.602	1.5155	65.3128	72.723	98.9817	110.212	1.11346	349.858	1	4.48e-12	1.33e-09
LOC382555	2990.44	47.798	6362.64	75.9519	62.5641	2.12766	39.3728	133.115	1.58902	83.7719	322.541	1	5.09e-12	1.46e-09
Tmem87a	535.297	654.228	5.64889	569.341	1.22218	94.7614	1.0636	115.815	1.1491	100.788	314.8	1	4.85e-15	4.77e-12
Crygd	5.58421	1.4069	3.83212	243.356	3.96917	1.45721	43.5793	2.72381	172.974	63.5043	288.208	1	5.62e-09	6.1e-07
6230403H02Rik	977.722	1168.47	11.1453	817.264	1.19509	87.7251	1.19634	104.84	1.42973	73.3282	269.714	1	1.94e-13	1.03e-10
9430065F12Rik	1.38184	1.76931	120.398	1.67281	1.2804	87.1283	1.21056	68.0478	1.05769	71.9734	230.698	1	3.68e-13	1.46e-10
LOC641366	2.32195	4.03897	243.113	4.6496	1.73948	104.702	2.00246	60.1917	1.15118	52.2868	222.074	1	2.05e-05	0.000452695
LOC100043918	102.336	1.46804	1.05279	2.40254	69.7089	97.2042	42.5947	1.39443	1.63656	2.28207	214.821	1	6.04e-08	4.39e-06
Klk1b22	2.50986	3.48241	1	122.681	1.38749	2.50986	48.8797	3.48241	35.2289	122.681	214.17	1	3.29e-08	2.64e-06
D930007N19Rik	94.2144	2.26193	160.832	212.112	41.6523	1.70709	2.25137	71.1042	93.7748	1.31884	211.809	1	0.000233439	0.00369427
B230213E18Rik	121.521	219.362	214.89	2.75648	1.80513	1.76833	44.0858	1.02081	79.5806	77.9583	206.219	1	6.99e-08	4.91e-06
Cfl1	198.345	4.26189	277.949	336.957	46.5392	1.40134	1.69884	65.2173	79.0628	1.2123	195.132	1	5.02e-11	8.9e-09
LOC229810	213.639	515.997	273.709	5.40518	2.41528	1.28118	39.5248	1.8852	95.4635	50.6383	191.208	1	4.34e-08	3.34e-06
1700001E04Rik	2.91586	6.54323	1.95047	178.365	2.24401	1.49496	61.1707	3.3547	27.2595	91.4475	186.971	1	1.69e-09	2.2e-07
Cryaa	5.69607	8.19291	10.9447	457.717	1.43834	1.92144	80.3566	1.33587	55.8674	41.8211	182.741	1	3.52e-08	2.78e-06
EG631624	102.122	110.264	114.143	1.89407	1.07973	1.11771	53.9166	1.03518	58.2153	60.2632	175.628	1	7.99e-12	2.12e-09
Crygb	11.3915	9.28513	11.0905	601.277	1.22685	1.02714	52.783	1.19444	64.757	54.2152	175.204	1	1.74e-06	7.04e-05
2600001B17Rik	3.74813	9.55032	4.17293	267.36	2.54802	1.11333	71.3315	2.28864	27.9949	64.0701	169.346	1	0.000161443	0.00278575
D330027H18Rik	5.65057	3.67772	247.139	4.75041	1.53643	43.7369	1.18949	67.1988	1.29167	52.0247	166.978	1	9.57e-08	5.03e-06
BC032265	1.99204	3.2338	1.54951	105.466	1.62336	1.2856	52.9435	2.08698	32.6136	68.064	158.617	1	3.73e-05	0.000875626
3110003A22Rik	2.80108	7.1308	230.501	6.14291	2.54574	82.2903	2.19305	32.3248	1.16082	37.5232	158.038	1	0.000182883	0.00281936
Cap1	3346.79	2859.41	62.9363	3273.58	1.17045	53.1774	1.02236	45.4334	1.14484	52.0142	153.963	1	6.06e-19	1.99e-15
Cryga	92.024	171.437	78.6595	5000.08	1.86296	1.1699	54.3345	2.17948	29.1657	63.5662	152.279	1	4.83e-07	2.44e-05
A630064P09Rik	51.0541	54.7612	42.3166	1	1.07261	1.20648	51.0541	1.29408	54.7612	42.3166	151.705	1	4.08e-18	2.68e-14
Usp25	65.0331	114.295	118.608	2.02763	1.75749	1.82382	32.0734	1.03774	56.3687	58.496	151.557	1	2e-17	7.85e-14
LOC100044289	87.9722	102.558	1.77139	69.2992	1.1658	49.6629	1.26945	57.8969	1.47993	39.1214	150.596	1	2.4e-14	2.05e-11
LOC100040657	2.67	8.67018	1.73373	130.681	3.24725	1.54004	48.9442	5.00089	15.0725	75.3759	149.181	1	2.37e-08	2.01e-06
LOC622901	457.814	14.2267	9.17558	7.88415	32.1799	49.8949	58.0677	1.5505	1.80447	1.1638	144.661	1	1.94e-08	1.7e-06
2610203C20Rik	334.422	9.89644	316.09	8.81233	33.7922	1.058	37.9494	31.9398	1.12302	35.869	141.731	1	8.3e-10	1.17e-07
3110099E03Rik	123.314	116.334	101.887	2.53545	1.06	1.2103	48.6357	1.14179	45.8827	40.185	138.115	1	4.42e-10	6.69e-08
Gramd4	18.4285	22.4101	1073.54	53.0737	1.21605	58.2545	2.87997	47.9046	2.3683	20.2274	132.851	1	3.82e-06	0.000132676
LOC100048169	141.664	2.61964	90.7224	91.4169	54.0779	1.56152	1.54965	34.6316	34.8968	1.00766	127.725	1	0.00012223	0.00225129
LOC100044150	2.21456	55.2645	1.44835	53.3296	24.955	1.52902	24.0813	38.1568	1.03628	36.8209	126.579	1	9.88e-12	2.59e-09
Serpina3h	65.3582	262.17	6.00787	4.92773	4.01128	10.8788	13.2634	43.6377	53.203	1.2192	126.213	1	1.22e-08	1.15e-06
6720422M22Rik	12.2107	4.24473	273.473	8.99499	2.87667	22.3962	1.3575	64.4265	2.11909	30.4029	123.579	1	1.02e-08	7.6e-07
C130082I06Rik	36.2431	40.7465	1	1.78432	1.12426	36.2431	20.312	40.7465	22.8359	1.78432	123.046	1	2.83e-16	7.94e-13
EG384179	103.79	157.757	106.322	4520.01	1.51996	1.02439	43.5494	1.48377	28.6517	42.5125	118.742	1	3.52e-10	5.46e-08
Rbm45	44.0428	33.9439	19.9425	1101.23	1.29752	2.20849	25.0035	1.70209	32.4425	55.2201	117.874	1	6.39e-13	3.31e-10
LOC100047007	2.59773	4.8312	87.1894	99.9466	1.85978	33.5637	38.4745	18.0472	20.6877	1.14631	113.779	1	5.41e-09	5.91e-07
OTTMUSG00000010673	4.38498	4.76206	1.20132	82.4709	1.08599	3.65014	18.8076	3.96402	17.3183	68.6503	113.476	1	2.49e-09	3.02e-07
Trpc4	2.70704	104.02	94.8125	90.5944	38.4256	35.0244	33.4662	1.09711	1.14819	1.04656	110.208	1	8.34e-13	3.82e-10
Ube2i	277.396	25.6911	1141.9	28.7009	10.7974	4.11651	9.66507	44.4474	1.11715	39.7863	109.93	1	1.67e-14	2.74e-11
Zfp35	5.33774	204.07	189.036	175.004	38.2315	35.415	32.7861	1.07953	1.16609	1.08018	109.758	1	3.86e-12	1.19e-09
F730021A14Rik	49.3737	61.6055	37.0228	1.40285	1.24774	1.3336	35.1953	1.66399	43.9146	26.3912	109.746	1	1.75e-09	2.23e-07
Gsbs	116.216	130.687	144.889	3.79378	1.12453	1.24673	30.6332	1.10867	34.4478	38.1913	106.752	1	7.88e-11	1.55e-08
Cryge	3.44133	2.93554	2.84191	103.682	1.1723	1.21092	30.1284	1.03294	35.3194	36.483	105.347	1	1.72e-08	1.54e-06
Cryba2	67.421	43.3517	58.8624	1808.8	1.55521	1.1454	26.8284	1.35779	41.7237	30.7292	103.34	1	8.2e-08	5.64e-06
6430598J10Rik	1	2.20696	39.1521	1	2.20696	39.1521	1	17.7403	2.20696	39.1521	101.458	1	2.39e-06	4.65e-05
Ctsc	17.1846	12.5045	402.288	9.85562	1.37427	23.4098	1.74363	32.1714	1.26877	40.8181	100.786	1	1.47e-10	2.15e-08
Rab3c	1.91593	78.2151	51.3682	52.1382	40.8237	26.8111	27.213	1.52264	1.50015	1.01499	98.8856	1	7.63e-13	3.75e-10
6430530L21Rik	1.55982	1.26347	38.6647	1	1.23455	24.788	1.55982	30.6021	1.26347	38.6647	98.1126	1	8.08e-14	5.68e-11
Kcnq5	88.2516	2.73689	24.3812	2.23504	32.2452	3.61965	39.4855	8.90838	1.22454	10.9086	96.3919	1	1.86e-09	2.34e-07
Clasp2	34.6484	59.1121	1.67768	57.6314	1.70606	20.6525	1.66332	35.2343	1.02569	34.3518	94.6337	1	3.64e-16	4.77e-13
LOC231069	212.771	5.40307	7.37684	9.82939	39.3797	28.8431	21.6464	1.36531	1.81922	1.33247	94.3863	1	3.75e-08	2.91e-06
Lip1	1304.91	43.0657	1269.93	1231	30.3005	1.02755	1.06005	29.4882	28.5841	1.03163	91.492	1	3.18e-15	4.47e-12
6720487G11Rik	4.04506	7.0343	112.605	2.78803	1.73898	27.8375	1.45087	16.0079	2.52304	40.3886	89.9469	1	1.45e-08	1.02e-06
A230048G03Rik	1	1.88137	32.8162	1	1.88137	32.8162	1	17.4427	1.88137	32.8162	87.8378	1	8.72e-06	0.000133894
Paip1	33.3142	20.9718	29.0282	734.285	1.58852	1.14765	22.0412	1.38415	35.0129	25.2956	86.4701	1	2.86e-11	6.27e-09
4930431J19Rik	5.04642	163.668	140.947	100.208	32.4325	27.93	19.8572	1.16121	1.63329	1.40654	84.4208	1	5.11e-12	1.46e-09
Sfrp4	1.69144	2.80266	59.8662	2.64683	1.65697	35.3936	1.56484	21.3605	1.05887	22.618	83.6528	1	0.000252252	0.00368105
4930488E11Rik	10.209	269.416	264.414	286.692	26.39	25.9001	28.0823	1.01892	1.06412	1.08425	83.5397	1	9.42e-07	4.26e-05
Ifi202b	70.9187	22.5115	1.79568	43.8426	3.15034	39.4942	1.61758	12.5365	1.94757	24.4156	83.1618	1	0.000884627	0.0057947
5330414O08Rik	17.3772	1.33757	31.8468	1.15799	12.9916	1.83267	15.0064	23.8095	1.15508	27.5018	82.297	1	2.52e-08	2.12e-06
BC030307	2.39464	44.5758	1	4.18975	18.6148	2.39464	1.74964	44.5758	10.6393	4.18975	82.1639	1	4.39e-06	7.71e-05
LOC620009	6.21391	46.9588	1.61735	51.7182	7.55705	3.84203	8.32298	29.0344	1.10135	31.9771	81.8349	1	7.91e-05	0.00158457
D430006B11Rik	35.1174	1.42266	34.68	38.0605	24.6843	1.01261	1.08381	24.3768	26.753	1.09748	79.008	1	1.08e-08	6.33e-07
Prkag2	70.977	652.916	633.015	23.0533	9.19899	8.9186	3.07882	1.03144	28.322	27.4588	78.0087	1	1.13e-07	7.23e-06
Ccdc109b	2.52321	6.18268	59.1708	1.61253	2.45032	23.4506	1.56475	9.57042	3.83414	36.6944	77.5646	1	1.23e-07	7.68e-06
Pcdhb9	20.8625	2.078	27.9822	1	10.0397	1.34126	20.8625	13.4659	2.078	27.9822	75.7696	1	3.84e-11	8.29e-09
Tmem25	63.3725	80.1465	73.3091	3.08009	1.26469	1.1568	20.5749	1.09327	26.0209	23.801	73.9115	1	1.96e-13	1.33e-10
2010007H06Rik	30.4483	28.0051	33.5093	1.3098	1.08724	1.10053	23.2465	1.19654	21.3812	25.5835	73.5955	1	2.31e-10	3.9e-08
Tor1aip2	19.6427	18.5666	346.525	332.322	1.05796	17.6414	16.9184	18.6639	17.8989	1.04274	73.2233	1	3.4e-14	4.28e-11
Snf1lk	53.4759	48.8408	7.63562	1.89594	1.0949	7.00347	28.2054	6.39644	25.7607	4.02734	72.4882	1	1.64e-10	2.94e-08
Trim30	55.1206	3.16691	109.981	12.0679	17.4051	1.99528	4.56753	34.7282	3.81062	9.11351	71.6203	1	6.26e-05	0.00115516
Cryba1	183.505	198.828	194.302	4181.87	1.0835	1.05884	22.7888	1.0233	21.0326	21.5226	68.5096	1	8.63e-08	5.83e-06
B130052F17Rik	1.79031	54.8243	29.0123	29.895	30.6227	16.2052	16.6982	1.88969	1.83389	1.03042	68.2802	1	2.87e-11	6.27e-09
BC027344	53.2081	86	81.0125	3.451	1.61629	1.52256	15.4182	1.06157	24.9203	23.4751	68.014	1	2.41e-10	3.95e-08
Tacstd1	20.646	35.2273	32.7686	1.4346	1.70625	1.58717	14.3915	1.07503	24.5555	22.8416	66.1571	1	1.06e-12	4.43e-10
2310002F18Rik	453.693	31.5467	695.894	797.058	14.3816	1.53384	1.75682	22.0592	25.266	1.14537	66.1428	1	0.0003332	0.0049023
2900016B01Rik	38.2201	64.251	6.31018	2.28115	1.68108	6.0569	16.7547	10.1821	28.166	2.76622	65.607	1	8.88e-09	9.07e-07
Zfp339	34.9061	36.5401	52.268	2.03134	1.04681	1.49739	17.1838	1.43043	17.9882	25.7308	64.8773	1	1.9e-09	2.38e-07
Mcts2	1.90474	8.04382	44.9509	1.75703	4.22306	23.5995	1.08406	5.58825	4.57806	25.5834	64.6564	1	2.42e-05	0.000521436
Nr1h5	8.13796	137.775	5.03915	8.84335	16.9299	1.61495	1.08668	27.341	15.5795	1.75493	64.307	1	1.33e-11	3.15e-09
4930555G01Rik	20.5808	289.919	10.3489	120.118	14.0869	1.9887	5.83642	28.0145	2.41362	11.6069	63.947	1	1.06e-07	6.95e-06
C030037D09Rik	1	1.84942	22.7993	1	1.84942	22.7993	1	12.3278	1.84942	22.7993	62.6252	1	1.38e-11	2.87e-09
Gbp1	1.73149	4.01501	1	29.8437	2.31882	1.73149	17.2359	4.01501	7.43304	29.8437	62.578	1	8.9e-09	9.07e-07
Masp2	55.1575	7.55648	2.46054	52.2232	7.29936	22.4168	1.05619	3.07106	6.91105	21.2243	61.9787	1	1.46e-09	1.32e-07
Crybb1	31.6194	6.79107	20.0107	226.327	4.65603	1.58013	7.15784	2.94662	33.3271	11.3103	60.978	1	1.12e-07	7.19e-06
Pdrg1	83.7731	33.3017	655.508	707.864	2.51558	7.8248	8.44978	19.6839	21.2561	1.07987	60.8101	1	3.05e-06	0.000111496
Cd48	30.5718	2.26054	27.0541	1.77155	13.5241	1.13002	17.2571	11.968	1.27603	15.2715	60.4267	1	1.89e-06	7.54e-05
Idi1	83.1369	1554.02	1554.6	1652.68	18.6923	18.6993	19.879	1.00038	1.06349	1.06309	60.3976	1	1.51e-12	5.7e-10
Crygc	10.5538	10.4667	11.6078	206.493	1.00832	1.09987	19.5658	1.10902	19.7286	17.7892	60.3008	1	3.81e-09	4.44e-07
Snx5	658.956	649.378	646.739	34.4981	1.01475	1.01889	19.1012	1.00408	18.8236	18.7471	59.7096	1	1.39e-13	1.02e-10
4632427K15Rik	36.9215	2.53209	42.2316	3.03279	14.5815	1.14382	12.1741	16.6786	1.19775	13.925	59.7007	1	9.69e-05	0.00184998
LOC331139	203.563	18.4142	160.169	10.0278	11.0547	1.27093	20.2999	8.69809	1.83632	15.9725	59.1324	1	5.91e-13	3.31e-10
3010022N24Rik	9.16201	53.8582	36.129	2.09393	5.87842	3.94334	4.3755	1.49072	25.7211	17.2541	58.6632	1	2.77e-08	2.27e-06
LOC100045240	8.24098	4.41781	6.77795	107.668	1.8654	1.21585	13.0649	1.53424	24.3713	15.885	57.9366	1	8.93e-06	0.000273752
LOC329506	11.9998	5.33761	139.213	9.55858	2.24817	11.6012	1.2554	26.0815	1.7908	14.5642	57.5413	1	3.76e-07	1.57e-05
B230312I18Rik	518.373	539.675	580.857	30.449	1.0411	1.12054	17.0243	1.07631	17.7239	19.0764	57.0626	1	5.17e-14	5.35e-11
Hsd3b6	6.93071	6.70135	126.042	7.66906	1.03423	18.186	1.10653	18.8084	1.14441	16.4351	56.7146	1	2.84e-06	8.67e-05
2310038D14Rik	18.2855	336.484	259.107	350.724	18.4017	14.1701	19.1805	1.29863	1.04232	1.35359	55.4467	1	2.4e-10	3.95e-08
EG666668	536.728	488.159	31.1559	595.458	1.09949	17.2272	1.10942	15.6683	1.2198	19.1122	55.4364	1	1.31e-08	9.39e-07
Zfp273	4.89788	4.88778	91.2828	6.68047	1.00207	18.6372	1.36395	18.6757	1.36677	13.6641	54.7098	1	7.96e-05	0.00141691
Hist3h2a	48.3952	3.83037	79.1735	65.8132	12.6346	1.63598	1.35991	20.6699	17.182	1.203	54.6854	1	4.97e-08	2.24e-06
LOC383616	45.3794	52.405	3.99834	3.54074	1.15482	11.3496	12.8164	13.1067	14.8006	1.12924	54.3573	1	3.36e-05	0.000801671
2010005H15Rik	1	3.08157	20.3024	1	3.08157	20.3024	1	6.58834	3.08157	20.3024	54.3563	1	1.08e-06	2.5e-05
Hnrpa3	13.7167	186.681	206.863	17.3158	13.6097	15.0812	1.26239	1.10811	10.7809	11.9465	53.7888	1	1.46e-11	3.34e-09
G430008M12Rik	38.0839	40.0265	2.22772	34.038	1.05101	17.0954	1.11886	17.9674	1.17593	15.2793	53.688	1	3.73e-10	4.67e-08
Lmod3	2.61458	53.9537	8.37422	2.79097	20.6357	3.20289	1.06746	6.44283	19.3316	3.00048	53.6809	1	0.000124662	0.0011858
1600002H07Rik	16.7968	11.9675	229.74	13.5757	1.40354	13.6776	1.23727	19.197	1.13438	16.9229	53.5727	1	2.57e-08	1.67e-06
Unc5h3	5.31877	89.6202	64.4644	107.469	16.8498	12.1202	20.2056	1.39023	1.19916	1.6671	53.432	1	3.73e-12	1.17e-09
LOC666621	192.849	177.206	12.2132	234.526	1.08828	15.7902	1.21611	14.5094	1.32346	19.2026	53.1301	1	3.67e-08	2.21e-06
A430071O12Rik	1.08713	1.34699	8.12062	21.3532	1.23903	7.46977	19.6418	6.02871	15.8525	2.6295	52.8613	1	1.51e-07	9.09e-06
LOC381946	93.7848	356.538	106.694	12.5221	3.80166	1.13765	7.48953	3.34169	28.4727	8.52045	52.7637	1	8.57e-08	5.81e-06
Rere	13.9928	23.3162	296.746	20.7017	1.6663	21.2071	1.47946	12.727	1.1263	14.3344	52.5405	1	3.53e-10	4.45e-08
A130096D14Rik	208.38	15.2853	293.438	234.724	13.6327	1.40819	1.12642	19.1974	15.3562	1.25014	51.9709	1	6.08e-09	3.96e-07
Itga9	702.717	612.36	41.0368	621.177	1.14756	17.1241	1.13127	14.9222	1.0144	15.1371	50.4766	1	7.12e-17	1.4e-13
D930048J18Rik	145.947	179.39	10.7027	176.417	1.22915	13.6365	1.20878	16.7612	1.01685	16.4834	50.3358	1	1.46e-13	8.72e-11
Cenpq	701.747	44.8984	667.156	735.746	15.6297	1.05185	1.04845	14.8592	16.3869	1.10281	50.0789	1	2.37e-17	7.77e-14
A430077H15Rik	31.3951	25.993	18.5379	1.65951	1.20783	1.69356	18.9183	1.40215	15.663	11.1707	50.0555	1	1.13e-09	1.55e-07
BC002216	99.0438	108.076	6.64961	101.711	1.09119	14.8947	1.02693	16.253	1.06258	15.2958	49.6241	1	8.95e-14	5.98e-11
E030030I06Rik	3.2564	3.42916	38.4935	1.77165	1.05305	11.8209	1.83806	11.2253	1.93557	21.7275	49.6004	1	8.42e-06	0.000216015
D930049F02Rik	1.5647	1.33071	19.8887	1.10479	1.17584	12.7108	1.41629	14.9459	1.20449	18.0022	49.4556	1	2.17e-15	2.51e-12
D730006F06Rik	42.8674	40.8605	40.9424	2.71882	1.04912	1.04702	15.7669	1.00201	15.0287	15.0589	48.9526	1	1.21e-07	7.57e-06
D130046C19Rik	36.8954	4.86772	37.7773	2.45665	7.57961	1.0239	15.0186	7.76077	1.98145	15.3776	48.7419	1	5.07e-09	5.57e-07
AW011738	7.4457	6.50477	68.7745	3.11095	1.14465	9.23681	2.39339	10.5729	2.09093	22.1073	47.546	1	0.000158329	0.00143326
Hfm1	2.30254	2.49391	26.0007	27.8776	1.08311	11.2922	12.1074	10.4257	11.1783	1.07219	47.1588	1	2.29e-05	0.000595971
Grlf1	23.9577	32.0043	41.4753	439.893	1.33587	1.73119	18.3613	1.29593	13.7448	10.6062	47.0752	1	1.66e-14	2.74e-11
Frzb	26.5294	22.0527	280.863	257.501	1.203	10.5869	9.70625	12.736	11.6766	1.09073	46.9995	1	1.55e-11	3.79e-09
A230013K13Rik	2.89902	1.56409	9.73251	32.6997	1.85349	3.35717	11.2796	6.22249	20.9066	3.35984	46.9792	1	2.33e-07	1.31e-05
EG435366	1.61908	20.5997	2.81191	1	12.7231	1.73673	1.61908	7.32588	20.5997	2.81191	46.8164	1	1.3e-07	4.64e-06
LOC100041932	3.23936	2.95912	23.9979	1	1.09471	7.40823	3.23936	8.10983	2.95912	23.9979	46.8092	1	1.75e-08	1.55e-06
1700007N01Rik	6.29092	14.2329	94.7899	94.3896	2.26246	15.0677	15.0041	6.65989	6.63177	1.00424	46.6302	1	3.9e-09	4.46e-07
LOC384565	2.42301	1.06535	1.40026	19.9734	2.27437	1.7304	8.24322	1.31436	18.7482	14.2641	46.5746	1	1.16e-13	8.79e-11
Aph1c	25.8803	2.97924	25.2224	1.91437	8.68688	1.02608	13.5189	8.46607	1.55625	13.1753	46.4295	1	7.45e-15	1.63e-11
2310079P10Rik	3.99599	37.7833	2.8433	2.01654	9.45529	1.4054	1.98161	13.2885	18.7367	1.40999	46.2775	1	6.29e-05	0.00131988
2410008A19Rik	23.3622	3.04694	26.4556	1.8722	7.66744	1.13241	12.4785	8.6827	1.62746	14.1308	45.7193	1	3.25e-08	2.62e-06
Bivm	91.5742	100.213	89.0343	6.6237	1.09434	1.02853	13.8252	1.12555	15.1295	13.4418	45.6449	1	2.61e-08	2.19e-06
9530076I17Rik	12.9193	25.7615	1.49212	2.79481	1.99403	8.65834	4.6226	17.265	9.21762	1.87305	43.6307	1	0.000301986	0.00455678
2810417H13Rik	146.634	386.995	2263.09	145.751	2.6392	15.4336	1.00605	5.84785	2.65517	15.527	43.1089	1	8.7e-08	4.64e-06
Pah	76.5127	8.0406	3.87074	9.72672	9.5158	19.767	7.86624	2.07728	1.2097	2.51289	42.9489	1	2.43e-05	0.000621083
Hist1h2ae	8.50902	111.756	111.743	113.846	13.1338	13.1323	13.3795	1.00012	1.0187	1.01882	42.6833	1	1.18e-15	2.91e-12
D130027K14Rik	12.5634	17.318	7.15781	1	1.37845	1.7552	12.5634	2.41945	17.318	7.15781	42.5923	1	3.92e-11	8.37e-09
Cbwd1	152.92	37.261	560.822	550.149	4.10403	3.66742	3.59762	15.0512	14.7647	1.0194	42.2044	1	8.59e-05	0.00169144
Thg1l	38.3296	7.15073	9.97906	118.557	5.36024	3.84101	3.09308	1.39553	16.5797	11.8805	42.1501	1	0.000506647	0.00675221
Prcp	133.294	1502.55	1591.38	2015.14	11.2724	11.9389	15.118	1.05912	1.34115	1.26628	41.9959	1	3.14e-14	4.28e-11
Lefty1	2.2519	22.5698	32.8324	30.3254	10.0225	14.5799	13.4666	1.45471	1.34363	1.08267	41.95	1	2.98e-09	3.53e-07
C030003M13Rik	8.65896	4.88067	53.196	68.1755	1.77413	6.14347	7.87341	10.8993	13.9685	1.28159	41.9404	1	6.68e-06	0.000213555
Hyou1	132.065	21.5174	11.9498	166.139	6.13757	11.0517	1.25801	1.80066	7.72111	13.9031	41.8721	1	6.71e-08	2.78e-06
Bmp2k	12.3184	28.0103	2.01737	2.18218	2.27387	6.10615	5.64497	13.8846	12.8359	1.0817	41.8272	1	7.5e-05	0.000782661
Lim2	7.31642	3.08605	9.49318	61.5397	2.3708	1.29752	8.41118	3.07615	19.9412	6.48252	41.5794	1	0.00100497	0.00639144
1700008P20Rik	3.22492	5.88851	1.44646	28.5003	1.82594	2.22952	8.83752	4.07097	4.83998	19.7034	41.5073	1	7.36e-05	0.00150337
C230055K05Rik	16.6022	17.0099	218.59	103.005	1.02456	13.1663	6.20431	12.8507	6.05558	2.12212	41.4236	1	4.69e-08	3.57e-06
Mip	50.6315	28.0961	33.435	425.06	1.80208	1.51433	8.39517	1.19002	15.1288	12.713	40.7435	1	2.14e-05	0.000564047
Ankrd2	12.7708	24.4454	1.63844	2.70795	1.91415	7.79453	4.71605	14.9199	9.02724	1.65277	40.0247	1	0.000461194	0.00340418
D330012P07Rik	18.6681	19.0147	201.872	13.6476	1.01856	10.8138	1.36787	10.6167	1.39326	14.7918	40.0019	1	3.53e-10	4.45e-08
D8Ertd531e	11.6703	16.9311	1.26091	16.596	1.45079	9.25545	1.42208	13.4277	1.02019	13.1619	39.7381	1	3.31e-12	9.03e-10
Necab1	59.1644	62.8688	71.0617	5.38051	1.06261	1.20109	10.9961	1.13032	11.6845	13.2072	39.2819	1	8.27e-08	5.67e-06
Hoxb8	8.54642	11.363	1	1.18174	1.32956	8.54642	7.23209	11.363	9.6155	1.18174	39.2683	1	2.8e-07	1.53e-05
1700001P01Rik	45.3163	51.1219	3.5702	13.0267	1.12811	12.6929	3.47872	14.3191	3.92439	3.64874	39.1919	1	6.83e-05	0.00141401
LOC380910	6.30538	23.6014	7.12513	90.5562	3.74305	1.13001	14.3617	3.31241	3.83691	12.7094	39.0935	1	1.03e-11	2.68e-09
Crygn	11.8661	9.81764	17.808	142.363	1.20865	1.50075	11.9974	1.81388	14.5007	7.99433	39.0158	1	2.37e-11	5.36e-09
Hal	11.7908	11.9765	1	11.9322	1.01575	11.7908	1.01199	11.9765	1.00372	11.9322	38.7309	1	4.38e-08	2.57e-06
6330500I05Rik	1.73496	3.50498	1.16598	18.7156	2.02021	1.48799	10.7873	3.00604	5.33971	16.0514	38.6927	1	2.26e-07	1.28e-05
Pmch	34.4921	26.0027	2.53083	5.37297	1.32648	13.6288	6.41956	10.2744	4.83953	2.12301	38.6117	1	0.000378429	0.00540995
LOC674912	19.583	17.456	201.393	15.2268	1.12185	10.284	1.28609	11.5372	1.1464	13.2262	38.6018	1	6.84e-07	2.6e-05
Spink8	22.7116	3.11009	15.0439	1.64963	7.30256	1.50969	13.7677	4.83712	1.88533	9.11955	38.4219	1	5.59e-14	5.5e-11
B230311B06Rik	32.3603	34.6831	30.649	2.78897	1.07178	1.05584	11.603	1.13163	12.4358	10.9893	38.2873	1	1.35e-07	8.23e-06
9430038G21Rik	11.4419	3.3644	1	14.464	3.40086	11.4419	1.26413	3.3644	4.29914	14.464	38.2344	1	0.00129651	0.00780631
A830029A02Rik	16.0741	5.9175	22.4226	1.46913	2.71637	1.39495	10.9413	3.78921	4.0279	15.2626	38.1322	1	0.000120189	0.00221578
LOC233184	14.6641	20.9668	1.6717	2.59562	1.4298	8.772	5.64955	12.5422	8.07773	1.55269	38.024	1	0.00116773	0.00720981
4930515G01Rik	46.7381	71.9641	50.9342	4.99726	1.53973	1.08978	9.35275	1.41288	14.4007	10.1924	37.9883	1	7.36e-11	1.47e-08
Rec8	33.8051	15.028	218.572	18.775	2.24948	6.46563	1.80054	14.5443	1.24933	11.6416	37.9509	1	2.26e-09	2.18e-07
Csrp1	210.911	58.0881	713.306	793.74	3.63088	3.38203	3.76339	12.2797	13.6644	1.11276	37.8332	1	1.92e-06	7.66e-05
2810410P22Rik	311.362	894.58	1180.61	80.5843	2.87312	3.79176	3.86381	1.31974	11.1012	14.6506	37.6002	1	9.33e-11	1.82e-08
Crybb3	35.6033	16.5868	27.3579	257.977	2.14649	1.30139	7.24585	1.64938	15.5532	9.42969	37.326	1	1.95e-08	1.7e-06
LOC640963	6.86083	4.46532	41.5794	51.8314	1.53647	6.06041	7.55469	9.31164	11.6076	1.24656	37.3173	1	5.65e-09	6.11e-07
Cuedc1	283.362	259.82	24.3357	286.298	1.09061	11.6439	1.01036	10.6765	1.10191	11.7645	37.2878	1	2.37e-09	2.27e-07
5730521N16Rik	37.8892	4.65828	30.1097	76.9777	8.13373	1.25837	2.03166	6.4637	16.5249	2.55658	36.969	1	2.38e-07	7.49e-06
Lrrc18	8.78962	13.7989	10.0776	1	1.56991	1.14654	8.78962	1.36926	13.7989	10.0776	36.7518	1	2.75e-10	4.37e-08
B930008G09Rik	7.05024	9.84491	44.0136	2.47496	1.3964	6.24286	2.84863	4.47069	3.97781	17.7836	36.7199	1	0.000373117	0.00284925
LOC666403	15291.1	14903.4	1373.93	15388.2	1.02601	11.1294	1.00635	10.8473	1.03253	11.2001	36.2418	1	2.17e-12	6.56e-10
C230048N02Rik	5.08331	29.0456	11.7073	1.78804	5.71392	2.3031	2.84295	2.48097	16.2444	6.54759	36.1329	1	0.000460666	0.00626278
Bat5	127.216	1542.89	1269.44	1338.42	12.1282	9.97861	10.5209	1.21542	1.15277	1.05434	36.0502	1	8.01e-08	5.55e-06
Adh7	1.7075	3.74081	23.124	2.0923	2.19081	13.5426	1.22536	6.18156	1.78789	11.052	35.9802	1	0.000800104	0.00942446
Dhrs7c	2.21412	28.1143	2.53976	9.39884	12.6977	1.14707	4.24496	11.0697	2.99125	3.70069	35.8514	1	3.44e-05	0.000818515
A630043J01Rik	1.89214	15.0951	1	1.96162	7.97782	1.89214	1.03673	15.0951	7.69521	1.96162	35.6586	1	2.09e-11	4.42e-09
3100003M19Rik	27.5294	4.45294	50.5546	56.7555	6.18229	1.83639	2.06163	11.3531	12.7456	1.12266	35.3016	1	6.92e-06	0.000111569
Cryba4	198.705	98.857	235.971	1520.98	2.01002	1.18755	7.65448	2.387	15.3857	6.44562	35.0704	1	2.07e-10	3.54e-08
Fhl3	1.97155	14.2147	1	1.61903	7.20989	1.97155	1.21774	14.2147	8.77975	1.61903	35.0126	1	0.000142656	0.00131375
Gdpd3	10.8198	170.873	59.1213	78.9113	15.7927	5.4642	7.29326	2.89021	2.16538	1.33473	34.9405	1	1.07e-10	2.03e-08
LOC677248	7.01495	60.1106	79.1598	79.6674	8.56893	11.2844	11.3568	1.3169	1.32535	1.00641	34.8588	1	3.52e-10	5.46e-08
LOC100041596	6.93058	25.0595	1.95044	20.4421	3.61579	3.55335	2.94955	12.8482	1.22588	10.4808	34.6735	1	5.69e-05	0.00106333
D930014N22Rik	1107.86	72.5208	176.524	150.003	15.2765	6.27599	7.3856	2.43411	2.06841	1.1768	34.6174	1	1.17e-07	7.35e-06
C530028O21Rik	3.4665	21.6107	1.38479	3.31698	6.23415	2.50326	1.04508	15.6057	6.51517	2.39529	34.2987	1	0.0017514	0.00995142
Ocel1	23.1536	27.2462	3.06364	40.9129	1.17676	7.55754	1.76702	8.89342	1.5016	13.3544	34.2507	1	1.9e-07	9.07e-06
C330018M05Rik	13.4566	16.9679	13.7683	1.43953	1.26094	1.02316	9.34789	1.23239	11.7871	9.5644	34.2159	1	6.82e-10	9.79e-08
Dpep1	1.90732	17.1578	1.34838	6.58114	8.99576	1.41453	3.45046	12.7248	2.60712	4.88077	34.0734	1	4.93e-05	0.000939606
Znf24	201.232	23.9104	16.0837	21.867	8.41608	12.5115	9.20252	1.48662	1.09344	1.35958	34.0698	1	2.66e-08	2.2e-06
9630033F20Rik	1.57505	4.62965	17.2124	17.5998	2.93937	10.9282	11.1741	3.71786	3.80153	1.02251	33.5836	1	3.8e-05	0.000889752
C230084O18Rik	21.3944	9.71873	77.3595	5.49462	2.20135	3.61588	3.89369	7.95984	1.76877	14.0791	33.5187	1	0.000284407	0.00403649
C130015E15Rik	58.624	36.3201	6.40812	84.2981	1.61409	9.1484	1.43794	5.66782	2.32098	13.1549	33.3441	1	0.000250346	0.00207001
Per3	20.4507	16.4077	3.56525	1.85995	1.24641	5.73612	10.9953	4.60211	8.82158	1.91685	33.3184	1	9.8e-08	6.56e-06
Drbp1	282.057	239.905	240.725	2510.81	1.1757	1.1717	8.90179	1.00342	10.4659	10.4302	33.1487	1	3.07e-13	1.95e-10
E030017M08Rik	20.486	13.6109	12.9515	1.63376	1.50512	1.58175	12.5392	1.05091	8.33101	7.92741	32.9354	1	3.38e-07	1.8e-05
Ern2	11.7846	29.0257	36.6314	2.97529	2.46303	3.10842	3.96081	1.26203	9.75559	12.3119	32.8618	1	0.00037707	0.00540229
4932415A06Rik	44.6197	5.23472	45.3657	61.1801	8.52381	1.01672	1.37114	8.6663	11.6874	1.3486	32.6139	1	6.92e-08	2.83e-06
E330019D12Rik	30.456	3.05627	33.5317	22.5307	9.96511	1.10099	1.35176	10.9715	7.37196	1.48827	32.2496	1	0.00144518	0.00852417
D130056F09Rik	19.8471	30.7866	2.53989	6.05472	1.55119	7.81418	3.27795	12.1213	5.08473	2.38386	32.2332	1	0.00017788	0.00157474
2210409F01Rik	11.3399	10.4944	1.05415	7.71083	1.08056	10.7573	1.47064	9.9553	1.361	7.31471	31.9395	1	1.26e-06	4.43e-05
Atp1b4	7.35092	32.0105	2.1417	6.47167	4.35462	3.43229	1.13586	14.9463	4.94625	3.02175	31.8371	1	0.000380754	0.00289854
D130086K05Rik	10.1062	13.1746	44.6132	3.00033	1.30362	4.41444	3.36836	3.3863	4.39105	14.8694	31.7332	1	0.000512899	0.00369569
BC117090	23.5949	3.6354	1.79469	3.39027	6.4903	13.1471	6.95957	2.02565	1.0723	1.88906	31.5839	1	0.00065183	0.00811529
2610036A22Rik	15.9449	12.4312	21.7876	1.84967	1.28265	1.36643	8.62042	1.75266	6.72077	11.7792	31.5221	1	1.35e-07	8.23e-06
E130116C07Rik	5.2979	9.54541	11.371	1	1.80173	2.14632	5.2979	1.19125	9.54541	11.371	31.3536	1	1.16e-08	1.11e-06
EG432825	1.62813	9.94577	2.42043	17.4119	6.10869	1.48663	10.6944	4.10909	1.75068	7.19371	31.3432	1	9.81e-07	4.41e-05
LOC547343	7.47638	111.368	29.2757	29.2955	14.896	3.91577	3.91841	3.80411	3.80154	1.00068	31.3365	1	0.000735804	0.00890707
B930066N23Rik	15.3265	12.7058	6.5246	1.34076	1.20626	2.34903	11.4312	1.94736	9.47656	4.86635	31.2768	1	8.01e-07	3.7e-05
Emx1	3.18665	16.2715	11.6713	1.48961	5.10614	3.66256	2.13925	1.39415	10.9233	7.83511	31.0605	1	0.000776277	0.00923225
LOC380947	35.4476	138.001	31.2602	319.599	3.89311	1.13395	9.0161	4.4146	2.31591	10.2238	30.9975	1	4.11e-12	1.24e-09
A630038P11Rik	1.61718	11.5375	16.828	15.3657	7.1343	10.4057	9.5015	1.45855	1.33181	1.09517	30.9271	1	1.43e-07	8.67e-06
Centg1	9.20887	51.1967	4.53129	5.62154	5.55951	2.03228	1.63814	11.2985	9.10725	1.2406	30.8763	1	1.43e-07	5.01e-06
Gm288	11.8817	4.04177	1.23325	13.0036	2.93973	9.63446	1.09442	3.27733	3.21731	10.5442	30.7074	1	1.4e-05	0.000332531
Aldh1a7	19.008	149.008	165.134	197.561	7.83922	8.68759	10.3936	1.10822	1.32584	1.19637	30.5508	1	7.07e-08	4.95e-06
LOC224549	1.28938	4.34896	3.63565	17.8782	3.3729	2.81968	13.8657	1.1962	4.11092	4.91748	30.2829	1	9.69e-06	0.000292323
LOC383770	180.988	194.179	22.3254	219.764	1.07289	8.10681	1.21425	8.6977	1.13176	9.84369	30.0671	1	4.87e-08	2.81e-06
Il17b	11.5631	46.5341	8.21203	3.51501	4.02436	1.40807	3.28963	5.66658	13.2387	2.33627	29.9636	1	2.27e-05	0.000592953
E430014K09Rik	2.4969	2.74789	1	13.3773	1.10052	2.4969	5.35757	2.74789	4.86822	13.3773	29.9484	1	0.00046486	0.00601246
Serpina3n	9.6996	36.6566	8.03748	78.7519	3.77919	1.2068	8.11908	4.56071	2.14837	9.79808	29.6122	1	4.57e-07	2.32e-05
Mds1	2.08482	16.8293	1.77345	2.01281	8.07229	1.17558	1.03578	9.48959	8.36111	1.13497	29.2693	1	8.9e-12	2.35e-09
Nucb2	100.735	108.886	108.861	12.2886	1.08091	1.08066	8.19744	1.00023	8.86067	8.85868	29.0786	1	2.04e-06	8e-05
Uts2d	1.45413	18.7918	5.39244	3.90497	12.9231	3.70837	2.68544	3.48484	4.81227	1.38092	28.9949	1	0.000827979	0.00548205
EG667977	31.2724	37.2184	5.20313	5.03413	1.19014	6.01031	6.21208	7.15308	7.39321	1.03357	28.9924	1	8.01e-05	0.00159918
9630038C08Rik	1.28655	1.43619	1	10.1344	1.11632	1.28655	7.87719	1.43619	7.05641	10.1344	28.907	1	7.38e-11	1.47e-08
Agpat5	22.2541	27.8208	210.069	25.3878	1.25014	9.43954	1.14081	7.55079	1.09583	8.27438	28.7515	1	4.95e-07	1.98e-05
Tmem16b	27.5332	5.39186	4.76132	2.25643	5.10644	5.78268	12.2021	1.13243	2.38955	2.11011	28.7233	1	2.46e-05	0.000626564
Hbq1	12.218	56.7009	106.621	123.764	4.64078	8.72659	10.1296	1.88042	2.18275	1.16078	28.7209	1	5.59e-06	0.00018315
B930011A14Rik	20.5562	2.48093	13.8528	25.4725	8.28568	1.48391	1.23916	5.58369	10.2673	1.8388	28.6985	1	3.62e-05	0.000433358
LOC381471	18.8428	11.6325	2.21406	2.50971	1.61984	8.51053	7.50798	5.25392	4.635	1.13353	28.6608	1	8.85e-05	0.00173027
Aqp2	3.52332	11.5784	1.23618	1.24348	3.28621	2.85015	2.83343	9.3662	9.31123	1.0059	28.6531	1	3.32e-05	0.000792906
E130114F22Rik	17.8504	7.89682	55.4415	5.02334	2.26045	3.1059	3.55349	7.02074	1.57203	11.0368	28.5494	1	0.000564847	0.00732922
Cox15	37.3892	29.2264	249.042	26.1366	1.2793	6.6608	1.43053	8.52113	1.11822	9.52848	28.5385	1	4e-10	4.94e-08
2810408P10Rik	166.988	200.558	188.242	22.1044	1.20103	1.12728	7.5545	1.06542	9.0732	8.51605	28.5375	1	1.58e-09	2.1e-07
Anxa8	15.2582	27.1424	17.2874	2.48749	1.77887	1.13299	6.13397	1.57007	10.9115	6.94971	28.4771	1	0.000132493	0.00237581
C030048H21Rik	104.391	82.0212	113.032	12.12	1.27273	1.08277	8.61315	1.37808	6.76745	9.32607	28.4402	1	5.73e-13	3.31e-10
D930002C22Rik	15.7886	26.7187	28.1845	2.96254	1.69227	1.78511	5.32942	1.05486	9.01884	9.51361	28.3941	1	6.02e-07	2.95e-05
LOC100047135	4.55135	10.4191	1	1.56456	2.28922	4.55135	2.90903	10.4191	6.65941	1.56456	28.3926	1	0.000521423	0.00373522
Pi4kb	283.98	282.826	34.697	61.7391	1.00408	8.18458	4.59968	8.1513	4.58098	1.77938	28.3	1	4.74e-07	2.4e-05
1700120C14Rik	8.89917	8.63838	2.39421	1	1.03019	3.71696	8.89917	3.60803	8.63838	2.39421	28.2869	1	8.53e-06	0.000262161
1500035N22Rik	7.43391	33.4307	36.1065	4.31581	4.49705	4.857	1.72248	1.08004	7.7461	8.3661	28.2688	1	5.8e-07	1.55e-05
Mal2	4.97938	1.69949	16.2603	14.2959	2.92992	3.26553	2.87102	9.56775	8.41187	1.13741	28.1835	1	1.54e-05	0.000214671
Pcp4	1.06927	1.8008	11.5979	1.80007	1.68414	10.8466	1.68345	6.44042	1.00041	6.44305	28.0981	1	1.59e-14	1.49e-11
9030216K14Rik	2.38611	1.51795	10.7052	1	1.57193	4.48648	2.38611	7.05245	1.51795	10.7052	27.7201	1	4.12e-05	0.00094889
Nphp3	13.6432	20.6771	2.23932	18.7397	1.51557	6.09256	1.37356	9.23368	1.10339	8.36849	27.6872	1	3.95e-05	0.00077565
A630099L06Rik	36.6066	30.9884	4.0631	31.2434	1.1813	9.00952	1.17166	7.62679	1.00823	7.68956	27.6871	1	5.04e-07	2e-05
A130084F23Rik	1.58356	4.49686	16.8049	2.40001	2.83972	10.6121	1.51558	3.73703	1.87368	7.00202	27.5802	1	1.65e-05	0.000378796
Crb1	6.41805	17.8985	1.55415	3.59389	2.78877	4.12963	1.78583	11.5166	4.98025	2.31245	27.5135	1	0.00042312	0.00316953
Map4k5	26.9612	23.3149	208.843	28.8119	1.15639	7.74607	1.06864	8.95751	1.23577	7.24851	27.4129	1	1.05e-09	1.11e-07
Matn1	350.561	35.6736	159.15	278.36	9.82689	2.20271	1.25938	4.46128	7.80295	1.74904	27.3022	1	3.02e-13	1.45e-10
3110040M04Rik	34.5835	30.0678	276.908	96.512	1.15019	8.00694	2.79069	9.20947	3.20982	2.86916	27.2363	1	1.3e-06	5.55e-05
Col1a2	1135.11	925.034	8224.49	1086.22	1.2271	7.24552	1.04502	8.89101	1.17424	7.57169	27.1546	1	4.2e-08	2.48e-06
D430030M24Rik	38.7671	5.97502	63.4162	29.3881	6.48821	1.63582	1.31915	10.6136	4.91849	2.15789	27.1331	1	7.96e-07	1.98e-05
4930427A07Rik	104.111	143.685	106.112	15.1938	1.38012	1.01922	6.85216	1.35409	9.45681	6.98388	27.0463	1	6.67e-12	1.8e-09
Mett5d1	2.33259	6.97902	17.9693	21.9398	2.99196	7.70357	9.40577	2.57476	3.14369	1.22096	27.0407	1	8.09e-13	3.82e-10
Eme2	29.6447	43.3096	291.629	47.214	1.46096	9.83747	1.59266	6.73359	1.09015	6.17675	26.8916	1	2.51e-07	1.14e-05
LOC670356	28.5861	22.2846	126.145	175.897	1.28278	4.4128	6.15323	5.66063	7.89321	1.3944	26.797	1	1.27e-07	7.88e-06
2310034G01Rik	1.7329	5.8988	9.86529	1.0992	3.40401	5.69293	1.57651	1.67242	5.36646	8.97499	26.6873	1	0.00021285	0.00182359
Zfp429	25.3964	28.2946	30.7751	3.6306	1.11412	1.21179	6.9951	1.08767	7.79336	8.47659	26.6786	1	4.65e-10	6.88e-08
Zcchc3	1219.28	1131.29	1073.14	146.361	1.07777	1.13617	8.33062	1.05419	7.72949	7.33218	26.6604	1	6.34e-13	3.31e-10
Lrrc27	3.59095	6.27055	1.14899	12.3429	1.74621	3.12531	3.43723	5.45746	1.96839	10.7424	26.477	1	0.000157785	0.00273707
Sucla2	22.6173	173.137	195.61	141.523	7.65504	8.64866	6.25727	1.1298	1.22338	1.38218	26.2963	1	3.79e-06	0.000132576
Stk10	7.80861	10.1728	1.80134	1.32127	1.30276	4.3349	5.90993	5.64734	7.69923	1.36334	26.2575	1	0.000697099	0.0047465
Cpo	8.68934	10.7939	2.03729	1.39279	1.2422	4.26516	6.23879	5.29819	7.74985	1.46273	26.2569	1	0.000185351	0.00309249
C030044M21Rik	19.7915	3.58688	37.4671	19.3697	5.51773	1.89309	1.02178	10.4456	5.40014	1.93432	26.2126	1	0.00173052	0.0098727
LOC380706	19.0949	13.4103	22.1992	2.50277	1.4239	1.16257	7.6295	1.65539	5.35817	8.86986	26.0994	1	4.33e-06	0.000148866
E230029C05Rik	5.25301	3.25429	31.1855	12.774	1.61418	5.93669	2.43175	9.5829	3.92529	2.44132	25.9321	1	0.0014287	0.00843837
Car7	5.21415	9.00545	1.73116	1	1.72712	3.01195	5.21415	5.20199	9.00545	1.73116	25.8918	1	0.000169068	0.00288693
Pnliprp2	2.39898	11.65	1.17422	1.90608	4.85622	2.04304	1.25859	9.92143	6.112	1.62327	25.8145	1	2.8e-05	0.000351583
Cend1	10.7974	17.3311	1.7964	4.7908	1.60511	6.01059	2.25378	9.64768	3.61757	2.66689	25.8016	1	0.000738643	0.00882737
Nfe2	151.88	30.8175	274.902	228.593	4.92837	1.81	1.50509	8.92033	7.41763	1.20258	25.784	1	2.32e-13	1.2e-10
Tens1	62.2254	419.427	483.99	491.354	6.74046	7.77801	7.89636	1.15393	1.17149	1.01522	25.7555	1	1.03e-10	1.96e-08
Atrnl1	948.119	172.008	819.811	135.477	5.51208	1.15651	6.99835	4.76613	1.26964	6.05127	25.754	1	1.14e-13	8.79e-11
B930088D13Rik	4.43463	1.55277	3.6477	16.893	2.85594	1.21573	3.80933	2.34915	10.8792	4.63112	25.7405	1	0.000423832	0.00317245
5330423I11Rik	19.6304	22.8475	171.79	53.9974	1.16388	8.75122	2.7507	7.519	2.36339	3.18145	25.7296	1	0.000185977	0.00309832
A930027G11Rik	262.968	36.8395	329.259	197.695	7.1382	1.25209	1.33017	8.93768	5.36639	1.66549	25.69	1	5.02e-06	8.56e-05
2510042H12Rik	8495.08	1154.59	7344.16	9639.77	7.35767	1.15671	1.13475	6.36085	8.3491	1.31258	25.6717	1	1.45e-08	8.08e-07
Camp	100.98	24.6713	36.0403	9.3788	4.09301	2.80186	10.7668	1.46082	2.63054	3.84274	25.5958	1	2.99e-05	0.000732195
Rbm14	696.845	101.233	796.711	748.736	6.88355	1.14331	1.07447	7.87005	7.39613	1.06408	25.4316	1	1.11e-14	1.36e-11
Rusc2	83.7984	120.467	640.055	478.823	1.43758	7.63804	5.71399	5.31314	3.97474	1.33673	25.4142	1	8.28e-13	3.82e-10
Spata7	54.2118	13.6118	56.021	7.61185	3.98271	1.03337	7.12202	4.11563	1.78823	7.35971	25.4017	1	7.6e-07	3.57e-05
Defb9	7.87012	3.11242	1	1.01022	2.52862	7.87012	7.79051	3.11242	3.08094	1.01022	25.3928	1	0.000165811	0.00284611
1110005F07Rik	119.77	113.398	878.478	123.235	1.0562	7.33468	1.02893	7.74686	1.08675	7.12845	25.3819	1	3.8e-13	1.46e-10
5730445E20Rik	16.4585	10.6136	13.012	1.87861	1.55071	1.26487	8.76097	1.22598	5.64967	6.92636	25.3786	1	2.77e-06	0.000102841
C730004I03Rik	19.266	146.954	19.8328	20.4718	7.6276	1.02942	1.06258	7.40963	7.17836	1.03222	25.3398	1	9.57e-07	2.28e-05
E330010P20Rik	12.9166	7.56357	1.39433	3.02738	1.70774	9.2637	4.2666	5.42454	2.49839	2.17121	25.3322	1	3.65e-06	0.000128417
Fgr	4.44644	2.54277	19.5852	16.5989	1.74866	4.40468	3.73308	7.7023	6.52789	1.17991	25.2965	1	3.7e-05	0.00044123
Gimap5	1	8.24103	7.36977	5.7217	8.24103	7.36977	5.7217	1.11822	1.44031	1.28804	25.1791	1	1.88e-07	1.1e-05
Efhd2	17.4167	40.6108	33.0787	4.62374	2.33171	1.89925	3.76681	1.2277	8.7831	7.15411	25.1627	1	7.12e-06	0.000225606
Parp12	77.0945	12.436	102.658	86.6324	6.19931	1.33158	1.12372	8.25488	6.96627	1.18498	25.0607	1	8.91e-06	0.00013603
Zfp235	210.975	202.83	185.525	27.5064	1.04016	1.13718	7.67004	1.09327	7.37392	6.74482	25.0594	1	2e-12	7.27e-10
LOC100042744	16.3377	5.78584	3.44945	1.63288	2.82374	4.73633	10.0055	1.67733	3.54334	2.1125	24.8987	1	7.89e-06	0.000247149
Creg2	11.8112	56.4408	5.64892	13.3172	4.77858	2.09088	1.1275	9.99144	4.23819	2.35748	24.5841	1	1.04e-07	3.88e-06
2010012O05Rik	38.4698	27.0174	169.879	180.405	1.42389	4.41591	4.68954	6.28777	6.67739	1.06196	24.5565	1	2.83e-06	0.000104728
9626958_317	143.038	78.1214	136.299	17.9498	1.83098	1.04944	7.96879	1.74471	4.35221	7.59336	24.5395	1	4.66e-09	5.15e-07
Gm550	3.26515	9.55911	1.87813	1	2.92762	1.73851	3.26515	5.08968	9.55911	1.87813	24.4582	1	0.00105879	0.00667156
C430046P22Rik	9.36535	28.055	3.31385	21.6978	2.99561	2.82612	2.31681	8.46597	1.29299	6.5476	24.4451	1	3.62e-07	1.53e-05
Zfp330	306.65	1751.4	1777.31	325.005	5.71138	5.79589	1.05986	1.0148	5.38882	5.46856	24.4393	1	2.43e-11	5.06e-09
B3galt6	37.4613	42.5318	296.312	51.4633	1.13535	7.90982	1.37377	6.96684	1.21	5.75774	24.3535	1	4.07e-11	7.21e-09
a	11.063	25.6339	6.24917	55.8404	2.31708	1.77032	5.04747	4.10197	2.17838	8.93564	24.3509	1	8.7e-09	8.96e-07
D630030L16Rik	2.16571	12.3681	1.68418	7.96439	5.71088	1.28591	3.67749	7.34368	1.55293	4.72893	24.2998	1	0.000742002	0.00885675
Gstm6	4.88578	12.4409	47.0804	9.26413	2.54634	9.63621	1.89614	3.78434	1.34291	5.08201	24.2879	1	5.15e-06	0.000143168
Gm566	7.80638	12.5512	1.36577	4.95357	1.60781	5.71572	1.57591	9.18979	2.53376	3.62693	24.2499	1	0.000851875	0.00993316
Vmn2r29	14.9684	5.921	12.7601	1.82989	2.52802	1.17307	8.17994	2.15506	3.23571	6.97313	24.2449	1	3.83e-05	0.000895198
5830482F20Rik	28.3617	5.06865	32.218	42.0287	5.59551	1.13597	1.48188	6.35632	8.29189	1.30451	24.1661	1	5.45e-07	1.46e-05
Tpsab1	15.272	7.66858	1.57973	6.24735	1.9915	9.66745	2.44456	4.85435	1.22749	3.95469	24.14	1	8.52e-05	0.00150502
Cox8b	16.5863	66.1268	16.0416	6.59068	3.98683	1.03395	2.51663	4.1222	10.0334	2.43399	24.127	1	1.16e-06	2.64e-05
Ccdc5	1080.86	1398.99	1189.07	178.674	1.29434	1.10011	6.04932	1.17655	7.82984	6.65493	24.1051	1	9.9e-13	4.23e-10
Polh	14.8859	93.3112	77.2676	125.835	6.26842	5.19065	8.45332	1.20764	1.34856	1.62857	24.0972	1	4.99e-07	2.51e-05
B930054I22Rik	31.9633	44.9637	7.54314	6.78125	1.40673	4.2374	4.71348	5.96088	6.6306	1.11235	24.0614	1	1.51e-05	0.000424833
4933428D01Rik	104.988	14.788	18.0551	13.8898	7.09953	5.81488	7.55867	1.22093	1.06467	1.29988	24.0586	1	1.03e-09	1.43e-07
2700089E24Rik	38.3426	30.3894	241.165	39.0095	1.26171	6.28973	1.01739	7.93581	1.28366	6.18219	23.9705	1	4.92e-09	4.19e-07
Snf1lk2	14.0143	21.2018	2.65657	17.7969	1.51287	5.27534	1.26991	7.98089	1.19132	6.6992	23.9295	1	9.78e-08	5.1e-06
0610030P10Rik	102.711	21.1203	120.529	20.0973	4.86316	1.17347	5.11069	5.70677	1.0509	5.99725	23.9022	1	1.15e-07	7.33e-06
4933406L09Rik	12.8534	10.2402	9.44516	1.61233	1.25518	1.36084	7.97192	1.08418	6.35121	5.85809	23.8814	1	3.87e-08	3e-06
Cort	95.7717	17.6563	17.3872	95.5396	5.42423	5.50817	1.00243	1.01548	5.41108	5.49482	23.8562	1	1.21e-08	7.01e-07
LOC237769	2.63051	12.016	1.32937	2.23767	4.56794	1.97877	1.17556	9.0389	5.36987	1.68326	23.8143	1	0.000110676	0.00107048
LOC544988	73.006	237.464	93.7657	585.931	3.25267	1.28436	8.02579	2.53253	2.46745	6.24889	23.8117	1	7.89e-14	6.75e-11
2700017A04Rik	26.7297	33.6992	194.629	27.1187	1.26074	7.28136	1.01455	5.77547	1.24266	7.17694	23.7517	1	8.68e-13	2.89e-10
6030447G11Rik	23.5561	5.10245	48.0284	22.377	4.61661	2.0389	1.05269	9.41281	4.38553	2.14633	23.6529	1	1.4e-07	4.94e-06
LOC100039175	42.3376	16.0579	130.074	20.182	2.63657	3.07229	2.09779	8.10031	1.25683	6.44504	23.6088	1	1e-05	0.000249978
A530078M04Rik	5.04678	13.0038	2.24615	1.56462	2.57665	2.24686	3.22557	5.78935	8.31115	1.43559	23.5852	1	0.000176606	0.00297179
Spata5l1	8.74395	10.7534	36.3485	3.78543	1.22981	4.15699	2.3099	3.38019	2.84073	9.60222	23.5198	1	1.62e-07	7.91e-06
Ly6k	3.40279	2.61482	1.24161	11.7167	1.30135	2.74062	3.44328	2.10599	4.48089	9.43671	23.5088	1	0.000138751	0.00128562
3010002I12Rik	8.64025	11.9537	2.67472	25.0653	1.38349	3.23034	2.90099	4.46913	2.09687	9.37118	23.452	1	2.53e-06	7.89e-05
Setbp1	11.5648	20.01	2.48471	15.8407	1.73025	4.65438	1.36973	8.05324	1.2632	6.37527	23.4461	1	0.000129777	0.00214165
LOC100044292	12.7455	14.2624	2.2398	17.1995	1.11901	5.69047	1.34945	6.36769	1.20593	7.67902	23.4116	1	0.000228918	0.00340108
C130067A03Rik	223.657	77.7627	91.6672	23.2934	2.87614	2.43987	9.6017	1.17881	3.33839	3.93533	23.3702	1	7.95e-07	3.68e-05
Ibsp	152.924	20.3519	64.4434	142.748	7.51398	2.37299	1.07129	3.16646	7.01398	2.21509	23.3538	1	5.32e-09	3.54e-07
LOC100043919	179.857	117.476	165.68	23.9829	1.53101	1.08557	7.49939	1.41033	4.89834	6.90827	23.3329	1	7.63e-13	3.75e-10
8030474K03Rik	1.40092	4.84403	1.5239	9.87487	3.45774	1.08778	7.04883	3.17872	2.03856	6.48002	23.2916	1	3.41e-12	1.1e-09
2410146L05Rik	98.7435	60.6345	489.966	247.088	1.62851	4.96201	2.50232	8.08066	4.07505	1.98296	23.2315	1	5.3e-07	2.63e-05
9430091F09Rik	26.3169	28.1586	179.139	25.9968	1.06998	6.807	1.01231	6.3618	1.08316	6.89082	23.2251	1	1.34e-07	6.76e-06
Itpa	4.53729	23.8392	25.3315	4.7993	5.25406	5.58296	1.05775	1.0626	4.96722	5.27817	23.2028	1	8.61e-05	0.000874881
5230400G24Rik	185.836	83.2704	587.458	552.435	2.23171	3.16117	2.97271	7.05482	6.63423	1.0634	23.118	1	3.98e-07	2.06e-05
A630032F01Rik	7.85584	7.33747	9.74551	1.28507	1.07065	1.24054	6.11314	1.32818	5.70977	7.58362	23.0459	1	7.42e-06	0.000233432
Samd4	8.9709	16.8814	44.9066	5.2438	1.8818	5.00581	1.71076	2.66012	3.21932	8.56377	23.0416	1	0.000830319	0.00549385
C230096K16Rik	7.03703	2.60102	13.2075	22.1575	2.70549	1.87686	3.14871	5.07782	8.51878	1.67765	23.0053	1	1.02e-05	0.000152004
Chi3l3	19.0283	7.34807	3.38405	2.37392	2.58956	5.62293	8.01554	2.17138	3.09533	1.42551	22.9203	1	0.000233887	0.00369838
C030023A16Rik	13.1034	9.41122	24.2034	2.73364	1.39231	1.84711	4.79338	2.57176	3.44275	8.85391	22.9012	1	0.000111228	0.00187809
Gm1082	3.71028	3.80155	1.3087	12.4246	1.0246	2.8351	3.3487	2.90484	3.26831	9.4939	22.8754	1	0.000713143	0.00856947
Pdzd7	6.99025	15.7107	13.0023	2.0355	2.24752	1.86007	3.43417	1.2083	7.71836	6.38779	22.8562	1	0.000781173	0.00928487
Fbp3	8.54485	6.04115	1.70236	14.7924	1.41444	5.0194	1.73115	3.54868	2.44861	8.68932	22.8516	1	2.27e-05	0.000492796
6030422M01Rik	2.07953	3.35032	13.4772	12.3294	1.6111	6.48088	5.92896	4.02265	3.68008	1.09309	22.8168	1	0.000757179	0.00904988
Eif4e	423.788	410.479	446.364	65.3802	1.03242	1.05327	6.4819	1.08742	6.27833	6.82721	22.7606	1	3.62e-14	4.28e-11
C030046K23Rik	26.4408	4.08746	28.0244	25.3125	6.46876	1.05989	1.04457	6.85619	6.19273	1.10714	22.7293	1	2.1e-07	6.75e-06
D430050F18Rik	1.53949	4.99477	7.40342	13.3937	3.24443	4.80901	8.70006	1.48223	2.68154	1.80912	22.7264	1	1.15e-05	0.0003373
1810009H17Rik	3.97069	1.72146	7.64289	14.5691	2.30658	1.92483	3.66917	4.43976	8.46323	1.90623	22.7098	1	0.000131499	0.00123476
Dok7	14.5231	14.5409	3.59973	2.39999	1.00122	4.0345	6.05131	4.03944	6.05872	1.49989	22.6851	1	1.57e-07	9.35e-06
AB041568	222.208	261.176	37.3498	237.509	1.17537	5.94938	1.06886	6.99271	1.09965	6.35904	22.645	1	3.29e-16	4.62e-13
Ttll2	22.929	7.14752	3.47328	22.8171	3.20797	6.60155	1.0049	2.05786	3.19232	6.56934	22.6339	1	0.000299213	0.00421017
Gypa	209.813	36.9834	243.49	253.757	5.67315	1.16051	1.20945	6.58376	6.86137	1.04217	22.5304	1	4.2e-08	1.97e-06
D630047N04Rik	17.7886	10.3575	11.5035	2.18484	1.71746	1.54636	8.14181	1.11065	4.7406	5.26516	22.522	1	2.15e-06	8.33e-05
Glra1	1.56007	6.3719	2.76087	12.364	4.08436	1.76971	7.9253	2.30793	1.9404	4.47832	22.506	1	0.000440741	0.00605858
LOC433716	6.55882	1.56246	1.34311	7.94356	4.19776	4.8833	1.21113	1.16331	5.08402	5.91429	22.4538	1	5.93e-10	6.45e-08
Dennd1c	70.999	23.3729	181.682	33.0845	3.03766	2.55894	2.14599	7.77318	1.41551	5.49146	22.4227	1	9.86e-06	0.000245747
1110020G09Rik	151.043	23.2639	149.528	150.721	6.49259	1.01013	1.00214	6.42746	6.47874	1.00798	22.419	1	5.33e-09	3.54e-07
4930415F15Rik	1.75919	8.99958	3.81787	13.5655	5.11574	2.17024	7.71122	2.35723	1.50735	3.55317	22.4149	1	8.65e-05	0.00169593
Lhx4	2.80001	13.7197	1.69544	2.67317	4.89987	1.6515	1.04745	8.09212	5.13236	1.57669	22.4	1	0.000891072	0.00582529
Ear4	15.984	6.4236	17.8801	2.52099	2.48832	1.11863	6.34035	2.78351	2.54804	7.0925	22.3714	1	0.00042083	0.00584615
Cdh2	36.3639	41.785	36.1415	6.00214	1.14908	1.00615	6.05849	1.15615	6.96168	6.02143	22.353	1	1.4e-06	5.87e-05
9330104G04Rik	10.5866	16.4884	11.0296	2.09688	1.55747	1.04185	5.04876	1.49492	7.86331	5.26003	22.2663	1	1.65e-05	0.000457823
B230216G23Rik	39.7761	15.1795	102.237	102.321	2.62038	2.57031	2.57242	6.73519	6.74072	1.00082	22.2399	1	2.02e-07	1.16e-05
A330088F01Rik	1.31938	8.68699	4.04652	9.32161	6.58413	3.06698	7.06513	2.14678	1.07305	2.30361	22.2397	1	4.62e-09	5.15e-07
Plk1	1369.56	1333.63	1464.64	219.403	1.02695	1.06942	6.24223	1.09824	6.07843	6.67558	22.1909	1	1.43e-11	3.61e-09
Ctla2b	98.6988	16.0733	116.458	77.5194	6.14053	1.17994	1.27321	7.24544	4.82286	1.50231	22.1643	1	5.91e-07	1.57e-05
LOC100040016	10.2755	10.5309	14.1246	1.89716	1.02486	1.37459	5.41626	1.34125	5.5509	7.44514	22.153	1	0.000154617	0.00269395
LOC381663	20.4577	12.9844	83.949	69.8325	1.57556	4.10355	3.41351	6.46537	5.37818	1.20215	22.1383	1	1.04e-08	1.03e-06
Rpl6	5.08367	9.10577	3.35158	1.08895	1.79118	1.5168	4.66841	2.71686	8.36197	3.07781	22.133	1	0.000877271	0.00575447
LOC674229	4.54864	12.9816	2.89604	1.54638	2.85395	1.57064	2.94149	4.48254	8.39485	1.87279	22.1163	1	0.000280438	0.00227391
Lyrm7	2.18902	4.20784	15.4101	2.33307	1.92225	7.03975	1.06581	3.66224	1.80356	6.60509	22.0987	1	0.000279773	0.00398702
4832420L08Rik	53.2645	303.447	317.653	367.335	5.69699	5.9637	6.89644	1.04681	1.21054	1.1564	21.9709	1	2.72e-07	1.5e-05
Zfp109	11.5891	13.7769	1.92374	9.35031	1.18878	6.02424	1.23943	7.16151	1.47342	4.86048	21.9479	1	2.44e-08	1.61e-06
C030007B13Rik	2.19585	9.41065	8.23029	1.55765	4.28566	3.74812	1.40972	1.14342	6.04157	5.28379	21.9123	1	8.05e-05	0.000828042
5730408I11Rik	33.0102	8.02575	46.3173	8.34123	4.11303	1.40312	3.95747	5.77109	1.03931	5.55281	21.8368	1	3.07e-05	0.000748262
3110027P15Rik	16.7698	24.3353	20.2287	3.42071	1.45114	1.20626	4.90242	1.20301	7.11411	5.91359	21.7905	1	2.43e-05	0.00062052
Chchd4	30.8211	190.973	199.048	181.395	6.19616	6.45818	5.88542	1.04229	1.0528	1.09732	21.7322	1	1.21e-08	1.14e-06
1110062G22Rik	14.8405	18.6722	2.78835	17.1497	1.25819	5.32231	1.1556	6.69649	1.08878	6.15047	21.6718	1	7.92e-09	6.25e-07
C730007P19Rik	3.57716	8.83222	1.88557	1.13516	2.46906	1.89712	3.15122	4.68411	7.78057	1.66106	21.6431	1	1.51e-05	0.000210873
5730437O09Rik	6.244	1.87405	5.11591	16.1337	3.33182	1.22051	2.58387	2.72987	8.60898	3.15362	21.6287	1	0.000733882	0.00888928
Prkwnk3	11.3974	12.7499	60.4359	56.5413	1.11866	5.30258	4.96087	4.74013	4.43466	1.06888	21.6258	1	8.62e-06	0.000264565
6330562C20Rik	87.6611	83.2615	82.2954	13.7458	1.05284	1.0652	6.37728	1.01174	6.05722	5.98693	21.5512	1	6.21e-13	3.31e-10
Lcn2	47.6814	10.3449	16.455	5.9982	4.60918	2.89768	7.94928	1.59065	1.72466	2.74333	21.5148	1	0.000110825	0.00208019
AW822252	7.00188	7.47985	3.62842	1.10151	1.06826	1.92973	6.3566	2.06146	6.79052	3.29403	21.5006	1	1.62e-07	9.58e-06
B930046C15Rik	19.7051	42.5139	15.6473	110.902	2.1575	1.25933	5.62809	2.71701	2.60861	7.08764	21.4582	1	9.24e-06	0.00028055
5430409I15Rik	2.8171	10.9064	7.7813	1.60299	3.87151	2.76217	1.75741	1.40162	6.80383	4.85425	21.4508	1	0.00147815	0.0086848
Panx3	617.097	92.8258	412.381	592.319	6.6479	1.49642	1.04183	4.44253	6.38098	1.43634	21.446	1	3.59e-11	7e-09
A330019P12Rik	7.69837	3.88376	1.97107	1	1.98219	3.90569	7.69837	1.97039	3.88376	1.97107	21.4115	1	1.08e-07	6.98e-06
Trim11	203.421	34.2625	231.209	174.296	5.93713	1.1366	1.1671	6.74816	5.08708	1.32653	21.4026	1	3.98e-09	2.81e-07
Myh1	5.52748	15.1063	3.3218	1.92887	2.73295	1.664	2.86565	4.54764	7.8317	1.72215	21.3641	1	0.00093902	0.00606218
Hopx	98.0294	86.7367	16.0087	26.2931	1.13019	6.12351	3.72833	5.4181	3.29884	1.64243	21.3414	1	4.34e-06	0.000149138
Zfp775	159.693	37.9922	23.6714	26.0288	4.20332	6.74626	6.13525	1.60498	1.45962	1.09959	21.249	1	1.96e-09	2.44e-07
A430092C21Rik	5.41632	3.16779	10.6938	23.8888	1.70981	1.97436	4.41052	3.37578	7.54115	2.2339	21.2455	1	0.000592173	0.00414247
Nlrp4e	2.89091	19.0418	3.00686	4.56266	6.58678	1.04011	1.57828	6.3328	4.1734	1.51742	21.2288	1	0.000337018	0.00263284
3830421F03Rik	9.3344	17.2667	4.55371	2.30337	1.8498	2.04985	4.0525	3.79179	7.49629	1.97698	21.2172	1	0.0010749	0.00675105
E130314P11Rik	2.30993	1.23023	6.17727	8.26091	1.87765	2.67422	3.57625	5.02124	6.71494	1.33731	21.2016	1	0.000846432	0.00989902
LOC100044897	4.47027	6.18222	1.36737	1	1.38297	3.26924	4.47027	4.52125	6.18222	1.36737	21.1933	1	6.44e-08	4.59e-06
LOC268701	14.9561	13.6789	2.23326	6.90835	1.09337	6.69695	2.16492	6.12506	1.98005	3.09339	21.1538	1	0.000193003	0.00294993
LOC385906	13.8965	4.85855	8.74911	1.84752	2.86021	1.58833	7.52168	1.80077	2.62977	4.73559	21.1363	1	2.88e-05	0.000708893
A230052G08Rik	17.1531	80.8971	88.0697	18.6092	4.71618	5.13433	1.08489	1.08866	4.34717	4.7326	21.1038	1	3.55e-05	0.000426686
2310005L22Rik	338.852	56.1892	363.261	284.087	6.03055	1.07203	1.19278	6.46495	5.05589	1.2787	21.0949	1	0.000631928	0.00793278
Ctsl	63.5972	39.3546	9.50256	56.5326	1.616	6.69264	1.12497	4.14148	1.43649	5.9492	20.9608	1	0.000673375	0.00813634
Zfp157	16.6503	13.6961	90.897	38.5619	1.21569	5.45918	2.31599	6.6367	2.81554	2.35717	20.8003	1	2.8e-08	2.28e-06
Ang	21.604	20.2687	111.545	16.9997	1.06588	5.16316	1.27085	5.50332	1.1923	6.56159	20.7571	1	7.58e-10	8.57e-08
Ear12	13.9784	8.33053	11.7755	2.07279	1.67797	1.18707	6.74374	1.41353	4.019	5.68098	20.7223	1	5.86e-06	0.000191244
D030067L12Rik	116.077	165.909	104.698	23.3168	1.4293	1.10869	4.97827	1.58465	7.11546	4.49025	20.7066	1	1.37e-06	5.78e-05
Aoah	11.0116	6.96414	22.8774	2.97308	1.58119	2.07757	3.70377	3.28503	2.3424	7.69485	20.6848	1	0.000331711	0.00488771
C230004H03Rik	2.79908	9.1027	14.4545	2.46939	3.25203	5.16403	1.13351	1.58794	3.68622	5.85349	20.6772	1	0.000381104	0.00514177
C920004C08Rik	1884.59	2128.29	1165.31	321.599	1.12931	1.61725	5.86006	1.82637	6.61782	3.62347	20.6743	1	6.28e-12	1.74e-09
C130071C03Rik	13.0531	48.1802	14.7083	6.04153	3.69109	1.12681	2.16056	3.2757	7.97483	2.43454	20.6635	1	1e-05	0.000299371
Cebpa	12.1156	9.38236	5.01304	1.76109	1.29132	2.41681	6.8796	1.87159	5.32759	2.84656	20.6335	1	1.97e-05	0.000527066
2510002D24Rik	4.77612	13.9744	5.84811	1.7477	2.92589	1.22445	2.7328	2.38956	7.99588	3.34617	20.6148	1	0.000235976	0.00197695
LOC386537	16.3324	8.85179	7.66167	50.6906	1.8451	2.13171	3.10368	1.15533	5.72659	6.61613	20.5785	1	2.53e-05	0.00063854
Iqcg	19.4498	6.37229	4.82174	2.53918	3.05224	4.03377	7.65987	1.32157	2.50959	1.89894	20.476	1	1.06e-06	4.7e-05
2810484G07Rik	142.884	53.3259	339.658	307.946	2.67944	2.37716	2.15522	6.36946	5.77478	1.10298	20.459	1	2.69e-05	0.000673154
Fxh	9.68677	18.1914	4.15012	2.70416	1.87796	2.3341	3.58217	4.38334	6.72717	1.53471	20.4395	1	0.00161114	0.00931315
C130032L16Rik	10.7364	1.79737	11.2377	5.03289	5.97337	1.0467	2.13324	6.25232	2.80014	2.23286	20.4386	1	0.0015508	0.00901471
6720406L13Rik	7.68538	10.3473	35.1324	4.78026	1.34636	4.57132	1.60773	3.39533	2.16458	7.34946	20.4348	1	0.000361059	0.00493944
Bach2	346.265	309.484	361.45	59.5456	1.11885	1.04385	5.81513	1.16791	5.19743	6.07013	20.4133	1	4.15e-10	6.38e-08
Dbx2	8.23643	6.47628	12.9719	1.77978	1.27178	1.57494	4.62778	2.00299	3.63881	7.28849	20.4048	1	7.95e-06	0.000248586
2510047L19Rik	10.1417	5.81086	1.87468	1.75969	1.7453	5.40982	5.76332	3.09965	3.3022	1.06535	20.3856	1	0.000619754	0.0078028
Atp7a	316.345	66.6331	295.949	67.8376	4.74756	1.06892	4.66326	4.44147	1.01808	4.36261	20.3019	1	5.64e-10	8.16e-08
2810440N09Rik	14.6222	6.33446	14.906	2.46187	2.30835	1.01941	5.93946	2.35316	2.57303	6.05475	20.2482	1	2.31e-05	0.000598793
Psma8	17.7117	4.22838	3.55102	17.0016	4.18877	4.98777	1.04177	1.19075	4.02083	4.7878	20.2177	1	2.34e-05	0.000305175
LOC383104	1.87592	8.30635	9.16182	12.8416	4.42788	4.88391	6.8455	1.10299	1.546	1.40164	20.2079	1	2.86e-06	0.0001055
Olfr1370	8.59901	3.20175	1.34755	1.55367	2.68572	6.38121	5.53464	2.37598	2.06077	1.15296	20.1913	1	1.89e-07	1.1e-05
Mup1	17.2177	17.7436	5.18897	3.23738	1.03054	3.31813	5.3184	3.41948	5.48084	1.60283	20.1702	1	0.000131858	0.00237385
9626100_224	214.043	194.196	156.126	34.3154	1.10221	1.37096	6.23753	1.24384	5.65914	4.54974	20.1634	1	8.72e-08	5.87e-06
9330188B09Rik	3.35979	4.03619	11.9665	19.7623	1.20132	3.56169	5.88202	2.96481	4.89628	1.65147	20.1576	1	4.56e-05	0.00103004
Eva1	4.99838	15.0759	4.65349	1.93285	3.01615	1.07412	2.58602	3.2397	7.79982	2.40758	20.1234	1	0.00125788	0.00762609
Pdc	9.49021	4.79914	1.66167	1.67711	1.97748	5.71125	5.65866	2.88814	2.86155	1.00929	20.1064	1	1.22e-06	5.25e-05
2810403G11Rik	11.7847	1.99946	8.06451	12.2663	5.89395	1.4613	1.04087	4.03335	6.13482	1.52102	20.0853	1	3.64e-09	2.65e-07
Rab37	11.1844	10.2487	1.78152	6.32135	1.0913	6.27802	1.76931	5.7528	1.62129	3.5483	20.061	1	0.000379504	0.0051237
LOC381360	2.13174	10.7558	1.63716	4.25056	5.04554	1.3021	1.99394	6.56978	2.53044	2.5963	20.0381	1	0.000483611	0.00649359
D5Ertd505e	17.7576	17.9148	5.75839	3.24037	1.00885	3.08378	5.48011	3.11108	5.52861	1.77707	19.9895	1	2.52e-05	0.000638501
LOC236604	9.62708	15.478	28.9655	66.1191	1.60776	3.00875	6.86804	1.87139	4.2718	2.28269	19.9104	1	3.02e-05	0.000737386
Treml1	70.4775	26.0317	200.233	64.8731	2.70737	2.84109	1.08639	7.69188	2.49208	3.08653	19.9053	1	5.32e-05	0.000593683
Cdc42ep1	26.9756	26.4543	153.092	29.2892	1.01971	5.67519	1.08577	5.78703	1.10716	5.2269	19.9018	1	7.61e-11	1.21e-08
Zfp92	6.50847	13.5068	7.83877	1.87052	2.07527	1.20439	3.4795	1.72308	7.22088	4.19069	19.8938	1	0.000369864	0.00283325
Lbx1h	13.7189	28.4759	15.7341	3.90373	2.07567	1.14689	3.51432	1.80982	7.29455	4.03054	19.8718	1	8.43e-05	0.000859476
LOC383308	2375.34	2372.88	13610.6	2628.87	1.00104	5.72996	1.10673	5.7359	1.10788	5.17736	19.8589	1	3.73e-07	1.57e-05
9330137I11Rik	5.41895	13.1981	8.80867	1.91889	2.43554	1.62553	2.82401	1.4983	6.87798	4.59051	19.8519	1	0.000670658	0.00827636
6330583M11Rik	33.5383	52.4157	15.392	7.97998	1.56286	2.17894	4.2028	3.40539	6.5684	1.92883	19.8472	1	6.62e-05	0.000706228
Retn	3.08952	8.36923	1.18378	1.98324	2.70891	2.60988	1.55781	7.06993	4.21998	1.67535	19.8419	1	7.99e-05	0.000823645
Maml3	7.18462	9.12837	34.8032	5.1776	1.27054	4.84412	1.38763	3.81264	1.76305	6.72187	19.7999	1	0.00068954	0.00470954
A530057A03Rik	48.1021	28.5616	9.88942	66.0389	1.68415	4.86399	1.37289	2.88809	2.31216	6.67773	19.799	1	3.93e-05	0.000772451
Musk	10.4202	16.9105	4.02077	2.76595	1.62286	2.5916	3.76732	4.2058	6.11383	1.45367	19.7551	1	2.14e-05	0.000564047
Tmem82	13.1321	12.3353	11.3902	2.24946	1.06459	1.15292	5.83786	1.08297	5.48368	5.06354	19.6856	1	0.000100225	0.00191226
LOC638301	66.1648	13.323	85.6258	57.5093	4.96619	1.29413	1.15051	6.42689	4.31652	1.4889	19.6431	1	3.79e-06	6.85e-05
2310002L09Rik	23.027	105.746	27.7491	15.6827	4.59227	1.20507	1.46831	3.81079	6.74285	1.76941	19.5887	1	1.06e-08	6.22e-07
LOC233529	14.3193	5.36645	40.2058	12.9825	2.66829	2.80781	1.10297	7.49206	2.4192	3.09692	19.5873	1	0.000136149	0.00126808
Gm266	392.928	69.7854	78.3509	69.6288	5.63052	5.01498	5.64318	1.12274	1.00225	1.12527	19.5389	1	1.96e-07	1.14e-05
E330005K07Rik	10.4246	2.20667	8.43176	14.6029	4.72413	1.23635	1.40081	3.82103	6.61763	1.73189	19.5318	1	2.34e-05	0.000305175
4930528A17Rik	7.76095	13.5247	2.60486	16.3115	1.74266	2.97941	2.10173	5.1921	1.20605	6.26192	19.4839	1	4.69e-05	0.000896139
A830010M20Rik	3.91346	11.3495	1.62412	6.08242	2.9001	2.40959	1.55423	6.98805	1.86594	3.74505	19.463	1	2.81e-05	0.000589451
2610042L04Rik	19.0641	60.6161	23.6356	112.055	3.17959	1.2398	5.87777	2.56461	1.8486	4.74092	19.4513	1	6.27e-12	1.74e-09
G6pc2	7.51584	13.1687	1.88498	7.39835	1.75213	3.98723	1.01588	6.98613	1.77995	3.9249	19.4462	1	2.49e-05	0.000318133
EG381438	13.6433	27.7437	25.5654	4.67346	2.03351	1.87385	2.91931	1.0852	5.93644	5.47034	19.3186	1	0.000159969	0.00144479
Cel	2.76953	3.05033	1.13408	8.3112	1.10139	2.44209	3.00094	2.68969	2.72469	7.32856	19.2874	1	5.25e-05	0.000990442
Kcnq4	1.84642	5.95957	1.09727	1	3.22763	1.68274	1.84642	5.43126	5.95957	1.09727	19.2449	1	2.8e-05	0.000351583
Chrna5	11.1921	28.5864	5.51472	4.79825	2.55416	2.02949	2.33253	5.18365	5.95766	1.14932	19.2068	1	0.000104119	0.00101998
LOC674427	73.7369	74.938	77.9825	14.0898	1.01629	1.05758	5.23336	1.04063	5.31861	5.53469	19.2012	1	2.51e-12	8.83e-10
C430002D13Rik	268.712	72.9271	416.774	99.6024	3.68467	1.551	2.69785	5.71494	1.36578	4.18438	19.1986	1	3.33e-06	0.000118953
Zfp9	21.8696	3.88906	21.2881	17.7642	5.62338	1.02732	1.2311	5.47383	4.56775	1.19836	19.1218	1	8.45e-05	0.000860789
Banf2	4.98653	7.40731	1.41524	1.60296	1.48546	3.52345	3.11082	5.23396	4.62101	1.13264	19.1073	1	2.98e-07	1.62e-05
E130102A02Rik	3.92425	23.3423	11.429	20.635	5.94822	2.91241	5.25832	2.04237	1.1312	1.80549	19.098	1	0.000854181	0.00994236
6430553K24Rik	4.05638	10.0959	27.5502	7.04082	2.4889	6.79181	1.73574	2.72884	1.43392	3.91293	19.0921	1	1.87e-05	0.000419497
8430438L13Rik	28.6039	9.8144	41.9985	7.72508	2.91449	1.46828	3.70274	4.27927	1.27046	5.43664	19.0719	1	2.73e-06	0.000102006
Slc7a14	3.76678	12.6352	3.37904	16.9252	3.35437	1.11475	4.49327	3.73928	1.33953	5.00886	19.0501	1	3.56e-07	1.86e-05
1200016G03Rik	11.3514	4.03598	1.58554	4.61335	2.81254	7.15932	2.46054	2.5455	1.14306	2.90965	19.0306	1	1.78e-05	0.000402352
Cd36	14.1024	10.6623	8.03553	2.24501	1.32264	1.755	6.28163	1.32689	4.74931	3.57928	19.0148	1	1.63e-06	6.66e-05
B930007E16Rik	7.9555	12.2233	5.69268	1.85913	1.53646	1.3975	4.27916	2.1472	6.57475	3.06202	18.9971	1	0.000235587	0.00371928
A830030H10Rik	14.796	2.25163	6.73545	9.61589	6.57125	2.19674	1.53871	2.99136	4.27063	1.42765	18.9963	1	6.63e-05	0.000706488
1110014J01Rik	16.4909	31.8051	11.3898	4.66707	1.92864	1.44787	3.53346	2.79242	6.81478	2.44046	18.9576	1	9.17e-05	0.000922656
9530021H06Rik	11.4621	9.34965	9.1719	1.93943	1.22594	1.2497	5.91004	1.01938	4.82083	4.72918	18.9551	1	9.52e-05	0.00182431
D3Ertd254e	164.603	36.8137	203.937	200.977	4.47123	1.23897	1.22099	5.53971	5.45931	1.01473	18.9449	1	3.05e-14	2.91e-11
A930025J12Rik	1158.05	1419.08	254.796	1365.22	1.2254	4.54503	1.17889	5.56948	1.03945	5.3581	18.9164	1	2.19e-13	1.08e-10
A130089L14Rik	38.9752	6.38861	15.8158	8.37834	6.10073	2.46432	4.65189	2.47562	1.31145	1.8877	18.8917	1	0.00057212	0.00740095
LOC384721	8.26426	13.0279	2.07768	4.26872	1.57642	3.97765	1.936	6.27043	3.05195	2.05456	18.867	1	5.41e-07	1.46e-05
Ltbp2	4.95146	10.9006	2.54598	1.76874	2.2015	1.94482	2.79943	4.28151	6.16293	1.43943	18.8296	1	0.000791889	0.00528043
Slc35e4	4.33311	10.1847	2.06164	1.76493	2.35044	2.10178	2.45512	4.94011	5.77061	1.16811	18.7862	1	0.000105444	0.00103039
Cdh7	8.70461	20.1658	2.85796	8.72203	2.31669	3.04574	1.002	7.05602	2.31206	3.05183	18.7843	1	0.000174617	0.00155144
LOC100048807	13.6553	8.22935	44.7105	7.95233	1.65934	3.27422	1.71715	5.43306	1.03483	5.62232	18.7409	1	9.33e-06	0.00023506
Pnlip	48.3788	22.15	8.9878	49.1548	2.18414	5.38272	1.01604	2.46446	2.21917	5.46906	18.7356	1	9.77e-06	0.000244531
LOC380862	7.87201	2.12029	8.76043	13.7115	3.71271	1.11286	1.7418	4.13172	6.46681	1.56516	18.7311	1	0.00108714	0.00681057
Adcyap1r1	3.28842	11.0138	1.8283	6.9731	3.34925	1.79863	2.1205	6.02405	1.57946	3.81398	18.6859	1	2.64e-06	8.15e-05
Foxb2	5.41835	15.5466	3.28477	2.57355	2.86925	1.64954	2.1054	4.73293	6.04091	1.27636	18.6744	1	1.93e-06	3.9e-05
LOC381904	84.4281	84.2691	57.3741	358.06	1.00189	1.47154	4.24101	1.46877	4.24901	6.2408	18.673	1	2.36e-11	5.36e-09
1700024C24Rik	5.16316	16.5247	35.025	13.373	3.20051	6.78364	2.59008	2.11955	1.23568	2.61908	18.5485	1	0.000121951	0.0020291
Eraf	4482.52	900.031	3314.27	5212.73	4.98041	1.35249	1.1629	3.68239	5.79172	1.57282	18.5427	1	4.76e-09	3.23e-07
4921528H16Rik	2.79126	3.50744	1.50616	10.0171	1.25658	1.85323	3.58872	2.32873	2.85594	6.65071	18.5339	1	0.000435315	0.00571635
LOC100040671	863.558	2222.15	1185.03	5183.01	2.57325	1.37226	6.00193	1.87519	2.33243	4.37376	18.5288	1	5.11e-14	5.35e-11
9830163H01Rik	25.7977	19.4697	7.23045	47.8718	1.32502	3.56792	1.85566	2.69274	2.45878	6.62087	18.521	1	9.41e-06	0.000236052
Stfa3	14.4217	7.84866	6.04762	2.18603	1.83748	2.3847	6.59721	1.29781	3.59036	2.76648	18.474	1	1.37e-06	5.78e-05
Ptgdr	2.62834	5.7797	16.6395	9.63393	2.19899	6.33078	3.6654	2.87895	1.66685	1.72717	18.4682	1	0.000372754	0.00535606
E030017D19Rik	26.1742	6.51963	36.3446	33.2274	4.01468	1.38856	1.26947	5.57464	5.09651	1.09381	18.4377	1	0.000700491	0.00476465
Galr2	43.9916	17.9766	12.0359	6.82875	2.44717	3.65505	6.44212	1.49358	2.63248	1.76253	18.4329	1	2.71e-05	0.000676551
LOC381006	1.1251	2.45978	1.95226	7.32282	2.18628	1.73519	6.5086	1.25997	2.97702	3.75095	18.418	1	0.000749054	0.00899187
B930007M17Rik	9.54771	14.6953	2.34691	6.32156	1.53914	4.06821	1.51034	6.26156	2.32463	2.69357	18.3975	1	0.000642991	0.00786585
D930002M03Rik	18.3222	6.92529	24.5853	45.261	2.6457	1.34183	2.47028	3.55008	6.53561	1.84098	18.3845	1	2.39e-05	0.000613432
LOC386169	190.627	151.767	46.7397	39.8791	1.25605	4.07848	4.78012	3.24707	3.80568	1.17203	18.3394	1	0.000581447	0.00744603
Slc6a1	11.5901	25.863	10.2853	3.83885	2.23147	1.12687	3.01917	2.51457	6.73718	2.67926	18.3085	1	3.23e-12	1.06e-09
Agtrap	71.7011	352.845	406.765	229.636	4.92106	5.67307	3.20268	1.15281	1.53654	1.77135	18.2575	1	8.56e-13	3.83e-10
3110079O15Rik	216.061	48.3419	140.973	287.548	4.46943	1.53264	1.33087	2.91617	5.94823	2.03974	18.2371	1	1.45e-11	3.34e-09
Thex1	131.634	141.318	26.2303	113.375	1.07357	5.01839	1.16105	5.38759	1.24647	4.32228	18.2094	1	1.95e-07	9.23e-06
Tmod4	152.043	143.214	41.1021	33.7767	1.06166	3.69916	4.50143	3.48433	4.24001	1.21688	18.2035	1	1.8e-09	2.29e-07
Hist1h1a	4.59417	13.4863	2.14507	3.47455	2.93551	2.14173	1.32224	6.28709	3.88144	1.61978	18.1878	1	7.55e-05	0.000786732
Nnmt	19.0495	22.5489	105.734	23.6352	1.1837	5.55049	1.24072	4.68911	1.04817	4.4736	18.1858	1	5.99e-05	0.00126691
D030073C20Rik	5.19702	16.5484	30.9706	22.9786	3.18421	5.95929	4.42148	1.87151	1.38856	1.3478	18.1729	1	0.000445612	0.00610867
Gdf9	15.473	84.5325	74.6008	67.9602	5.46323	4.82135	4.39218	1.13313	1.24385	1.09771	18.1515	1	2.22e-11	5.17e-09
9130023H24Rik	62.799	50.7807	74.5053	13.207	1.23667	1.18641	4.75498	1.4672	3.84498	5.64135	18.1316	1	1.26e-08	1.18e-06
Pcdhb11	41.8195	43.8661	8.46947	41.3953	1.04894	4.93767	1.01025	5.17932	1.05969	4.88759	18.1235	1	1.56e-06	5.32e-05
Gfap	22.5237	24.8616	4.57676	19.1959	1.1038	4.92131	1.17336	5.43213	1.29515	4.19421	18.12	1	6.39e-08	3.57e-06
Slc8a2	1.50521	7.51519	1.45511	1.58384	4.9928	1.03443	1.05224	5.16469	4.74492	1.08847	18.0775	1	5.25e-18	2.58e-14
Erdr1	5197.6	5847.63	7648.95	1320.3	1.12506	1.47163	3.93668	1.30804	4.42902	5.79335	18.0638	1	8.13e-07	3.74e-05
Six6os1	33.7283	30.3333	110.822	139.572	1.11192	3.28572	4.13811	3.65346	4.60126	1.25942	18.0499	1	4.84e-08	3.65e-06
Hoxa6	10.751	3.67123	3.61248	1.62169	2.92843	2.97606	6.62948	1.01626	2.26383	2.2276	18.0417	1	0.000386211	0.00549324
BC003331	168.304	499.831	917.895	841.76	2.9698	5.45378	5.00141	1.83641	1.68409	1.09045	18.0359	1	7.47e-14	6.75e-11
4933404M02Rik	143.107	30.4616	129.12	167.133	4.69796	1.10833	1.16789	4.23878	5.4867	1.29441	17.9941	1	2.37e-07	7.49e-06
Nlrc4	12.7394	5.43832	4.78445	1.93927	2.34253	2.66268	6.5692	1.13666	2.80431	2.46714	17.9825	1	8.61e-05	0.00169184
Parp3	3.73363	3.96167	10.077	1.52303	1.06108	2.69898	2.45145	2.54362	2.60118	6.61642	17.9727	1	0.000280702	0.0039934
LOC212084	3.70864	12.3009	19.7724	18.9954	3.31683	5.33143	5.12192	1.60739	1.54422	1.0409	17.9627	1	0.000303692	0.00457422
D330040L23Rik	5.84434	24.2711	15.096	4.71027	4.15292	2.583	1.24077	1.60779	5.1528	3.2049	17.9422	1	1.58e-05	0.000219236
Ltf	106.184	35.2412	41.581	16.3644	3.01305	2.55366	6.48868	1.1799	2.15353	2.54094	17.9298	1	9.81e-06	0.000294762
LOC100041569	750.192	2048.56	889.086	3972.42	2.73071	1.18515	5.2952	2.30412	1.93913	4.46797	17.9223	1	1.18e-12	4.73e-10
P2ry10	2.66861	6.01658	1.27078	6.63528	2.25457	2.09999	2.48642	4.73457	1.10283	5.22145	17.8998	1	1.85e-05	0.000415458
D130051D11Rik	11.0592	11.7967	2.70535	15.3496	1.06668	4.08789	1.38795	4.36049	1.30118	5.6738	17.878	1	0.000717624	0.00861273
4932413F04Rik	21.3781	4.92381	28.3732	14.2011	4.34178	1.32721	1.50538	5.76245	2.88417	1.99796	17.819	1	0.00045695	0.00594096
4921504I05Rik	6.13428	11.9649	2.50761	2.40173	1.95049	2.44627	2.55411	4.77143	4.98177	1.04408	17.7482	1	7.68e-05	0.000798816
Stfa1	299.992	102.161	299.997	64.6232	2.93647	1.00002	4.64217	2.93652	1.58087	4.64225	17.7383	1	4.28e-05	0.000980061
D430021H21Rik	12.3635	17.1049	17.2005	3.34572	1.3835	1.39123	3.69533	1.00559	5.11247	5.14105	17.7292	1	0.000261646	0.00405135
6720470G16Rik	45.1593	29.5711	94.686	163.306	1.52714	2.09671	3.61622	3.20198	5.52248	1.72471	17.6892	1	3.24e-05	0.000776824
2900003A17Rik	10.8444	12.7797	40.0997	6.59991	1.17846	3.69773	1.64311	3.13777	1.93634	6.0758	17.6692	1	1.35e-06	4.7e-05
Ihpk2	53.6386	70.8631	20.8861	14.0069	1.32112	2.56815	3.82944	3.39284	5.05915	1.49112	17.6618	1	0.000222916	0.00189334
Prss34	33.5754	9.59324	7.19317	6.17708	3.4999	4.66767	5.43548	1.33366	1.55304	1.16449	17.6542	1	0.000578874	0.00744603
LOC384538	4930.6	1056.84	4245.5	5635.98	4.66543	1.16137	1.14306	4.01718	5.33288	1.32752	17.6474	1	5.05e-06	8.59e-05
Cntn2	59.8551	310.463	99.2457	61.761	5.18691	1.6581	1.03184	3.12823	5.02684	1.60693	17.6389	1	6.1e-09	3.96e-07
A230050N15Rik	6.43558	8.07224	10.0736	1.81677	1.25431	1.5653	3.54232	1.24794	4.44319	5.54482	17.5979	1	2.18e-08	1.88e-06
Cbx3	804.181	166.152	546.926	199.234	4.84002	1.47036	4.03636	3.29171	1.1991	2.74514	17.5827	1	1.53e-06	6.34e-05
3010024O21Rik	4.51999	9.42279	3.66424	1.5058	2.08469	1.23354	3.00172	2.57155	6.25766	2.43342	17.5826	1	0.000539094	0.00707912
LOC330240	5.32495	7.80265	2.56084	1.42901	1.4653	2.07938	3.72633	3.04692	5.46019	1.79204	17.5702	1	6.03e-06	0.000195942
1700095J03Rik	2.84676	16.0658	10.7805	11.9333	5.64354	3.78695	4.1919	1.49026	1.3463	1.10693	17.5659	1	0.000575966	0.0074294
Clec4b1	40.0337	26.5377	30.756	7.16192	1.50856	1.30165	5.5898	1.15895	3.7054	4.29438	17.5587	1	2.89e-07	1.58e-05
C130022M03Rik	58.3562	42.2822	57.5906	11.4754	1.38016	1.01329	5.08534	1.36205	3.6846	5.01863	17.5441	1	1.36e-10	2.5e-08
Capn3	24.8549	18.1799	29.4111	103.334	1.36716	1.18331	4.15749	1.61778	5.68396	3.51343	17.5231	1	6.79e-11	1.41e-08
LOC270589	1513.87	486.893	2881.31	1852.84	3.10925	1.90328	1.22391	5.91776	3.80544	1.55508	17.5147	1	1.41e-06	3.06e-05
C030003H22Rik	306.802	389.918	92.7974	90.3967	1.27091	3.30615	3.39395	4.20182	4.31341	1.02656	17.5128	1	1.42e-12	5.49e-10
Olfr446	5.81252	7.8135	1.45202	2.83091	1.34425	4.00307	2.05323	5.38114	2.76006	1.94964	17.4914	1	0.000463996	0.00601246
Plcxd1	3.88738	5.10749	1.62104	1	1.31386	2.39808	3.88738	3.15074	5.10749	1.62104	17.4786	1	8.41e-08	5.73e-06
2310005G13Rik	5.32444	6.45212	1.30321	6.48438	1.21179	4.08562	1.21785	4.95093	1.005	4.97568	17.4469	1	1.75e-08	1.2e-06
Lars2	377.926	466.072	389.406	88.207	1.23324	1.03038	4.28454	1.19688	5.28384	4.41468	17.4436	1	4.27e-13	2.62e-10
D130077B20Rik	169.755	142.815	36.9717	194.905	1.18864	4.5915	1.14815	3.86281	1.36474	5.27175	17.4276	1	2.87e-07	1.28e-05
1700028G04Rik	2.68298	9.61498	1.93495	1.91138	3.5837	1.38658	1.40368	4.9691	5.03038	1.01233	17.3858	1	0.00117166	0.00722952
Ghrl	7.82915	6.47257	1.49348	6.55673	1.20959	5.24223	1.19406	4.33389	1.013	4.39024	17.383	1	1.35e-05	0.000323044
1110059M19Rik	8.53075	51.4422	15.1508	15.1482	6.03021	1.77603	1.77572	3.39533	3.39592	1.00017	17.3734	1	1.97e-07	6.47e-06
Casq2	51.5691	223.581	44.1336	48.1762	4.33556	1.16848	1.07043	5.066	4.64089	1.0916	17.373	1	1.16e-09	1.12e-07
B230310N24Rik	6.69534	7.96331	2.41098	1.68993	1.18938	2.77702	3.9619	3.30294	4.71222	1.42667	17.3701	1	0.000745039	0.00896371
Them4	41.9835	21.3055	54.6154	10.2273	1.97055	1.30088	4.10502	2.56345	2.08319	5.34014	17.3632	1	8.18e-06	0.000254332
Scg5	1208.12	3248.52	654.402	652.845	2.68889	1.84615	1.85055	4.9641	4.97594	1.00238	17.328	1	4.46e-05	0.0010098
Nxf3	12.0959	5.53789	5.45475	1.94212	2.1842	2.2175	6.22818	1.01524	2.85146	2.80865	17.3052	1	3.64e-08	2.85e-06
6530401N04Rik	14.6333	13.2651	8.63817	2.82349	1.10315	1.69403	5.1827	1.53563	4.6981	3.0594	17.273	1	4.58e-06	0.000156179
1190028F09	96.3755	335.893	339.411	83.5276	3.48525	3.52176	1.15382	1.01048	4.02134	4.06346	17.2561	1	4.64e-11	8.38e-09
Wdr46	61.9569	53.5371	211.895	220.528	1.15727	3.42003	3.55937	3.9579	4.11915	1.04074	17.2545	1	2.51e-07	1.4e-05
Actn2	471.111	2167	536.618	426.308	4.59977	1.13905	1.1051	4.03826	5.08319	1.25876	17.2241	1	5.71e-11	9.76e-09
LOC380831	17.8363	15.1976	6.40562	3.62529	1.17363	2.78448	4.91996	2.37254	4.1921	1.76692	17.2096	1	0.000599575	0.00762395
ENSMUSG00000068790	901.509	2307.91	1228.41	4832.28	2.56005	1.36261	5.36021	1.87878	2.09379	3.93378	17.1892	1	2.18e-08	1.88e-06
4933408F15	3.70563	1.53435	1	4.95866	2.41511	3.70563	1.33814	1.53435	3.23176	4.95866	17.1837	1	0.000141964	0.00130923
Rsad2	224.065	59.3625	61.8146	232.585	3.77453	3.6248	1.03803	1.04131	3.91805	3.76263	17.1593	1	1.81e-10	2.59e-08
Tap1	7.6366	10.4569	12.4562	2.35701	1.36932	1.63112	3.23995	1.19119	4.43653	5.28475	17.1529	1	0.000137248	0.00244548
LOC240779	15.0992	26.416	7.14164	5.07888	1.74949	2.11425	2.97295	3.69887	5.20114	1.40615	17.1428	1	0.000793359	0.00940131
Gadd45gip1	36.4182	103.082	17.3323	31.6987	2.83051	2.10117	1.14888	5.94738	3.25193	1.82888	17.1087	1	1.17e-09	1.12e-07
Atcay	7.86096	25.996	8.29196	4.39488	3.30698	1.05483	1.78866	3.13508	5.91507	1.88673	17.0874	1	0.000500009	0.00363342
LOC386321	12.8373	10.5322	4.01347	2.7408	1.21885	3.19854	4.68377	2.62422	3.84276	1.46434	17.0325	1	4.77e-05	0.00106553
BC003993	629.454	123.102	156.798	144.792	5.11328	4.01442	4.34729	1.27373	1.1762	1.08292	17.0078	1	4.64e-13	2.77e-10
Cart	34.0447	193.005	52.4634	62.7008	5.66916	1.54101	1.84172	3.67886	3.07819	1.19514	17.0041	1	8.08e-07	2e-05
2410022M11Rik	12.6507	15.0466	3.05638	13.958	1.18939	4.13911	1.10333	4.92303	1.078	4.56682	16.9997	1	4.6e-05	0.000879792
Tmem206	6.70283	18.1077	4.36424	19.7776	2.70151	1.53585	2.95063	4.14911	1.09222	4.53173	16.961	1	0.000297073	0.0045021
LOC384227	3.47603	6.43243	2.13417	1.15123	1.85051	1.62875	3.01942	3.01401	5.58746	1.85383	16.954	1	0.000112657	0.00210653
LOC279923	1.32605	1.2331	6.08846	2.47374	1.07538	4.59141	1.86549	4.93753	2.00612	2.46124	16.9372	1	0.000314825	0.00439839
LOC236856	14.3627	5.93834	10.142	2.67929	2.41863	1.41615	5.36063	1.70789	2.21639	3.78535	16.905	1	7.55e-05	0.00153816
Cox6a2	57.0019	219.24	98.636	41.1702	3.84619	1.7304	1.38454	2.22272	5.32521	2.39581	16.9049	1	8.89e-08	3.43e-06
Hspb2	11.9124	29.4762	5.23053	17.5455	2.4744	2.27748	1.47287	5.6354	1.67999	3.35443	16.8946	1	0.000483553	0.00353736
D030013I16Rik	85.1931	252.185	48.9899	173.465	2.96016	1.73899	2.03613	5.14769	1.45381	3.54082	16.8776	1	0.000165546	0.00284406
Rhd	89.4745	21.3422	103.057	96.993	4.19238	1.15181	1.08403	4.82881	4.54467	1.06252	16.8642	1	4.9e-05	0.000554475
1700020D05Rik	4.93885	21.324	5.7201	4.17612	4.31762	1.15818	1.18264	3.72792	5.10619	1.36972	16.8623	1	0.00170795	0.00977198
5031414D18Rik	2.41513	10.9104	11.0248	11.3485	4.51751	4.56489	4.69891	1.01049	1.04015	1.02936	16.8613	1	5.97e-06	0.000194345
1700001J11Rik	9.31644	29.6482	10.9577	5.11972	3.18235	1.17617	1.81972	2.7057	5.79098	2.14029	16.8152	1	0.000116514	0.00111693
Stk32c	4.90744	8.28337	1.8604	1.87787	1.68792	2.63784	2.61331	4.45246	4.41105	1.00939	16.812	1	2.33e-05	0.000601382
4930471I01Rik	15.8063	17.9176	3.62063	14.4548	1.13357	4.36561	1.0935	4.94874	1.23956	3.99233	16.7733	1	0.000210482	0.00316544
Myh3	1352.46	7512.83	2954.92	2137.75	5.55495	2.18486	1.58064	2.54248	3.51436	1.38226	16.7595	1	1.16e-09	1.12e-07
Zc3h12d	84.187	64.3111	24.6369	18.4153	1.30906	3.41711	4.57158	2.61036	3.49226	1.33785	16.7382	1	3.27e-14	4.28e-11
2810488O17Rik	13.9631	10.471	2.73313	11.3124	1.33351	5.10884	1.23432	3.83112	1.08036	4.13898	16.7271	1	9.08e-06	0.000230119
3110070M22Rik	71.5909	70.7481	66.536	15.3911	1.01191	1.07597	4.65144	1.0633	4.59668	4.32301	16.7223	1	4.56e-10	6.84e-08
LOC386298	905.431	284.284	1572.25	1024.24	3.18495	1.73647	1.13121	5.53057	3.60286	1.53505	16.7211	1	0.000108639	0.00105533
Yipf4	72.1172	87.3361	64.1428	17.2086	1.21103	1.12432	4.19077	1.36159	5.07515	3.72737	16.6902	1	1.34e-08	1.25e-06
Mpl	23.1013	6.27877	33.9741	16.4077	3.67926	1.47066	1.40795	5.41094	2.6132	2.07062	16.6526	1	3.96e-06	7.1e-05
LOC622408	14.5871	28.4187	12.3876	4.93941	1.94821	1.17756	2.95321	2.29413	5.75347	2.5079	16.6345	1	0.000569202	0.00737115
Scin	212.082	46.9128	146.253	229.159	4.52078	1.45011	1.08052	3.11754	4.88478	1.56687	16.6206	1	4.65e-08	2.14e-06
Smarcd1	8.71804	13.1635	3.19025	3.03931	1.50992	2.73271	2.86843	4.12617	4.33108	1.04966	16.618	1	0.00163866	0.00944173
Adprhl2	15.9017	18.8804	16.0747	3.84547	1.18732	1.01088	4.13517	1.17454	4.90978	4.18016	16.5979	1	0.000828635	0.00974303
LOC384583	13.7467	12.2826	5.3473	2.96633	1.1192	2.57078	4.63425	2.29697	4.14067	1.80266	16.5645	1	0.000552187	0.00722213
1110004P21Rik	626.337	648.277	217.291	154.781	1.03503	2.88248	4.04661	2.98345	4.18836	1.40386	16.5398	1	3.77e-05	0.000882693
Mrpl45	25.3285	27.0609	7.01342	7.59292	1.0684	3.61143	3.3358	3.85844	3.56396	1.08263	16.5207	1	4.64e-06	0.000157919
Lrg1	10.0819	10.9135	2.30887	9.59084	1.08249	4.36658	1.0512	4.72678	1.13791	4.15391	16.5189	1	0.000362934	0.00495095
4831422N07Rik	6.56329	7.12381	24.7878	4.71019	1.0854	3.77673	1.39342	3.47957	1.51243	5.26259	16.5101	1	4.96e-06	0.000138919
Arv1	174.701	295.578	214.588	56.102	1.6919	1.22831	3.114	1.37742	5.26857	3.82495	16.5052	1	2.38e-10	3.95e-08
Armc3	14.583	3.6605	10.7456	3.52444	3.98387	1.35711	4.13766	2.93555	1.0386	3.04888	16.5017	1	2.65e-06	9.99e-05
5830431A10Rik	9.70284	43.2772	45.1732	39.8734	4.46027	4.65567	4.10945	1.04381	1.08537	1.13292	16.4875	1	3.46e-08	2.74e-06
LOC384396	8.70271	7.98366	1.81636	6.6539	1.09007	4.7913	1.30791	4.39543	1.19985	3.66333	16.4479	1	0.00025807	0.00375203
Myo7b	13.3672	6.00263	3.19373	2.7721	2.2269	4.18546	4.82206	1.8795	2.16537	1.1521	16.4314	1	0.000384704	0.0054837
Ccl27	782.621	1013.64	955.336	214.064	1.29519	1.22069	3.65601	1.06103	4.73522	4.46285	16.431	1	9.44e-13	4.13e-10
Pcdha2	5.21249	8.26811	3.58498	1.54424	1.58621	1.45398	3.37543	2.30632	5.35415	2.32151	16.3976	1	0.000208556	0.0033877
A430083I17Rik	18.2067	16.178	16.9111	74.7018	1.1254	1.07661	4.10299	1.04532	4.6175	4.41731	16.3851	1	2.77e-05	0.000688097
D430003P20Rik	9.15754	8.55207	36.7668	7.78545	1.0708	4.01492	1.17624	4.29917	1.09847	4.7225	16.3821	1	0.000150188	0.00241961
LOC100048446	35.497	40.3674	81.065	14.3321	1.13721	2.28371	2.47675	2.00818	2.81657	5.65618	16.3786	1	4.39e-07	2.25e-05
2310009E04Rik	22.7358	92.8493	101.542	104.218	4.08383	4.46617	4.58387	1.09362	1.12244	1.02636	16.3763	1	1.92e-11	4.6e-09
Rabepk	16.3638	56.3653	75.9311	75.0644	3.44452	4.64019	4.58722	1.34712	1.33175	1.01155	16.3623	1	6.42e-05	0.00134093
Flt4	7.4725	9.66497	5.80038	1.89391	1.2934	1.28828	3.94554	1.66627	5.10318	3.06265	16.3593	1	0.00029874	0.00451692
6330514E22Rik	18.3618	11.4997	4.85417	4.04061	1.59672	3.78269	4.54432	2.36903	2.84603	1.20135	16.3401	1	0.000305177	0.00458643
9630055N22Rik	5.28336	15.0587	4.81541	19.9758	2.85021	1.09718	3.78089	3.12718	1.32653	4.14831	16.3303	1	0.000230696	0.00341976
B430114K07Rik	5.57697	20.5977	28.2226	12.2254	3.69335	5.06057	2.19213	1.37018	1.68482	2.30852	16.3096	1	0.000763096	0.00907001
Bcl2a1d	67.2342	12.6156	34.652	44.0222	5.32945	1.94027	1.52728	2.74675	3.4895	1.27041	16.3037	1	5.46e-06	0.000179591
Ecm2	10.8978	11.8597	6.50564	2.49863	1.08827	1.67513	4.3615	1.82299	4.7465	2.60369	16.2981	1	0.00124823	0.00758307
A330021E22Rik	164.174	62.3547	250.642	59.0723	2.63291	1.52668	2.77921	4.01962	1.05557	4.24298	16.257	1	1.4e-09	1.87e-07
LOC554292	7.62294	11.3237	4.95243	2.18601	1.48547	1.53923	3.48715	2.28649	5.18006	2.26551	16.2439	1	0.000196019	0.00322719
E330029N23Rik	9.33518	29.303	23.3994	6.63886	3.13899	2.50659	1.40614	1.2523	4.41386	3.52462	16.2425	1	6.93e-06	0.000111569
C7	6.973	10.2895	2.2428	10.2564	1.47562	3.10906	1.47087	4.5878	1.00323	4.57302	16.2196	1	3.88e-06	0.00011283
9630025C19Rik	7.60296	7.94819	1.77754	7.76456	1.04541	4.27724	1.02126	4.47147	1.02365	4.36816	16.2072	1	9.39e-05	0.00163433
Pkd2l1	42.6184	102.758	19.5961	63.7102	2.41112	2.17484	1.4949	5.24381	1.6129	3.25117	16.1887	1	6.6e-07	2.52e-05
Dnpep	4.9927	11.2684	2.06206	3.94997	2.25697	2.42122	1.26399	5.46462	2.85278	1.91554	16.1751	1	0.000546878	0.00388362
1190007I07Rik	171.222	183.933	788.705	200.882	1.07424	4.60633	1.17322	4.28801	1.09215	3.92621	16.1602	1	7.45e-09	5.93e-07
Dennd2a	501.214	114.011	519.625	435.628	4.39621	1.03673	1.15056	4.55769	3.82094	1.19282	16.1549	1	6.79e-10	7.18e-08
2410076I21Rik	115.502	101.799	347.293	402.557	1.1346	3.00682	3.48529	3.41155	3.95442	1.15913	16.1518	1	4.49e-07	2.29e-05
Pcdhb16	119.49	48.343	21.3241	51.8456	2.47172	5.60353	2.30474	2.26706	1.07245	2.43131	16.1508	1	0.000784084	0.00929139
Lect1	47.9237	10.6106	28.5751	48.3711	4.51657	1.67711	1.00934	2.69307	4.55874	1.69277	16.1476	1	6.41e-05	0.000689017
Srb1	5.73064	10.8513	8.07374	2.14719	1.89355	1.40887	2.6689	1.34402	5.0537	3.76014	16.1292	1	0.00133223	0.00797514
Galnt14	30.3703	130.805	142.317	102.875	4.30699	4.68607	3.38734	1.08801	1.2715	1.38341	16.1233	1	3.57e-08	2.81e-06
Cntn5	8.02828	19.9713	3.69193	10.3603	2.48762	2.17455	1.29048	5.40946	1.92767	2.80622	16.096	1	0.000483462	0.00622802
S100a9	663.95	252.868	263.603	119.344	2.62568	2.51875	5.56332	1.04245	2.11881	2.20876	16.0778	1	6.29e-06	0.00020328
LOC381052	2.30608	9.3358	3.02942	1.92914	4.04835	1.31367	1.19539	3.08171	4.83936	1.57035	16.0488	1	0.000195908	0.00170367
Stk35	60.8295	60.813	13.8702	57.9612	1.00027	4.38561	1.04949	4.38442	1.0492	4.17882	16.0478	1	9.2e-12	2.01e-09
Sys1	51.5657	157.309	40.1526	152.123	3.05064	1.28424	2.95009	3.91777	1.03409	3.78863	16.0255	1	9.47e-07	4.27e-05
1110020C03Rik	21.7041	19.081	66.9949	72.9052	1.13747	3.08674	3.35905	3.51108	3.82083	1.08822	16.0034	1	4.74e-07	2.4e-05
Raet1c	109.501	193.347	44.6999	203.472	1.7657	2.4497	1.85817	4.32544	1.05237	4.55195	16.0033	1	0.0007883	0.00935262
Tmem130	547.563	2844.74	854.016	862.868	5.19528	1.55967	1.57583	3.33102	3.29685	1.01036	15.969	1	5.49e-06	0.000180212
Ly86	324.986	78.9619	338.345	141.954	4.11574	1.0411	2.28938	4.28492	1.79775	2.38349	15.9124	1	1.14e-09	1.55e-07
C330011F01Rik	53.2834	26.2638	136.733	42.7298	2.02877	2.56615	1.24698	5.20614	1.62694	3.19995	15.875	1	6.9e-06	0.000182549
Clec4a3	36.3343	7.02807	23.0571	22.1573	5.16988	1.57584	1.63983	3.28072	3.15269	1.04061	15.8596	1	2.52e-05	0.000638501
Gin1	24.4839	49.2603	54.6485	12.2293	2.01195	2.23202	2.00207	1.10938	4.02805	4.46866	15.8521	1	0.000109024	0.00205619
LOC383792	4.70717	7.43669	1.75952	8.03808	1.57987	2.67525	1.70762	4.22654	1.08087	4.56832	15.8385	1	2.63e-06	8.13e-05
Gm414	12.1507	13.9934	4.47851	3.46306	1.15165	2.71311	3.50866	3.12456	4.04075	1.29322	15.832	1	0.000621675	0.00430901
Irx4	12.5952	43.8487	36.7705	11.3188	3.48139	2.91941	1.11276	1.1925	3.87397	3.24861	15.8287	1	1.85e-05	0.000249816
C920007D24Rik	62.1207	26.2906	19.5528	84.6346	2.36285	3.17707	1.36242	1.3446	3.2192	4.32852	15.7946	1	1.15e-07	4.24e-06
Tlr1	77.4075	14.8468	30.7984	25.258	5.21375	2.51336	3.06467	2.07442	1.70124	1.21936	15.7868	1	0.000129558	0.00234878
4930404F20Rik	9.37037	8.99083	25.4756	4.76939	1.04221	2.71874	1.96469	2.83351	1.88511	5.34147	15.7857	1	6.64e-05	0.00121542
2810474C18Rik	7.02092	11.4895	26.1396	30.438	1.63647	3.7231	4.33533	2.27508	2.64919	1.16444	15.7836	1	3.06e-05	0.000747386
Pnpla3	41.8532	73.6519	16.9913	74.9453	1.75977	2.46321	1.79067	4.33468	1.01756	4.41081	15.7767	1	1.32e-05	0.00038016
D7Ertd413e	10.313	13.1934	2.7807	6.13154	1.2793	3.70877	1.68196	4.74464	2.15173	2.20504	15.7714	1	0.000498484	0.00638391
Hist1h2bg	75.4851	24.9947	16.748	17.6374	3.02005	4.5071	4.27984	1.49239	1.41714	1.0531	15.7696	1	3e-07	1.62e-05
C130041A08Rik	53.5563	12.0365	13.2074	13.1744	4.44951	4.05503	4.06518	1.09728	1.09454	1.0025	15.764	1	5.21e-07	2.59e-05
Ppapdc1a	2.86226	14.5448	6.61647	4.68238	5.08157	2.31163	1.6359	2.19827	3.10628	1.41306	15.7467	1	0.000681287	0.008376
LOC233400	14.9159	11.6416	3.15904	11.9311	1.28126	4.72165	1.25017	3.68517	1.02487	3.77681	15.7399	1	8.24e-05	0.0014605
9626100_15	39.1943	21.4579	36.5454	8.7467	1.82657	1.07248	4.48105	1.70312	2.45326	4.17819	15.7147	1	0.000128988	0.00234286
5530401N12Rik	9.771	5.95824	2.407	10.9751	1.63991	4.05941	1.12323	2.47538	1.84201	4.55966	15.6996	1	0.000332903	0.00461489
1700047I17Rik1	440.707	378.654	720.978	1743.93	1.16388	1.63596	3.95712	1.90405	4.6056	2.41884	15.6854	1	9.9e-10	1.39e-07
BC100530	671.922	232.188	275.749	128.713	2.89387	2.43671	5.22032	1.18761	1.80392	2.14236	15.6848	1	2.86e-05	0.000706498
Ifih1	18.1576	6.13968	31.0548	20.1936	2.95742	1.71029	1.11213	5.05805	3.28904	1.53785	15.6648	1	4.94e-05	0.000558059
LOC211980	12.6026	13.1022	5.7613	3.10748	1.03964	2.18746	4.05557	2.27417	4.21633	1.85401	15.6272	1	1.03e-06	4.61e-05
9030612E09Rik	44.4092	61.3842	44.5938	12.6768	1.38224	1.00416	3.50319	1.37652	4.84226	3.51776	15.6261	1	2.43e-06	9.26e-05
Gstcd	18.3318	30.2187	17.1776	76.326	1.64844	1.06719	4.16359	1.75919	2.52578	4.44334	15.6075	1	1.18e-07	7.43e-06
Ermap	99.9587	24.1053	104.872	91.5316	4.14675	1.04915	1.09207	4.35057	3.79715	1.14575	15.5814	1	2.14e-08	1.11e-06
2610200G18Rik	7.28719	36.8156	21.5869	16.1524	5.05209	2.9623	2.21655	1.70546	2.27926	1.33645	15.5521	1	0.00031992	0.00252129
2410078J06Rik	9.61969	9.83182	2.31205	9.21065	1.02205	4.16067	1.04441	4.25242	1.06744	3.98375	15.5308	1	1.32e-05	0.000316842
Samd7	17.2949	13.8346	10.5813	3.68072	1.25012	1.63448	4.69878	1.30745	3.75866	2.8748	15.5243	1	0.000246571	0.00386786
AU021034	4.36932	4.06241	3.77832	1	1.07555	1.15642	4.36932	1.07519	4.06241	3.77832	15.5172	1	0.000894175	0.00584169
LOC332100	3.96352	9.71252	17.6939	15.8996	2.45048	4.46418	4.01149	1.82176	1.63702	1.11285	15.4978	1	0.000131393	0.00236905
Myo7a	24.8652	15.2654	77.095	26.6197	1.62886	3.10052	1.07056	5.05032	1.74379	2.89617	15.4902	1	0.000526357	0.00668429
Trim10	199.492	45.9157	189.76	160.61	4.34474	1.05129	1.24209	4.13278	3.49793	1.18149	15.4503	1	2.85e-10	3.68e-08
LOC100043402	570.052	265.107	1287.26	835.324	2.15027	2.25814	1.46535	4.85562	3.1509	1.54103	15.4213	1	9.53e-05	0.000951912
LOC100039607	122.506	42.5388	33.9163	125.38	2.87988	3.61203	1.02345	1.25423	2.94742	3.69674	15.4138	1	5.04e-05	0.000566263
LOC386164	194.096	95.416	473.199	270.332	2.0342	2.43797	1.39278	4.95933	2.83319	1.75044	15.4079	1	8.29e-06	0.000128855
5730496N17Rik	26.5798	27.9913	10.6445	7.09615	1.05311	2.49704	3.74566	2.62965	3.94458	1.50004	15.3701	1	0.000146358	0.00257515
Slc36a2	9.37003	11.716	5.68588	2.57328	1.25037	1.64795	3.64129	2.06055	4.55297	2.20959	15.3627	1	6.88e-05	0.0014214
Tspan32	28.5757	11.2204	57.1044	31.5014	2.54676	1.99836	1.10238	5.08934	2.80751	1.81276	15.3571	1	4.48e-07	1.25e-05
Lrp6	194.177	67.1031	44.7861	46.8825	2.89371	4.33565	4.14178	1.4983	1.4313	1.04681	15.3475	1	1.4e-10	2.54e-08
C130018E23Rik	9.71682	26.4568	7.68506	5.54634	2.72278	1.26438	1.75193	3.44262	4.77013	1.38561	15.3375	1	3.15e-06	5.89e-05
Olfr982	17.3646	10.2324	13.8087	3.75567	1.69702	1.25751	4.62356	1.34951	2.72451	3.67677	15.3289	1	0.000230828	0.00367067
LOC272633	7.06672	3.79049	10.1367	2.2451	1.86433	1.43442	3.14762	2.67423	1.68834	4.51502	15.324	1	0.000606928	0.00769258
1110012N22Rik	4.83094	24.5761	13.4793	13.5393	5.08722	2.79019	2.80262	1.82325	1.81516	1.00446	15.3229	1	0.000553536	0.00723495
2700033B16Rik	15.2084	7.31502	37.1928	18.0031	2.07907	2.44554	1.18376	5.08445	2.46111	2.06592	15.3198	1	0.000227898	0.00192402
Sfrs16	510.902	418.935	625.633	136.738	1.21953	1.22457	3.73636	1.49339	3.06378	4.57542	15.313	1	5.08e-10	7.45e-08
1500015A07Rik	133.544	114.4	137.879	32.4146	1.16734	1.03247	4.11986	1.20524	3.52927	4.25362	15.3078	1	4.2e-07	2.17e-05
Fbp1	32.6099	7.83869	12.9464	28.3303	4.16012	2.51883	1.15106	1.6516	3.61417	2.18828	15.2841	1	6.43e-08	2.69e-06
3110031I02Rik	4.51897	8.49615	1.74698	5.52565	1.88011	2.58673	1.22277	4.86333	1.53758	3.16297	15.2535	1	1.26e-07	6.46e-06
6530443I23Rik	44.5897	31.2662	122.918	110.77	1.42613	2.75664	2.48421	3.93134	3.54282	1.10966	15.2508	1	0.000433129	0.00597834
Plekho1	18.3183	17.2047	5.69012	5.1938	1.06472	3.21931	3.52695	3.02361	3.31255	1.09556	15.2427	1	0.00153782	0.00894722
Kcna5	39.7354	157.989	170.747	140.651	3.97603	4.29709	3.53969	1.08075	1.12327	1.21397	15.2308	1	2.17e-05	0.000569872
Ecel1	28.201	122.505	32.7201	32.5068	4.34398	1.16024	1.15268	3.74402	3.76858	1.00656	15.1761	1	4.6e-06	7.99e-05
E430033B07Rik	951.401	759.567	796.536	214.888	1.25256	1.19442	4.42743	1.04867	3.53471	3.70675	15.1645	1	1.04e-06	4.65e-05
Slc10a6	4.05621	6.65792	1.4442	5.08303	1.64141	2.80863	1.25315	4.61011	1.30983	3.51962	15.1428	1	0.000154694	0.00246996
Myoz2	17.6293	63.6584	22.3517	14.0176	3.61094	1.26787	1.25765	2.84804	4.54132	1.59454	15.1204	1	5.66e-07	1.51e-05
S100a8	854.442	350.569	344.805	168.851	2.4373	2.47805	5.06033	1.01672	2.07621	2.04207	15.1107	1	2.79e-05	0.000690759
Cytl1	214.169	53.8977	164.092	231.378	3.97362	1.30518	1.08035	3.0445	4.29291	1.41005	15.1066	1	3.65e-10	4.54e-08
Gm944	1.71058	5.87178	1.32507	1.60187	3.43263	1.29093	1.06786	4.43129	3.66558	1.20889	15.0972	1	0.00101589	0.00644216
Eya2	21.2624	23.2464	7.09022	6.68312	1.09331	2.99884	3.18151	3.27866	3.47837	1.06091	15.0916	1	0.000148949	0.00260906
2310043D08Rik	497.05	124.258	380.457	529.872	4.00015	1.30646	1.06603	3.06183	4.26428	1.39273	15.0915	1	4.18e-07	1.18e-05
LOC386002	48.931	27.8748	132.916	70.3075	1.75539	2.71639	1.43687	4.76831	2.52226	1.89049	15.0897	1	0.000980384	0.00626751
A330019B12Rik	47.3409	33.3928	38.1132	145.669	1.4177	1.24211	3.07701	1.14136	4.36228	3.822	15.0625	1	5.03e-07	2.52e-05
LOC386199	805.306	381.606	1765.55	1204.56	2.11031	2.19239	1.49578	4.62663	3.15656	1.46572	15.0474	1	2.59e-05	0.00032964
Dmpk	2.18802	6.65049	6.4741	1.91767	3.0395	2.95888	1.14098	1.02724	3.46801	3.37603	15.0106	1	7.59e-05	0.000790891
EG433016	193.037	66.0637	74.8531	39.9428	2.92198	2.57888	4.83284	1.13304	1.65396	1.87401	14.9947	1	3.94e-06	0.000136532
Gjd4	25.7156	85.4603	22.0079	62.1631	3.32329	1.16847	2.41733	3.88317	1.37478	2.82458	14.9916	1	3.14e-06	0.000114429
C130021K03Rik	87.3612	23.1713	85.1603	34.3082	3.77024	1.02584	2.54636	3.67526	1.48064	2.48222	14.9806	1	1.6e-06	6.57e-05
E130112J05Rik	11.9153	10.1936	8.79939	38.2058	1.1689	1.3541	3.20646	1.15844	3.74802	4.34186	14.9778	1	0.000302993	0.00241694
Olfr10	6.12812	4.33005	1.92684	1.52542	1.41525	3.18039	4.01732	2.24723	2.83859	1.26315	14.9619	1	8.02e-05	0.00160082
LOC100040897	86.2469	249.233	130.496	371.597	2.88976	1.51305	4.30852	1.90989	1.49096	2.84757	14.9597	1	1.17e-12	4.73e-10
Chrna1	134.094	426.921	102.328	106.99	3.18375	1.31043	1.25332	4.17208	3.99027	1.04556	14.9554	1	1.13e-10	1.73e-08
Abhd1	24.9253	43.5202	10.0308	37.0257	1.74603	2.48488	1.48547	4.33867	1.1754	3.69121	14.9217	1	2.8e-07	1.25e-05
2310058D17Rik	38.6065	43.3289	15.6355	11.4229	1.12232	2.46916	3.37974	2.77118	3.79315	1.36878	14.9043	1	5.82e-07	2.86e-05
Acta1	718.722	2613.64	784.844	602.544	3.63651	1.092	1.19281	3.33014	4.33767	1.30255	14.8917	1	9.71e-06	0.00014622
Sms	1.53893	1	1.37501	4.55517	1.53893	1.11922	2.95997	1.37501	4.55517	3.31284	14.8611	1	6.5e-11	1.36e-08
4930455C21Rik	128.3	154.509	125.557	512.851	1.20428	1.02185	3.99727	1.23059	3.31922	4.08459	14.8578	1	1.23e-12	4.82e-10
Apg4d	53.2689	73.9818	24.8066	18.2445	1.38884	2.14737	2.91973	2.98235	4.05502	1.35967	14.853	1	4.33e-05	0.000987038
Trib3	149.691	31.0864	77.9161	64.396	4.81533	1.92119	2.32455	2.50643	2.07151	1.20995	14.849	1	4.84e-05	0.00107669
Picalm	987.702	837.916	3372.37	834.455	1.17876	3.41436	1.18365	4.02471	1.00415	4.04141	14.847	1	1.04e-09	1.11e-07
Tmem181	63.7399	24.2798	79.8611	110.494	2.62522	1.25292	1.73352	3.2892	4.55086	1.38358	14.8353	1	5.13e-05	0.00113376
1700016J18Rik	36.8878	37.9194	39.5968	9.78881	1.02796	1.07344	3.76837	1.04424	3.87375	4.04511	14.8329	1	4.17e-07	2.15e-05
A230021I18Rik	6.78213	12.183	15.5944	32.1968	1.79634	2.29934	4.7473	1.28002	2.64276	2.06463	14.8304	1	0.000355649	0.00515167
2010312A17Rik	24.814	32.583	21.8911	93.3366	1.31309	1.13352	3.76145	1.48841	2.86458	4.26367	14.8247	1	1.18e-10	2.21e-08
Clec4a1	77.4197	17.4919	56.255	59.6123	4.42602	1.37623	1.29872	3.21605	3.40799	1.05968	14.7847	1	8.14e-09	4.99e-07
Rtbdn	6.2615	10.0476	6.24419	2.13463	1.60466	1.00277	2.9333	1.60911	4.70694	2.92519	14.782	1	0.000559659	0.00395582
Fbxo44	69.7135	225.013	172.222	60.1069	3.22768	2.47043	1.15983	1.30653	3.74355	2.86527	14.7733	1	3.81e-10	4.66e-08
Dazl	21.5403	12.1446	4.49142	12.2462	1.77366	4.79589	1.75894	2.70395	1.00837	2.72658	14.7674	1	7.74e-06	0.000201393
Scn3b	15.675	64.1092	17.0237	17.4803	4.0899	1.08604	1.11517	3.76587	3.66751	1.02682	14.7513	1	1.91e-09	1.6e-07
5330432H08Rik	42.9877	49.1874	58.0678	13.5676	1.14422	1.3508	3.16841	1.18054	3.62536	4.27989	14.7492	1	6.32e-07	3.09e-05
5031409G23	8.98852	11.1428	5.17425	2.6319	1.23967	1.73716	3.41521	2.1535	4.23373	1.96597	14.7453	1	0.000648514	0.00809183
LOC384307	7.10573	10.8493	9.72675	31.9716	1.52683	1.36886	4.49941	1.11541	2.94689	3.28697	14.7444	1	7.1e-07	3.4e-05
Casc5	677.765	164.787	469.717	643.99	4.11297	1.44292	1.05245	2.85044	3.908	1.37102	14.7378	1	3.23e-06	5.99e-05
Ddx6	165.791	39.1243	139.094	138.408	4.23755	1.19193	1.19785	3.55519	3.53764	1.00496	14.7251	1	2.1e-06	4.19e-05
Tnnc1	538.136	2137.21	542.973	590.849	3.97151	1.00899	1.09795	3.93613	3.61719	1.08817	14.7199	1	4.37e-06	7.68e-05
LOC270397	30.7784	77.5885	45.3643	133.638	2.52087	1.4739	4.34192	1.71034	1.72239	2.94587	14.7153	1	2.32e-10	3.9e-08
Sgca	10.4581	26.7836	8.07611	6.02467	2.56105	1.29494	1.73587	3.3164	4.44565	1.34051	14.6944	1	5.46e-05	0.000604792
Alas2	3227.14	881.729	2912.99	3695.83	3.66001	1.10784	1.14524	3.30372	4.19157	1.26874	14.6771	1	9.14e-10	9.22e-08
C530045P18Rik	9.32303	10.5793	5.33202	2.57465	1.13475	1.7485	3.62108	1.98411	4.10903	2.07097	14.6684	1	0.00124426	0.0075636
Phyhip	8.90431	6.19543	10.6894	28.0427	1.43724	1.20047	3.14934	1.72536	4.52636	2.62343	14.6622	1	2.01e-06	7.9e-05
B230215L15Rik	15.3737	65.5427	19.2563	18.8374	4.2633	1.25255	1.2253	3.4037	3.4794	1.02224	14.6465	1	3.51e-05	0.000421834
LOC677216	16.7848	21.2078	54.5018	60.3492	1.26351	3.24709	3.59546	2.5699	2.84561	1.10729	14.6289	1	2.02e-11	4.78e-09
Iqcf1	13.7584	13.8581	3.66585	14.4738	1.00724	3.75313	1.052	3.78032	1.04443	3.94828	14.5854	1	0.000373861	0.00506837
Smarcc1	237.536	57.347	149.248	210.964	4.14209	1.59155	1.12595	2.60255	3.67874	1.41351	14.5544	1	2.07e-08	1.08e-06
D030038I21Rik	13.683	16.3462	7.69804	3.99052	1.19464	1.77747	3.42888	2.12342	4.09626	1.92908	14.5498	1	0.000461096	0.00340418
Fgf22	18.7136	35.9122	18.4814	7.56949	1.91904	1.01256	2.47224	1.94315	4.74434	2.44157	14.5329	1	8.14e-06	0.000127259
Hscb	263.695	249.274	295.836	72.625	1.05785	1.12188	3.63092	1.18679	3.43235	4.07347	14.5033	1	7.14e-08	4.98e-06
Ppbp	116.642	68.689	285.553	79.9613	1.69812	2.44811	1.45873	4.15718	1.16411	3.57113	14.4974	1	1.08e-05	0.00032186
LOC100048436	486.766	124.078	398.324	486.311	3.92307	1.22203	1.00093	3.21028	3.91941	1.22089	14.4966	1	3.59e-10	4.5e-08
Gp6	7.28437	3.20945	14.225	9.76233	2.26967	1.95281	1.34018	4.43222	3.04175	1.45713	14.4937	1	0.000688448	0.00470666
Wnt8b	6.93595	18.9266	4.45843	5.46617	2.72876	1.55569	1.26889	4.24511	3.46249	1.22603	14.487	1	0.00064184	0.00442849
Ngp	27.9723	14.3288	9.13916	6.51319	1.95217	3.06071	4.29471	1.56785	2.19997	1.40318	14.4786	1	2.74e-07	1.5e-05
Gng12	810.974	187.741	248.909	267.477	4.31964	3.25811	3.03194	1.32581	1.42471	1.0746	14.4348	1	3.12e-06	0.00011371
1500015O10Rik	166.47	65.9558	224.079	279.359	2.52396	1.34607	1.67814	3.39742	4.23555	1.2467	14.4278	1	7.58e-07	1.91e-05
Lnp	1.57319	6.69629	2.08677	2.02956	4.25651	1.32646	1.2901	3.20893	3.29938	1.02819	14.4096	1	0.00114373	0.00709505
D630002K12Rik	6.12879	14.9874	5.31985	19.1162	2.44541	1.15206	3.11908	2.81727	1.27548	3.59338	14.4027	1	2.55e-09	3.04e-07
4933427C01Rik	11.0515	35.7986	8.32946	14.3599	3.23924	1.3268	1.29936	4.29783	2.49296	1.72399	14.3802	1	0.00124241	0.00755472
Wdr92	61.7406	70.4841	235.187	148.005	1.14162	3.80928	2.3972	3.33674	2.09983	1.58906	14.3737	1	4.64e-09	5.15e-07
B230371N03Rik	57.9349	22.6579	101.932	64.2977	2.55695	1.75942	1.10983	4.49874	2.83777	1.58531	14.348	1	5.41e-05	0.000601076
Pdzk1ip1	227.536	54.7004	150.993	189.2	4.15967	1.50693	1.20262	2.76037	3.45884	1.25304	14.3415	1	1.49e-08	8.27e-07
6430558H08Rik	12.0198	27.2181	7.96372	6.62198	2.26444	1.50932	1.81514	3.41776	4.11026	1.20262	14.3195	1	0.000138118	0.00128036
Tnfrsf9	6.47186	10.3681	2.74734	3.11956	1.60203	2.35568	2.07461	3.77388	3.32358	1.13549	14.2653	1	0.000901064	0.00587304
Pla2g4b	81.3326	79.8687	81.2549	21.5995	1.01833	1.00096	3.76549	1.01736	3.69772	3.76189	14.2617	1	7.21e-11	1.46e-08
Mtif2	59.0879	187.543	203.399	240.815	3.17397	3.44231	4.07554	1.08455	1.28405	1.18396	14.2444	1	1.37e-09	1.85e-07
Nudt6	115.215	146.835	152.016	39.0156	1.27445	1.31941	2.95305	1.03528	3.76351	3.89628	14.242	1	1.78e-07	1.05e-05
LOC268288	11.2307	49.8248	25.8368	19.8959	4.43649	2.30056	1.77157	1.92844	2.50427	1.2986	14.2399	1	3.87e-06	6.95e-05
Cd52	56.3782	26.9272	115.934	78.0601	2.09372	2.05637	1.38458	4.30546	2.89893	1.48519	14.2243	1	2.06e-07	6.67e-06
4930431B09Rik	541.56	134.435	351.63	475.708	4.0284	1.54014	1.13843	2.6156	3.53856	1.35287	14.214	1	1.54e-10	2.28e-08
LOC545013	288.956	547.641	421.711	1248.05	1.89524	1.45943	4.31917	1.29862	2.27896	2.9595	14.2109	1	1.29e-14	2.54e-11
Abcc9	35.1092	18.1052	71.7114	60.3527	1.93918	2.04253	1.719	3.96082	3.33345	1.18821	14.1832	1	1.93e-07	6.36e-06
Larp2	21.4758	15.3568	17.5811	5.23056	1.39845	1.22152	4.10582	1.14484	2.93598	3.36123	14.1678	1	0.000230774	0.00367067
2610021K21Rik	71.0239	20.5039	73.2283	31.6916	3.46392	1.03104	2.2411	3.57143	1.54564	2.31066	14.1638	1	4.59e-10	6.84e-08
Katnal1	32.5348	10.2986	7.72067	11.2953	3.15914	4.21399	2.88038	1.3339	1.09678	1.463	14.1472	1	0.000119275	0.00220306
1110018N20Rik	14.0987	9.88238	16.6667	4.13667	1.42665	1.18215	3.40822	1.68651	2.38897	4.02902	14.1215	1	2.12e-05	0.000561635
D630036F01Rik	16.2873	26.8404	58.2463	57.9072	1.64794	3.57619	3.55537	2.1701	2.15746	1.00586	14.1129	1	1.14e-08	1.11e-06
B230343B06Rik	4.78752	15.0549	10.3347	4.11019	3.14461	2.15867	1.16479	1.45674	3.66282	2.5144	14.102	1	0.00122776	0.00748182
Ang1	25.9508	18.9681	68.8882	17.6619	1.36813	2.65457	1.46931	3.6318	1.07395	3.90038	14.0981	1	9.07e-06	0.000230119
Defb11	19.2795	23.8771	59.7884	14.1985	1.23847	3.10113	1.35785	2.504	1.68166	4.21089	14.094	1	4.2e-08	2.48e-06
Arl11	49.0944	26.071	42.3795	12.4801	1.88311	1.15845	3.93381	1.62554	2.089	3.39576	14.0857	1	1.08e-07	6.98e-06
C430014G13Rik	52.2276	62.4731	48.931	189.301	1.19617	1.06737	3.62453	1.27676	3.03012	3.86873	14.0637	1	8.1e-06	0.000251969
Plxnb3	57.3434	52.5836	16.8574	21.2143	1.09052	3.40167	2.70306	3.11931	2.47869	1.25845	14.0517	1	0.00035164	0.00511242
A130053G17Rik	129.834	38.1289	146.68	133.654	3.40512	1.12975	1.02942	3.84694	3.50531	1.09746	14.014	1	0.00016765	0.00150449
Ncan	350.941	972.274	240.96	292.633	2.77048	1.45643	1.19925	4.03501	3.3225	1.21445	13.9981	1	3.77e-05	0.000447681
Akr1b8	186.344	54.1887	192.919	205.308	3.43881	1.03528	1.10177	3.56013	3.78877	1.06422	13.989	1	1.11e-11	2.71e-09
Tshr	2.64471	6.0971	1.46416	3.91241	2.3054	1.80629	1.47934	4.16422	1.5584	2.67211	13.9858	1	0.000483508	0.00353736
LOC675572	59.1645	42.3625	58.552	15.707	1.39662	1.01046	3.76675	1.38217	2.69704	3.72776	13.9808	1	2.47e-12	8.83e-10
A730010O16Rik	19.6309	28.8071	14.2585	6.89171	1.46743	1.37679	2.84849	2.02035	4.17996	2.06893	13.962	1	0.000116104	0.00111354
Adra1a	10.0962	21.7461	5.16718	13.9526	2.15389	1.95391	1.38197	4.20851	1.55857	2.70024	13.9571	1	0.000279234	0.00398691
BC089491	9.46829	16.4071	4.60156	4.6247	1.73285	2.05763	2.04733	3.56555	3.54771	1.00503	13.9561	1	0.000272475	0.00221849
E330021D16Rik	12.2331	12.5243	10.3892	3.33337	1.0238	1.17748	3.6699	1.2055	3.75724	3.11674	13.9507	1	0.000264128	0.00406899
Fgf15	148.63	376.885	86.5747	173.409	2.53572	1.71678	1.16672	4.35329	2.17339	2.003	13.9489	1	8.52e-05	0.000867433
Gjb3	18.272	34.6081	15.4165	7.9281	1.89405	1.18523	2.30472	2.24488	4.36525	1.94454	13.9387	1	1.83e-05	0.000248663
Gp5	85.2438	49.6782	217.806	88.0625	1.71592	2.5551	1.03307	4.38434	1.77266	2.47331	13.9344	1	9.67e-05	0.00167022
6030436C20Rik	100.653	28.6742	108.281	62.3739	3.51024	1.07579	1.61371	3.77626	2.17526	1.736	13.8873	1	0.000472395	0.00347382
Dip2b	5.18319	6.59925	1.66489	5.44031	1.2732	3.11324	1.04961	3.96378	1.21303	3.26767	13.8805	1	0.00054608	0.0068947
Mylpf	743.139	2786.28	783.99	841.46	3.74934	1.05497	1.1323	3.55397	3.31124	1.0733	13.8751	1	2.75e-06	5.24e-05
Pam	326.327	159.521	144.188	519.877	2.04568	2.2632	1.59311	1.10634	3.259	3.60554	13.8729	1	5.77e-08	2.47e-06
2610203C22Rik	26.5964	13.7231	9.48387	35.5586	1.93808	2.80438	1.33697	1.44699	2.59116	3.74937	13.867	1	0.000279407	0.00226741
Sp7	285.541	72.1725	197.277	239.251	3.95637	1.44741	1.19348	2.73341	3.31498	1.21276	13.8584	1	1.66e-11	3.72e-09
Hmgcll1	105.668	150.316	97.3108	36.0767	1.42253	1.08588	2.92898	1.54471	4.16658	2.69733	13.846	1	1.68e-10	2.98e-08
Zfp192	19.1191	35.4793	15.8618	59.5015	1.8557	1.20535	3.11215	2.23677	1.67708	3.75125	13.8383	1	2.65e-08	2.2e-06
E030040L08Rik	27.8047	22.1279	64.3776	75.9231	1.25654	2.31535	2.73059	2.90934	3.43109	1.17934	13.8223	1	2.8e-05	0.00069221
Supt16h	192.26	184.877	686.931	211.415	1.03993	3.57294	1.09963	3.71562	1.14354	3.24921	13.8209	1	2.62e-09	2.46e-07
4632434I11Rik	42.0474	18.3726	37.2316	11.6589	2.28859	1.12935	3.60646	2.02647	1.57585	3.1934	13.8201	1	1.09e-06	4.79e-05
Lama1	120.501	202.412	381.323	446.885	1.67975	3.16448	3.70855	1.88389	2.2078	1.17193	13.8164	1	1.64e-09	2.15e-07
Osbp	381.83	169.977	615.567	625.402	2.24637	1.61215	1.63791	3.62148	3.67934	1.01598	13.8132	1	1.9e-06	7.57e-05
Psapl1	1.83024	5.96758	5.10716	2.01668	3.26055	2.79043	1.10187	1.16847	2.95911	2.53245	13.8129	1	3.09e-05	0.000379871
D330036A12Rik	117.357	31.2663	32.8195	40.3907	3.75347	3.57583	2.90555	1.04968	1.29183	1.23069	13.807	1	1.6e-05	0.000447093
Olfr952	6.87669	11.403	8.37622	2.79291	1.65821	1.21806	2.4622	1.36135	4.08283	2.9991	13.7817	1	0.000341241	0.00265528
LOC635297	15.7852	23.6642	48.6966	56.4284	1.49914	3.08495	3.57477	2.05782	2.38455	1.15878	13.76	1	8.56e-07	3.92e-05
Sgcg	7.22123	26.7068	7.50152	8.47376	3.69837	1.03881	1.17345	3.56018	3.15171	1.12961	13.7521	1	0.00136319	0.008116
Wdfy1	435.756	473.861	143.795	557.327	1.08745	3.03039	1.27899	3.29539	1.17614	3.87584	13.7442	1	1.75e-08	1.2e-06
4930539E08Rik	5.7262	18.5412	9.90825	20.9111	3.23797	1.73034	3.65183	1.87129	1.12782	2.11047	13.7297	1	0.000263568	0.00406899
Sprn	8.2033	14.6018	8.52109	3.40692	1.78	1.03874	2.40783	1.71361	4.28594	2.50111	13.7272	1	0.00148874	0.00873399
2310003M01Rik	31.9532	109.068	28.6704	40.2306	3.41339	1.1145	1.25905	3.80422	2.71108	1.40321	13.7055	1	7.55e-10	7.85e-08
Mb	18.7654	67.2575	18.9841	18.9187	3.58413	1.01166	1.00817	3.54283	3.55508	1.00346	13.7053	1	4.42e-10	5.23e-08
2410072D24Rik	27.9157	15.4518	37.2741	63.9354	1.80664	1.33524	2.2903	2.41229	4.13774	1.71528	13.6975	1	2.96e-07	1.61e-05
Duxbl	14.4839	12.8596	42.3996	10.9912	1.1263	2.92737	1.31777	3.29711	1.17	3.85761	13.6962	1	6.97e-05	0.00126875
Pmfbp1	5.63629	14.4452	5.65534	3.40714	2.56289	1.00338	1.65426	2.55426	4.23969	1.65985	13.6743	1	0.000503091	0.00364866
Uqcrfs1	25.6918	31.8907	23.0009	8.14053	1.24128	1.11699	3.15603	1.38649	3.91752	2.82548	13.6438	1	8.36e-06	0.000258748
Xkr8	94.1533	239.336	203.839	69.5089	2.54198	2.16497	1.35455	1.17414	3.44324	2.93256	13.6114	1	9e-11	1.44e-08
Csrp3	35.706	136.797	53.7642	41.8605	3.83122	1.50575	1.17237	2.54439	3.26793	1.28437	13.606	1	0.000256065	0.00210932
Slc25a17	2535.89	728.976	2444.6	2632.88	3.4787	1.03734	1.03825	3.35347	3.61175	1.07702	13.5965	1	3.8e-15	4.98e-12
C8b	156.171	93.73	342.021	286.855	1.66618	2.19004	1.8368	3.649	3.06044	1.19231	13.5948	1	0.000470766	0.00346314
Ube2cbp	201.214	68.6513	207.56	74.1802	2.93096	1.03154	2.7125	3.0234	1.08054	2.79805	13.577	1	2.67e-13	1.75e-10
Hapln1	610.423	161.34	417.297	532.709	3.78347	1.4628	1.14588	2.58645	3.30179	1.27657	13.557	1	1.33e-07	4.71e-06
2310010M20Rik	4.48358	7.89096	2.03301	6.19424	1.75997	2.20539	1.38154	3.88142	1.27392	3.04684	13.5491	1	0.000367774	0.00501351
Kel	362.162	103.041	325.11	370.706	3.51474	1.11397	1.02359	3.15516	3.59766	1.14025	13.5454	1	1.92e-06	3.89e-05
Tnni1	78.4193	263.331	88.666	70.8014	3.35799	1.13067	1.10759	2.96992	3.71929	1.25232	13.5378	1	2.8e-06	5.3e-05
Gfi1b	36.6515	9.55738	29.9464	21.7642	3.83489	1.22391	1.68403	3.13332	2.27721	1.37595	13.5293	1	5.11e-06	8.68e-05
Nxph4	56.3083	146.618	53.7432	35.984	2.60385	1.04773	1.56481	2.72812	4.07454	1.49353	13.5126	1	2.05e-07	6.64e-06
LOC100041230	36.2007	33.9332	102.344	26.1238	1.06682	2.82713	1.38574	3.01604	1.29894	3.91765	13.5123	1	2.41e-07	1.1e-05
D030029G14Rik	5.6057	14.3873	7.90232	3.61829	2.56655	1.40969	1.54927	1.82065	3.97628	2.18399	13.5064	1	0.00100265	0.00637878
Lyst	10.3813	10.8595	3.64371	3.80186	1.04606	2.8491	2.73058	2.98034	2.85636	1.0434	13.5059	1	0.000501387	0.00669572
Gpr123	16.8295	56.4929	17.9552	15.3882	3.35679	1.06689	1.09366	3.14632	3.67118	1.16682	13.5017	1	1.12e-07	4.12e-06
Mscp	1192.12	328.204	1144.44	869.341	3.63226	1.04167	1.37129	3.48697	2.64878	1.31644	13.4974	1	1.53e-06	3.28e-05
Zc3hav1	31.5458	8.05959	18.2314	23.8149	3.91407	1.7303	1.32463	2.26207	2.95485	1.30626	13.4922	1	6.85e-05	0.000727655
Rnase1	2.67821	7.3144	1.95046	2.23105	2.73108	1.37312	1.20042	3.75009	3.27845	1.14386	13.477	1	6.17e-05	0.000670097
9030624G23Rik	52.6061	52.4244	186.679	62.9035	1.00347	3.54861	1.19574	3.56091	1.19989	2.9677	13.4763	1	1.57e-09	1.59e-07
AU023871	39.3224	28.528	108.541	62.6458	1.37838	2.76029	1.59313	3.80472	2.19594	1.73261	13.4651	1	0.000132155	0.00123968
LOC100045688	8.48019	16.0705	23.4377	32.9611	1.89506	2.76382	3.88683	1.45843	2.05104	1.40633	13.4615	1	0.00016354	0.00281945
Ctsh	177.423	54.8581	205.444	161.156	3.23423	1.15793	1.10094	3.74501	2.93768	1.27482	13.4506	1	1.99e-14	2.17e-11
BC068157	388.474	626.397	448.913	157.647	1.61246	1.15558	2.46421	1.39536	3.97342	2.84759	13.4486	1	1.86e-10	3.24e-08
Cpa3	604.507	152.935	390.364	279.196	3.95272	1.54857	2.16517	2.55249	1.82559	1.39817	13.4427	1	1.96e-07	1.14e-05
Taf6	468.279	466.556	497.59	138.942	1.00369	1.06259	3.37031	1.06652	3.35791	3.58127	13.4423	1	6.98e-11	1.43e-08
Cadm2	25.0609	35.7757	16.7261	9.26401	1.42755	1.49831	2.70519	2.13892	3.86179	1.80549	13.4372	1	0.000836605	0.00552986
Deadc1	356.19	1283.15	371.399	449.369	3.60243	1.0427	1.2616	3.45492	2.85546	1.20994	13.427	1	1.63e-09	1.43e-07
Myl4	861.029	3036.96	994.549	859.731	3.52712	1.15507	1.00151	3.0536	3.53245	1.15682	13.4266	1	1.37e-07	4.83e-06
Lzts1	11.8912	6.05884	12.4894	3.64526	1.96263	1.0503	3.26212	2.06135	1.66212	3.4262	13.4247	1	0.000836796	0.00980966
Myl1	1474.88	4768.12	1348.1	1389.93	3.23289	1.09404	1.06112	3.53692	3.43047	1.03103	13.3865	1	5.08e-07	1.38e-05
Lmod1	6.50893	13.4904	4.17616	13.9494	2.07261	1.55859	2.14312	3.23034	1.03402	3.34025	13.3789	1	1.55e-09	1.58e-07
LOC100047693	8.48495	17.5447	18.5306	35.2722	2.06774	2.18393	4.15703	1.05619	2.01042	1.90346	13.3788	1	1.06e-07	6.95e-06
Pde6g	2.72444	9.73059	8.52418	9.22233	3.5716	3.12878	3.38504	1.14153	1.05511	1.0819	13.364	1	0.000652993	0.00812462
BC055004	3.3447	10.5211	6.47683	3.05946	3.1456	1.93645	1.09323	1.62442	3.43887	2.11698	13.3555	1	0.00148603	0.0087207
Rya3	3.96366	6.21311	1.74101	2.16904	1.56752	2.27664	1.82738	3.56868	2.86445	1.24585	13.3505	1	2.52e-05	0.000638501
Nrg3	15.3881	32.636	10.7347	8.70887	2.12085	1.4335	1.76695	3.04024	3.74744	1.23261	13.3416	1	9.76e-06	0.000146853
Rltpr	3.09602	11.4879	9.01948	5.68394	3.71055	2.91325	1.83589	1.27368	2.02112	1.58684	13.3413	1	2.28e-05	0.000594453
Gem	45.9834	141.157	42.5683	39.108	3.06974	1.08023	1.17581	3.31602	3.60942	1.08848	13.3397	1	7.04e-09	4.45e-07
Wtap	400.734	109.64	125.274	125.436	3.65499	3.19886	3.19473	1.14259	1.14407	1.00129	13.3365	1	2.08e-09	2.57e-07
Igfbp1	9.28525	24.0277	6.11255	8.5654	2.58773	1.51905	1.08404	3.93088	2.8052	1.40128	13.3282	1	4.91e-08	2.22e-06
Tnnc2	90.7652	338.398	108.348	113.104	3.72828	1.19372	1.24612	3.12324	2.99191	1.0439	13.3272	1	0.000172243	0.00153451
Slc25a2	4.75804	16.468	16.8638	12.6003	3.46109	3.54427	2.64822	1.02403	1.30695	1.33836	13.3229	1	0.000187659	0.00311489
C730029N23Rik	7.38822	9.26795	14.8817	3.73439	1.25442	2.01425	1.97843	1.60572	2.48178	3.98505	13.3197	1	0.000179553	0.00278768
6430402H23Rik	58.1765	22.5476	85.0707	69.569	2.58016	1.46229	1.19583	3.77293	3.08542	1.22283	13.3195	1	2.9e-07	8.84e-06
Sorl1	479.689	704.51	180.156	506.092	1.46868	2.66263	1.05504	3.91056	1.39206	2.80919	13.2982	1	0.000689867	0.00470954
Def8	10.4433	13.7274	6.41146	3.72502	1.31447	1.62886	2.80357	2.14108	3.6852	1.72119	13.2944	1	0.000352937	0.00272473
Wnt2	220.906	472.725	533.409	161.232	2.13994	2.41465	1.37011	1.12837	2.93196	3.30834	13.2934	1	4.39e-06	7.71e-05
Tmprss5	5.2985	19.0972	15.2356	17.5901	3.60428	2.87547	3.31983	1.25346	1.08568	1.15454	13.2932	1	3.3e-05	0.000789438
4833418N17Rik	7.50232	14.6985	9.3968	3.71719	1.9592	1.25252	2.01827	1.5642	3.95419	2.52793	13.2763	1	0.000269937	0.00219964
S100b	46.5292	13.3246	40.578	45.9325	3.49197	1.14666	1.01299	3.04534	3.44719	1.13196	13.2761	1	0.000113383	0.00109118
MGC41689	11.2302	14.0598	38.7723	11.0462	1.25196	3.4525	1.01666	2.75766	1.27283	3.51003	13.2616	1	1.22e-05	0.000294636
2300002D11Rik	53.5195	48.0717	174.044	60.0593	1.11333	3.25197	1.1222	3.62051	1.24937	2.89787	13.2552	1	6.25e-09	5.14e-07
LOC242502	10.9902	10.5138	3.75051	14.2702	1.04531	2.93032	1.29845	2.80329	1.35729	3.80487	13.2395	1	0.000614346	0.0076005
2210419D22Rik	4994.09	5180.05	1901.21	1763.45	1.03724	2.6268	2.83199	2.72461	2.93745	1.07812	13.2362	1	3.09e-07	1.67e-05
5430439G14Rik	8.50134	11.5942	4.50083	17.3245	1.3638	1.88884	2.03786	2.576	1.49425	3.84918	13.2099	1	2.77e-05	0.000688097
Ccl5	4.78491	3.41385	8.65388	12.0567	1.40162	1.80858	2.51973	2.53493	3.5317	1.39321	13.1898	1	5.24e-05	0.00115262
3110021A11Rik	303.661	264.417	240.744	83.6885	1.14842	1.26135	3.62847	1.09833	3.15954	2.87667	13.1728	1	1.61e-05	0.000447759
Il10ra	19.6441	16.2654	23.361	6.34638	1.20772	1.18921	3.09532	1.43624	2.56294	3.681	13.1724	1	5.9e-05	0.00125238
LOC435145	7.81444	7.10918	5.68731	2.18248	1.0992	1.37401	3.58054	1.25001	3.25739	2.6059	13.1671	1	0.000947045	0.00610197
scavenger receptor	19.6958	11.9413	5.49214	17.3785	1.64939	3.58618	1.13334	2.17425	1.45533	3.16425	13.1627	1	0.000290279	0.00410797
Ankrd56	6.62789	7.34947	20.3371	17.633	1.10887	3.06842	2.66043	2.76716	2.39922	1.15336	13.1575	1	0.000215963	0.00347644
C530050E15Rik	5.4261	13.1601	7.74486	3.46371	2.42533	1.42733	1.56655	1.6992	3.79941	2.236	13.1538	1	0.00135996	0.00809922
Rgmb	34.9065	112.234	63.9496	33.2476	3.21527	1.83202	1.0499	1.75503	3.3757	1.92344	13.1514	1	1.2e-10	1.81e-08
2900060N12Rik	29.1708	31.3243	103.209	36.5426	1.07383	3.53808	1.25271	3.29484	1.16659	2.82434	13.1504	1	4.68e-10	5.48e-08
LOC218877	21.8037	18.667	18.6067	6.02876	1.16803	1.17182	3.61661	1.00324	3.09632	3.08632	13.1423	1	0.00077381	0.00921406
9430030N17Rik	29.8878	51.1653	65.0264	18.2973	1.71191	2.17568	1.63346	1.27091	2.79633	3.55389	13.1422	1	3.19e-06	5.93e-05
B930010D08Rik	97.4275	89.3121	86.5101	27.6752	1.09087	1.1262	3.52039	1.03239	3.22716	3.12591	13.1229	1	8.43e-09	8.73e-07
2610200O14Rik	103.691	247.326	68.451	78.7114	2.38523	1.51482	1.31735	3.61319	3.14219	1.14989	13.1227	1	7.25e-10	7.58e-08
Tceal7	121.199	452.167	156.289	155.98	3.73079	1.28952	1.28698	2.89316	2.89888	1.00198	13.1013	1	6.62e-05	0.000706341
4932443H13Rik	6.84896	2.17948	7.02125	7.64288	3.14247	1.02516	1.11592	3.22152	3.50674	1.08854	13.1003	1	6.17e-06	0.000101829
2810430B18Rik	30.0037	29.2972	100.148	31.183	1.02411	3.33784	1.03931	3.41833	1.06437	3.21161	13.0956	1	6.06e-05	0.00112042
A930008G09Rik	9.24582	29.5365	10.2797	8.3106	3.19458	1.11182	1.11253	2.87329	3.55407	1.23693	13.0832	1	0.00046838	0.00345153
EG432870	26.7548	12.19	9.33186	29.6308	2.19481	2.86704	1.10749	1.30628	2.43074	3.17523	13.0816	1	0.000100154	0.000990019
Scarb1	1.85514	5.67075	3.9903	6.66873	3.05677	2.15094	3.59472	1.42113	1.17599	1.67123	13.0708	1	0.000363604	0.00523606
Hebp1	751.987	460.065	211.939	665.111	1.63452	3.54813	1.13062	2.17074	1.44569	3.13822	13.0679	1	0.000524338	0.00374927
Chl1	19.4212	68.7288	21.3103	26.5431	3.53886	1.09727	1.36671	3.22515	2.58932	1.24556	13.0629	1	5.6e-05	0.00120848
5330430C04Rik	10.1516	27.2825	14.2472	34.3262	2.68751	1.40345	3.38136	1.91493	1.25818	2.40933	13.0548	1	1.24e-05	0.000359093
Syce1	47.9846	37.5723	25.0321	95.6242	1.27713	1.91692	1.99281	1.50096	2.54507	3.82006	13.053	1	0.0010204	0.00646659
Usf1	59.867	19.1189	54.2964	68.3358	3.1313	1.1026	1.14146	2.83993	3.57425	1.25857	13.0481	1	0.000200489	0.00173813
Pcdhb6	41.7755	106.278	45.6389	128.102	2.54403	1.09248	3.06645	2.32868	1.20535	2.80686	13.0438	1	2.23e-11	5.17e-09
Emb	107.773	364.4	334.497	364.262	3.38117	3.10371	3.37989	1.0894	1.00038	1.08898	13.0435	1	1.67e-05	0.000458777
A630090P18	63.388	19.7874	69.5891	54.1647	3.20345	1.09783	1.17028	3.51684	2.73734	1.28477	13.0105	1	0.000110009	0.00106548
LOC100044190	166.301	78.2687	293.365	211.997	2.12474	1.76406	1.27478	3.74818	2.70858	1.38382	13.0042	1	8.22e-07	2.02e-05
A930005H10Rik	171.295	156.39	112.354	425.435	1.09531	1.5246	2.48364	1.39194	2.72035	3.78657	13.0024	1	9.16e-08	6.15e-06
Cd59a	1206.62	831.527	462.089	350.33	1.45108	2.61122	3.44423	1.79949	2.37356	1.31901	12.9986	1	5.59e-07	2.76e-05
Ahcy	536.917	222.418	666.446	226.514	2.414	1.24125	2.37035	2.99636	1.01842	2.94218	12.9825	1	1.61e-08	1.47e-06
4632404B13Rik	29.5272	18.6027	66.3099	47.7209	1.58725	2.24572	1.61617	3.56452	2.56526	1.38954	12.9685	1	0.000113315	0.00211481
D430044H24Rik	157.463	62.5701	235.654	169.353	2.51658	1.49657	1.07551	3.76623	2.7066	1.3915	12.953	1	0.000606771	0.00422207
E430003D02Rik	548.975	232.998	142.753	218.003	2.35614	3.84563	2.51821	1.63217	1.06879	1.52713	12.9481	1	5.61e-05	0.00120885
C030030A07Rik	6.65947	7.17077	23.0989	8.86777	1.07678	3.46858	1.3316	3.22126	1.23666	2.60482	12.9397	1	0.000250988	0.00366532
A930029O05Rik	11.9008	9.27952	3.606	12.3187	1.28248	3.30029	1.03511	2.57336	1.32751	3.41616	12.9349	1	6.5e-05	0.0011918
1300014I06Rik	36.5289	82.1789	122.643	122.171	2.2497	3.35742	3.34451	1.49239	1.48665	1.00386	12.9345	1	3.7e-08	2.89e-06
LOC668631	1040.92	691.533	291.057	878.134	1.50523	3.57634	1.18538	2.37594	1.26984	3.01705	12.9298	1	8.3e-09	6.46e-07
A830054O07Rik	78.8549	23.05	66.5728	75.082	3.42104	1.18449	1.05025	2.88819	3.25735	1.12782	12.9291	1	4.34e-08	2.02e-06
Spred2	33.9785	33.7061	17.2196	10.6298	1.00808	1.97325	3.19654	1.95743	3.1709	1.61993	12.9261	1	0.000196986	0.00323718
LOC218206	6.49161	11.5998	7.95019	23.0523	1.78689	1.22469	3.5511	1.45906	1.98731	2.8996	12.9086	1	7.2e-07	3.43e-05
Pcdhb12	19.0923	24.0377	6.64046	14.7721	1.25902	2.87515	1.29246	3.61988	1.62724	2.22456	12.8983	1	0.000230447	0.00341865
Wnt3	15.5248	54.8336	27.1606	18.6872	3.532	1.7495	1.2037	2.01887	2.93428	1.45343	12.8918	1	3.43e-05	0.000414129
Clps	6.76026	12.5713	3.63649	10.7019	1.85959	1.85901	1.58307	3.45698	1.17467	2.94293	12.8762	1	0.000588781	0.00734893
Scyl2	318.44	309.793	119.218	113.661	1.02791	2.67109	2.80167	2.59855	2.72558	1.04889	12.8737	1	6.45e-12	1.76e-09
Slc25a37	1224.19	355.183	1129.97	929.191	3.44665	1.08338	1.31748	3.18138	2.61609	1.21608	12.8611	1	5.14e-05	0.00057697
1110037P13Rik	113.875	61.2136	169.184	217.556	1.86029	1.4857	1.91047	2.76383	3.55404	1.28591	12.8603	1	2.46e-05	0.000316258
LOC383483	38.1745	76.2898	22.7405	23.9841	1.99845	1.6787	1.59166	3.3548	3.18086	1.05468	12.8592	1	0.000147411	0.00135209
Cartpt	26.0009	86.8451	26.0642	36.312	3.34008	1.00243	1.39657	3.33197	2.39164	1.39318	12.8559	1	4e-07	1.14e-05
Olfr1157	1.42089	3.70155	1	1.79703	2.60509	1.42089	1.26472	3.70155	2.05981	1.79703	12.8491	1	2.42e-05	0.000312735
Nt5c3	612.205	560.582	610.072	184.487	1.09209	1.0035	3.31842	1.08828	3.0386	3.30686	12.8477	1	3.7e-14	4.28e-11
LOC231132	7.1866	12.3107	9.56989	3.41806	1.713	1.33163	2.10254	1.2864	3.60165	2.7998	12.835	1	0.00158066	0.0091612
2610029J22Rik	32.2908	36.3585	27.773	10.4415	1.12597	1.16267	3.09255	1.30913	3.48213	2.65988	12.8323	1	8.22e-05	0.00163158
B930037B01Rik	41.2338	16.0843	24.8711	55.763	2.56362	1.6579	1.35236	1.5463	3.46693	2.24208	12.8292	1	3.91e-09	2.78e-07
Dll3	214.823	617.274	230.892	171.279	2.87341	1.0748	1.25423	2.67343	3.60391	1.34804	12.8278	1	1.26e-05	0.000181961
E130207H16Rik	31.1962	28.2432	46.0971	12.2613	1.10456	1.47765	2.54427	1.63215	2.30344	3.75956	12.8216	1	7.68e-06	0.000241389
Resp18	94.9232	340.068	131.604	117.373	3.58256	1.38643	1.23651	2.58403	2.89733	1.12124	12.8081	1	1.54e-11	3.49e-09
A130024K02Rik	14.625	17.7197	8.91814	5.18999	1.2116	1.63992	2.81793	1.98693	3.4142	1.71833	12.7889	1	1.21e-05	0.000352576
Pcdhb4	4.66245	13.8304	13.9859	16.2056	2.96633	2.99968	3.47577	1.01124	1.17174	1.15871	12.7835	1	1.88e-05	0.00050986
Ms4a6d	334.813	86.9451	157.845	151.806	3.85085	2.12115	2.20554	1.81545	1.74599	1.03978	12.7788	1	0.000123655	0.00227116
EG633640	65.804	90.7063	39.2546	26.4316	1.37843	1.67634	2.4896	2.31072	3.43174	1.48514	12.772	1	0.000312876	0.00468756
E030028L09Rik	57.9338	17.7183	17.3777	23.6368	3.26971	3.3338	2.451	1.0196	1.33403	1.36018	12.7683	1	2.28e-07	1.28e-05
Cidea	11.4538	12.3211	4.98099	4.15818	1.07572	2.2995	2.75452	2.47362	2.96309	1.19788	12.7643	1	0.000373033	0.00284925
1110070O15Rik	64.2797	58.9468	199.856	66.0548	1.09047	3.10917	1.02762	3.39045	1.12058	3.02561	12.7639	1	4.63e-07	1.87e-05
Slc10a4	79.0025	277.288	95.6086	94.6847	3.50987	1.2102	1.1985	2.90024	2.92854	1.00976	12.7571	1	8.22e-09	5.02e-07
Cald1	269.301	78.1333	236.713	228.484	3.44668	1.13767	1.17864	3.0296	2.92428	1.03602	12.7529	1	6e-06	9.95e-05
Olfr1328	8.6276	7.65987	3.7361	2.75633	1.12634	2.30926	3.1301	2.05023	2.77901	1.35546	12.7504	1	3.97e-05	0.000921464
Snx26	290.825	390.945	331.918	111.631	1.34426	1.1413	2.60525	1.17783	3.50213	2.97336	12.7441	1	8.17e-05	0.000837984
4930527B16Rik	73.3317	41.8045	155.434	62.8847	1.75416	2.1196	1.16613	3.71811	1.50425	2.47173	12.734	1	3.24e-06	9.62e-05
Olfm4	52.5279	22.1106	28.0012	14.2817	2.37569	1.87591	3.67799	1.26642	1.54818	1.96064	12.7048	1	1.56e-06	6.41e-05
Mettl10	4.80688	13.2593	8.34816	16.3942	2.75841	1.73671	3.41057	1.5883	1.23643	1.96381	12.6942	1	0.00061993	0.0078028
A630005I04Rik	4.95721	7.13596	5.14506	1.95462	1.43951	1.0379	2.53615	1.38695	3.65082	2.63226	12.6836	1	0.000910446	0.00592046
AI747699	232.623	79.3273	257.465	259.42	2.93244	1.10679	1.1152	3.2456	3.27024	1.00759	12.6779	1	2.47e-12	7.96e-10
Cited4	147.856	39.8636	95.2021	81.5828	3.70905	1.55308	1.81234	2.3882	2.04655	1.16694	12.6761	1	0.00163605	0.00942946
Stk25	158.069	164.01	519.983	169.24	1.03759	3.28961	1.07068	3.17044	1.03189	3.07246	12.6727	1	1.16e-06	4.12e-05
Atp2a1	492.738	1450.45	507.136	419.621	2.94366	1.02922	1.17424	2.86008	3.45657	1.20856	12.6723	1	1.96e-11	4.2e-09
A3galt2	8.47867	20.8501	30.2969	23.4686	2.45913	3.57331	2.76796	1.45308	1.12559	1.29096	12.67	1	2.72e-05	0.000678534
Aqr	106.095	118.743	289.204	299.879	1.11921	2.72589	2.82651	2.43555	2.52545	1.03691	12.6695	1	7.34e-10	1.05e-07
Cdh6	94.5254	122.973	85.591	34.3564	1.30095	1.10438	2.75132	1.43675	3.57934	2.49127	12.664	1	1.5e-08	1.38e-06
Pcdhga2	68.4468	31.1911	118.4	68.6905	2.19443	1.7298	1.00356	3.79594	2.20224	1.72367	12.6496	1	0.000142774	0.00131423
LOC665506	137.293	76.3999	236.385	245.165	1.79703	1.72176	1.78571	3.09405	3.20896	1.03714	12.6447	1	0.000117629	0.00217674
Slc4a1	6243.43	1845.17	5165.59	5606.26	3.38367	1.20866	1.11365	2.79953	3.03835	1.08531	12.6292	1	2.25e-06	4.44e-05
Cyp11b2	6.59549	9.90151	2.74421	5.02806	1.50125	2.40342	1.31174	3.60814	1.96925	1.83224	12.626	1	0.000645049	0.00788612
Actl6b	113.104	198.334	144.911	55.6426	1.75355	1.28122	2.03269	1.36866	3.56443	2.60432	12.6049	1	4.79e-06	0.000161565
Hist1h4c	8.85312	20.6247	28.2284	10.946	2.32965	3.18853	1.2364	1.36867	1.88422	2.57888	12.5863	1	0.000632141	0.0077642
A430069M06Rik	12.5431	11.8992	32.7369	31.2829	1.05411	2.60996	2.49404	2.75118	2.62899	1.04648	12.5847	1	1.83e-05	0.000497209
Xk	307.875	86.1935	117.507	140.52	3.57191	2.62005	2.19097	1.3633	1.63028	1.19584	12.5723	1	5.33e-06	0.00017626
Cops8	1941.29	713.657	1873.12	740.408	2.7202	1.03639	2.62192	2.62468	1.03748	2.52985	12.5705	1	1.56e-11	3.79e-09
Gsx1	10.3951	32.667	17.3919	10.2963	3.14253	1.67308	1.0096	1.87829	3.17269	1.68913	12.5653	1	0.00121542	0.0074204
Ptf1a	9.59464	34.6023	13.679	16.0554	3.60642	1.4257	1.67337	2.52959	2.15519	1.17372	12.564	1	0.000889942	0.00582177
LOC218060	288.516	315.567	96.7074	302.772	1.09376	2.98339	1.04941	3.26311	1.04226	3.13081	12.5627	1	0.00023462	0.00347008
Rpain	175.02	63.3252	211.444	193.162	2.76383	1.20811	1.10365	3.33901	3.05031	1.09465	12.5596	1	1.15e-09	1.12e-07
Anapc10	8.6911	22.4654	9.2862	6.24539	2.58488	1.06847	1.3916	2.41923	3.59713	1.48689	12.5482	1	4.18e-05	0.000487653
C230011J16Rik	12.1708	6.1194	21.1241	16.6883	1.98888	1.73564	1.37118	3.45198	2.72712	1.2658	12.5406	1	1.57e-05	0.000217401
Tph2	14.2106	48.7176	30.0017	40.0797	3.42825	2.11121	2.8204	1.62383	1.21552	1.33591	12.5351	1	0.000404633	0.00570576
Fgfbp3	322.697	1118.39	500.087	400.424	3.46576	1.54971	1.24087	2.23639	2.79301	1.24889	12.5346	1	1.62e-07	5.52e-06
Mass1	28.8111	82.9883	25.6137	26.2323	2.88043	1.12483	1.09831	3.24	3.1636	1.02415	12.5313	1	9.21e-06	0.000139848
8430403J19Rik	16.1581	22.6812	7.20322	23.4245	1.4037	2.24318	1.4497	3.14876	1.03277	3.25195	12.5301	1	9.71e-06	0.000243286
Serinc4	19.4435	44.5709	12.7364	27.7108	2.29232	1.52661	1.42519	3.49949	1.60843	2.17572	12.5278	1	2.98e-05	0.000619672
Slc35f4	6.49002	24.021	10.9033	10.5766	3.70122	1.68002	1.62967	2.20308	2.27115	1.0309	12.516	1	0.000419914	0.00583755
Mcm6	3579.18	1372.16	3736.6	1436.79	2.60842	1.04398	2.4911	2.72315	1.0471	2.60067	12.5144	1	1.01e-10	1.96e-08
Ly96	124.883	65.0069	198.257	209.455	1.92107	1.58754	1.67721	3.04978	3.22204	1.05648	12.5141	1	3.18e-06	5.92e-05
Pttg1	37.9364	47.8395	14.0729	26.0989	1.26104	2.69571	1.45356	3.3994	1.83301	1.85455	12.4973	1	8.5e-05	0.00086525
Ccr5	22.7528	9.38693	14.6401	31.6801	2.42388	1.55414	1.39236	1.55963	3.37491	2.16392	12.4688	1	1.28e-08	1.2e-06
LOC665032	16564.9	17661.6	5525.66	17361.7	1.0662	2.99781	1.0481	3.19628	1.01727	3.14201	12.4677	1	3.25e-06	9.63e-05
4921520G13Rik	87.2007	83.3203	30.072	38.0266	1.04657	2.89973	2.29315	2.7707	2.19111	1.26452	12.4658	1	3.33e-08	2.66e-06
Dok2	102.171	56.6981	143.956	195.218	1.80203	1.40897	1.91069	2.539	3.44312	1.35609	12.4599	1	6.38e-05	0.00133598
Cngb1	7.97329	24.2962	19.5679	9.77101	3.0472	2.45418	1.22547	1.24164	2.48656	2.00265	12.4577	1	1.07e-06	2.49e-05
A830042C15Rik	45.292	14.3825	46.3971	36.9413	3.1491	1.0244	1.22605	3.22594	2.56848	1.25597	12.4499	1	3.64e-07	1.06e-05
D14Ertd449e	760.79	566.055	1913.46	665.164	1.34402	2.5151	1.14376	3.38034	1.17509	2.87667	12.435	1	5.55e-06	0.000152073
1110002E22Rik	27.7586	81.4637	31.0158	24.3787	2.93472	1.11734	1.13864	2.62652	3.34159	1.27225	12.4311	1	1.82e-06	3.76e-05
Khsrp	47.725	28.8906	84.5452	26.5334	1.65192	1.77151	1.79868	2.92639	1.08884	3.18637	12.4237	1	0.000164028	0.00259581
Irs1	12.9906	6.63271	23.3725	16.2227	1.95857	1.79919	1.24881	3.52383	2.44587	1.44073	12.417	1	0.00105885	0.00667156
Rab26	12.2485	15.3109	4.57793	13.2945	1.25002	2.67555	1.0854	3.3445	1.15167	2.90405	12.4112	1	0.000786716	0.00931576
9430025M13Rik	93.2303	161.261	123.519	47.1103	1.72971	1.32488	1.97898	1.30556	3.42305	2.62191	12.3841	1	5.03e-06	0.000167967
EG667705	12.1273	27.0567	17.4939	7.9193	2.23105	1.44251	1.53137	1.54664	3.41655	2.20902	12.3771	1	9.31e-07	2.23e-05
LOC386288	871.739	564.316	1857.58	1395.87	1.54477	2.13089	1.60125	3.29175	2.47356	1.33077	12.373	1	0.000113068	0.00108867
Pla2g4d	4.824	6.74313	3.18257	2.01125	1.39783	1.51576	2.39851	2.11877	3.3527	1.58238	12.3659	1	0.000225943	0.0019108
A730023M06Rik	86.7337	140.18	42.6362	122.382	1.61621	2.03427	1.41101	3.28781	1.14542	2.87039	12.3651	1	6.08e-09	5.05e-07
Acan	40.6208	12.1277	16.5878	25.0391	3.34941	2.44883	1.6223	1.36776	2.06461	1.50948	12.3624	1	0.000926716	0.00600245
Dynlt1	27.5133	19.8603	44.1266	65.3566	1.38534	1.60383	2.37546	2.22184	3.29081	1.48112	12.3584	1	6.29e-05	0.000680079
LOC674019	11.0083	11.6544	6.88758	3.69378	1.05869	1.59829	2.98023	1.69208	3.15513	1.86464	12.3491	1	6.5e-07	3.16e-05
Serpini1	110.022	396.028	188.141	175.265	3.59953	1.71003	1.593	2.10496	2.25959	1.07346	12.3406	1	7.03e-05	0.000743853
LOC100045423	29.8063	11.4999	19.6723	9.35135	2.59186	1.51514	3.18738	1.71065	1.22976	2.10369	12.3385	1	0.000270503	0.00414736
Saa2	26.4881	17.2268	7.89803	11.6126	1.53761	3.35376	2.28098	2.18115	1.48346	1.47032	12.3073	1	0.000242514	0.00381153
Slc1a1	13.9923	40.4882	17.4716	36.7703	2.8936	1.24865	2.62789	2.31738	1.10111	2.10458	12.2932	1	1.42e-10	2.56e-08
Ncf4	237.056	73.4728	130.503	201.986	3.22644	1.81647	1.17363	1.77621	2.74912	1.54774	12.2896	1	6.16e-07	1.62e-05
LOC100047888	20.7466	45.3266	45.4273	16.1317	2.18477	2.18962	1.28608	1.00222	2.80978	2.81602	12.2885	1	8.36e-08	3.27e-06
Psmb1	517.586	1815.55	810.484	741.383	3.50773	1.56589	1.43239	2.24008	2.44887	1.0932	12.2882	1	1.9e-05	0.000513626
A930034L06Rik	152.243	274.094	409.914	496.785	1.80037	2.69249	3.2631	1.49552	1.81246	1.21193	12.2759	1	1.65e-06	6.72e-05
Xylt1	9.39446	16.3247	5.57239	5.28472	1.7377	1.68589	1.77766	2.92957	3.08904	1.05443	12.2743	1	0.000243521	0.00202464
Stk22a	1.80137	4.63133	1.35141	1.77763	2.57101	1.33296	1.01335	3.42704	2.60534	1.31539	12.2651	1	0.00032646	0.00256359
Abca4	3.0464	5.44999	5.50055	1.83388	1.78899	1.80559	1.66118	1.00928	2.97184	2.99941	12.2363	1	0.00147032	0.00864397
LOC385959	380.356	183.53	604.674	504.038	2.07245	1.58976	1.32517	3.29469	2.74636	1.19966	12.2281	1	5.74e-06	9.6e-05
Gpld1	55.5964	161.731	169.503	173.629	2.90901	3.04881	3.12304	1.04806	1.07357	1.02435	12.2268	1	1.69e-08	1.52e-06
Hsd17b11	48.7111	33.7425	16.8502	16.8674	1.44361	2.89083	2.88789	2.0025	2.00046	1.00102	12.2263	1	7.89e-06	0.000247149
Sez6l	33.6978	96.069	39.5519	29.3543	2.85089	1.17372	1.14797	2.42893	3.27274	1.3474	12.2217	1	5.07e-08	2.28e-06
A730069N07Rik	104.546	65.0219	38.3197	121.083	1.60785	2.72824	1.15818	1.69683	1.86219	3.15981	12.2131	1	3.02e-05	0.000373889
Kif24	4.6537	10.3358	8.10193	3.31184	2.22098	1.74097	1.40517	1.27572	3.12086	2.44635	12.21	1	0.00052041	0.00373204
Med18	181.691	66.3864	204.015	207.131	2.73687	1.12287	1.14002	3.07314	3.12007	1.01527	12.2082	1	3.98e-13	1.78e-10
Gm949	65.0676	22.6872	42.5606	71.5434	2.86803	1.52882	1.09952	1.87597	3.15347	1.68098	12.2068	1	2.39e-06	4.65e-05
Kirrel2	31.7385	48.4603	20.1737	14.973	1.52686	1.57326	2.11971	2.40215	3.2365	1.34734	12.2058	1	6.72e-06	0.00010901
Shoc2	70.4363	78.0746	25.8873	81.6588	1.10844	2.72089	1.15933	3.01594	1.04591	3.1544	12.2049	1	1.17e-08	8.62e-07
Apobec1	114.117	37.4225	59.5678	104.534	3.04942	1.91575	1.09167	1.59176	2.79335	1.75488	12.1968	1	7.6e-08	3.01e-06
D130007C19Rik	182.076	174.748	87.0562	62.9447	1.04193	2.09148	2.89264	2.00731	2.77622	1.38306	12.1926	1	1.03e-08	1.03e-06
Acox1	18.3495	56.6545	55.7119	54.3754	3.08753	3.03616	2.96333	1.01692	1.04191	1.02458	12.1704	1	1.57e-05	0.000438598
9330171B01Rik	127.257	92.398	168.798	50.8719	1.37727	1.32644	2.50152	1.82686	1.81629	3.3181	12.1665	1	1.27e-05	0.000367059
2810436B12Rik	98.3508	113.392	37.558	53.6391	1.15293	2.61864	1.83357	3.01911	2.11398	1.42817	12.1664	1	0.000992462	0.00633238
Adamts9	568.838	1373.26	1313.33	509.289	2.41415	2.30879	1.11693	1.04564	2.69643	2.57874	12.1607	1	1.4e-09	1.27e-07
LOC383125	499.738	819.867	247.617	650.769	1.64059	2.01819	1.30222	3.31103	1.25984	2.62813	12.16	1	9.21e-09	6.99e-07
Mad	226.746	89.357	218.029	87.1399	2.53753	1.03998	2.6021	2.43997	1.02544	2.50205	12.1471	1	1.16e-08	1.11e-06
A130039H09Rik	25.4086	9.85871	30.747	29.9255	2.57727	1.21011	1.17777	3.11877	3.03543	1.02745	12.1468	1	3.28e-10	4.19e-08
Car2	263.208	83.8569	243.711	246.313	3.13878	1.08	1.06859	2.90627	2.9373	1.01068	12.1416	1	3.57e-08	1.72e-06
Dgkh	43.166	17.6059	56.0095	26.9677	2.45179	1.29754	1.60066	3.18129	1.53174	2.07691	12.1399	1	0.00034137	0.00499635
Hps1	56.4351	55.8948	164.954	52.9344	1.00967	2.92289	1.06613	2.95115	1.05593	3.11619	12.122	1	3.29e-07	1.41e-05
Myh8	212.959	625.987	231.918	198.653	2.93947	1.08903	1.07202	2.69917	3.15117	1.16746	12.1183	1	5.33e-08	2.35e-06
9030016H15Rik	281.313	251.627	472.812	135.351	1.11798	1.68073	2.07839	1.87902	1.85907	3.49322	12.1084	1	4.54e-06	0.000128756
Zfp830	34.0285	81.2158	111.747	92.2738	2.3867	3.28393	2.71166	1.37593	1.13616	1.21104	12.1054	1	7.9e-05	0.0015842
2410026K10Rik	26.2922	60.2049	71.4546	26.9823	2.28984	2.71771	1.02625	1.18686	2.23127	2.6482	12.1001	1	0.000155653	0.00141263
9130211I03Rik	49.97	45.8453	60.5198	18.4451	1.08997	1.21112	2.70912	1.32009	2.4855	3.28107	12.0969	1	3.23e-06	0.000116952
Papss2	557.67	166.326	343.454	414.904	3.35288	1.62371	1.34409	2.06495	2.49453	1.20803	12.0882	1	0.000556271	0.00726106
LOC237408	47.3189	134.109	135.875	149.244	2.83415	2.87147	3.154	1.01317	1.11286	1.09839	12.084	1	9.06e-05	0.00175874
Abca17	4.94587	8.59096	4.78738	2.43759	1.737	1.03311	2.029	1.7945	3.52437	1.96398	12.082	1	0.000785764	0.00525383
Nr5a2	25.5438	31.381	20.2253	66.6966	1.22852	1.26296	2.61107	1.55157	2.12538	3.29768	12.0772	1	5.14e-05	0.00113518
2210039O17Rik	63.6408	53.0717	107.09	162.954	1.19915	1.68273	2.56052	2.01785	3.07044	1.52164	12.0523	1	1.7e-09	2.2e-07
Slc15a2	297.92	489.068	171.16	165.325	1.64161	1.7406	1.80202	2.85738	2.95821	1.03529	12.0351	1	3.06e-06	5.74e-05
Slamf1	4.82674	4.77136	2.62117	1.65984	1.01161	1.84144	2.90796	1.82031	2.8746	1.57918	12.0351	1	0.000529304	0.0069645
B930096N04Rik	13.3005	11.6841	6.39495	4.49274	1.13834	2.07985	2.96045	1.82708	2.60067	1.4234	12.0298	1	0.000207168	0.00336793
LOC100048534	38.7655	11.8093	30.9851	30.1485	3.28262	1.2511	1.28582	2.62378	2.55294	1.02775	12.024	1	0.00014561	0.00133846
3110001A05Rik	124.714	120.948	204.992	361.595	1.03114	1.6437	2.8994	1.69488	2.98968	1.76395	12.0227	1	4.37e-06	0.000149891
Clstn1	264.393	383.012	226.311	113.292	1.44865	1.16827	2.33373	1.69241	3.38075	1.99759	12.0214	1	1.96e-05	0.000526481
B230334I05Rik	15.2188	25.4951	25.87	8.72744	1.67524	1.69987	1.74379	1.0147	2.92126	2.96421	12.0191	1	0.00118689	0.0073006
Zfp748	145.513	138.329	88.257	48.0782	1.05193	1.64874	3.02659	1.56734	2.87717	1.8357	12.0075	1	3.76e-12	1.17e-09
2610528B01Rik	196.31	219.615	248.564	78.2692	1.11871	1.26618	2.50814	1.13182	2.80589	3.17575	12.0065	1	2.65e-05	0.000665711
Spred3	6.36721	19.9586	10.3429	7.25722	3.13459	1.6244	1.13978	1.9297	2.75017	1.42519	12.0038	1	0.000450745	0.0033421
LOC386360	1110.48	582.687	1928.34	1404.4	1.90579	1.7365	1.26468	3.30939	2.41022	1.37307	11.9996	1	0.000685055	0.00468557
2010204O13Rik	86.4454	199.746	65.7169	66.1576	2.31067	1.31542	1.30666	3.0395	3.01925	1.00671	11.9982	1	1.37e-06	3.01e-05
Dbx1	67.1998	179.608	90.8906	56.3713	2.67274	1.35254	1.19209	1.97609	3.18615	1.61235	11.992	1	1.24e-09	1.17e-07
6720453O12Rik	45.6179	35.6015	107.497	79.6194	1.28135	2.35646	1.74535	3.01945	2.23641	1.35013	11.9892	1	0.000142612	0.00131375
Tesk1	1179.46	450.993	1411.9	1279.29	2.61525	1.19707	1.08464	3.13064	2.83661	1.10366	11.9679	1	2.26e-08	1.17e-06
Krt5	25.0162	86.4909	53.1085	52.4635	3.45739	2.12296	2.09718	1.62857	1.64859	1.01229	11.967	1	6.58e-05	0.00136907
Abcc1a	7.54826	11.294	4.03579	12.3641	1.49623	1.87033	1.638	2.79845	1.09475	3.0636	11.9614	1	0.000401372	0.00534917
Baiap3	2.47392	5.4856	2.17581	1.66566	2.21738	1.13701	1.48524	2.52118	3.29334	1.30627	11.9604	1	0.000624619	0.00432485
D030005B14Rik	3.89816	11.6782	7.10447	11.1668	2.99583	1.82252	2.86465	1.64378	1.04579	1.5718	11.9444	1	0.000516468	0.0068506
C230015M18Rik	16.9673	8.87165	10.4304	5.0199	1.91253	1.62671	3.38001	1.1757	1.7673	2.07782	11.9401	1	0.000609275	0.00771129
Tssc8	334.046	194.214	607.313	494.797	1.71999	1.81805	1.48122	3.12703	2.54769	1.2274	11.9214	1	1.88e-06	3.85e-05
Klhl31	10.2782	24.0311	7.21416	9.95845	2.33806	1.42473	1.03211	3.3311	2.41313	1.3804	11.9195	1	0.000482423	0.00353304
2210012G02Rik	142.514	49.6699	135.955	73.8719	2.86923	1.04825	1.9292	2.73717	1.48726	1.84041	11.9115	1	6.26e-05	0.00131479
5330403J18Rik	229.329	78.8428	216.057	239.922	2.90868	1.06143	1.04619	2.74035	3.04304	1.11046	11.9101	1	0.00059583	0.00416066
LOC675567	81.6072	104.744	47.7059	34.8694	1.28352	1.71063	2.34037	2.19563	3.0039	1.36813	11.9022	1	3.44e-08	2.74e-06
Aph1b	558.708	196.548	568.476	322.719	2.84261	1.01748	1.73125	2.89231	1.64194	1.76152	11.8871	1	6.22e-06	0.000201414
Amacr	8.32063	11.6232	4.81548	15.3318	1.39692	1.72789	1.84263	2.41372	1.31907	3.18386	11.8841	1	0.000196848	0.00299474
LOC100047419	593.227	349.907	205.169	205.967	1.69538	2.8914	2.8802	1.70545	1.69885	1.00389	11.8752	1	2.09e-05	0.000553571
6330407A03Rik	5.0112	2.26049	4.54557	7.59178	2.21686	1.10244	1.51496	2.01088	3.35847	1.67015	11.8738	1	7.19e-06	0.000115052
Neurog3	11.6673	26.0658	13.0959	7.79731	2.23408	1.12244	1.49633	1.99037	3.34292	1.67954	11.8657	1	0.000284474	0.00230379
Trappc5	95.2324	106.995	89.5061	34.4541	1.12351	1.06398	2.76403	1.19539	3.10543	2.59784	11.8502	1	4.78e-06	0.000161565
Sypl2	25.1916	81.4961	40.6105	33.2784	3.23505	1.61206	1.32101	2.00677	2.44892	1.22032	11.8441	1	2.16e-05	0.000286289
A630076G18Rik	66.5902	52.0846	136.114	142.128	1.2785	2.04406	2.13437	2.61333	2.7288	1.04418	11.8432	1	8.18e-05	0.000838478
Bcl2a1b	104	32.5409	58.0361	77.776	3.19597	1.79198	1.33717	1.78348	2.3901	1.34013	11.8388	1	9.75e-07	2.31e-05
LOC669658	528.007	441.886	440.883	167.093	1.19489	1.19761	3.15996	1.00227	2.64456	2.63856	11.8379	1	7.75e-14	6.75e-11
8430408J21Rik	12.4414	11.9431	6.52426	4.38251	1.04172	1.90694	2.83887	1.83056	2.72517	1.48871	11.832	1	5.26e-05	0.00115391
Clec7a	40.2217	17.2969	56.5673	33.4538	2.32538	1.40639	1.20231	3.27038	1.9341	1.69091	11.8295	1	1.69e-07	5.69e-06
Tnnt3	58.019	150.539	51.9155	49.9551	2.59465	1.11757	1.16142	2.89969	3.01349	1.03924	11.8261	1	5.35e-05	0.00059586
B020004J07Rik	3.96893	5.15489	1.77214	2.2141	1.29881	2.23963	1.79257	2.90885	2.3282	1.2494	11.8175	1	0.000215772	0.0034762
Tmem70	68.8931	70.2873	167.152	172.551	1.02024	2.42625	2.50461	2.37812	2.45493	1.0323	11.8164	1	1.27e-07	7.88e-06
B930059J09Rik	54.8817	45.1852	32.9312	106.888	1.21459	1.66655	1.94761	1.37211	2.36556	3.2458	11.8122	1	7.42e-05	0.000777289
Slc1a2	15.2684	25.811	12.5114	7.84046	1.69049	1.22036	1.94738	2.063	3.29203	1.59575	11.809	1	0.000231301	0.00367522
Fv1	11.3747	11.9555	9.85029	30.7013	1.05106	1.15476	2.69908	1.21372	2.56797	3.11679	11.8034	1	1.93e-06	7.68e-05
Diap3	77.9799	64.1838	177.386	155.002	1.21495	2.27477	1.98772	2.76372	2.41498	1.14441	11.8006	1	5.42e-06	0.00017852
C1qtnf5	3.22008	3.1877	1.25199	3.98203	1.01016	2.57196	1.23663	2.5461	1.24919	3.18055	11.7946	1	0.000848345	0.00990961
Spna1	72.2046	30.723	96.0037	50.2716	2.35018	1.32961	1.43629	3.12481	1.63628	1.9097	11.7869	1	0.00058198	0.00408424
Pbx4	11.1343	17.6681	32.074	11.0848	1.58682	2.88065	1.00446	1.81536	1.5939	2.89351	11.7747	1	1.88e-05	0.00042029
Napepld	26.102	70.7397	60.3188	29.479	2.71012	2.31089	1.12937	1.17276	2.39967	2.04616	11.769	1	4.22e-07	1.19e-05
Prdm13	24.8891	58.3519	21.1285	19.0338	2.34448	1.17798	1.30763	2.76176	3.0657	1.11005	11.7676	1	4.23e-06	7.47e-05
E330027G05Rik	29.3429	15.2022	43.9177	44.4422	1.93018	1.49671	1.51458	2.88891	2.92342	1.01194	11.7657	1	0.000315783	0.00249669
Zfp68	699.778	753.256	1344.1	400.705	1.07642	1.92075	1.74637	1.78439	1.87983	3.35434	11.7621	1	0.000263562	0.00406899
2700090O03Rik	226.058	718.991	424.045	318.095	3.18056	1.87582	1.40714	1.69556	2.26031	1.33308	11.7525	1	8.17e-05	0.000837984
Dll1	74.8271	212.628	110.77	72.3134	2.84159	1.48034	1.03476	1.91955	2.94037	1.5318	11.7484	1	5.68e-09	3.74e-07
2210017A09Rik	33.103	40.051	13.3339	21.1296	1.20989	2.48262	1.56666	3.0037	1.89549	1.58465	11.743	1	0.000129672	0.00234878
D630021H01Rik	55.2411	33.9841	67.056	22.5762	1.6255	1.21388	2.44687	1.97316	1.5053	2.97021	11.7349	1	4.59e-05	0.00103241
A230052E19Rik	9.6069	29.002	14.3473	10.5952	3.01887	1.49344	1.10288	2.02142	2.73727	1.35413	11.728	1	0.000873003	0.00573384
Olfr1437	11.0485	10.3927	8.89737	3.67595	1.0631	1.24177	3.00561	1.16807	2.82722	2.42043	11.7262	1	0.000232708	0.00369427
D630035D13Rik	74.8314	43.0197	123.521	44.881	1.73947	1.65066	1.66733	2.87126	1.04327	2.75219	11.7242	1	3.22e-06	0.000116952
E230012G14Rik	9.10389	10.7051	10.7589	3.65691	1.17588	1.1818	2.4895	1.00503	2.92735	2.94209	11.7217	1	0.000436157	0.00324864
Iqwd1	366.672	116.255	294.251	295.799	3.15403	1.24612	1.2396	2.53109	2.5444	1.00526	11.7205	1	7.95e-09	4.89e-07
C1ql2	31.3578	88.7557	29.9903	42.8429	2.83042	1.0456	1.36626	2.95948	2.07166	1.42856	11.702	1	0.000703333	0.00478067
Prickle2	9.27607	12.9392	9.01741	3.9856	1.3949	1.02868	2.3274	1.43491	3.24648	2.2625	11.6949	1	0.000261981	0.00214816
Zfp367	177.448	122.359	347.888	312.475	1.45023	1.9605	1.76093	2.84318	2.55377	1.11333	11.6819	1	7.82e-07	3.64e-05
LOC380670	27.6243	28.6299	81.4769	30.0472	1.0364	2.94947	1.08771	2.84587	1.04951	2.71163	11.6806	1	4.38e-06	0.000124973
Cda	14.7017	6.41456	19.3162	17.6899	2.29192	1.31388	1.20326	3.0113	2.75777	1.09193	11.6701	1	0.000446269	0.00331266
E330034L11Rik	13.8208	15.9443	11.183	5.2194	1.15364	1.23588	2.64797	1.42576	3.05481	2.14258	11.6606	1	0.000201479	0.00174364
Fgf21	13.2981	14.8792	13.9569	5.00317	1.1189	1.04954	2.65794	1.06608	2.97396	2.78961	11.656	1	0.000585371	0.00410218
Pik3ap1	39.1679	19.3967	61.3505	29.9964	2.0193	1.56635	1.30575	3.16293	1.54647	2.04526	11.6461	1	9.67e-05	0.00167022
Cdrt4	6.5357	6.40491	13.9256	4.25196	1.02042	2.13069	1.5371	2.1742	1.50634	3.27509	11.6438	1	0.00149482	0.00875493
Prr3	334.215	131.384	394.541	359.689	2.5438	1.1805	1.07622	3.00296	2.7377	1.09689	11.6381	1	3.48e-12	1.03e-09
4933439C20Rik	450.564	621.804	813.813	1410.41	1.38006	1.80621	3.13032	1.30879	2.26826	1.73309	11.6267	1	1.74e-10	3.06e-08
B230312E02Rik	75.4158	43.8348	39.5996	112.139	1.72046	1.90446	1.48694	1.10695	2.55821	2.83181	11.6088	1	0.000109439	0.00206031
2610019P18Rik	134.926	125.225	45.5543	121.213	1.07747	2.96187	1.11313	2.74891	1.03309	2.66085	11.5953	1	1.02e-05	0.000252538
Clgn	25.2172	76.4118	59.6834	41.6862	3.03014	2.36677	1.65309	1.28028	1.83302	1.43173	11.595	1	7.83e-07	3.64e-05
Fut9	5.08905	9.63761	8.3607	3.34498	1.89379	1.64288	1.5214	1.15273	2.88122	2.49948	11.5915	1	0.00134261	0.00802262
2210408I21Rik	19.5376	17.2066	8.58653	7.34516	1.13547	2.27538	2.65993	2.0039	2.34257	1.16901	11.5863	1	8.51e-05	0.00168217
6330444G18Rik	223.103	250.434	84.3208	229.843	1.1225	2.64588	1.03021	2.97001	1.08959	2.72582	11.584	1	1.02e-05	0.000252538
AI132487	83.5585	70.3789	186.972	167.422	1.18727	2.23762	2.00365	2.65665	2.37886	1.11677	11.5808	1	4.97e-06	0.000166331
LOC231118	24.6075	76.7804	31.2907	35.0529	3.1202	1.27159	1.42448	2.45378	2.19042	1.12023	11.5807	1	0.00103875	0.00656613
Ebf1	130.823	274.505	105.634	90.5771	2.0983	1.23845	1.44432	2.59864	3.03062	1.16623	11.5766	1	1.51e-08	8.34e-07
E130306L18Rik	18.1649	28.0705	9.80806	11.064	1.54531	1.85204	1.6418	2.86198	2.53709	1.12806	11.5663	1	0.00115159	0.00713251
8030402P03Rik	248.004	493.822	335.973	159.686	1.99118	1.35471	1.55307	1.46983	3.09245	2.10396	11.5652	1	1.19e-07	4.33e-06
Omd	71.4708	24.5502	48.4568	67.5045	2.91121	1.47494	1.05876	1.97378	2.74965	1.39309	11.5614	1	1.25e-07	4.5e-06
LOC380691	48.657	16.9883	48.5574	46.8798	2.86416	1.00205	1.03791	2.85829	2.75954	1.03579	11.5577	1	3.57e-05	0.000428361
C530043G21Rik	226.053	196.476	80.5892	112.064	1.15053	2.805	2.01717	2.438	1.75324	1.39056	11.5545	1	1.35e-07	8.23e-06
4930529M09Rik	8.24487	12.1124	3.85358	6.57526	1.46908	2.13954	1.25392	3.14316	1.84212	1.70627	11.5541	1	1.25e-06	4.43e-05
A330058M23Rik	1.83128	4.91727	1.65804	2.37124	2.68516	1.10448	1.29486	2.96572	2.07371	1.43015	11.5541	1	0.000168516	0.00150951
Mgl2	21.8264	17.9273	9.45745	8.02885	1.21749	2.30785	2.7185	1.89557	2.23286	1.17793	11.5502	1	0.000122903	0.00226158
Polr3f	45.9036	38.0843	51.1318	17.1301	1.20532	1.11389	2.67971	1.34259	2.22324	2.98491	11.5497	1	7.08e-05	0.0014562
Ablim3	31.8047	90.6037	40.1875	31.4156	2.84875	1.26357	1.01239	2.25452	2.88404	1.27922	11.5425	1	1.1e-06	2.52e-05
Cyp4f13	128.544	58.0925	149.25	176.573	2.21274	1.16108	1.37364	2.56918	3.03951	1.18307	11.5392	1	1.57e-07	5.35e-06
A130026C10Rik	111.269	83.6566	120.466	41.0357	1.33007	1.08265	2.71153	1.44	2.03863	2.93563	11.5385	1	2.44e-06	9.29e-05
1700029J07Rik	128.699	118.916	140.957	47.5636	1.08227	1.09525	2.70582	1.18535	2.50014	2.96354	11.5324	1	5.17e-10	7.53e-08
LOC386513	6.08833	5.84088	2.09001	5.17132	1.04237	2.91307	1.17733	2.79467	1.12948	2.47431	11.5312	1	5.93e-05	0.00110312
B930008A12Rik	15.178	26.7729	15.2814	8.17672	1.76393	1.00681	1.85624	1.752	3.27429	1.86889	11.5222	1	0.000194176	0.0016931
Fbxo46	98.4405	65.2993	86.8856	33.2003	1.50753	1.13299	2.96505	1.33057	1.96683	2.61701	11.52	1	1.82e-07	1.07e-05
Lrrc24	54.691	108.104	40.9023	36.6183	1.97663	1.33711	1.49354	2.64298	2.95218	1.11699	11.5194	1	7.05e-08	2.87e-06
Sftpc	6.63817	4.67687	4.06871	2.1019	1.41936	1.63152	3.15817	1.14947	2.22507	1.93573	11.5193	1	6.4e-06	0.000206162
C030027L06Rik	87.2803	257.618	106.022	95.2489	2.95162	1.21473	1.0913	2.42985	2.70469	1.11311	11.5053	1	2.62e-08	1.32e-06
Ncapg	167.341	145.897	366.649	360.939	1.14698	2.19103	2.15691	2.51306	2.47393	1.01582	11.4977	1	4.75e-06	0.000160979
Mid1	17.8815	14.3558	42.9662	16.3853	1.2456	2.40284	1.09131	2.99296	1.14138	2.62224	11.4963	1	0.000157987	0.00251031
Wdr82	787.704	721.535	2111.8	780.935	1.09171	2.68096	1.00867	2.92682	1.08232	2.7042	11.4947	1	2.5e-09	2.37e-07
2510049I19Rik	24.5379	20.3984	32.5251	10.5089	1.20293	1.32551	2.33496	1.59449	1.94106	3.09501	11.494	1	0.000601187	0.0076395
Rccd1	340.815	382.143	185.919	140.208	1.12126	1.83314	2.43078	2.05543	2.72554	1.32602	11.4922	1	1.48e-11	3.68e-09
Srd5a2	8.89884	20.4837	12.485	6.81432	2.30185	1.40299	1.3059	1.64067	3.00598	1.83217	11.4896	1	0.000966844	0.0062011
E030016N13Rik	31.7816	24.5251	22.92	10.24	1.29588	1.38663	3.10367	1.07003	2.39502	2.23828	11.4895	1	0.00014279	0.00252593
6430706D22Rik	1519.21	933.374	3025.57	1517.55	1.62765	1.99154	1.00109	3.24154	1.62588	1.99372	11.4814	1	3.95e-07	1.13e-05
Asphd1	16.9917	42.9992	22.5091	14.4389	2.5306	1.32471	1.1768	1.9103	2.97801	1.55892	11.4794	1	4.96e-05	0.000560359
Fgf17	42.4824	99.0184	38.0716	33.0655	2.33081	1.11586	1.2848	2.60085	2.99462	1.1514	11.4783	1	1.75e-10	2.53e-08
Kcnn1	138.834	267.837	86.2386	117.409	1.9292	1.60988	1.18248	3.10577	2.28124	1.36144	11.47	1	3.14e-09	2.34e-07
Matn4	1302.64	442.823	671.453	1006.7	2.94168	1.94004	1.29398	1.5163	2.27336	1.49928	11.4646	1	4.17e-05	0.000486649
Ptprv	108.693	45.6738	51.914	116.109	2.37976	2.0937	1.06824	1.13663	2.54214	2.23657	11.457	1	4.8e-10	5.56e-08
C130037N15Rik	16.4286	14.2198	6.10327	7.60005	1.15533	2.69177	2.16164	2.32986	1.87101	1.24524	11.4549	1	3.47e-05	0.000823422
5730405M06Rik	27.8791	15.0221	14.6042	38.9502	1.85587	1.90897	1.39711	1.02861	2.59286	2.66705	11.4505	1	0.000744955	0.00896371
A730050C11Rik	18.7782	16.6681	17.1619	47.7984	1.12659	1.09418	2.54541	1.02962	2.86765	2.78514	11.4486	1	1.16e-05	0.000339773
Mesdc1	312.811	256.015	110.44	313.902	1.22185	2.83241	1.00349	2.31814	1.22611	2.84229	11.4443	1	5.41e-07	2.14e-05
Pld2	8.31574	19.0959	13.1345	6.63203	2.29636	1.57948	1.25388	1.45387	2.87935	1.98047	11.4434	1	0.00144403	0.00851992
C730029A08Rik	11.8841	23.1186	7.20026	11.5861	1.94533	1.65051	1.02572	3.21079	1.99536	1.60913	11.4368	1	0.000512345	0.0036944
Tagap	454.204	402.319	491.843	168.818	1.12897	1.08287	2.69049	1.22252	2.38315	2.91345	11.4214	1	1.38e-11	3.54e-09
Tmprss7	71.5294	93.1745	32.6897	44.4614	1.3026	2.18813	1.6088	2.85027	2.09563	1.3601	11.4055	1	1.69e-05	0.000464826
C230043F19Rik	15.6489	31.9009	12.6476	10.7357	2.03854	1.2373	1.45765	2.52228	2.97147	1.17809	11.4053	1	1.17e-05	0.000171975
Alox12	73.5133	38.7709	121.833	63.793	1.8961	1.6573	1.15237	3.1424	1.64538	1.90983	11.4034	1	4.31e-05	0.000499561
Ttn	48.3192	116.114	59.5539	38.5094	2.40305	1.23251	1.25474	1.94972	3.0152	1.54648	11.4017	1	4.53e-09	3.13e-07
2210015D19Rik	75.1787	45.7646	130.368	114.889	1.64273	1.73411	1.52821	2.84867	2.51043	1.13473	11.3989	1	3.8e-06	0.000132667
C030014I23Rik	155.793	133.714	166.498	57.5849	1.16512	1.06871	2.70546	1.24518	2.32204	2.89135	11.3979	1	1.64e-13	1.15e-10
Slc32a1	428.054	1203.81	592.447	432.116	2.81228	1.38405	1.00949	2.03193	2.78585	1.37104	11.3946	1	2.46e-08	1.26e-06
4732456N10Rik	22.3872	17.1046	20.5315	7.70602	1.30884	1.09038	2.90515	1.20035	2.21964	2.66435	11.3887	1	0.000519766	0.00688507
Npm2	29.3593	10.8231	31.1403	27.2527	2.71265	1.06066	1.0773	2.87719	2.51801	1.14265	11.3885	1	9.97e-05	0.00098638
Vit	102.874	287.831	108.723	166.03	2.79789	1.05685	1.61391	2.64738	1.73361	1.52709	11.3767	1	5.76e-08	4.21e-06
LOC100047659	21.9306	62.1744	22.3702	25.9453	2.83506	1.02005	1.18307	2.77934	2.39636	1.15982	11.3737	1	0.000128642	0.00121756
Prcc	16.6222	12.5949	28.7305	34.6589	1.31976	1.72844	2.0851	2.28112	2.75182	1.20635	11.3726	1	1.87e-06	7.5e-05
Ifi35	10.5573	10.1252	4.12333	12.174	1.04267	2.56038	1.15314	2.4556	1.20234	2.95247	11.3666	1	0.000414436	0.00550084
Fcgr1	46.5315	15.7908	38.3136	28.875	2.94675	1.21449	1.61148	2.42633	1.8286	1.32688	11.3545	1	8.09e-05	0.00160989
Itga2b	33.1745	15.1474	47.0876	31.152	2.19011	1.41939	1.06492	3.10863	2.05659	1.51154	11.3512	1	0.00142151	0.00840473
Txndc9	24.5816	65.8605	25.0756	23.0256	2.67927	1.0201	1.06757	2.62648	2.86031	1.08903	11.3428	1	1.91e-08	1.03e-06
Tm7sf2	58.7054	81.8256	36.2074	29.1301	1.39383	1.62136	2.01528	2.25991	2.80897	1.24295	11.3423	1	0.00085068	0.00992511
C130063I20Rik	12.4183	8.08966	7.22422	3.98134	1.53509	1.71899	3.11913	1.1198	2.03189	1.81452	11.3394	1	0.000875623	0.00574912
Fbln2	802.233	470.335	529.206	1328.46	1.70566	1.51592	1.65595	1.12517	2.8245	2.51029	11.3375	1	3.13e-05	0.000758806
A730085F06Rik	65.3185	52.763	128.454	135.379	1.23796	1.96658	2.0726	2.43454	2.56579	1.05391	11.3314	1	6.96e-05	0.00143316
1700029I01Rik	33.9167	27.3216	13.2267	38.4881	1.24139	2.56426	1.13478	2.06564	1.4087	2.90988	11.3247	1	0.000661831	0.00805624
BC059842	51.7429	140.711	145.653	139.031	2.71943	2.81493	2.68696	1.03512	1.01209	1.04763	11.3162	1	1.36e-05	0.000388143
Ccdc83	1.5529	3.39617	1.84632	1.11432	2.18699	1.18895	1.39358	1.83943	3.04776	1.65691	11.3136	1	1.47e-05	0.000206182
5830467P10Rik	35.4611	74.2766	69.1323	28.8973	2.0946	1.94952	1.22714	1.07441	2.57036	2.39234	11.3084	1	3.29e-07	9.79e-06
Trpm1	36.0934	15.5914	17.7645	39.2801	2.31496	2.03177	1.08829	1.13938	2.51935	2.21115	11.3049	1	0.000651263	0.00447937
Fxr2	630.213	274.443	664.847	289.906	2.29633	1.05496	2.17386	2.42253	1.05634	2.29332	11.2973	1	2.73e-06	0.000102006
Actc1	2954.11	7107.46	2541.71	2568.71	2.40595	1.16225	1.15004	2.79633	2.76693	1.01062	11.2921	1	5.08e-08	2.28e-06
9330179O15Rik	14.2614	31.7715	16.4765	10.4718	2.22779	1.15532	1.36189	1.92829	3.034	1.57341	11.2807	1	1.59e-05	0.00021965
Slc38a8	97.495	34.1214	59.6539	84.184	2.8573	1.63435	1.15812	1.74828	2.46719	1.41121	11.2764	1	7.2e-05	0.000760257
Tex16	16.6296	19.7966	9.80778	7.25937	1.19044	1.69556	2.29078	2.01846	2.72705	1.35105	11.2733	1	0.000286187	0.00231479
Accn1	7.04219	14.8846	6.31211	4.96748	2.11363	1.11566	1.41766	2.3581	2.99641	1.27069	11.2722	1	0.000517554	0.00371683
BC037704	60.6369	67.6525	24.9581	70.0057	1.1157	2.42955	1.15451	2.71065	1.03478	2.80493	11.2501	1	1.78e-08	1.22e-06
Sez6	28.5586	59.5435	27.1026	19.4803	2.08496	1.05372	1.46602	2.19697	3.0566	1.39128	11.2495	1	8.67e-07	2.11e-05
Gbas	87.4977	85.8588	85.4082	31.5587	1.01909	1.02446	2.77254	1.00528	2.72061	2.70633	11.2483	1	7.74e-05	0.00156217
Hes5	116.552	323.574	159.868	119.314	2.77622	1.37165	1.0237	2.024	2.71195	1.33989	11.2474	1	3.98e-07	1.14e-05
LOC386117	210.948	110.596	339.06	230.828	1.90738	1.60732	1.09424	3.06577	2.08714	1.46889	11.2307	1	0.000966701	0.0062011
4833438J18Rik	15.2787	23.8707	30.7411	45.5284	1.56235	2.01202	2.97986	1.28782	1.90729	1.48103	11.2304	1	1.16e-07	7.33e-06
4933439J20Rik	142.97	177.772	224.343	76.1885	1.24342	1.56916	1.87653	1.26197	2.33331	2.94458	11.229	1	9.34e-05	0.00179477
Ccdc115	26.7323	38.2894	21.8452	12.7369	1.43233	1.22371	2.09881	1.75276	3.00619	1.71512	11.2289	1	7.41e-05	0.000776827
2310007O11Rik	888.556	369.037	410.185	880.788	2.40777	2.16623	1.00882	1.1115	2.38672	2.14729	11.2283	1	5.76e-08	2.47e-06
Gp49a	5.00837	5.84602	3.49321	2.06583	1.16725	1.43374	2.42438	1.67354	2.82986	1.69095	11.2197	1	0.000134552	0.00240397
EG215208	21.3301	41.1714	55.7348	22.8273	1.9302	2.61297	1.07019	1.35372	1.8036	2.44158	11.2123	1	0.000172157	0.0026984
Fbp2	34.5446	19.3615	15.1775	40.0931	1.78419	2.27604	1.16062	1.27567	2.07077	2.64162	11.2089	1	0.0004136	0.0031091
Ccl21b	138.975	344.86	334.782	166.789	2.48146	2.40894	1.20014	1.0301	2.06765	2.00722	11.1955	1	1.83e-06	3.76e-05
C130040D06Rik	136.963	149.294	154.195	55.4793	1.09003	1.12582	2.46872	1.03283	2.69099	2.77933	11.1877	1	1.17e-08	1.12e-06
C130090K21Rik	5.27405	10.4652	5.2842	13.0951	1.98428	1.00192	2.48293	1.98047	1.2513	2.47817	11.1791	1	0.000634757	0.00777963
Srl	116.137	318.121	115.832	128.911	2.73918	1.00263	1.10999	2.74639	2.46776	1.11291	11.1789	1	3.31e-11	6.52e-09
A930006B21Rik	21.4683	11.3866	10.4163	7.04922	1.88541	2.06104	3.04549	1.09315	1.61529	1.47765	11.178	1	0.000184207	0.00308056
1700040A22Rik	24.6385	12.7072	10.3289	26.0206	1.93894	2.3854	1.05609	1.23026	2.04771	2.51921	11.1776	1	7.71e-05	0.00080018
A130047F11Rik	194.023	129.517	250.657	381.619	1.49805	1.29189	1.96687	1.93531	2.94646	1.52247	11.1611	1	6.54e-05	0.000699881
Fosb	17.7336	13.8646	7.09639	7.1521	1.27906	2.49896	2.47949	1.95375	1.93853	1.00785	11.1576	1	0.000557179	0.00726584
Kcnk10	20.9868	53.4827	19.0384	27.4321	2.5484	1.10234	1.30711	2.80921	1.94964	1.44088	11.1576	1	0.000404301	0.00304946
D730042P09Rik	69.089	77.7763	29.1098	80.8215	1.12574	2.37339	1.16982	2.67183	1.03915	2.77644	11.1564	1	4.26e-10	5.17e-08
Scg3	360.526	1016.81	455.514	393.601	2.82034	1.26347	1.09174	2.23221	2.58334	1.1573	11.1484	1	2.36e-08	1.21e-06
Spib	5.7948	15.2131	9.65866	5.8265	2.6253	1.66678	1.00547	1.57507	2.61101	1.65771	11.1413	1	0.000300559	0.00240285
Syngr3	279.837	734.254	263.538	290.105	2.62386	1.06185	1.03669	2.78615	2.531	1.10081	11.1404	1	1.29e-06	2.86e-05
Adora1	26.9516	64.1795	29.6772	21.9878	2.38129	1.10113	1.22575	2.16259	2.91886	1.34971	11.1393	1	5.3e-08	2.35e-06
6820437F20Rik	150.081	75.0369	206.096	199.07	2.0001	1.37323	1.32641	2.7466	2.65296	1.0353	11.1346	1	1.87e-08	1.01e-06
LOC623374	13.8846	11.082	8.48448	4.82199	1.2529	1.63648	2.87944	1.30615	2.29822	1.75954	11.1327	1	0.000278235	0.00425266
D630021C08Rik	16.5668	6.87474	17.7634	19.3218	2.4098	1.07223	1.1663	2.58387	2.81055	1.08773	11.1305	1	0.000401532	0.00303207
LOC100046087	34.3279	36.3702	53.1099	93.6136	1.05949	1.54713	2.72704	1.46026	2.57391	1.76264	11.1305	1	0.000836701	0.00980966
Cdh22	23.9774	72.7472	34.9565	36.1161	3.03399	1.45789	1.50626	2.08108	2.01426	1.03318	11.1267	1	0.000214629	0.00183484
C030014C12Rik	220.467	385.69	136.823	313.822	1.74942	1.61132	1.42344	2.81889	1.22901	2.29363	11.1257	1	7.56e-07	3.57e-05
Axud1	85.6454	53.841	159.359	73.0079	1.59071	1.86068	1.1731	2.9598	1.35599	2.18276	11.123	1	4.83e-06	0.000135579
Cnr1	6.75018	16.2342	10.3244	5.9363	2.40501	1.5295	1.1371	1.57242	2.73474	1.73919	11.118	1	0.000128281	0.00121552
Synpo2l	37.5781	89.189	35.0286	31.6344	2.37343	1.07278	1.18789	2.54618	2.81937	1.10729	11.1069	1	4.16e-09	2.91e-07
Wnt7a	75.883	201.865	107.218	74.7767	2.66022	1.41294	1.01479	1.88276	2.69957	1.43384	11.1041	1	8.19e-06	0.000127761
Pcoln3	71.9157	29.9072	26.3408	26.6763	2.40463	2.7302	2.69586	1.13539	1.12111	1.01274	11.0999	1	3.03e-06	0.00011136
EG434280	44.6014	93.5947	50.7894	31.4068	2.09847	1.13874	1.42012	1.8428	2.98007	1.61715	11.0973	1	7.32e-08	2.94e-06
Klf1	148.233	51.3927	123.807	122.354	2.88432	1.19729	1.21151	2.40903	2.38076	1.01187	11.0948	1	4.79e-05	0.000545648
Emr1	726.92	253.191	616.483	592.676	2.87103	1.17914	1.2265	2.43485	2.34082	1.04017	11.0925	1	1.89e-08	1.02e-06
Manbal	916.935	677.849	1672.68	1720.93	1.35271	1.82421	1.87683	2.46763	2.53881	1.02885	11.089	1	4.86e-06	0.000163081
A330017A19Rik	18.4345	32.462	48.1068	49.4224	1.76094	2.60961	2.68097	1.48194	1.52247	1.02735	11.0833	1	0.000132452	0.00237581
Sez6l2	39.4028	101.508	41.7689	36.4297	2.57615	1.06005	1.08161	2.43022	2.78639	1.14656	11.081	1	9.45e-08	3.59e-06
Dnajc18	22.7886	62.6905	50.9445	60.0265	2.75096	2.23553	2.63406	1.23056	1.04438	1.17827	11.0738	1	8.72e-07	3.97e-05
Nek6	31.5379	28.2562	72.8385	26.1613	1.11614	2.30956	1.20552	2.57779	1.08008	2.78421	11.0733	1	2.04e-06	6.66e-05
Ptar1	12.7885	8.22006	14.7897	5.45665	1.55577	1.15648	2.34366	1.79922	1.50643	2.71039	11.0719	1	3.08e-05	0.000750284
Ptger2	11.2273	11.6352	9.39193	4.24718	1.03633	1.19542	2.64348	1.23885	2.7395	2.21133	11.0649	1	0.000109451	0.00206031
Cdc14b	359.275	128.48	320.541	324.69	2.79636	1.12084	1.10652	2.49488	2.52717	1.01295	11.0587	1	4.15e-10	4.98e-08
4732435K05Rik	22.1962	35.906	42.0021	15.6939	1.61767	1.89232	1.41432	1.16978	2.2879	2.67634	11.0583	1	0.000819728	0.00960385
Fxyd2	12.8212	8.09258	12.628	24.5592	1.58431	1.0153	1.91552	1.56044	3.03477	1.94482	11.0552	1	0.000516284	0.00371219
Fcgr2b	16.4104	17.2969	6.32086	16.5247	1.05402	2.59623	1.00697	2.73648	1.04673	2.61431	11.0547	1	4.58e-05	0.000876826
0710001D07Rik	439.992	344.193	501.493	998.521	1.27833	1.13978	2.26941	1.45701	2.90105	1.9911	11.0367	1	3.05e-06	0.000111496
1700027L20Rik	16.1582	11.5577	5.42697	11.5767	1.39804	2.97738	1.39575	2.12969	1.00164	2.13318	11.0357	1	0.000288642	0.00408774
1700009P03Rik	382.018	146.083	399.796	352.974	2.61507	1.04654	1.08228	2.73678	2.41626	1.13265	11.0296	1	3.54e-07	1.04e-05
LOC381256	47.9445	142.295	99.0093	102.149	2.96791	2.06508	2.13057	1.43719	1.39301	1.03171	11.0255	1	2.06e-06	8.04e-05
C730037N04Rik	50.1429	20.1639	56.5805	48.0216	2.48677	1.12838	1.04417	2.80603	2.38157	1.17823	11.0252	1	5.15e-05	0.000577824
Ehd3	58.8003	68.709	74.0435	26.8739	1.16851	1.25924	2.18801	1.07764	2.55672	2.75522	11.0053	1	1.89e-05	0.00051177
1110038B12Rik	374.827	421.205	857.471	894.478	1.12373	2.28765	2.38638	2.03576	2.12362	1.04316	11.0003	1	1e-08	1e-06
A130014O09Rik	10.2194	16.5186	17.5526	30.6489	1.61639	1.71757	2.99908	1.0626	1.85541	1.74611	10.9972	1	0.000210578	0.0034121
Cdh15	152.605	369.042	160.02	130.546	2.41828	1.04859	1.16897	2.30622	2.82691	1.22578	10.9948	1	1.21e-10	1.81e-08
A730015C16Rik	4.51303	3.9197	1.62308	4.04916	1.15137	2.78054	1.11456	2.41498	1.03303	2.49474	10.9892	1	1.91e-07	9.07e-06
Nell2	38.2037	87.2668	35.4385	31.1724	2.28425	1.07803	1.22556	2.46249	2.79949	1.13686	10.9867	1	1.82e-07	6.06e-06
Adrb2	162.197	56.2941	112.208	126.56	2.88124	1.44551	1.28158	1.99324	2.2482	1.12791	10.9777	1	2.53e-08	1.28e-06
Hist1h4h	6.39828	18.2372	13.2044	14.873	2.85033	2.06374	2.32453	1.38115	1.2262	1.12637	10.9723	1	0.000308154	0.00462372
Oasl2	94.6747	52.2188	116.156	46.1096	1.81304	1.22689	2.05326	2.22441	1.13249	2.51913	10.9692	1	2.6e-05	0.00065439
6430704M03Rik	10.5768	15.5891	5.72764	14.208	1.47389	1.84662	1.34332	2.72173	1.0972	2.4806	10.9634	1	3.77e-05	0.000750069
2810408A11Rik	116.877	50.3302	127.247	138.2	2.32221	1.08872	1.18244	2.52825	2.74587	1.08608	10.9536	1	2.66e-08	1.34e-06
Hist1h4f	46.522	50.2989	103.63	35.9013	1.08118	2.22755	1.29583	2.06029	1.40103	2.88653	10.9524	1	2.71e-07	1.22e-05
Ttc27	745.97	615.011	1436.04	1493.39	1.21294	1.92507	2.00194	2.33499	2.42823	1.03993	10.9431	1	4.89e-05	0.000554463
5830476G13Rik	65.4015	38.6258	23.6703	28.5146	1.69321	2.76302	2.29362	1.63182	1.3546	1.20466	10.9409	1	0.000206917	0.00336664
Ppapdc3	17.6704	26.9281	9.7031	12.7159	1.52391	1.82111	1.38963	2.77521	2.11767	1.3105	10.938	1	0.000311374	0.00246977
Arf5	818.29	786.934	774.996	304.228	1.03985	1.05586	2.68973	1.0154	2.58666	2.54742	10.9349	1	2.94e-12	9.98e-10
5730494J16Rik	46.5165	34.0757	85.572	31.9047	1.36509	1.83961	1.45798	2.51123	1.06805	2.68212	10.9241	1	0.000338398	0.00467973
BC006662	46.2691	25.6073	64.5929	68.18	1.80687	1.39603	1.47355	2.52244	2.66252	1.05553	10.917	1	0.00165983	0.00955253
Apoc1	177.188	79.7244	62.214	77.406	2.22251	2.84805	2.28908	1.28145	1.02995	1.24419	10.9152	1	2.79e-05	0.000690759
Ccl9	173.028	65.2947	170.869	132.224	2.64995	1.01263	1.30859	2.6169	2.02504	1.29227	10.9054	1	1.79e-05	0.000243026
LOC277385	92.9707	51.51	137.856	127.856	1.80491	1.48279	1.37523	2.67629	2.48217	1.07821	10.8996	1	6.22e-05	0.000675255
4933427D14Rik	545.759	719.99	738.954	278.471	1.31925	1.35399	1.95984	1.02634	2.58551	2.65362	10.8986	1	6.23e-09	6.69e-07
Snca	485.973	264.06	657.139	708.077	1.84039	1.35221	1.45703	2.4886	2.6815	1.07751	10.8972	1	0.000604321	0.00766448
Dscam	13.6229	18.3865	7.22726	7.99758	1.34968	1.88493	1.70337	2.54405	2.29901	1.10659	10.8876	1	1.7e-05	0.00023361
Kif3a	259.654	602.086	696.508	667.977	2.3188	2.68245	2.57257	1.15682	1.10944	1.04271	10.8828	1	1.34e-07	8.23e-06
LOC195806	5.99202	4.40472	5.16089	12.2336	1.36036	1.16104	2.04165	1.17167	2.77738	2.37044	10.8825	1	0.000191439	0.00316454
5730433N10Rik	84.4862	36.275	57.6047	96.7558	2.32905	1.46665	1.14523	1.588	2.66729	1.67965	10.8759	1	6.81e-08	2.8e-06
2610040L17Rik	118.775	249.831	192.484	95.8745	2.10339	1.62058	1.23886	1.29793	2.60581	2.00767	10.8742	1	1.49e-06	3.21e-05
Pif1	371.451	140.215	364.833	304.709	2.64916	1.01814	1.21904	2.60196	2.17316	1.19732	10.8588	1	3.18e-06	5.92e-05
Pik3r4	63.1432	69.4089	164.834	62.3825	1.09923	2.61048	1.0122	2.37483	1.11263	2.64231	10.8517	1	4.37e-12	1.12e-09
Pcm1	71.9436	69.8874	183.693	70.4085	1.02942	2.55329	1.0218	2.62841	1.00746	2.60896	10.8493	1	1.15e-07	5.93e-06
AI447711	14.4668	18.3614	6.46993	14.4463	1.26921	2.236	1.00141	2.83796	1.27101	2.23284	10.8484	1	8.66e-05	0.00152277
Fcrls	1466.2	561.276	1407.83	974.772	2.61225	1.04146	1.50414	2.50826	1.73671	1.44426	10.8471	1	8.41e-05	0.00166451
Igsf21	44.7181	113.338	42.4448	45.4309	2.53449	1.05356	1.01594	2.67024	2.49473	1.07035	10.8393	1	5.5e-06	9.27e-05
Chrna3	47.1462	77.498	49.8814	26.521	1.64378	1.05802	1.77769	1.55364	2.92213	1.88083	10.8361	1	2.58e-07	1.43e-05
Pvr	17.7954	35.9767	25.2679	13.2473	2.02168	1.41991	1.34332	1.42381	2.71577	1.9074	10.8319	1	1.69e-07	5.69e-06
EG545758	67.3382	189.892	90.3168	84.7936	2.81997	1.34124	1.25922	2.10251	2.23946	1.06514	10.8275	1	4.99e-07	1.37e-05
B330002M01Rik	160.697	72.2	181.521	193.735	2.22572	1.12958	1.20559	2.51414	2.68331	1.06729	10.8256	1	2.59e-10	3.4e-08
BC065085	69.0475	90.0163	49.4237	33.0839	1.30369	1.39705	2.08704	1.82132	2.72085	1.49389	10.8238	1	4.05e-06	0.000139788
Sh3d19	10.0739	16.116	10.7783	5.55704	1.59978	1.06993	1.81281	1.49522	2.9001	1.93957	10.8174	1	0.000316293	0.00249771
Calr	400.667	447.931	166.765	415.926	1.11796	2.40259	1.03808	2.686	1.07695	2.49409	10.8157	1	2.93e-06	8.84e-05
Ms4a7	87.1839	33.5367	66.4062	41.7695	2.59966	1.31289	2.08726	1.98011	1.24549	1.58982	10.8152	1	9.65e-09	9.73e-07
Gjd2	47.1941	128.618	57.9903	53.2624	2.7253	1.22876	1.12858	2.21793	2.41481	1.08877	10.8041	1	1.4e-06	3.05e-05
Masp1	80.2496	210.809	104.899	82.4487	2.62691	1.30716	1.0274	2.00963	2.55685	1.2723	10.8003	1	3.68e-09	2.67e-07
4930563F16Rik	18.5781	21.0815	18.4585	7.73384	1.13475	1.00648	2.40218	1.1421	2.72587	2.38672	10.7981	1	0.000281044	0.00428891
Lats1	40.029	17.681	29.3493	47.6174	2.26396	1.36388	1.18957	1.65993	2.69315	1.62244	10.7929	1	4.04e-08	1.91e-06
LOC386256	79.1113	40.6732	114.315	88.3814	1.94505	1.44498	1.11718	2.81056	2.17296	1.29342	10.7842	1	4.43e-08	2.05e-06
4931432E15Rik	17.9899	15.7047	36.3906	35.8787	1.14551	2.02284	1.99439	2.31718	2.28458	1.01427	10.7788	1	5.87e-05	0.00124801
Fut10	82.2201	86.8221	216.786	85.6183	1.05597	2.63665	1.04133	2.4969	1.01406	2.53201	10.7769	1	1.04e-09	1.11e-07
1700008H02Rik	143.253	100.4	267.013	209.548	1.42682	1.86393	1.46279	2.65949	2.08714	1.27423	10.7744	1	0.000191609	0.00167545
Tmem63b	222.228	108.502	305.183	237.152	2.04816	1.37328	1.06715	2.8127	2.1857	1.28687	10.7739	1	7.53e-05	0.000785397
Pnpla5	7.57478	10.1249	6.36434	3.61615	1.33666	1.19019	2.09471	1.59088	2.79991	1.75998	10.7723	1	0.00154524	0.00898771
Lyz2	145.543	56.7939	117.815	72.9777	2.56265	1.23536	1.99435	2.07442	1.28495	1.61439	10.7661	1	4.95e-08	3.72e-06
Samm50	12.9342	16.057	12.5078	5.75975	1.24144	1.03409	2.24562	1.28376	2.7878	2.17159	10.7643	1	0.000646421	0.00445541
Wscd1	98.8962	230.491	115.345	84.4841	2.33064	1.16633	1.17059	1.99827	2.72822	1.36529	10.7593	1	6.35e-09	4.07e-07
Serpina3g	121.914	42.7297	85.264	88.113	2.85314	1.42984	1.38361	1.99543	2.0621	1.03341	10.7575	1	9.27e-07	2.23e-05
Coch	31.7069	53.89	41.1443	19.6688	1.69963	1.29765	1.61204	1.30978	2.73986	2.09185	10.7508	1	0.00048911	0.00655901
Aldh1a1	314.366	177.378	296.802	512.354	1.7723	1.05918	1.6298	1.67328	2.88849	1.72625	10.7493	1	3.55e-07	1.04e-05
Ms4a6c	47.8833	16.8594	27.9829	24.6836	2.84016	1.71116	1.93988	1.65979	1.46409	1.13366	10.7487	1	1.52e-05	0.000427508
1200016E24Rik	1891.29	1789.6	2685.67	940.29	1.05682	1.42002	2.01139	1.50071	1.90324	2.85621	10.7484	1	2.27e-08	1.94e-06
Dpp6	22.453	57.6398	22.2632	22.6466	2.56713	1.00853	1.00862	2.58901	2.54519	1.01722	10.7357	1	7.45e-05	0.00077859
Igfbpl1	536.7	1139.89	616.289	408.954	2.12388	1.14829	1.31237	1.8496	2.78732	1.50699	10.7285	1	1.66e-10	2.42e-08
A430073A17Rik	42.4959	87.3462	113.651	102.419	2.0554	2.6744	2.4101	1.30116	1.17257	1.10967	10.7233	1	5.44e-08	4.04e-06
BC020108	68.7263	48.48	121.224	112.678	1.41762	1.76387	1.63951	2.5005	2.32421	1.07585	10.7216	1	0.000158066	0.00273707
Fst	50.5925	107.353	39.6287	45.6542	2.12192	1.27666	1.10817	2.70898	2.35145	1.15205	10.7192	1	6.94e-07	1.78e-05
Zpld1	22.2688	20.9671	22.5162	8.68442	1.06208	1.01111	2.56422	1.07388	2.41434	2.59272	10.7183	1	0.000107523	0.00202982
Chrna4	487.342	1227.79	549.278	468.257	2.51937	1.12709	1.04076	2.23529	2.62205	1.17303	10.7176	1	1.84e-06	3.77e-05
Msr2	227.414	86.2559	213.67	180.917	2.6365	1.06432	1.25701	2.47717	2.09745	1.18104	10.7135	1	4.16e-06	7.37e-05
Scn9a	9.19334	15.6829	6.12971	14.0742	1.7059	1.4998	1.53091	2.5585	1.1143	2.29606	10.7055	1	0.000279908	0.00398702
Hist1h4i	70.9011	97.5609	198.773	93.7879	1.37601	2.80353	1.3228	2.03743	1.04023	2.11939	10.6994	1	8.12e-06	0.000208911
Cd86	75.4606	31.6093	84.2678	63.4854	2.38729	1.11671	1.18863	2.66591	2.00844	1.32736	10.6943	1	1.83e-06	3.77e-05
Rsad1	36.4637	83.7323	75.7126	38.3862	2.29632	2.07638	1.05272	1.10592	2.18131	1.97239	10.685	1	2.31e-07	7.31e-06
Trim72	69.7954	111.483	92.4613	41.7647	1.59728	1.32475	1.67116	1.20572	2.6693	2.21386	10.6821	1	0.00034876	0.00270416
Srprb	210.835	481.459	178.186	249.09	2.28359	1.18322	1.18145	2.702	1.93287	1.39792	10.681	1	1.59e-08	8.69e-07
Wnt3a	73.7079	189.008	73.4804	84.1954	2.56429	1.0031	1.14228	2.57223	2.24488	1.14582	10.6726	1	1.07e-06	2.49e-05
Myo1f	54.4679	63.6027	134.206	108.325	1.16771	2.46395	1.98878	2.11007	1.70314	1.23893	10.6726	1	0.000442189	0.00607422
Ptpro	52.7037	122.115	46.1897	50.3104	2.31702	1.14103	1.04757	2.64378	2.42724	1.08921	10.6658	1	2.91e-08	1.45e-06
C130060K24Rik	22.9666	58.1982	22.5136	25.1134	2.53404	1.02012	1.09348	2.58502	2.31741	1.11548	10.6655	1	3.11e-07	9.29e-06
5031428M13Rik	47.6913	42.8267	46.9871	18.4897	1.11359	1.01499	2.57934	1.09715	2.31625	2.54126	10.6626	1	9.45e-06	0.000285687
LOC100040740	8.80141	14.6583	7.95374	19.658	1.66545	1.10657	2.23351	1.84294	1.34109	2.47155	10.6611	1	5.19e-05	0.000980917
LOC100047226	26.4005	27.7266	66.6781	25.8119	1.05023	2.52564	1.0228	2.40484	1.07418	2.58323	10.6609	1	0.000102638	0.00175564
Dnhd1	17.059	38.819	44.0786	43.1545	2.27557	2.58389	2.52972	1.13549	1.11168	1.02141	10.6578	1	1.29e-05	0.000373272
Cmya1	19.3534	51.4201	21.4607	22.9472	2.6569	1.10889	1.18569	2.39601	2.2408	1.06927	10.6576	1	1.7e-05	0.000232901
Gnmt	6.9572	8.23951	3.04256	6.40115	1.18431	2.28662	1.08687	2.70808	1.28719	2.10387	10.6569	1	0.000147857	0.00238792
Lass6	21.1712	46.5566	18.0187	18.4567	2.19906	1.17496	1.14707	2.5838	2.52247	1.02431	10.6517	1	0.000682288	0.00838307
Gabrg2	48.6478	121.33	53.8149	46.7109	2.49404	1.10621	1.04147	2.25457	2.59746	1.15208	10.6458	1	1.56e-05	0.000216455
Rnf122	104.152	133.56	102.87	48.3008	1.28237	1.01245	2.15631	1.29834	2.76518	2.12979	10.6444	1	1.79e-05	0.000488441
1700027N10Rik	64.3584	179.716	133.754	132.192	2.79243	2.07827	2.054	1.34363	1.35951	1.01182	10.6396	1	1.98e-07	1.14e-05
A530020H22Rik	54.0796	30.1014	79.0575	69.9439	1.79658	1.46187	1.29335	2.62637	2.32361	1.1303	10.6321	1	0.000841251	0.00555497
Arx	58.8088	100.448	62.5606	35.4791	1.70805	1.0638	1.65756	1.60561	2.8312	1.76331	10.6295	1	0.000134474	0.00240397
Atp6v1g2	75.3629	212.909	144.87	140.794	2.82511	1.92229	1.86821	1.46966	1.5122	1.02895	10.6264	1	9.4e-06	0.00028433
LOC100039227	17.7594	20.22	34.686	12.487	1.13855	1.95311	1.42223	1.71543	1.61928	2.77776	10.6264	1	3.56e-05	0.00071593
Srgn	138.482	63.5592	166.857	100.894	2.17879	1.2049	1.37255	2.62522	1.5874	1.65379	10.6226	1	0.00080323	0.00950683
IGFBPL	54.5316	112.527	43.9379	44.8868	2.06351	1.2411	1.21487	2.56104	2.5069	1.0216	10.609	1	3.55e-09	2.62e-07
9930104L06Rik	29.3907	11.6386	25.8384	29.7585	2.52529	1.13748	1.01251	2.22006	2.55689	1.15172	10.6039	1	3.68e-05	0.000439794
Cd14	58.5194	41.7309	29.522	77.4641	1.4023	1.98223	1.32373	1.41355	1.85628	2.62394	10.602	1	8.36e-05	0.000852507
B230396K19Rik	109.569	138.508	57.9305	150.346	1.26412	1.89138	1.37216	2.39094	1.08547	2.59528	10.5994	1	2.27e-05	0.00049332
Smpx	20.3762	53.5731	22.628	22.4973	2.6292	1.11051	1.1041	2.36756	2.38131	1.00581	10.5985	1	3.95e-07	1.13e-05
C030013F01Rik	31.4787	41.2294	83.2531	35.6819	1.30976	2.64474	1.13353	2.01927	1.15547	2.3332	10.596	1	1.72e-07	8.29e-06
BC064033	46.1167	21.752	30.8544	55.5256	2.12012	1.49466	1.20402	1.41846	2.55267	1.7996	10.5895	1	4.9e-06	8.39e-05
AI467606	160.304	57.0715	90.1589	94.5542	2.80882	1.77801	1.69536	1.57975	1.65677	1.04875	10.5675	1	3.62e-07	1.89e-05
Micall2	41.4059	37.3549	84.9169	79.905	1.10845	2.05084	1.9298	2.27325	2.13908	1.06272	10.5641	1	2.11e-06	8.21e-05
Snx22	16.0402	7.08268	11.7912	18.2833	2.26471	1.36035	1.13984	1.6648	2.58141	1.55059	10.5617	1	8.18e-05	0.000838539
Ell2	89.7859	40.6319	79.7058	108.974	2.20974	1.12647	1.21371	1.96165	2.68199	1.36721	10.5608	1	0.000607055	0.00422255
Dgke	17.107	30.3617	20.4781	11.1352	1.77481	1.19706	1.53631	1.48264	2.72665	1.83905	10.5565	1	3.5e-05	0.000421005
Gigyf1	141.161	83.1945	152.764	231.431	1.69676	1.08219	1.63948	1.83623	2.78181	1.51496	10.5514	1	3.15e-05	0.000386601
Frs3	37.5054	98.6056	86.7282	87.0889	2.6291	2.31242	2.32204	1.13695	1.13224	1.00416	10.5369	1	3.65e-06	0.000128417
Atm	98.4322	80.1789	84.2644	37.1036	1.22766	1.16814	2.6529	1.05095	2.16095	2.27106	10.5317	1	1.09e-06	4.79e-05
Chrnb2	50.243	118.371	62.2123	45.8527	2.35597	1.23823	1.09575	1.9027	2.58155	1.35678	10.531	1	6.35e-07	1.66e-05
3632413B07Rik	203.881	470.61	205.701	376.118	2.30826	1.00893	1.84479	2.28784	1.25123	1.82847	10.5295	1	7.93e-09	8.26e-07
Mfap3l	10.0928	25.4694	11.0658	15.7605	2.52353	1.09641	1.56157	2.30163	1.61602	1.42426	10.5234	1	0.000703263	0.00858934
Cmtm5	111.481	56.4598	124.521	150.343	1.97453	1.11696	1.3486	2.20547	2.66284	1.20738	10.5158	1	9.08e-09	5.45e-07
Cxcl4	2683.29	1467.73	4015.6	2915.75	1.82819	1.49652	1.08663	2.73593	1.98657	1.37721	10.5111	1	1.08e-08	6.33e-07
Slc27a6	120.014	124.152	49.851	125.589	1.03448	2.40745	1.04645	2.49047	1.01157	2.51928	10.5097	1	2.86e-06	8.71e-05
D330005C11Rik	31.6859	37.0805	17.0843	45.3852	1.17025	1.85468	1.43235	2.17044	1.22396	2.65654	10.5082	1	4.04e-06	0.000116441
Pkm2	4809.73	5621.48	4429.72	2128.12	1.16877	1.08579	2.26009	1.26904	2.64152	2.08152	10.5067	1	5.29e-06	0.000175251
Slc6a17	153.539	166.322	169.986	67.17	1.08325	1.10712	2.28583	1.02203	2.47613	2.53068	10.505	1	1.15e-08	1.11e-06
LOC100047738	121.846	308.993	135.912	125.269	2.53594	1.11545	1.02809	2.27347	2.46664	1.08496	10.5046	1	2.91e-07	8.84e-06
Bglap2	29.4378	15.4769	11.5055	12.4111	1.90204	2.55858	2.37189	1.34517	1.24702	1.07871	10.5034	1	0.000142931	0.00252613
A030011F13Rik	55.1646	30.1356	79.3542	66.1761	1.83055	1.4385	1.19961	2.63324	2.19595	1.19914	10.497	1	2.37e-05	0.000307272
Casp1	181.909	66.9546	138.093	131.864	2.7169	1.3173	1.37952	2.06248	1.96945	1.04724	10.4929	1	6.54e-06	0.000209367
LOC382853	18.8586	7.14343	15.7551	13.678	2.63999	1.19698	1.37875	2.20554	1.91477	1.15186	10.4879	1	4.79e-05	0.000545648
Dera	203.316	443.426	211.728	429.072	2.18097	1.04137	2.11037	2.09432	1.03345	2.02653	10.487	1	8.09e-08	5.58e-06
Atp2a3	50.1438	23.8998	63.9694	44.0938	2.09809	1.27572	1.13721	2.67657	1.84495	1.45076	10.4833	1	4e-05	0.000470998
B230325I23Rik	28.8955	11.4415	20.592	27.097	2.52551	1.40324	1.06637	1.79977	2.36832	1.3159	10.4791	1	0.000298365	0.00238971
4930477M19	185.526	197.287	77.371	185.495	1.0634	2.39787	1.00016	2.54988	1.06357	2.39747	10.4724	1	1.52e-10	2.2e-08
Myom3	77.7697	181.436	85.4555	70.1756	2.33298	1.09883	1.10822	2.12316	2.58545	1.21774	10.4664	1	1.46e-05	0.00020499
Extl1	39.6079	18.9966	17.9807	37.5553	2.085	2.20281	1.05466	1.0565	1.97695	2.08865	10.4646	1	9.11e-08	3.51e-06
Aqp4	8.52431	13.1452	5.55838	13.4552	1.54208	1.5336	1.57845	2.36493	1.02359	2.42071	10.4634	1	0.00018108	0.00280175
6330565C02Rik	8.86825	7.03892	4.35512	3.65247	1.25989	2.03628	2.42801	1.61624	1.92717	1.19238	10.46	1	0.00166907	0.00959725
A630075K04Rik	46.5452	18.0752	42.4247	38.5576	2.57508	1.09713	1.20716	2.34712	2.13317	1.10029	10.4599	1	0.000302837	0.00241667
Serinc3	662.517	554.774	614.983	258.968	1.19421	1.07729	2.5583	1.10853	2.14225	2.37475	10.4553	1	1.21e-07	7.57e-06
Cln5	560.475	548.525	1109.46	1202.35	1.02179	1.97951	2.14524	2.02263	2.19197	1.08372	10.4449	1	5.68e-06	0.00018603
AI595406	34.6401	92.6036	52.2835	45.7303	2.67331	1.50933	1.32015	1.77118	2.025	1.1433	10.4423	1	3.27e-05	0.000398601
Cxcr7	54.3026	42.7429	27.6192	72.5071	1.27045	1.96612	1.33524	1.54758	1.69635	2.62524	10.441	1	4.18e-06	7.39e-05
D930049D19Rik	15.0624	29.6168	34.0159	39.0567	1.96627	2.25833	2.59299	1.14853	1.31873	1.14819	10.4331	1	0.000376273	0.00539579
EG240038	47.8569	50.3586	35.126	95.0091	1.05227	1.36243	1.98528	1.43366	1.88665	2.70481	10.4251	1	4.57e-05	0.00103176
Plek	284.425	279.194	678.246	418.479	1.01874	2.38462	1.47131	2.4293	1.49889	1.62074	10.4236	1	3.56e-06	0.000126274
LOC100045241	121.726	288.025	131.297	113.092	2.36617	1.07862	1.07635	2.19369	2.54683	1.16098	10.4226	1	5.1e-05	0.000572958
Sox6	24.2857	19.2229	17.4004	9.15118	1.26337	1.39569	2.65383	1.10474	2.1006	1.90144	10.4197	1	0.000346673	0.00505891
Scrt2	52.7934	103.453	66.3677	39.4416	1.95958	1.25712	1.33852	1.55878	2.62293	1.68268	10.4196	1	2.87e-06	5.43e-05
LOC384348	184.343	304.247	118.289	244.519	1.65044	1.55842	1.32643	2.57208	1.24427	2.06714	10.4188	1	0.000213191	0.00344309
2610524H06Rik	91.8201	221.354	88.0158	106.653	2.41073	1.04322	1.16154	2.51493	2.07546	1.21174	10.4176	1	5.78e-08	2.47e-06
C030010B13Rik	73.1953	102.152	139.521	54.7719	1.3956	1.90615	1.33636	1.36583	1.86503	2.54731	10.4163	1	4.89e-07	1.34e-05
LOC674050	28.1116	14.2029	33.8861	35.7594	1.97928	1.20541	1.27205	2.38585	2.51775	1.05528	10.4156	1	6.29e-07	1.66e-05
Mfsd7	14.7449	11.4628	8.34254	5.77426	1.28632	1.76743	2.55355	1.37402	1.98516	1.44478	10.4113	1	0.000205951	0.00335925
A530064L23Rik	126.823	142.614	122.751	55.3097	1.12451	1.03318	2.29297	1.16182	2.57846	2.21934	10.4103	1	1.22e-06	5.25e-05
Mgp	430.345	228.9	512.218	590.157	1.88006	1.19025	1.37136	2.23774	2.57823	1.15216	10.4098	1	8.42e-10	8.59e-08
Scn2a1	23.1266	52.4389	20.9286	21.6478	2.26747	1.10503	1.06831	2.50561	2.42237	1.03437	10.4032	1	2.6e-09	2.01e-07
Pde1c	15.8733	15.4134	11.9516	6.40188	1.02984	1.32814	2.47948	1.28965	2.40763	1.86689	10.4016	1	2.76e-06	0.0001027
Ttyh1	244.011	635.355	284.91	291.893	2.6038	1.16761	1.19623	2.23002	2.17667	1.02451	10.3988	1	3.57e-08	1.72e-06
3230401I01Rik	20.3299	30.072	14.5562	36.0708	1.4792	1.39665	1.77427	2.06592	1.19948	2.47803	10.3936	1	0.000166552	0.00285174
Csnk2b	9.00771	19.3984	11.4997	7.57289	2.15354	1.27665	1.18947	1.68686	2.56156	1.51854	10.3866	1	0.0001061	0.00103578
LOC386294	57.2291	77.7196	33.3769	82.6151	1.35804	1.71464	1.44358	2.32855	1.06299	2.47522	10.383	1	2.08e-05	0.000456703
5832402A02Rik	9.46726	10.5301	13.9419	23.7727	1.11226	1.47264	2.51104	1.32401	2.2576	1.70513	10.3827	1	0.000726159	0.00491882
Tcap	32.477	81.0079	39.0116	33.6009	2.49432	1.20121	1.03461	2.07651	2.41088	1.16103	10.3785	1	3.59e-05	0.000430805
Nova2	17.231	21.8653	12.2901	8.67501	1.26895	1.40202	1.98628	1.7791	2.52049	1.41672	10.3736	1	0.000273588	0.0022257
Plek2	165.915	64.0418	141.857	131.001	2.59073	1.16959	1.26651	2.21507	2.04556	1.08287	10.3703	1	8.26e-07	2.03e-05
LOC383414	21.3497	35.2159	15.1782	14.3772	1.64948	1.4066	1.48497	2.32016	2.44943	1.05572	10.3664	1	0.000769485	0.00515725
Ehd1	191.813	77.334	84.1924	79.1062	2.48032	2.27828	2.42476	1.08868	1.02292	1.0643	10.3593	1	6.8e-06	0.000217167
D130040H23Rik	29.6936	34.0355	65.8142	25.6009	1.14622	2.21645	1.15986	1.9337	1.32946	2.57078	10.3565	1	2.17e-07	1.01e-05
E030019B13Rik	125.384	324.894	148.33	161.815	2.59119	1.183	1.29055	2.19035	2.00782	1.09091	10.3538	1	0.000469099	0.00345475
9630009L01Rik	31.9596	23.7878	35.0105	63.218	1.34353	1.09546	1.97806	1.47178	2.65758	1.80569	10.3521	1	1.46e-07	8.81e-06
Prg4	27.6024	10.5229	16.8909	20.2733	2.62309	1.63416	1.36151	1.60517	1.9266	1.20025	10.3508	1	7.42e-06	0.000118206
Pcsk1n	79.2742	187.048	82.4998	74.5141	2.35951	1.04069	1.06388	2.26725	2.51024	1.10717	10.3487	1	2.92e-06	5.53e-05
Gabrd	3.91561	7.62473	4.13547	2.85015	1.94726	1.05615	1.37382	1.84374	2.6752	1.45096	10.3471	1	0.00119657	0.00734177
A330049M08Rik	35.3721	14.9255	23.1417	35.3366	2.36992	1.5285	1.001	1.55049	2.36754	1.52696	10.3444	1	0.000107461	0.00104651
Nat10	35.255	46.1845	28.2859	71.9439	1.31001	1.24638	2.04067	1.63277	1.55775	2.54345	10.331	1	2.28e-05	0.000594453
Tatdn3	61.2301	52.6404	132.491	56.8641	1.16318	2.16382	1.07678	2.5169	1.08024	2.32996	10.3309	1	6.66e-09	5.35e-07
Slc22a4	84.7369	33.7264	75.8676	60.4666	2.51248	1.11691	1.40138	2.2495	1.79286	1.2547	10.3278	1	0.000268255	0.00219047
Prpf31	7.6508	14.9817	8.79029	5.69814	1.95819	1.14894	1.34268	1.70435	2.62923	1.54266	10.3261	1	0.00125875	0.00762805
Ear3	29.611	17.2329	30.1615	13.1956	1.71828	1.01859	2.244	1.75022	1.30596	2.28572	10.3228	1	0.000427168	0.00590916
8030481K01Rik	134.337	109.077	136.373	55.6517	1.23158	1.01516	2.41389	1.25025	1.95999	2.45047	10.3213	1	2.05e-06	8e-05
5330439C02Rik	5.09007	4.18131	3.66214	1.96974	1.21734	1.38991	2.58414	1.14177	2.12278	1.85921	10.3151	1	2.03e-07	1.16e-05
Mrps12	2369.21	1121.84	2266.17	1121	2.11189	1.04547	2.11348	2.02005	1.00075	2.02156	10.3132	1	4.52e-12	1.33e-09
Mgl1	153.812	199.931	81.1016	105.689	1.29984	1.89654	1.45532	2.46519	1.89169	1.30317	10.3118	1	0.00013008	0.00122607
Arhgap30	84.6972	33.8549	61.4255	76.5469	2.50177	1.37886	1.10647	1.81438	2.26103	1.24617	10.3087	1	1.35e-06	2.97e-05
Fcgr3	256.46	115.198	115.233	208.852	2.22625	2.22557	1.22795	1.0003	1.81298	1.81243	10.3055	1	2.93e-05	0.000364478
4632415L05Rik	108.765	52.848	60.5207	118.802	2.05808	1.79715	1.09228	1.14519	2.24799	1.96299	10.3037	1	3.04e-06	5.72e-05
A230092L08Rik	4.58726	7.08879	10.989	10.4808	1.54532	2.39556	2.28475	1.5502	1.4785	1.0485	10.3028	1	0.000737365	0.00892049
Mustn1	33.8032	84.2416	35.9217	39.6755	2.49212	1.06267	1.17372	2.34514	2.12326	1.1045	10.3014	1	0.000368027	0.0028246
5830407P18Rik	721.442	303.217	743.869	729.287	2.37929	1.03109	1.01087	2.45325	2.40516	1.02	10.2997	1	7.59e-06	0.000120289
5930418K15Rik	3678.13	1572.58	3104.84	3899.04	2.33892	1.18464	1.06006	1.97436	2.47939	1.25579	10.2932	1	8.3e-11	1.34e-08
5430435G22Rik	59.8863	23.5805	40.7372	50.2014	2.53965	1.47006	1.19292	1.72758	2.12894	1.23232	10.2915	1	1.28e-05	0.00018378
4930422G04Rik	188.985	103.87	196.089	276.912	1.81943	1.03759	1.46526	1.88782	2.66594	1.41218	10.2882	1	0.000399991	0.00565246
LOC382175	18.9478	24.3199	9.67263	21.9003	1.28353	1.9589	1.15582	2.51431	1.11049	2.26415	10.2872	1	3.86e-05	0.000761534
Wars2	119.708	101.069	48.8501	117.188	1.18442	2.45051	1.0215	2.06895	1.15949	2.39892	10.2838	1	1.97e-09	1.93e-07
Lpxn	84.3938	33.7575	72.2794	55.1316	2.5	1.16761	1.53077	2.14114	1.63317	1.31103	10.2837	1	1.5e-06	6.25e-05
C630002C17Rik	190.346	388.25	150.979	179.779	2.03971	1.26075	1.05878	2.57156	2.15959	1.19076	10.2811	1	1.16e-05	0.000169843
Ttc30b	223.465	514.266	205.765	225.658	2.30132	1.08602	1.00981	2.49929	2.27897	1.09668	10.2721	1	1.06e-05	0.000157035
Kcnf1	8.93288	21.8211	10.3833	9.07421	2.44278	1.16237	1.01582	2.10156	2.40474	1.14426	10.2715	1	0.00114462	0.0070983
Hipk1	36.319	25.7677	19.8028	48.9725	1.40948	1.83404	1.3484	1.30122	1.90054	2.47302	10.2667	1	0.00010166	0.000999381
Nptx2	88.0305	222.541	104.721	99.7225	2.528	1.1896	1.13282	2.12509	2.2316	1.05012	10.2572	1	1.95e-11	4.2e-09
Ssh2	14.6138	19.7239	16.1104	7.67186	1.34967	1.10241	1.90486	1.2243	2.57094	2.09993	10.2521	1	0.00119335	0.00732889
Lcp2	80.2517	30.8763	58.6759	51.0563	2.59914	1.36771	1.57183	1.90036	1.65358	1.14924	10.2419	1	0.000234488	0.00370492
AI836003	114.615	294.173	157.567	141.531	2.56662	1.37475	1.23484	1.86697	2.07851	1.1133	10.235	1	8.61e-09	5.23e-07
Atp10d	660.645	653.499	272.21	610.203	1.01093	2.42697	1.08266	2.40072	1.07095	2.24166	10.2339	1	7.16e-11	1.15e-08
Drd4	18.1204	33.7849	18.4885	12.7495	1.86446	1.02031	1.42127	1.82735	2.6499	1.45013	10.2334	1	1.3e-05	0.000374085
Ccl21c	185.425	235.069	228.648	96.8704	1.26773	1.2331	1.91416	1.02808	2.42664	2.36035	10.2301	1	2.09e-05	0.000554133
Pigt	67.0871	160.687	66.3907	78.4846	2.3952	1.01049	1.16989	2.42032	2.04737	1.18216	10.2254	1	0.000111132	0.00107424
4930565G20Rik	21.5366	16.3561	17.6573	8.40551	1.31673	1.2197	2.5622	1.07955	1.94588	2.10068	10.2247	1	1.03e-07	6.84e-06
Islr2	348.095	805.985	500.81	340.526	2.31542	1.43872	1.02223	1.60936	2.36688	1.4707	10.2233	1	1.59e-06	3.39e-05
Ky	19.2231	42.6907	20.4947	16.9865	2.22081	1.06615	1.13167	2.08301	2.51322	1.20653	10.2214	1	1.92e-06	3.89e-05
Parc	13.3024	22.109	31.1326	14.2631	1.66203	2.34038	1.07222	1.40814	1.55009	2.18274	10.2156	1	0.000118236	0.00197605
Tomm22	373.995	374.845	902.295	423.187	1.00227	2.41259	1.13153	2.40712	1.12897	2.13214	10.2146	1	6.32e-12	1.46e-09
5830430H09Rik	12.4553	14.5303	11.242	27.9226	1.16659	1.10792	2.24183	1.2925	1.92168	2.48377	10.2143	1	0.000727514	0.00492631
Ffar3	48.8866	32.4362	78.8038	68.5244	1.50716	1.61197	1.4017	2.4295	2.11259	1.15001	10.2129	1	0.00169136	0.00969214
LOC386330	1341.69	1049.18	2671.9	1611.76	1.2788	1.99144	1.20129	2.54665	1.53621	1.65775	10.2121	1	0.00103199	0.00652949
F11r	73.3274	64.0673	158.667	69.366	1.14454	2.16382	1.05711	2.47657	1.08271	2.28739	10.2121	1	2.22e-07	1.02e-05
St6galnac2	70.5825	56.9902	138.585	59.2809	1.2385	1.96345	1.19064	2.43174	1.04019	2.33777	10.2023	1	2.77e-08	1.76e-06
Hist1h1c	2475.78	955.513	1667.06	1443.87	2.59105	1.48512	1.71468	1.74468	1.5111	1.15458	10.2012	1	1.09e-08	1.08e-06
Best1	31.2852	69.7669	69.7731	78.1504	2.23003	2.23023	2.498	1.00009	1.12016	1.12006	10.1986	1	1.25e-10	2.32e-08
Stk32a	18.8533	25.6263	19.0884	44.8868	1.35925	1.01247	2.38085	1.34251	1.75159	2.35153	10.1982	1	3.4e-07	1.8e-05
Glra2	106.819	273.773	163.082	140.133	2.56297	1.52671	1.31188	1.67875	1.95367	1.16377	10.1977	1	0.000121261	0.00115905
6330408A02Rik	55.8884	100.043	129.411	134.718	1.79004	2.31553	2.41048	1.29356	1.34661	1.04101	10.1972	1	3.1e-07	1.67e-05
Arl5a	616.696	899.07	1035.43	431.929	1.45788	1.67899	1.42777	1.15167	2.08152	2.39722	10.1951	1	6.25e-07	3.06e-05
LOC100042018	26.8064	22.3355	11.2613	14.8306	1.20017	2.3804	1.80751	1.98339	1.50604	1.31695	10.1945	1	0.000633239	0.00794416
A530055J02Rik	23.3692	10.6667	21.9397	12.1367	2.19087	1.06515	1.9255	2.05685	1.13782	1.80772	10.1839	1	2.13e-05	0.000561635
Galnt9	20.9958	52.9804	27.0508	24.8084	2.52338	1.28839	1.18159	1.95855	2.13559	1.09039	10.1779	1	3.04e-06	5.72e-05
D430005F24Rik	148.071	60.8962	142.088	132.807	2.43153	1.04211	1.11493	2.33328	2.18088	1.06988	10.1726	1	2.47e-06	4.79e-05
Oscar	18.1501	18.0709	24.1442	9.28996	1.00438	1.33025	1.95373	1.33608	1.9452	2.59895	10.1686	1	5.37e-05	0.00117323
Itgb3bp	84.1977	82.2303	83.8839	198.01	1.02392	1.00374	2.35173	1.02011	2.408	2.36053	10.168	1	2.3e-09	2.81e-07
4933407M15Rik	21.7589	18.1664	41.7324	35.2902	1.19776	1.91795	1.62188	2.29723	1.94261	1.18255	10.16	1	0.000550769	0.00721797
Zfp52	116.293	47.417	107.4	95.9901	2.45255	1.0828	1.21151	2.26501	2.02438	1.11886	10.1551	1	1.07e-06	2.49e-05
4732474O15Rik	17.7894	14.7843	17.0242	7.34228	1.20326	1.04494	2.42287	1.1515	2.01359	2.31866	10.1548	1	0.000578463	0.00406664
6720426B09Rik	300.116	173.544	440.236	346.368	1.72934	1.46689	1.15411	2.53674	1.99586	1.27101	10.1539	1	0.00149006	0.00873649
H2afj	95.0355	96.7394	211.434	85.327	1.01793	2.22479	1.11378	2.18561	1.13375	2.47793	10.1538	1	3.62e-11	6.54e-09
Zfp366	11.9763	13.2402	5.35589	11.58	1.10553	2.2361	1.03422	2.47208	1.14337	2.1621	10.1534	1	5.51e-05	0.00103443
Pik3cg	144.569	74.1399	117.431	186.307	1.94994	1.23109	1.28871	1.58391	2.51292	1.58653	10.1531	1	6.89e-10	7.25e-08
LOC384806	15.7367	12.4719	25.472	28.5777	1.26176	1.61864	1.816	2.04234	2.29136	1.12193	10.152	1	0.00124075	0.00754694
C1qc	398.733	168.218	403.364	384.155	2.37034	1.01161	1.03795	2.39787	2.28368	1.05	10.1514	1	1.91e-09	1.6e-07
Neurog2	144.285	269.086	193.812	109.408	1.86496	1.34326	1.31878	1.38838	2.45946	1.77146	10.1463	1	0.000775056	0.00922331
Pax1	58.8179	47.1423	107.024	96.7515	1.24767	1.81959	1.64493	2.27024	2.05233	1.10618	10.1409	1	0.000139133	0.00128749
8430419L09Rik	35.0386	63.6923	24.7909	39.4245	1.81777	1.41336	1.12517	2.56918	1.61555	1.59028	10.1313	1	0.000424223	0.00587668
Arcn1	1046.79	661.225	1246.5	1673.15	1.58311	1.19078	1.59836	1.88514	2.53037	1.34227	10.13	1	1.86e-06	3.8e-05
Vars2	593.502	375.202	315.799	728.678	1.58182	1.87936	1.22776	1.1881	1.9421	2.30741	10.1266	1	1.54e-05	0.000215027
BC018101	225.657	102.537	193.711	251.368	2.20073	1.16492	1.11394	1.88917	2.45148	1.29765	10.1179	1	2.4e-06	4.66e-05
Was	137.587	54.501	111.124	103.163	2.52449	1.23814	1.33369	2.03894	1.89286	1.07717	10.1053	1	9.52e-05	0.000951702
Shank1	6.27032	6.99772	2.9034	6.68183	1.11601	2.15965	1.06563	2.41018	1.04728	2.30139	10.1001	1	0.000525569	0.00692927
Sox21	250.771	480.689	313.959	193.62	1.91685	1.25198	1.29517	1.53106	2.48265	1.62153	10.0992	1	1.52e-09	1.36e-07
Tnnt1	1194	2303.16	1328.13	907.404	1.92895	1.11234	1.31584	1.73414	2.53818	1.46366	10.0931	1	8.73e-06	0.000133894
Vwf	224.398	117.225	296.037	195.131	1.91425	1.31925	1.14999	2.52537	1.66458	1.51712	10.0906	1	7.98e-05	0.000822211
Gp38	1902.04	3909.48	2236.42	1575	2.05542	1.1758	1.20764	1.7481	2.4822	1.41994	10.0891	1	5.22e-10	5.87e-08
Ranbp3l	43.9447	36.2503	81.9433	71.6541	1.21226	1.86469	1.63055	2.26048	1.97665	1.1436	10.0882	1	0.000369737	0.0053166
Baiap2	25.1359	23.2265	13.4835	11.4135	1.08221	1.8642	2.2023	1.72259	2.03501	1.18136	10.0877	1	0.000257602	0.00400576
Nrcam	270.298	668.902	337.641	312.234	2.47468	1.24914	1.15515	1.9811	2.14231	1.08137	10.0838	1	9.22e-12	2.35e-09
D130017D19Rik	296.259	130.339	167.711	267.566	2.27299	1.76649	1.10724	1.28672	2.05284	1.5954	10.0817	1	1.19e-06	2.67e-05
A930039H18Rik	34.2511	33.7438	28.3175	14.452	1.01503	1.20954	2.36999	1.19162	2.33489	1.95942	10.0805	1	0.000636248	0.00796161
Plod2	522.498	216.052	231.642	259.047	2.41839	2.25563	2.017	1.07216	1.199	1.1183	10.0805	1	1.26e-06	5.38e-05
Slc5a5	11.914	17.4008	15.9416	7.31467	1.46053	1.33806	1.62878	1.09153	2.37888	2.1794	10.0772	1	3.47e-06	0.000123344
Nsg2	897.267	2128.76	1036.21	911.842	2.37249	1.15485	1.01624	2.05436	2.33457	1.13639	10.0689	1	1.34e-09	1.24e-07
Unc45b	109.798	253.51	132.855	106.912	2.30888	1.21	1.02699	1.90817	2.3712	1.24266	10.0679	1	2.5e-09	1.95e-07
Gal	258.584	326.14	512.832	590.565	1.26126	1.98323	2.28384	1.57243	1.81077	1.15158	10.0631	1	0.000849345	0.00991541
Slc7a8	61.7893	45.3507	44.2346	103.19	1.36248	1.39685	1.67002	1.02523	2.27537	2.33278	10.0627	1	0.000668457	0.00825955
Card10	56.1235	42.4801	102.584	46.7526	1.32117	1.82782	1.20044	2.41487	1.10058	2.19419	10.0591	1	6.22e-06	0.000167206
Syt4	157.647	193.138	248.97	100.552	1.22513	1.57929	1.56781	1.28908	1.92077	2.47602	10.0581	1	8.61e-05	0.000874881
Hdhd3	79.0441	79.1331	33.5626	71.304	1.00113	2.35512	1.10855	2.35777	1.1098	2.12451	10.0569	1	1.66e-09	1.65e-07
Cspg5	52.6733	121.484	52.0204	51.3989	2.30636	1.01255	1.02479	2.33531	2.36354	1.01209	10.0546	1	6.35e-07	1.66e-05
EG545878	15.7671	16.2557	9.04898	7.4895	1.03099	1.74242	2.10523	1.79641	2.17047	1.20822	10.0537	1	0.00128154	0.00773289
Lrrtm2	16.436	38.8131	17.8222	16.5579	2.36147	1.08434	1.00742	2.1778	2.34409	1.07636	10.0515	1	8.32e-06	0.000129162
Lgals3	372.134	150.884	296.606	319.866	2.46637	1.25464	1.16341	1.96579	2.11995	1.07842	10.0486	1	3.85e-05	0.000455364
Ganc	203.294	101.562	83.4375	129.106	2.00168	2.43649	1.57464	1.21722	1.2712	1.54733	10.0486	1	2.54e-09	3.04e-07
Cdh8	30.3114	73.029	33.1857	32.4844	2.40929	1.09482	1.07169	2.20062	2.24812	1.02159	10.0461	1	3.11e-06	5.83e-05
Hspa1a	15.1415	8.66409	8.14065	5.94436	1.74761	1.85998	2.5472	1.0643	1.45753	1.36948	10.0461	1	0.000146716	0.0025764
Pstpip1	19.9582	12.3453	28.3072	13.2827	1.61667	1.41832	1.50257	2.29295	1.07593	2.13113	10.0376	1	2.59e-05	0.000551656
Itgb8	25.7791	43.3325	25.1596	16.8065	1.68091	1.02463	1.53388	1.7223	2.57832	1.49702	10.0371	1	0.000528935	0.0069645
LOC100041504	122.769	190.317	177.259	82.2242	1.5502	1.44384	1.49311	1.07367	2.31462	2.1558	10.0312	1	2.77e-06	5.27e-05
LOC638050	128.932	115.436	235.377	244.187	1.11691	1.82559	1.89392	2.03903	2.11535	1.03743	10.0282	1	7.13e-07	3.41e-05
BC065397	37.9814	90.5541	78.8803	86.4182	2.38417	2.07681	2.27527	1.14799	1.04786	1.09556	10.0277	1	0.000203479	0.00332168
Scel	23.7366	31.5468	20.3359	12.6455	1.32903	1.16723	1.87709	1.55128	2.49471	1.60816	10.0275	1	0.001485	0.00871984
Rbm24	15.2311	17.1592	9.18774	7.73724	1.12659	1.65776	1.96854	1.86762	2.21775	1.18747	10.0257	1	0.00089403	0.00584169
Exoc7	890.972	375.671	860.985	771.679	2.37168	1.03483	1.15459	2.29186	2.05413	1.11573	10.0228	1	4.1e-08	1.93e-06
Cyp4f16	69.4175	168.965	139.02	150.031	2.43405	2.00267	2.16128	1.2154	1.12621	1.0792	10.0188	1	1.97e-06	7.81e-05
Spock1	49.8162	125.759	68.985	76.2566	2.52447	1.38479	1.53076	1.82299	1.64916	1.10541	10.0176	1	2e-06	7.88e-05
1200013B08Rik	108.567	49.2388	116.9	87.4361	2.20491	1.07676	1.24167	2.37416	1.77576	1.33698	10.0102	1	0.000505373	0.0036605
Mia1	1024.27	432.654	794.637	969.352	2.36741	1.28898	1.05666	1.83666	2.24048	1.21987	10.01	1	4.71e-08	2.15e-06
1810011H11Rik	56.8205	26.4425	56.3153	32.3715	2.14883	1.00897	1.75527	2.12972	1.22422	1.73966	10.0067	1	1.42e-05	0.000403931
2010003J03Rik	225.291	184.653	370.028	408.565	1.22008	1.64245	1.8135	2.00391	2.21261	1.10415	9.9967	1	0.000572256	0.00740095
Cx3cr1	404.444	180.002	360.882	428.207	2.24688	1.12071	1.05875	2.00487	2.37889	1.18656	9.99667	1	3.1e-06	5.8e-05
Rfxank	32.1473	23.1381	57.2187	28.7367	1.38937	1.77989	1.11868	2.47292	1.24197	1.99114	9.99397	1	2.8e-06	8.56e-05
Slc35d3	34.0438	34.9728	69.0916	27.8398	1.02729	2.02949	1.22285	1.97558	1.25622	2.48176	9.99318	1	1.75e-05	0.000397789
Apoe	600.326	300.163	420.9	255.857	2	1.42629	2.34633	1.40224	1.17316	1.64506	9.99309	1	3.44e-07	1.82e-05
F13a1	857.343	384.285	840.962	918.072	2.23101	1.01948	1.07083	2.18838	2.38904	1.09169	9.99043	1	4.85e-08	2.21e-06
Dusp16	209.791	202.228	413.94	401.67	1.0374	1.9731	1.91462	2.0469	1.98623	1.03055	9.98879	1	1.23e-05	0.000357022
Tppp3	53.2921	124.217	53.6257	63.8841	2.33087	1.00626	1.19875	2.31638	1.94442	1.1913	9.98798	1	2.87e-07	8.77e-06
Mapk8ip3	34.6402	34.0548	15.0958	24.6487	1.01719	2.29469	1.40536	2.25592	1.38161	1.63282	9.98758	1	0.000847328	0.00989773
Chst10	200.148	509.988	317.961	303.526	2.54806	1.58863	1.51651	1.60393	1.68021	1.04756	9.98491	1	1.38e-06	5.82e-05
E2f2	117.591	65.5303	153.558	147.163	1.79446	1.30586	1.25148	2.34331	2.24572	1.04346	9.98428	1	2.47e-08	1.26e-06
Rad1	126.288	103.197	195.348	233.549	1.22377	1.54684	1.84933	1.89297	2.26315	1.19556	9.9716	1	1.78e-05	0.000486239
Acad9	372.505	165.204	390.836	360.406	2.25482	1.04921	1.03357	2.36578	2.18158	1.08443	9.96939	1	1.65e-07	5.57e-06
4933434L15Rik	213.205	234.348	209.287	490.094	1.09917	1.01872	2.2987	1.11974	2.09131	2.34173	9.96936	1	3.23e-10	5.08e-08
Phtf1	442.339	309.189	628.691	271.694	1.43064	1.42129	1.62808	2.03336	1.138	2.31397	9.96533	1	3.55e-07	1.86e-05
Zfp93	120.825	123.576	112.744	52.7401	1.02277	1.07168	2.29096	1.09608	2.34312	2.13773	9.96233	1	1.42e-08	1.31e-06
LOC338535	8.89796	20.8434	18.8933	20.3462	2.34249	2.12333	2.28661	1.10321	1.02444	1.0769	9.95698	1	7.79e-05	0.00156855
Capzb	666.547	297.892	669.704	703.12	2.23755	1.00474	1.05487	2.24815	2.36032	1.0499	9.95552	1	6.17e-08	2.6e-06
Lrrn2	102.85	253.071	154.539	133.702	2.46059	1.50257	1.29997	1.63758	1.8928	1.15585	9.94937	1	8.3e-05	0.00164546
Ttc17	206.35	301.421	219.694	120.213	1.46073	1.06467	1.71653	1.372	2.50739	1.82754	9.94886	1	1.08e-06	4.77e-05
Tnfaip2	13.5135	26.653	32.2551	29.4249	1.97232	2.38688	2.17744	1.21019	1.104	1.09618	9.94701	1	2.7e-11	6.02e-09
Prom	29.1826	73.6981	40.6656	41.269	2.52541	1.39349	1.41417	1.8123	1.7858	1.01484	9.946	1	0.000480236	0.00647036
Ggt7	90.606	222.88	112.315	121.945	2.45988	1.23959	1.34588	1.98443	1.82771	1.08575	9.94323	1	0.000388176	0.00551322
9630027M13Rik	7.90544	10.4021	5.17977	12.243	1.31581	1.52622	1.54868	2.00821	1.17698	2.36362	9.93951	1	1.33e-05	0.00031925
LOC381682	14.0417	12.1531	10.3746	5.84327	1.1554	1.35347	2.40305	1.17143	2.07984	1.77548	9.93867	1	0.000186174	0.00309832
Piwil2	10.5183	13.0613	15.2515	6.39121	1.24178	1.45	1.64574	1.16768	2.04364	2.38633	9.93518	1	0.000282421	0.00430659
Cxcr4	338.881	593.931	234.957	346.196	1.75262	1.44231	1.02159	2.52782	1.71559	1.47344	9.93337	1	0.000169017	0.00151056
Hpcal1	60.5783	63.1895	142.002	63.7066	1.0431	2.3441	1.05164	2.24724	1.00818	2.229	9.92327	1	3.51e-08	2.13e-06
C130076O07Rik	102.667	229.559	108.718	97.6702	2.23596	1.05894	1.05116	2.11151	2.35034	1.11311	9.92102	1	1.3e-11	3.12e-09
Lyz	1475.72	633.076	1205.02	868.272	2.33103	1.22464	1.6996	1.90344	1.37151	1.38784	9.91807	1	7.77e-05	0.00156509
Ppp1r14c	23.5984	19.8083	29.4245	12.15	1.19134	1.24688	1.94226	1.48546	1.63032	2.42177	9.91803	1	0.000107294	0.00181972
Atp5g2	895.618	984.426	1742.89	1884.1	1.09916	1.94602	2.10369	1.77046	1.91391	1.08102	9.91425	1	7.29e-06	0.000229896
LOC100047776	32.9292	76.0118	35.1437	33.0201	2.30834	1.06725	1.00276	2.16288	2.30199	1.06431	9.90754	1	6.1e-06	0.00010091
Chrng	132.835	267.884	129.595	110.519	2.01667	1.025	1.20192	2.06709	2.42387	1.1726	9.90714	1	2.19e-07	7e-06
Fstl5	89.0151	215.198	146.763	119.476	2.41755	1.64874	1.3422	1.4663	1.80118	1.22838	9.90435	1	1.42e-05	0.000199836
Svop	833.972	2033.13	1168.21	1046.48	2.43789	1.40078	1.25481	1.74038	1.94283	1.11632	9.89301	1	3.19e-06	5.93e-05
LOC278105	63.0349	52.0206	126.568	67.0034	1.21173	2.0079	1.06296	2.43303	1.28802	1.88898	9.89261	1	2.32e-05	0.000501965
Itgb6	39.1666	94.2911	49.0167	45.6354	2.40744	1.25149	1.16516	1.92365	2.06618	1.07409	9.88802	1	3.07e-08	1.52e-06
Tlr7	91.3041	37.8081	77.9189	74.9694	2.41493	1.17178	1.21789	2.0609	1.98289	1.03934	9.88774	1	2.8e-05	0.000352155
Aplp1	147.542	338.056	160.656	146.843	2.29125	1.08889	1.00476	2.10421	2.30215	1.09407	9.88532	1	0.000123605	0.00117802
Des	158.42	313.291	143.611	133.155	1.97759	1.10312	1.18974	2.18153	2.35282	1.07852	9.88332	1	3.47e-05	0.000418072
Tmem16d	9.9636	20.2458	13.0051	8.66819	2.03198	1.30526	1.14944	1.55676	2.33565	1.50032	9.87942	1	3.01e-05	0.000373188
Paqr9	19.5386	30.9893	15.6279	13.0816	1.58605	1.25024	1.49359	1.98294	2.36892	1.19465	9.87639	1	0.00025924	0.00402404
Tmem198	39.5265	84.3901	41.0416	35.5088	2.13502	1.03833	1.11315	2.05621	2.3766	1.15582	9.87512	1	3.32e-05	0.000402921
Rnase4	898.514	630.421	423.552	955.575	1.42526	2.12138	1.06351	1.48841	1.51577	2.2561	9.87043	1	0.000103403	0.00101348
LOC100047091	18.3574	25.0823	11.4878	11.7414	1.36633	1.59799	1.56348	2.18338	2.13624	1.02207	9.86949	1	0.000172717	0.00153777
Nmnat2	11.7178	14.3705	10.1598	5.96736	1.22639	1.15335	1.96364	1.41445	2.40819	1.70256	9.86858	1	0.000433297	0.003231
Rapsn	34.4287	77.9325	33.7849	35.2356	2.26359	1.01905	1.02344	2.30672	2.21175	1.04294	9.8675	1	6.13e-05	0.000666886
Wnt7b	114.223	270.257	167.943	135.408	2.36605	1.47031	1.18547	1.60922	1.99588	1.24027	9.8672	1	7.82e-07	1.95e-05
Ppp1r13b	118.301	52.2014	120.378	109.511	2.26625	1.01755	1.08027	2.30603	2.09785	1.09923	9.86718	1	3.27e-08	1.6e-06
Zeb2	199.34	143.729	355.514	192.689	1.38692	1.78346	1.03452	2.47351	1.34064	1.84502	9.86406	1	0.000502264	0.00364577
Gpr116	112.555	47.244	73.6625	59.3784	2.38243	1.52798	1.89556	1.55919	1.25685	1.24056	9.86257	1	6.87e-07	3.31e-05
Gria4	14.7455	34.9682	16.7006	16.4119	2.37144	1.13258	1.11301	2.09383	2.13066	1.01759	9.85912	1	2.18e-06	4.33e-05
Mrps27	83.2083	142.862	140.69	67.4783	1.71692	1.69082	1.23311	1.01544	2.11715	2.08497	9.85841	1	0.000349328	0.0027075
Fabp3	95.2532	212.303	91.6728	97.6849	2.22883	1.03906	1.02553	2.31588	2.17335	1.06558	9.84822	1	6.05e-07	1.6e-05
C230081G24Rik	30.3221	23.0804	36.1598	55.5381	1.31376	1.19252	1.83161	1.56669	2.40629	1.53591	9.84678	1	1.1e-07	7.1e-06
Ccdc59	380.121	184.803	392.297	437.38	2.0569	1.03203	1.15063	2.12279	2.36674	1.11492	9.84401	1	1.31e-07	4.66e-06
4932415G12Rik	155.674	146.32	158.456	68.9398	1.06393	1.01787	2.25812	1.08294	2.12243	2.29847	9.84376	1	5.08e-05	0.00112446
Ube2l6	30.0358	24.644	50.5328	52.1601	1.21879	1.68242	1.7366	2.05051	2.11654	1.0322	9.83706	1	0.000742935	0.00896371
LOC384382	130.318	158.43	87.6789	209.662	1.21572	1.48631	1.60885	1.80694	1.32337	2.39125	9.83244	1	0.000761696	0.0090863
Glo1	2785.53	2432.89	2013.5	4812.32	1.14495	1.38342	1.72761	1.20829	1.97802	2.39002	9.83231	1	1.45e-06	6.03e-05
5430432N15Rik	66.6843	59.5226	78.7047	33.0308	1.12032	1.18026	2.01885	1.32227	1.80204	2.38277	9.8265	1	2.06e-05	0.00054963
1700021K14Rik	126.119	73.747	130.59	62.2346	1.71016	1.03545	2.02651	1.77079	1.18498	2.09835	9.82624	1	1.05e-07	6.93e-06
Fgd2	62.7261	53.7844	61.0292	127.573	1.16625	1.0278	2.03381	1.1347	2.37193	2.09036	9.82485	1	2.97e-08	2.4e-06
6330407J23Rik	793.23	414.251	969.599	884.446	1.91485	1.22234	1.11499	2.34061	2.13505	1.09628	9.82413	1	2.09e-07	6.73e-06
Gpha2	12.1735	18.5401	23.7715	28.4109	1.52298	1.95272	2.33382	1.28217	1.5324	1.19517	9.81926	1	3.97e-05	0.000921464
Nt5dc3	14.7635	34.835	17.0869	16.5098	2.35953	1.15737	1.11828	2.03869	2.10996	1.03496	9.81879	1	0.000140697	0.00129876
Map3k6	31.7062	28.3034	57.0183	23.9563	1.12023	1.79833	1.3235	2.01454	1.18146	2.3801	9.81816	1	8.37e-06	0.000258748
2900041M22Rik	7.60536	8.62451	16.9436	7.39039	1.134	2.22785	1.02909	1.96459	1.16699	2.29265	9.81517	1	0.000850254	0.00992602
Atg3	214.392	181.54	374.539	375.531	1.18096	1.74698	1.75161	2.06312	2.06859	1.00265	9.81392	1	5.43e-05	0.00117955
Ela1	26.4993	12.2131	20.7564	13.1656	2.16975	1.27668	2.01276	1.69952	1.07799	1.57656	9.81326	1	9.21e-06	0.000279979
Vav1	163.401	69.9172	150.484	147.155	2.33706	1.08583	1.1104	2.15232	2.1047	1.02263	9.81294	1	3.28e-08	1.6e-06
LOC277231	77.5418	107.647	49.932	49.8626	1.38825	1.55295	1.55511	2.15588	2.15888	1.00139	9.81245	1	0.000243382	0.00202434
LOC100046744	526.359	480.304	225.955	418.317	1.09589	2.32949	1.25828	2.12566	1.14818	1.85133	9.80882	1	2.33e-06	7.4e-05
Aif1	141.649	58.2684	106.791	98.0567	2.43097	1.32641	1.44456	1.83275	1.68285	1.08908	9.80661	1	0.000395275	0.0029924
Alg9	198.723	350.7	269.561	152.332	1.76476	1.35646	1.30454	1.301	2.30221	1.76956	9.79854	1	0.000289988	0.00441172
Trim68	284.365	513.439	454.755	686.978	1.80556	1.5992	2.41583	1.12904	1.33799	1.51065	9.79829	1	2.55e-09	3.04e-07
Clec16a	75.7522	80.6295	34.8206	70.6845	1.06438	2.1755	1.0717	2.31557	1.1407	2.02996	9.79781	1	3.4e-07	1.45e-05
A130086G11Rik	27.578	12.2837	23.1112	27.8125	2.24509	1.19328	1.0085	1.88145	2.26418	1.20342	9.79592	1	2.06e-05	0.000273943
Tcfap2e	13.301	21.6988	10.8188	9.29739	1.63137	1.22943	1.43061	2.00565	2.33385	1.16364	9.79455	1	7.1e-05	0.000749793
Hsn2	19.406	8.09277	14.0274	15.5633	2.39794	1.38343	1.24691	1.73333	1.92311	1.10949	9.79421	1	0.000689753	0.00470954
Akap6	78.9849	149.238	86.0697	61.9124	1.88945	1.0897	1.27575	1.73392	2.41047	1.39019	9.78948	1	9.95e-08	3.73e-06
Btk	114.59	53.5634	124.676	107.214	2.13932	1.08802	1.06879	2.32763	2.00163	1.16287	9.78826	1	3.48e-06	6.38e-05
LOC381174	43.1522	19.1284	41.7181	32.3069	2.25593	1.03438	1.3357	2.18096	1.68895	1.29131	9.78722	1	0.000368956	0.00282952
Scn10a	28.7922	17.096	31.7717	41.2239	1.68415	1.10348	1.43177	1.85842	2.41132	1.29751	9.78665	1	0.000279723	0.00226904
Smpd3	147.924	293.936	137.655	126.373	1.98707	1.0746	1.17053	2.1353	2.32593	1.08928	9.78271	1	6.02e-10	6.51e-08
Mrc1	1460.84	633.736	1162.95	1358.03	2.30513	1.25615	1.07571	1.83507	2.1429	1.16775	9.7827	1	1.27e-05	0.000182696
Prg2	151.141	93.6888	165.842	77.4954	1.61322	1.09727	1.95032	1.77014	1.20896	2.14003	9.77995	1	5.71e-05	0.00122365
Hk3	32.9532	16.0276	21.5329	34.847	2.05604	1.53037	1.05747	1.34349	2.17419	1.61831	9.77987	1	0.000201435	0.00174364
Pdgfrl	90.1792	72.5162	40.6776	91.6852	1.24357	2.21693	1.0167	1.7827	1.26434	2.25395	9.77819	1	1.27e-08	9.13e-07
Chst2	112.31	254.546	114.638	136.003	2.26645	1.02073	1.21096	2.22043	1.87162	1.18637	9.77656	1	1.08e-05	0.000160524
Jam2	106.628	240.887	113.273	106.516	2.25913	1.06232	1.00106	2.12661	2.26152	1.06344	9.77408	1	6.42e-11	1.08e-08
LOC100045304	16.2227	38.3501	19.0128	20.8366	2.36397	1.17199	1.28441	2.01706	1.84052	1.09592	9.77387	1	0.000565619	0.0073344
Slpi	17.6235	14.3832	31.3208	27.2875	1.22528	1.77722	1.54835	2.17759	1.89717	1.14781	9.77343	1	0.00170517	0.00975957
Ptgds2	95.7471	40.6902	82.9633	75.2478	2.35307	1.15409	1.27242	2.0389	1.84928	1.10254	9.77031	1	0.000173232	0.00154053
LOC214403	125.956	61.4025	143.756	128.649	2.05132	1.14131	1.02138	2.3412	2.09517	1.11743	9.76781	1	1.27e-08	7.23e-07
Map3k3	256.502	115.817	153.493	225.209	2.21471	1.6711	1.13895	1.3253	1.94453	1.46723	9.76183	1	0.00063317	0.00437174
Adcy8	52.5502	124.092	61.0579	63.7619	2.3614	1.1619	1.21335	2.03237	1.94618	1.04429	9.75947	1	1.22e-08	7.01e-07
1810013B01Rik	65.9669	49.8885	119.052	61.4669	1.32228	1.80473	1.07321	2.38637	1.23208	1.93685	9.75553	1	1.21e-06	4.29e-05
Bcat1	717.696	1025.98	418.199	710.892	1.42955	1.71616	1.00957	2.45333	1.44323	1.69989	9.75174	1	6.2e-06	0.000102078
A530076E23Rik	29.0453	16.9941	26.0982	40.9432	1.70914	1.11292	1.40963	1.53572	2.40926	1.56881	9.74549	1	0.000559412	0.0039555
Lst1	80.0652	57.2327	120.787	123.567	1.39894	1.50861	1.54333	2.11045	2.15903	1.02302	9.74338	1	0.000349782	0.00270888
Dlgap2	9.22599	17.6079	11.6451	7.60474	1.90851	1.26221	1.21319	1.51204	2.31539	1.5313	9.74264	1	1.56e-05	0.000216517
Twistnb	845.465	639.205	994.874	436.127	1.32268	1.17672	1.93858	1.55642	1.46564	2.28116	9.7412	1	0.000259173	0.00376528
A230057G18Rik	2467.5	5598.94	3074.68	2582.98	2.26907	1.24607	1.0468	1.82099	2.16763	1.19036	9.74091	1	9.48e-06	0.000143335
Celsr1	172.979	312.424	418.424	318.474	1.80614	2.41893	1.84112	1.33928	1.01936	1.31384	9.73868	1	4.12e-07	2.13e-05
9930004G02Rik	40.4777	24.3953	47.2445	57.2565	1.65924	1.16717	1.41452	1.93662	2.34703	1.21192	9.7365	1	7.95e-07	1.98e-05
LOC217602	21.8152	28.6901	49.0862	40.1034	1.31514	2.25009	1.83832	1.71091	1.39781	1.22399	9.73627	1	7.1e-05	0.00145759
Stard6	31.1981	28.8386	29.0274	13.5503	1.08182	1.07478	2.3024	1.00654	2.12827	2.14219	9.736	1	1.1e-06	4.81e-05
1110005A03Rik	190.682	240.147	438.287	208.503	1.25941	2.29852	1.09346	1.82508	1.15177	2.10207	9.73031	1	4.23e-07	1.73e-05
Mmp9	107.905	71.6046	168.902	128.348	1.50696	1.56528	1.18946	2.35881	1.79246	1.31596	9.72894	1	0.00060958	0.00771129
Adh6b	29.1596	44.7509	42.079	70.6096	1.53469	1.44306	2.42149	1.0635	1.57784	1.67803	9.7186	1	4.72e-08	3.58e-06
Ccnd2	2086.69	1327.39	2618.48	3046.58	1.57203	1.25485	1.46001	1.97266	2.29517	1.16349	9.71821	1	0.000145914	0.00133937
Ccdc117	648.915	328.8	508.753	302.042	1.97359	1.2755	2.14843	1.5473	1.08859	1.68438	9.71779	1	1.65e-08	1.49e-06
Ncapg2	179.138	139.64	331.783	171.824	1.28286	1.8521	1.04257	2.37598	1.23047	1.93095	9.71494	1	0.000143554	0.00232794
Glipr1	116.337	60.1135	141.484	103.905	1.93528	1.21616	1.11965	2.35362	1.72848	1.36167	9.71486	1	1.18e-07	4.31e-06
Pemt	19.5543	41.1695	22.9246	37.314	2.1054	1.17236	1.90823	1.79587	1.10333	1.62768	9.71285	1	0.000529013	0.0069645
Ppnr	1051.45	568.371	1279.25	1239.76	1.84993	1.21666	1.1791	2.25073	2.18125	1.03186	9.70953	1	2.73e-07	8.39e-06
Ccl25	185.616	151.84	244.765	104.955	1.22245	1.31867	1.76853	1.612	1.44671	2.3321	9.70044	1	3.54e-09	4.14e-07
Trim46	77.9004	181.251	90.705	101.857	2.32671	1.16437	1.30753	1.99825	1.77947	1.12295	9.69928	1	0.000372637	0.00284925
Unc93b1	81.4438	35.3543	74.0295	74.214	2.30365	1.10015	1.09742	2.09393	2.09915	1.00249	9.6968	1	6.28e-06	0.000103191
Hrc	76.6688	161.025	77.1171	69.9361	2.10027	1.00585	1.09627	2.08806	2.30246	1.10268	9.69558	1	1.72e-07	5.77e-06
D1Ertd471e	538.102	1130.42	564.289	491.559	2.10076	1.04866	1.09469	2.00327	2.29967	1.14796	9.695	1	3.36e-07	9.96e-06
Acsl6	77.8814	173.34	112.416	83.8926	2.22569	1.44343	1.07718	1.54195	2.06621	1.34	9.69446	1	8.31e-08	3.26e-06
Foxa3	59.5415	25.0425	47.0809	47.8266	2.37761	1.26466	1.24494	1.88004	1.90982	1.01584	9.69292	1	0.0002624	0.00215069
Hyi	126.567	192.353	213.354	302.368	1.51977	1.6857	2.389	1.10918	1.57195	1.41721	9.69281	1	2.61e-08	2.19e-06
2810409K11Rik	33.8626	41.4853	18.7826	23.5335	1.22511	1.80287	1.43891	2.20871	1.76282	1.25294	9.69135	1	0.000753528	0.00507343
Nktr	262.468	137.47	274.312	321.868	1.90928	1.04512	1.22631	1.99543	2.34137	1.17337	9.69089	1	0.00132299	0.00792501
Npas4	12.2704	16.271	7.95003	7.65113	1.32603	1.54344	1.60374	2.04666	2.12661	1.03907	9.68556	1	0.000223808	0.00189756
Stxbp3	31.0483	14.4116	32.2879	31.7999	2.1544	1.03992	1.02421	2.24041	2.20655	1.01535	9.68083	1	5.02e-05	0.000564706
LOC381138	12.7248	8.82936	13.0439	6.03052	1.44119	1.02507	2.11006	1.47733	1.46411	2.16297	9.68074	1	0.000459963	0.00626155
Tmem38a	74.1004	105.697	54.177	47.4779	1.4264	1.36775	1.56074	1.95095	2.22623	1.1411	9.67316	1	1.44e-06	6.01e-05
Cdh13	29.2383	66.5172	31.4027	34.3128	2.275	1.07403	1.17356	2.1182	1.93856	1.09267	9.67201	1	3.49e-07	1.03e-05
Pnpo	97.536	76.3422	139.362	168.267	1.27762	1.42883	1.72518	1.82549	2.20411	1.20741	9.66864	1	2.41e-05	0.000617316
BC004044	22.1514	44.0418	22.6431	18.8513	1.98821	1.02219	1.17506	1.94505	2.33628	1.20114	9.66794	1	6.71e-06	0.00010901
Fgf8	30.0648	41.9765	27.3023	17.6362	1.3962	1.10118	1.70473	1.53747	2.38014	1.54808	9.66781	1	6.3e-05	0.000680079
Dner	1196.53	2459.5	1285.13	1068.62	2.05552	1.07405	1.1197	1.91381	2.30156	1.20261	9.66723	1	3.14e-05	0.000385558
Mgat3	263.849	262.983	486.578	204.086	1.0033	1.84415	1.29283	1.85023	1.28859	2.38418	9.66327	1	0.00119437	0.00733283
Ndufaf1	1146.17	566.312	1202.22	1286.72	2.02392	1.04891	1.12262	2.1229	2.2721	1.07028	9.66073	1	1.84e-10	2.6e-08
Ube2s	16.5304	17.7932	17.5899	7.97735	1.07639	1.06409	2.07217	1.01156	2.23046	2.20498	9.65965	1	0.000468394	0.00634995
4833446K15Rik	22.1666	20.4451	10.5156	23.9147	1.0842	2.10798	1.07886	1.94427	1.1697	2.27422	9.65922	1	5.52e-05	0.00103574
Creg1	277.267	118.575	204.444	226.146	2.33832	1.3562	1.22605	1.72417	1.90719	1.10615	9.65809	1	9.1e-05	0.000917546
Syt1	165.614	361.706	182.088	161.788	2.18403	1.09947	1.02365	1.98644	2.23568	1.12547	9.65473	1	4.07e-05	0.000476845
B230310H07Rik	11.7248	25.8125	22.0809	25.9757	2.20154	1.88327	2.21545	1.169	1.00632	1.17639	9.65196	1	7.63e-05	0.00155147
Gabra3	12.8475	30.2328	17.9199	16.3609	2.35321	1.39482	1.27347	1.6871	1.84787	1.09529	9.65177	1	9.42e-05	0.000944149
9430028L06Rik	252.248	122.19	276.453	259.489	2.06439	1.09595	1.02871	2.26248	2.12366	1.06537	9.64056	1	8.32e-06	0.000129162
Frmd3	30.3405	31.306	15.6423	36.2289	1.03182	1.93965	1.19407	2.00137	1.15725	2.31608	9.64025	1	0.000370455	0.00503801
Nsun2	110.83	117.773	57.8285	132.854	1.06264	1.91654	1.19871	2.03659	1.12805	2.29738	9.63991	1	1.71e-06	5.71e-05
Ret	22.792	53.2081	28.4188	31.6769	2.3345	1.24687	1.38982	1.87229	1.67971	1.11465	9.63785	1	0.000716323	0.00486105
Cyp2j9	16.828	35.3532	37.4821	36.8514	2.10086	2.22737	2.18989	1.06022	1.04238	1.01712	9.63784	1	1.06e-07	6.95e-06
Shmt1	143.217	257.36	238.76	125.509	1.797	1.66713	1.14109	1.0779	2.05053	1.90234	9.63599	1	3.03e-08	1.5e-06
Eomes	77.1845	100.184	106.703	48.23	1.29798	1.38244	1.60034	1.06507	2.07721	2.21237	9.63541	1	0.000178784	0.00300587
Mamdc2	59.5905	57.8647	27.2224	43.7886	1.02983	2.18903	1.36087	2.12563	1.32145	1.60855	9.63535	1	0.000393151	0.00525742
LOC100046207	169.305	385.493	215.079	189.317	2.27692	1.27037	1.1182	1.79233	2.03623	1.13608	9.63013	1	8.93e-05	0.000902467
Ulbp1	24.9248	24.4338	14.4273	34.5008	1.02009	1.72762	1.38419	1.69359	1.41201	2.39136	9.62886	1	0.000112693	0.00189468
Sstr2	125.658	246.514	158.708	109.528	1.96179	1.26302	1.14726	1.55326	2.25069	1.44902	9.62504	1	1.1e-09	1.08e-07
1700048O20Rik	110.481	108.627	72.8701	175.065	1.01707	1.51614	1.58457	1.49069	1.61162	2.40243	9.62252	1	0.00046069	0.00626278
Hist1h4m	48.6873	55.5764	111.231	54.2866	1.1415	2.28461	1.11501	2.00141	1.02376	2.04896	9.61525	1	0.000242445	0.00356171
Apbb1ip	33.6627	14.8208	29.8375	25.9476	2.27132	1.1282	1.29733	2.01322	1.75076	1.14991	9.61075	1	0.000527752	0.00376733
Fgfr1op2	327.021	274.863	631.382	314.638	1.18976	1.93071	1.03936	2.29708	1.14471	2.0067	9.60832	1	0.000424722	0.00560248
Hspa1b	53.9284	37.6091	30.7545	23.5486	1.43392	1.75351	2.29008	1.22288	1.59708	1.306	9.60347	1	2.87e-06	0.000105537
LOC280097	557.489	459.854	1060.04	631.326	1.21232	1.90145	1.13245	2.30516	1.37288	1.67906	9.60332	1	0.000277345	0.00397064
Calml4	149.122	76.0937	98.3322	161.023	1.95972	1.51652	1.0798	1.29225	2.11611	1.63754	9.60194	1	1.1e-06	2.53e-05
Gm22	237.064	113.113	232.858	152.568	2.09582	1.01807	1.55383	2.05863	1.34881	1.52626	9.60142	1	0.000374682	0.00537983
Pign	36.0644	46.7579	26.1018	21.2305	1.29651	1.38168	1.6987	1.79136	2.20239	1.22945	9.60009	1	8.2e-06	0.000254517
Ppp1r3b	279.197	142.532	174.622	294.918	1.95884	1.59887	1.05631	1.22514	2.06914	1.6889	9.5972	1	8.78e-05	0.000889607
Cd53	322.608	144.351	305.225	273.823	2.23488	1.05695	1.17816	2.11446	1.89692	1.11468	9.59605	1	1.14e-06	2.59e-05
Rcor1	417.297	180.643	215.669	228.211	2.31007	1.93489	1.82856	1.1939	1.26333	1.05815	9.58889	1	0.000599208	0.00762395
4933400N17Rik	54.2521	82.0524	72.3339	37.2	1.51243	1.33329	1.45839	1.13436	2.20571	1.94446	9.58863	1	0.000229021	0.00365079
Sst	891.35	2004.98	1171.33	994.351	2.24938	1.31411	1.11556	1.71171	2.01637	1.17798	9.58511	1	2e-07	6.54e-06
4833444G19Rik	73.3056	46.6058	40.514	31.7559	1.57289	1.80939	2.30841	1.15036	1.46762	1.27579	9.58446	1	0.000749208	0.00899187
Acpp	16.9058	21.124	9.19147	14.6026	1.24951	1.83929	1.15773	2.29821	1.44659	1.58871	9.58004	1	0.00109667	0.00685277
Bpgm	28.2658	27.4536	12.8039	23.9943	1.02959	2.20759	1.17802	2.14415	1.14417	1.87397	9.5775	1	7.09e-05	0.00128347
Mboat2	109.192	126.319	240.97	112.025	1.15685	2.20685	1.02594	1.90764	1.1276	2.15105	9.57592	1	0.00013274	0.00217957
Cox7a2l	1064.58	1197.69	2377.07	1127.15	1.12503	2.23287	1.05877	1.98471	1.06258	2.10892	9.57289	1	1.42e-07	7.11e-06
8030451F13Rik	68.5711	141.125	80.4597	63.2515	2.05808	1.17338	1.0841	1.75398	2.23117	1.27206	9.57277	1	4.69e-10	5.5e-08
Cyp20a1	53.8396	53.5683	88.1696	108.72	1.00506	1.63763	2.01933	1.64593	2.02956	1.23308	9.5706	1	0.000642368	0.00802819
Tmem100	235.212	214.235	418.663	418.98	1.09792	1.77994	1.78129	1.95422	1.9557	1.00076	9.56983	1	0.000677122	0.00834043
A730082L10Rik	14.9185	14.7596	22.1785	9.31041	1.01076	1.48665	1.60234	1.50265	1.58528	2.38212	9.5698	1	0.000144409	0.00233416
C430014D17Rik	37.6491	29.8812	18.5187	18.4661	1.25996	2.03303	2.03882	1.61357	1.61816	1.00285	9.56638	1	8.95e-05	0.00174368
Stc2	38.7727	57.0529	26.0541	29.0601	1.47147	1.48816	1.33423	2.18978	1.96328	1.11537	9.56229	1	1.99e-06	4.01e-05
Bank1	32.4207	15.7956	33.4341	35.1474	2.05251	1.03126	1.0841	2.11667	2.22514	1.05124	9.56093	1	7.36e-05	0.000772858
1500012M23Rik	201.136	161.473	337.23	309.97	1.24564	1.67663	1.5411	2.08847	1.91965	1.08794	9.55942	1	1.64e-06	6.68e-05
Plac8	162.184	102.848	237.805	182.565	1.57693	1.46627	1.12567	2.31221	1.7751	1.30258	9.55876	1	0.000119403	0.00114407
Cd33	29.5766	13.7069	29.6944	23.735	2.15778	1.00398	1.24612	2.16638	1.73161	1.25108	9.55695	1	0.000216634	0.00184716
Nupr1	53.6835	38.5685	82.9463	75.6784	1.3919	1.5451	1.40971	2.15063	1.96218	1.09604	9.55556	1	1.27e-07	4.56e-06
Srpk3	133.961	250.788	175.222	113.353	1.8721	1.30801	1.1818	1.43126	2.21245	1.54581	9.55143	1	1.15e-06	2.61e-05
LOC386112	1297.65	1027.79	2368.5	1445.04	1.26257	1.82523	1.11358	2.30447	1.40597	1.63906	9.55088	1	0.000203597	0.00308074
Sdc4	125.936	232.277	222.267	118.563	1.8444	1.76491	1.06219	1.04504	1.9591	1.87467	9.55032	1	9.11e-10	9.22e-08
Ccng2	1585.69	1286.16	2464.9	1101.5	1.23289	1.55446	1.43957	1.91648	1.16764	2.23776	9.54881	1	8.1e-06	0.000208813
Hsd11b2	48.3202	90.1186	41.191	41.9005	1.86503	1.17308	1.15321	2.18782	2.15077	1.01722	9.54713	1	1.68e-05	0.000231483
6430526J12Rik	10.6196	24.6308	19.8669	19.5504	2.31937	1.87078	1.84098	1.23979	1.25986	1.01619	9.54697	1	0.000139563	0.00248223
Pcsk2	45.0268	102.666	52.9559	57.8317	2.28012	1.1761	1.28438	1.93872	1.77526	1.09207	9.54665	1	9.32e-06	0.000282441
Cadm3	56.7331	114.119	51.9795	52.9202	2.0115	1.09145	1.07205	2.19545	2.15643	1.0181	9.54498	1	3.35e-06	6.17e-05
Olfml3	723.187	444.516	987.593	555.171	1.62691	1.36561	1.30264	2.22173	1.24894	1.7789	9.54472	1	4.79e-05	0.00106832
Robo3	253.274	506.87	262.877	223.599	2.00127	1.03792	1.13272	1.92816	2.26687	1.17566	9.54261	1	1.39e-06	3.04e-05
1600023H17Rik	122.5	58.5514	116.619	130.346	2.09218	1.05043	1.06405	1.99174	2.22618	1.11771	9.54228	1	2.04e-07	6.63e-06
Uap1	502.315	460.654	1031.06	545.215	1.09044	2.05261	1.0854	2.23824	1.18357	1.8911	9.54136	1	9.73e-10	1.06e-07
Hist1h2bc	330.367	360.605	725.18	459.624	1.09153	2.19508	1.39125	2.01101	1.27459	1.57777	9.54123	1	0.000574972	0.00742632
D230007K08Rik	97.3534	53.9455	124.287	101.733	1.80466	1.27665	1.04499	2.30393	1.88585	1.22169	9.53777	1	2.29e-09	1.81e-07
E130208E03Rik	17.0136	37.7984	18.2002	18.0934	2.22166	1.06974	1.06347	2.07681	2.08907	1.0059	9.52665	1	0.000223073	0.00189386
Tmem68	1177.62	1852.73	1610.21	853.941	1.57329	1.36734	1.37904	1.15061	2.16962	1.88562	9.52553	1	0.000229323	0.00193434
P2ry6	385.054	169.54	332.463	316.191	2.27117	1.15819	1.21779	1.96097	1.86499	1.05146	9.52457	1	1.07e-05	0.000158974
Lhx1	597.486	1107.33	776.416	501.901	1.85332	1.29947	1.19045	1.42621	2.20627	1.54695	9.52267	1	3.56e-09	2.62e-07
Sct	127.071	248.15	116.733	113.196	1.95284	1.08856	1.12258	2.12579	2.19221	1.03125	9.51323	1	1.14e-05	0.000167613
BC056474	359.806	434.326	763.461	352.147	1.20711	2.12187	1.02175	1.75781	1.23337	2.16802	9.50991	1	7.85e-09	6.22e-07
9930031P18Rik	888.123	467.893	1023.62	992.552	1.89813	1.15256	1.11758	2.18771	2.12132	1.0313	9.50861	1	6.29e-06	0.000103217
Srpr	475.593	435.849	928.847	424.856	1.09119	1.95303	1.11942	2.13112	1.02588	2.18626	9.50689	1	1.89e-07	9.05e-06
D030019N20Rik	78.4952	56.9723	117.954	117.094	1.37778	1.5027	1.49174	2.07038	2.05528	1.00735	9.50523	1	1.36e-06	5.77e-05
Gria2	233.072	521.798	258.363	264.166	2.23879	1.10851	1.13341	2.01964	1.97527	1.02246	9.49807	1	6.6e-07	1.71e-05
Etv4	124.687	89.7658	79.9689	171.381	1.38903	1.5592	1.37449	1.12251	1.9092	2.14309	9.49751	1	8.11e-06	0.000126952
Fbxo7	54.939	81.3692	104.987	120.286	1.48108	1.91098	2.18945	1.29026	1.47828	1.14572	9.49578	1	3.89e-09	4.46e-07
E130309N05Rik	10.2688	23.3081	12.4703	12.0763	2.26979	1.21438	1.17601	1.86909	1.93007	1.03263	9.49197	1	1.84e-05	0.000249169
Nup210	601.993	1290.96	794.027	618.435	2.14447	1.319	1.02731	1.62583	2.08746	1.28393	9.488	1	5.5e-10	6.12e-08
P2rx3	30.7795	67.0733	32.0855	37.4079	2.17916	1.04243	1.21535	2.09046	1.79303	1.16588	9.4863	1	0.000120472	0.00115263
LOC434960	25.1025	25.9267	13.4122	14.2273	1.03284	1.87162	1.76439	1.93308	1.82233	1.06077	9.48503	1	4.97e-06	0.000166331
Gpm6a	509.879	1124.07	565.81	541.176	2.20459	1.1097	1.06138	1.98666	2.07709	1.04552	9.48493	1	5.72e-08	2.46e-06
Iigp2	73.0625	33.5611	67.8483	71.5358	2.177	1.07685	1.02134	2.02164	2.13151	1.05435	9.48268	1	0.00118911	0.00730999
Jakmip1	81.2875	166.425	114.294	79.1967	2.04736	1.40605	1.0264	1.45611	2.10141	1.44317	9.4805	1	9.68e-07	2.3e-05
Zfp69	145.122	115.956	63.3627	110.284	1.25153	2.29033	1.31589	1.83003	1.05143	1.74051	9.47973	1	1.31e-06	4.56e-05
Ccndbp1	141.927	152.464	313.332	162.604	1.07424	2.20769	1.14568	2.05511	1.0665	1.92697	9.4762	1	5.96e-09	4.96e-07
Entpd4	358.281	394.32	774.884	514.302	1.10059	2.16278	1.43547	1.96512	1.30428	1.50667	9.47491	1	1.55e-07	9.26e-06
2810002D19Rik	227.461	205.579	456.111	252.36	1.10644	2.00523	1.10946	2.21866	1.22755	1.80738	9.47473	1	1.84e-06	6.11e-05
Mical3	15.3084	6.68487	12.4336	12.3818	2.29	1.23121	1.23636	1.85996	1.85222	1.00418	9.47393	1	0.00101042	0.00641577
Adcyap1	74.7445	155.628	72.1453	72.0704	2.08214	1.03603	1.0371	2.15715	2.15939	1.00104	9.47285	1	1.61e-06	3.41e-05
Prph	122.82	255.212	145.853	219.437	2.07793	1.18754	1.78666	1.74978	1.16303	1.5045	9.46944	1	0.000619987	0.0078028
Col16a1	2960.99	1549.56	3459.97	2573.63	1.91085	1.16852	1.15051	2.23287	1.66087	1.3444	9.46802	1	0.000396336	0.00299744
Ppp2cz	17.0768	22.8247	13.1768	10.4132	1.33659	1.29597	1.63991	1.73218	2.19189	1.26539	9.46193	1	1.38e-05	0.00019546
Klc4	394.649	522.259	549.851	257.671	1.32335	1.39327	1.5316	1.05283	2.02684	2.13393	9.46182	1	0.000317443	0.00472364
Nfkbib	41.1773	35.8855	45.9974	80.0304	1.14747	1.11706	1.94356	1.28178	2.23016	1.73989	9.45991	1	1.98e-06	7.84e-05
2610014I16Rik	212.578	224.566	123.96	115.099	1.05639	1.7149	1.84692	1.8116	1.95108	1.07699	9.45788	1	1.74e-08	1.55e-06
Dmrt3	44.3643	80.4049	61.6014	37.6489	1.81238	1.38854	1.17837	1.30524	2.13565	1.63621	9.45639	1	1.79e-06	3.71e-05
Apba2	36.5505	79.7313	54.5707	42.5544	2.1814	1.49302	1.16426	1.46106	1.87363	1.28237	9.45575	1	8.41e-06	0.000130197
Grid2	16.9132	24.9056	10.9608	18.8882	1.47255	1.54306	1.11677	2.27224	1.31858	1.72325	9.44645	1	0.000150937	0.00242336
Glrx1	845.356	735.838	1647.87	870.429	1.14883	1.94932	1.02966	2.23945	1.18291	1.89317	9.44334	1	5.69e-06	0.000155239
5730437N04Rik	1028.65	1913.44	1059.61	1946.37	1.86015	1.0301	1.89216	1.80579	1.01721	1.83686	9.44227	1	5.52e-07	2.73e-05
Syp	863.095	1923.39	985.239	971.344	2.22848	1.14152	1.12542	1.95221	1.98014	1.01431	9.44207	1	4.76e-06	8.23e-05
LOC433955	5200.35	6876.44	3410.14	7253.72	1.3223	1.52496	1.39485	2.01647	1.05487	2.1271	9.44056	1	0.000109566	0.00206049
LOC100045254	80.9192	57.6042	60.6573	122.245	1.40474	1.33404	1.51071	1.053	2.12216	2.01534	9.43999	1	1.81e-05	0.000491872
9630009A08Rik	48.2242	53.003	87.6999	38.8199	1.0991	1.81859	1.24225	1.65462	1.36536	2.25915	9.43907	1	0.000168226	0.00265371
Kbtbd10	133.7	272.332	123.834	139.668	2.03689	1.07967	1.04464	2.19916	1.94985	1.12786	9.43807	1	0.000140071	0.0012948
Lgi3	37.214	34.2001	30.8689	68.1124	1.08813	1.20555	1.83029	1.10791	1.99159	2.20651	9.42998	1	2.41e-05	0.000617316
E130309F12Rik	35.715	80.581	49.0142	56.2511	2.25622	1.37237	1.575	1.64403	1.43252	1.14765	9.4278	1	0.000562337	0.0073063
Ptpn6	71.607	42.3499	95.5734	77.3291	1.69084	1.33469	1.07991	2.25675	1.82595	1.23593	9.42408	1	6.58e-06	0.000107295
A630024K09Rik	40.7325	28.2609	18.711	35.386	1.4413	2.17692	1.15109	1.51039	1.25212	1.89119	9.42301	1	0.000537403	0.00679823
Pnpla1	36.1266	51.7115	33.0467	22.6654	1.4314	1.0932	1.59391	1.5648	2.28152	1.45802	9.42285	1	7.7e-07	3.6e-05
2810055F11Rik	424.466	372.046	288.135	196.595	1.1409	1.47315	2.15909	1.29122	1.89245	1.46563	9.42243	1	3.82e-06	0.000132676
1200015F23Rik	108.903	124.701	236.483	114.356	1.14506	2.17149	1.05007	1.8964	1.09047	2.06796	9.42144	1	7.99e-08	4.34e-06
Nrxn1	26.3467	57.4365	41.1342	32.1938	2.18002	1.56126	1.22193	1.39632	1.78409	1.27771	9.42133	1	3.63e-05	0.000434475
Slc25a45	116.11	71.7	140.65	155.688	1.61939	1.21135	1.34086	1.96165	2.17138	1.10691	9.41154	1	0.00011452	0.00110116
Mpg	32.0623	68.8993	64.8206	67.8076	2.14892	2.02171	2.11487	1.06292	1.0161	1.04608	9.4106	1	2.64e-07	1.46e-05
Chic1	74.682	47.8734	72.8238	36.8441	1.55999	1.02552	2.02697	1.52117	1.29935	1.97654	9.40954	1	0.00016135	0.00278575
C130066G14Rik	27.8458	49.8676	22.352	26.1807	1.79085	1.24578	1.0636	2.23101	1.90474	1.17129	9.40727	1	0.000612285	0.00424991
A130099L09Rik	53.4533	51.8582	58.5071	111.689	1.03076	1.09455	2.08947	1.12821	2.15374	1.90898	9.4057	1	5.39e-05	0.000599578
Tmem180	33.785	56.8121	67.9458	36.2198	1.68158	2.01112	1.07207	1.19597	1.56854	1.87593	9.40521	1	0.000623077	0.00431569
Kcnc1	45.5555	89.1446	44.9595	40.3712	1.95683	1.01326	1.12842	1.98277	2.20812	1.11365	9.40305	1	1.91e-08	1.03e-06
4930540L03Rik	30.4798	21.1959	41.7102	44.5172	1.43801	1.36845	1.46055	1.96785	2.10028	1.0673	9.40243	1	0.000424701	0.00317754
Acvr1b	11.9916	19.7194	11.295	8.68838	1.64444	1.06167	1.38019	1.74586	2.26963	1.30001	9.4018	1	6.25e-06	0.000102747
Zfp691	104.215	66.1499	46.8977	78.7728	1.57543	2.22217	1.32298	1.41051	1.19082	1.67967	9.40159	1	0.000568337	0.00713449
Ercc5	711.91	578.627	1223.81	989.296	1.23034	1.71906	1.38964	2.11503	1.70973	1.23706	9.40086	1	1.32e-05	0.000379444
Rtn1	2199.31	4772.27	2394.99	2315.74	2.1699	1.08898	1.05294	1.9926	2.0608	1.03422	9.39944	1	7.38e-08	2.95e-06
A130065C13Rik	31.1974	25.0284	34.546	16.0291	1.24648	1.10734	1.9463	1.38027	1.56143	2.15521	9.39703	1	0.000351044	0.00510753
Blvrb	1273.79	573.192	1034.36	898.569	2.22228	1.23148	1.41758	1.80457	1.56766	1.15112	9.39469	1	6.4e-08	4.58e-06
Sc4mol	771.581	1718.66	1447.27	1481.28	2.22745	1.87573	1.9198	1.18751	1.16025	1.0235	9.39424	1	0.000698185	0.00855168
2310010B21Rik	146.556	146.914	296.084	135.388	1.00244	2.02028	1.08249	2.01536	1.08513	2.18693	9.39263	1	5.25e-11	8.99e-09
Rpap3	66.4794	64.4238	59.5377	30.9219	1.03191	1.11659	2.14991	1.08207	2.08344	1.92542	9.38934	1	6.39e-07	3.11e-05
4732462K23Rik	24.1972	18.3905	11.7897	12.5372	1.31574	2.05241	1.93003	1.55989	1.46688	1.06341	9.38836	1	0.000119075	0.00220143
EG667410	131.689	59.1822	80.7711	95.0189	2.22515	1.6304	1.38593	1.36479	1.60553	1.1764	9.38819	1	7.69e-05	0.00079885
Adamtsl2	44.2138	22.1417	37.0112	23.4285	1.99686	1.19461	1.88718	1.67157	1.05812	1.57975	9.38808	1	0.000171448	0.00291743
5730406F04Rik	59.6566	74.3769	125.857	60.0934	1.24675	2.10969	1.00732	1.69215	1.23769	2.09435	9.38795	1	0.000370852	0.00503801
Iqsec3	70.7076	159.346	105.665	95.1167	2.25358	1.4944	1.34521	1.50802	1.67526	1.1109	9.38738	1	3.48e-05	0.000823422
4933427E11Rik	5.24894	9.56866	11.7256	9.8986	1.82297	2.23389	1.88583	1.22541	1.03448	1.18457	9.38716	1	0.000393108	0.0055672
Scn3a	34.8522	78.7499	44.0109	43.387	2.25954	1.26279	1.24488	1.78933	1.81506	1.01438	9.38597	1	1.26e-06	2.82e-05
Trim34	16.6614	12.8354	29.104	17.4225	1.29808	1.7468	1.04568	2.26748	1.35738	1.67048	9.38591	1	2.07e-06	6.76e-05
Fech	118.162	57.0563	91.8638	119.817	2.07097	1.28627	1.01401	1.61006	2.09998	1.30429	9.38558	1	6.76e-09	4.29e-07
Rbp1	754.412	1658.12	1289.98	1057.97	2.1979	1.70991	1.40237	1.28539	1.56727	1.21929	9.38214	1	0.000489493	0.00356755
Smg7	1353.87	628.652	1297.1	1199.17	2.15361	1.04377	1.12901	2.06331	1.90752	1.08167	9.37889	1	7.07e-09	4.46e-07
Wnt10a	45.9398	94.5498	73.4656	50.3422	2.05812	1.59917	1.09583	1.28699	1.87814	1.45933	9.37759	1	0.000352724	0.00272473
Sh3tc2	22.2666	47.9167	24.7744	23.2369	2.15195	1.11262	1.04358	1.93413	2.06209	1.06616	9.37054	1	0.000243206	0.00202423
Slc25a18	42.316	66.4847	48.4406	29.769	1.57115	1.14474	1.42148	1.3725	2.23335	1.62722	9.37043	1	7.89e-08	3.11e-06
Rfx4	54.3889	117.299	58.0162	57.0878	2.15667	1.06669	1.04962	2.02183	2.05471	1.01626	9.36578	1	5.06e-07	1.38e-05
2810029C07Rik	104.042	83.9799	169.203	158.868	1.2389	1.62629	1.52695	2.0148	1.89173	1.06505	9.36372	1	0.000125511	0.00229454
D430021F02Rik	44.9147	31.6458	68.3029	56.741	1.41929	1.52073	1.26331	2.15835	1.793	1.20377	9.35844	1	0.00134516	0.00803055
Sla	77.2823	38.127	80.4435	61.4014	2.02697	1.0409	1.25864	2.10988	1.61044	1.31012	9.35696	1	2.9e-07	8.84e-06
Zmiz1	75.4799	66.8662	104.388	46.7318	1.12882	1.38299	1.61517	1.56115	1.43085	2.23377	9.35276	1	0.000382057	0.00544992
Gpr158	30.5965	68.23	42.2827	38.6426	2.23	1.38195	1.26298	1.61366	1.76567	1.0942	9.34845	1	0.000151612	0.00138409
Htatip2	129.385	59.2086	113.511	101.896	2.18523	1.13984	1.26977	1.91714	1.72097	1.11399	9.34694	1	3.41e-07	1.01e-05
Ankrd22	13.053	24.7716	13.3134	11.1938	1.89777	1.01995	1.16609	1.86066	2.21298	1.18935	9.3468	1	7.82e-06	0.000123016
Cml1	50.1551	97.7366	51.7163	84.5002	1.94869	1.03113	1.68478	1.88986	1.15664	1.63392	9.34502	1	2.36e-06	9.04e-05
AI553587	43.4655	26.6564	19.1812	25.8865	1.63058	2.26604	1.67908	1.38971	1.02974	1.34957	9.34474	1	6.2e-05	0.00130531
B830007D08Rik	434.661	466.432	278.308	234.486	1.07309	1.5618	1.85368	1.67596	1.98917	1.18689	9.34059	1	0.000742602	0.00501467
Atp8a1	27.9214	26.7188	39.0792	17.2494	1.04501	1.39962	1.61868	1.46261	1.54897	2.26554	9.34042	1	0.000912173	0.00592973
Gja5	151.443	320.312	152.694	167.682	2.11506	1.00826	1.10723	2.09773	1.91023	1.09816	9.33667	1	1.53e-07	5.28e-06
Olfm2	27.2836	55.6568	30.3696	26.0605	2.03994	1.11311	1.04693	1.83265	2.13568	1.16535	9.33365	1	0.000107489	0.00104651
Rab32	943.307	494.775	1047.8	1033.21	1.90654	1.11077	1.09531	2.11773	2.08824	1.01412	9.3327	1	6.74e-09	4.29e-07
LOC100040525	213.173	143.477	208.298	326.26	1.48576	1.02341	1.53049	1.45178	2.27395	1.56632	9.33171	1	1.21e-05	0.000175539
AV344025	18.7001	20.4229	11.5568	10.4522	1.09213	1.6181	1.78911	1.76717	1.95394	1.10569	9.32614	1	0.00140263	0.00830811
Hdc	124.14	68.391	141.649	88.4496	1.81516	1.14104	1.40351	2.07117	1.29329	1.60147	9.32565	1	1.43e-06	5.97e-05
E230029F23Rik	153.341	69.8475	119.122	130.122	2.19537	1.28726	1.17844	1.70546	1.86295	1.09234	9.32182	1	3.82e-05	0.000451882
Igtp	101.775	54.9576	72.0882	113.267	1.85188	1.41181	1.11292	1.31171	2.06099	1.57123	9.32052	1	4.83e-06	8.31e-05
Cd74	13.3279	13.8953	23.4649	25.4614	1.04257	1.76059	1.91039	1.6887	1.83238	1.08509	9.31973	1	0.00026662	0.00410061
Fundc2	83.2967	77.8032	93.5053	42.9801	1.07061	1.12256	1.93803	1.20182	1.81022	2.17555	9.31878	1	0.000424108	0.00560248
Gstk1	604.214	331.783	639.612	723.801	1.82111	1.05858	1.19792	1.9278	2.18155	1.13162	9.31859	1	0.000164658	0.00283376
2900097C17Rik	117.937	84.7914	115.029	57.3221	1.39091	1.02529	2.05745	1.35661	1.47921	2.00671	9.31617	1	3.98e-09	4.52e-07
LOC433476	2099.8	4534.74	2284.89	2406.29	2.1596	1.08814	1.14596	1.98467	1.88454	1.05313	9.31605	1	0.000916743	0.00595353
Mpo	85.1232	38.6518	71.0976	72.7612	2.20231	1.19727	1.1699	1.83944	1.88248	1.0234	9.3148	1	7.86e-05	0.000812584
B230107K20Rik	50.7975	38.0007	77.9484	71.9175	1.33675	1.53449	1.41577	2.05123	1.89253	1.08386	9.31463	1	2.46e-06	4.76e-05
Lrrc4c	29.8853	54.0431	61.1301	63.3691	1.80835	2.04549	2.12041	1.13114	1.17257	1.03663	9.31459	1	3.17e-05	0.00076612
Dynlrb2	186.63	87.1746	159.281	127.585	2.14088	1.17171	1.46279	1.82715	1.46355	1.24843	9.31451	1	3.46e-05	0.000823316
Rpl39l	44.6982	36.3712	51.034	79.7499	1.22894	1.14175	1.78419	1.40314	2.19267	1.56268	9.31337	1	0.00130323	0.00783253
Ptprz1	233.629	499.945	248.489	245.725	2.13991	1.0636	1.05177	2.01194	2.03457	1.01125	9.31304	1	1.73e-06	3.62e-05
Vps39	54.8936	64.8783	31.2216	65.3482	1.18189	1.75819	1.19045	2.07799	1.00724	2.09304	9.30881	1	3.23e-08	1.99e-06
Mgst2	131.153	77.7097	94.6231	161.462	1.68773	1.38605	1.2311	1.21765	2.07776	1.70637	9.30666	1	8.77e-07	2.13e-05
Got1l1	32.2528	18.9241	32.6938	42.4783	1.70432	1.01368	1.31704	1.72763	2.24467	1.29928	9.30661	1	4.62e-07	1.28e-05
Ctss	835.749	395.474	698.452	532.593	2.11329	1.19657	1.56921	1.76611	1.34672	1.31142	9.30332	1	4.03e-05	0.000933574
Gbx2	781.992	1410.56	899.74	647.05	1.8038	1.15057	1.20855	1.56774	2.17998	1.39053	9.30118	1	8.84e-09	5.33e-07
Ng23	24.1655	48.2693	32.8144	48.31	1.99744	1.3579	1.99913	1.47098	1.00084	1.47222	9.29851	1	6.6e-05	0.0013718
Ints6	27.7557	27.7785	15.813	14.9106	1.00082	1.75524	1.86148	1.75668	1.86301	1.06053	9.29775	1	0.000257227	0.00400309
Bai3	116.021	254.814	135.371	135.174	2.19627	1.16678	1.16508	1.88233	1.88508	1.00146	9.297	1	7.35e-05	0.000772642
1700081D05Rik	43.8707	20.8806	40.6143	43.6441	2.10102	1.08018	1.00519	1.94507	2.09017	1.0746	9.29623	1	1.2e-05	0.000174309
Senp1	67.0885	51.7756	53.9991	108.352	1.29575	1.2424	1.61506	1.04294	2.09272	2.00655	9.29544	1	0.000209322	0.00179963
Myd88	267.286	171.314	356.925	341.521	1.56021	1.33537	1.27773	2.08345	1.99353	1.04511	9.2954	1	1.09e-07	4.03e-06
LOC380629	29.0389	13.3144	15.8696	17.8187	2.18101	1.82984	1.62969	1.19191	1.3383	1.12282	9.29356	1	1.47e-05	0.000415562
Zfp54	6.27488	5.64963	11.1702	5.21885	1.11067	1.78014	1.20235	1.97715	1.08254	2.14035	9.2932	1	0.00037078	0.00503801
Lass4	43.8924	58.5231	60.9529	29.544	1.33333	1.38869	1.48566	1.04152	1.98088	2.06312	9.2932	1	0.000503612	0.00671631
9230110C19Rik	138.231	76.9238	97.263	157.629	1.79698	1.42121	1.14033	1.26441	2.04916	1.62065	9.29273	1	2.52e-06	4.86e-05
Lyve1	919.598	502.292	811.019	1093.24	1.8308	1.13388	1.18883	1.61464	2.17651	1.34799	9.29264	1	0.000468486	0.00345153
Spo11	19.6933	20.609	36.9606	16.889	1.0465	1.87681	1.16604	1.79342	1.22026	2.18844	9.29147	1	3.83e-07	1.59e-05
Timm17b	29.7159	65.0227	56.115	56.3842	2.18815	1.88839	1.89744	1.15874	1.15321	1.0048	9.29072	1	8.48e-06	0.000261121
Fibcd1	72.7954	149.896	84.2749	71.4767	2.05915	1.1577	1.01845	1.77866	2.09714	1.17905	9.29014	1	2.75e-05	0.000347663
Ncapd2	548.718	561.135	1007.57	1008.13	1.02263	1.83622	1.83725	1.79558	1.79659	1.00056	9.28883	1	7.5e-07	3.54e-05
2010001F03Rik	39.2269	18.7478	38.5067	39.324	2.09235	1.0187	1.00248	2.05393	2.09753	1.02123	9.28622	1	1.4e-05	0.000196869
Aurkaip1	1450.52	1370.24	2297.49	2677.1	1.05859	1.58391	1.84562	1.67671	1.95375	1.16523	9.2838	1	0.000172872	0.00292719
5730470C09Rik	41.3341	38.9774	19.3706	39.0491	1.06046	2.13386	1.05852	2.01219	1.00184	2.01589	9.28276	1	0.000835989	0.00978854
LOC100048020	414.925	324.45	650.73	613.023	1.27886	1.56831	1.47743	2.00564	1.88942	1.06151	9.28116	1	0.000220466	0.00187659
AW121567	394.93	855.82	506.96	457.115	2.16702	1.28367	1.15746	1.68814	1.87222	1.10904	9.27755	1	1.19e-05	0.000173552
Dpp10	54.4541	119.159	72.19	66.0455	2.18825	1.3257	1.21287	1.65063	1.80419	1.09303	9.27467	1	1.73e-05	0.000236794
Il6st	86.2978	120.894	180.518	158.561	1.40089	2.09181	1.83738	1.4932	1.31158	1.13848	9.27333	1	5.72e-08	4.2e-06
Hist1h2ag	1598.44	1687.7	1609.68	794.653	1.05584	1.00703	2.01149	1.04847	2.12382	2.02564	9.2723	1	5.56e-05	0.00120341
Tnni2	131.886	279.774	162.094	141.676	2.12133	1.22905	1.07423	1.726	1.97474	1.14412	9.26946	1	5.51e-07	1.48e-05
LOC100041567	2153.28	2822.56	1660.19	3487.73	1.31081	1.29701	1.61973	1.70014	1.23566	2.1008	9.26415	1	0.000757262	0.00904988
Gjb2	806.388	1610.33	1253.76	848.413	1.99697	1.55478	1.05211	1.28441	1.89806	1.47777	9.2641	1	3.23e-06	5.99e-05
Accn2	207.873	437.214	240.433	215.295	2.10327	1.15663	1.0357	1.81844	2.03077	1.11676	9.26158	1	3.58e-06	6.53e-05
Calcrl	75.194	139.824	156.751	155.942	1.85951	2.08463	2.07387	1.12106	1.11528	1.00519	9.25953	1	4.86e-06	0.000163081
B130018F13Rik	227.936	104.919	120.515	122.446	2.1725	1.89135	1.86151	1.14865	1.16706	1.01603	9.25711	1	0.00060922	0.00771129
6430517E21Rik	36.8665	70.3922	32.6295	39.139	1.90938	1.12985	1.06164	2.15732	1.79852	1.1995	9.25621	1	2.24e-05	0.000294696
Cd59b	133.737	77.6371	68.5692	122.107	1.72259	1.95039	1.09524	1.13224	1.5728	1.78079	9.25405	1	0.000175933	0.00156031
Apc2	72.1635	133.03	70.5623	61.2594	1.84345	1.02269	1.178	1.88528	2.17158	1.15186	9.25287	1	1.28e-06	2.86e-05
Vstm2a	61.1675	134.468	77.8984	75.1996	2.19835	1.27352	1.2294	1.72619	1.78814	1.03589	9.2515	1	1.36e-08	7.7e-07
LOC100040919	54.372	120.11	68.7383	70.8883	2.20904	1.26422	1.30377	1.74735	1.69435	1.03128	9.25001	1	0.000174821	0.00295185
Tnfrsf4	58.5002	66.5473	54.0679	30.8967	1.13756	1.08198	1.89341	1.23081	2.15387	1.74996	9.24758	1	3.25e-09	3.83e-07
1810064L21Rik	72.2607	77.407	79.3476	153.677	1.07122	1.09807	2.12671	1.02507	1.98531	1.93676	9.24314	1	1.35e-05	0.000385258
Npffr2	8.27819	9.08085	6.81825	4.31801	1.09696	1.21412	1.91713	1.33184	2.10302	1.57903	9.2421	1	0.00069104	0.00847472
Olig3	36.8156	57.7698	32.0581	26.8244	1.56917	1.1484	1.37247	1.80203	2.15363	1.19511	9.24081	1	8.86e-05	0.00089628
Krt82	7.25784	5.45467	3.56469	7.1869	1.33057	2.03604	1.00987	1.53019	1.31757	2.01614	9.24038	1	0.0002614	0.00379203
E430021P16Rik	112.974	59.2039	127.72	112.579	1.90822	1.13053	1.00351	2.15729	1.90154	1.1345	9.23559	1	8.26e-07	2.03e-05
Stat2	111.272	87.9017	130.389	189.559	1.26587	1.1718	1.70356	1.48335	2.15649	1.4538	9.23488	1	4.88e-07	2.46e-05
Punc	292.63	598.463	322.083	286.736	2.04512	1.10065	1.02056	1.8581	2.08716	1.12328	9.23486	1	0.000226203	0.00191218
Sema5b	41.0643	84.2247	51.0282	41.1955	2.05105	1.24264	1.0032	1.65055	2.04451	1.23868	9.23063	1	1.28e-06	2.85e-05
Gpr19	196.788	392.019	189.896	245.527	1.99209	1.03629	1.24767	2.06438	1.59664	1.29295	9.23004	1	5.81e-06	9.69e-05
Usp37	296.081	203.893	241.875	432.1	1.45214	1.22411	1.4594	1.18629	2.11925	1.78646	9.22763	1	5.53e-05	0.000610385
Oprl1	96.7951	204.534	106.336	102.493	2.11307	1.09857	1.05886	1.92348	1.9956	1.03749	9.22706	1	4.66e-08	2.14e-06
Cdc25a	161.575	102.17	226.937	155.708	1.58143	1.40453	1.03768	2.22117	1.524	1.45746	9.22628	1	0.000157459	0.0014267
Actn3	35.8764	16.1188	24.9106	24.2791	2.22575	1.44021	1.47767	1.54544	1.50626	1.02601	9.22133	1	0.000520794	0.00689403
Lrrn1	1854.79	3789.73	1816.43	1912.27	2.04321	1.02112	1.03099	2.08636	1.9818	1.05276	9.21623	1	3.43e-09	2.53e-07
4932411G08Rik	22.7467	17.0695	13.079	10.9348	1.33259	1.73918	2.08022	1.30511	1.56103	1.19609	9.21422	1	1.75e-05	0.000479654
Mypn	17.8672	38.1941	19.9905	21.0239	2.13766	1.11884	1.17667	1.91061	1.8167	1.05169	9.21218	1	0.000153025	0.00139295
A630042L21Rik	425.354	737.748	910.105	800.596	1.73443	2.13964	1.88219	1.23363	1.08519	1.13679	9.21186	1	1.15e-08	1.11e-06
Usp29	28.158	41.9458	31.436	57.8209	1.48966	1.11642	2.05345	1.33433	1.37847	1.83932	9.21163	1	1.04e-06	4.65e-05
Trim62	179.948	112.319	172.715	92.4904	1.60211	1.04187	1.94558	1.53772	1.21439	1.86739	9.20906	1	2.79e-06	0.000103475
Lingo1	49.9098	104.725	58.4972	52.8509	2.09829	1.17206	1.05893	1.79026	1.98152	1.10684	9.20789	1	0.000553956	0.00392538
Reln	225.021	438.696	222.833	207.171	1.94958	1.00982	1.08616	1.96872	2.11756	1.0756	9.20745	1	4.84e-10	5.57e-08
Aim2	19.3436	13.1767	28.5484	21.8777	1.46801	1.47586	1.13101	2.16658	1.66033	1.30491	9.20669	1	0.00148387	0.00871581
Saa1	17.8338	14.8908	8.60652	11.3333	1.19764	2.07213	1.57357	1.73018	1.3139	1.31683	9.20425	1	1.66e-05	0.000458334
Itgae	12.528	24.9163	22.2905	26.2004	1.98885	1.77925	2.09135	1.1178	1.05154	1.17541	9.2042	1	2.77e-05	0.000688097
LOC319225	15.3872	8.57517	8.99349	15.8765	1.79439	1.71093	1.0318	1.04878	1.85145	1.76533	9.20268	1	0.00174906	0.00994387
Frg1	196.401	170.56	98.6844	205.388	1.15151	1.99019	1.04576	1.72834	1.2042	2.08126	9.20125	1	0.000179189	0.00278422
Tpd52l1	191.483	91.8834	164.347	184.016	2.08398	1.16512	1.04058	1.78864	2.00271	1.11968	9.20071	1	3.12e-09	2.34e-07
Edaradd	7.20496	14.3472	11.3632	7.83291	1.9913	1.57714	1.08716	1.2626	1.83166	1.4507	9.20056	1	0.00132166	0.00792152
LOC673578	654.248	673.745	322.823	653.293	1.0298	2.02665	1.00146	2.08704	1.0313	2.02369	9.19995	1	1.71e-07	8.29e-06
Mtap6	68.8381	138.075	73.2777	66.0071	2.0058	1.06449	1.04289	1.88427	2.09183	1.11015	9.19943	1	6.72e-10	7.17e-08
A930011O12Rik	143.317	308.081	178.51	167.086	2.14964	1.24556	1.16584	1.72584	1.84385	1.06838	9.19912	1	0.00112902	0.00702813
LOC100045864	601.501	810.721	408.064	420.497	1.34783	1.47404	1.43045	1.98675	1.92801	1.03047	9.19755	1	0.000152802	0.00266942
Tmf1	211.976	99.5199	120.042	111.714	2.12998	1.76584	1.89748	1.20621	1.12253	1.07455	9.19659	1	0.000117397	0.00217449
2610204M08Rik	36.3353	37.3942	21.5164	20.0919	1.02914	1.68873	1.80845	1.73794	1.86116	1.0709	9.19632	1	3.69e-05	0.000867544
Col9a1	1507.49	719.04	1017.49	1270.98	2.09652	1.48157	1.18609	1.41507	1.7676	1.24912	9.19597	1	7.75e-08	3.07e-06
Prokr2	42.6899	73.3115	53.053	34.83	1.7173	1.24275	1.22567	1.38185	2.10484	1.5232	9.19562	1	0.000725679	0.00491727
Tmem35	168.024	342.606	195.912	166.665	2.03903	1.16597	1.00815	1.74878	2.05566	1.17548	9.19308	1	9.68e-09	5.77e-07
2310043N10Rik	223.167	115.257	225.449	243.697	1.93626	1.01023	1.09199	1.95607	2.11438	1.08094	9.18987	1	1.93e-09	1.6e-07
5430419D17Rik	1	1.80659	2.0997	1.47844	1.80659	2.0997	1.47844	1.16224	1.22196	1.42022	9.18916	1	0.000965568	0.00620101
1110018J18Rik	52.4899	42.1519	25.4707	50.6559	1.24526	2.06079	1.0362	1.65491	1.20175	1.98879	9.1877	1	1.7e-05	0.000387726
Crnkl1	145.448	152.34	82.9041	84.3577	1.04738	1.75442	1.72419	1.83754	1.80588	1.01753	9.18693	1	1.4e-05	0.000397495
Fancg	14.988	30.4252	18.5798	14.9597	2.02997	1.23965	1.00189	1.63754	2.03381	1.24199	9.18485	1	5.25e-05	0.000587293
Abca5	40.9089	77.8314	46.8789	75.0977	1.90255	1.14593	1.83573	1.66026	1.0364	1.60195	9.18283	1	1.69e-08	1.52e-06
Pot1a	30.8868	64.7689	33.0422	35.8551	2.09697	1.06978	1.16085	1.96019	1.80641	1.08513	9.17933	1	3.16e-05	0.000387171
Adcy3	15.519	18.4967	15.5576	8.55497	1.19187	1.00249	1.81403	1.18892	2.1621	1.81854	9.17794	1	2.22e-05	0.000582942
2810423O19Rik	1662.67	1280.55	2797.86	1735.58	1.2984	1.68276	1.04386	2.18489	1.35534	1.61206	9.17731	1	0.000500531	0.00363588
St8sia3	58.0305	119.453	103.074	79.0272	2.05844	1.7762	1.36182	1.1589	1.51154	1.30429	9.17119	1	0.00130186	0.00782775
LOC239727	151.001	246.739	115.158	138.152	1.63402	1.31124	1.09301	2.1426	1.786	1.19967	9.16655	1	0.000479808	0.0035165
LOC100045359	164.203	283.971	167.082	130.443	1.72939	1.01753	1.25881	1.69959	2.17698	1.28088	9.1632	1	1.45e-07	5.04e-06
4833424O15Rik	11.331	20.9969	14.6179	10.2443	1.85304	1.29008	1.10608	1.43638	2.04962	1.42693	9.16213	1	0.000155385	0.00141116
C1qb	438.256	213.594	438.588	428.78	2.05182	1.00076	1.0221	2.05337	2.00745	1.02287	9.15837	1	2.47e-05	0.000316352
Dapp1	33.427	21.2927	46.1534	35.7552	1.56989	1.38072	1.06965	2.16757	1.67923	1.29082	9.15787	1	0.000334875	0.00261742
Evi2a	92.8921	44.9891	90.5255	83.9953	2.06477	1.02614	1.10592	2.01216	1.86701	1.07774	9.15375	1	2.19e-05	0.000288636
4930445K14Rik	110.361	179.77	157.58	236.317	1.62893	1.42787	2.14131	1.14081	1.31455	1.49966	9.15314	1	4.55e-06	0.000155537
En2	185.86	337.272	209.818	159.512	1.81465	1.1289	1.16518	1.60745	2.1144	1.31538	9.14596	1	5.45e-08	2.38e-06
Zfp467	221.555	187.175	377.993	303.227	1.18368	1.70609	1.36863	2.01946	1.62002	1.24657	9.14444	1	0.000698758	0.00855338
2010305C02Rik	146.166	137.785	172.468	284.039	1.06083	1.17995	1.94327	1.25172	2.06147	1.64691	9.14415	1	3.36e-06	0.000119818
Crocc	83.101	89.3494	134.559	62.1206	1.07519	1.61923	1.33774	1.50599	1.43832	2.1661	9.14257	1	2.76e-05	0.000581194
Nfya	54.6728	56.8869	63.3646	30.0085	1.0405	1.15898	1.82191	1.11387	1.89569	2.11156	9.1425	1	0.000799552	0.0094236
Tmem59l	26.1038	36.6681	45.0261	22.5631	1.4047	1.72489	1.15692	1.22794	1.62513	1.99556	9.13514	1	7.87e-06	0.000123734
LOC385976	43.7521	29.3233	62.274	50.0039	1.49206	1.42334	1.14289	2.1237	1.70526	1.24538	9.13263	1	0.000160528	0.00144917
9330182L06Rik	24.0861	44.085	28.4545	21.1362	1.83031	1.18137	1.13957	1.54931	2.08576	1.34625	9.13256	1	0.000194796	0.00169659
2610035D17Rik	257.403	245.725	488.86	353.202	1.04753	1.8992	1.37217	1.98946	1.43739	1.38408	9.12983	1	0.000538371	0.00383012
Astn1	503.107	955.851	539.082	455.697	1.8999	1.07151	1.10404	1.77311	2.09756	1.18298	9.12909	1	2.67e-10	3.48e-08
St8sia2	561.684	990.774	485.571	492.185	1.76393	1.15675	1.14121	2.04043	2.01301	1.01362	9.12895	1	2.27e-10	3.06e-08
Laptm5	3577.4	1756.15	3334.71	2663.13	2.03707	1.07278	1.3433	1.89887	1.51646	1.25217	9.12066	1	0.000173409	0.00293053
A830039N20Rik	66.5323	137.166	69.1897	73.1997	2.06164	1.03994	1.10021	1.98246	1.87386	1.05796	9.11608	1	5.57e-09	3.67e-07
Odz2	277.59	561.187	335.575	279.773	2.02164	1.20889	1.00786	1.67231	2.00586	1.19945	9.11602	1	9.83e-08	3.7e-06
Phyhipl	132.809	279.473	166.458	151.935	2.10433	1.25337	1.14401	1.67894	1.83943	1.09559	9.11566	1	0.000327454	0.00257037
A930026L03Rik	43.292	35.4342	39.9476	74.3942	1.22176	1.08372	1.71843	1.12737	2.0995	1.8623	9.11307	1	0.000337819	0.00495544
Gpr65	137.87	65.7616	121.38	125.038	2.09651	1.13585	1.10263	1.84576	1.90138	1.03013	9.11225	1	5.04e-06	8.59e-05
BC062115	57.7374	111.202	97.6163	119.123	1.92599	1.69069	2.06318	1.13917	1.07123	1.22032	9.11059	1	6.6e-07	3.2e-05
C530036F05Rik	435.747	365.767	229.812	472.363	1.19132	1.8961	1.08403	1.5916	1.29143	2.05544	9.10992	1	8.49e-06	0.000217385
9430064K01Rik	144.468	100.218	193.787	199.143	1.44153	1.34139	1.37846	1.93365	1.98709	1.02764	9.10976	1	4.2e-05	0.000489698
Crhbp	55.6431	115.658	93.7509	76.556	2.07856	1.68486	1.37584	1.23367	1.51076	1.22461	9.10829	1	0.000744155	0.0050217
B3galt4	40.4509	46.2092	73.5975	75.8859	1.14235	1.81943	1.876	1.5927	1.64223	1.03109	9.1038	1	1.12e-08	1.1e-06
2410080H04Rik	54.476	105.41	58.0518	50.8644	1.93497	1.06564	1.071	1.81579	2.07236	1.1413	9.10107	1	1.12e-08	6.52e-07
2900055J20Rik	114.496	82.4238	146.896	167.821	1.38911	1.28298	1.46574	1.7822	2.03607	1.14245	9.09855	1	9.79e-05	0.000973091
4930435M24Rik	59.8377	129.126	76.9604	77.9674	2.15794	1.28615	1.30298	1.67782	1.65615	1.01308	9.09414	1	5.68e-06	9.54e-05
Tfb1m	235.068	421.656	464.38	481.044	1.79376	1.97551	2.0464	1.10132	1.14084	1.03588	9.09372	1	2.72e-10	4.35e-08
Acad10	19.9418	21.0121	11.7104	24.7924	1.05367	1.70292	1.24323	1.79431	1.17991	2.11712	9.09116	1	1.82e-05	0.000411032
Rhbdl3	229.359	434.486	286.223	214.452	1.89434	1.24792	1.06952	1.518	2.02603	1.33467	9.09048	1	3.82e-07	1.1e-05
Mrpl55	186.066	234.622	377.224	194.397	1.26096	2.02737	1.04478	1.60779	1.20692	1.94048	9.0883	1	3.18e-05	0.000655165
4833420G17Rik	1580.09	1570.95	1712.7	823.892	1.00582	1.08392	1.91784	1.09023	1.90674	2.07879	9.08335	1	1.2e-06	5.16e-05
Cep72	12.2405	13.4847	9.72049	6.64479	1.10165	1.25924	1.84212	1.38725	2.02937	1.46287	9.0825	1	0.000810991	0.00958588
Myak	207.865	139.311	154.344	278.051	1.49209	1.34676	1.33765	1.10791	1.9959	1.8015	9.08181	1	7.65e-07	1.92e-05
LOC100041388	2916.83	2331.22	4877.54	3420.42	1.2512	1.67221	1.17265	2.09227	1.46723	1.426	9.08156	1	1.36e-05	0.000193097
Gdf5	74.8946	46.9592	63.1396	98.152	1.59489	1.18618	1.31053	1.34456	2.09015	1.55452	9.08084	1	1.59e-06	3.39e-05
LOC218617	58.4027	34.8234	65.0164	72.2348	1.67711	1.11324	1.23684	1.86703	2.07432	1.11103	9.07957	1	5.28e-06	8.93e-05
EG245297	209.226	244.154	115.446	206.11	1.16694	1.81233	1.01512	2.11488	1.18458	1.78534	9.0792	1	7.15e-07	2.71e-05
Guca1a	34.5544	69.2583	36.438	34.0644	2.00432	1.05451	1.01439	1.90072	2.03316	1.06968	9.07677	1	7.96e-06	0.000125002
Rell2	143.828	299.167	225.199	187.219	2.08004	1.56576	1.30169	1.32846	1.59795	1.20286	9.07675	1	0.000248176	0.00205674
Slc23a3	25.2884	13.9952	14.3241	11.9647	1.80694	1.76545	2.11358	1.0235	1.16971	1.1972	9.07637	1	0.000233434	0.00369427
Ifi47	38.1141	35.4975	65.5299	62.1764	1.07371	1.71931	1.63132	1.84604	1.75157	1.05394	9.07589	1	0.00018308	0.00161207
Meis3	64.9093	99.2948	78.4113	47.8452	1.52975	1.20801	1.35665	1.26633	2.07534	1.63886	9.07494	1	0.000388176	0.00294819
Ephb1	246.514	469.085	228.124	239.823	1.90288	1.08061	1.0279	2.05627	1.95597	1.05128	9.07491	1	3.3e-06	6.1e-05
Hist1h2ab	81.9393	165.985	165.495	158.791	2.02571	2.01973	1.9379	1.00296	1.04531	1.04222	9.07383	1	1.05e-09	1.45e-07
Slc37a1	7.37798	15.3864	8.49976	8.19626	2.08545	1.15204	1.11091	1.81021	1.87725	1.03703	9.07289	1	1.37e-09	1.26e-07
5031439A09Rik	663.898	701.34	681.463	343.405	1.0564	1.02646	1.93328	1.02917	2.04231	1.98443	9.07205	1	1.13e-05	0.000334377
[truncated: 1,404 more rows]

## Sheet: FC<1.5
SYMBOL	CD1.AVG	FVBN.AVG	B6.AVG	129.AVG	CD1 vs FVBN	CD1 vs B6	CD1 vs 129	FVBN vs B6	FVBN vs 129	B6 vs 129	Total FC	FC>1.5
LOC100048083	140.287	187.538	128.641	189.79	1.33682	1.09053	1.35287	1.45784	1.01201	1.47535	7.72542	0
9130416J18Rik	59.962	43.7962	40.0926	56.5232	1.36911	1.49559	1.06084	1.09238	1.2906	1.40982	7.71833	0
Anxa11	118.281	81.1669	121.56	92.8512	1.45726	1.02772	1.27388	1.49766	1.14395	1.30919	7.70967	0
Mgst1	233.748	173.357	244.397	166.89	1.34836	1.04556	1.40061	1.40979	1.03875	1.46442	7.7075	0
2210417D09Rik	119.722	85.5412	93.1668	127.468	1.39958	1.28503	1.0647	1.08915	1.49014	1.36817	7.69677	0
LOC277837	367.851	350.078	501.724	508.461	1.05077	1.36393	1.38225	1.43318	1.45242	1.01343	7.69597	0
Siat7c	257.113	246.17	322.065	368.621	1.04445	1.25262	1.43369	1.3083	1.49742	1.14455	7.68105	0
EG545253	37.5365	25.7033	29.2104	37.9639	1.46037	1.28504	1.01139	1.13645	1.477	1.29967	7.66992	0
Bckdhb	642.271	955.049	852.98	673.949	1.48699	1.32807	1.04932	1.11966	1.41709	1.26564	7.66678	0
LOC100046259	156.979	212.877	225.486	156.091	1.35609	1.43641	1.00569	1.05923	1.3638	1.44458	7.6658	0
C530048O03Rik	14.5889	15.3619	19.3222	21.7155	1.05299	1.32444	1.48849	1.2578	1.41359	1.12386	7.66117	0
LOC386218	1029.14	1068.02	1519.21	1369.94	1.03778	1.4762	1.33115	1.42245	1.28268	1.10896	7.65923	0
Fxyd6	6544.9	9635.25	6825.62	8812.47	1.47218	1.04289	1.34646	1.41163	1.09337	1.29109	7.65762	0
Tmem161b	187.835	277.576	245.647	192.808	1.47776	1.30778	1.02647	1.12998	1.43965	1.27405	7.6557	0
Aldh4a1	566.376	519.528	739.926	759.925	1.09017	1.30642	1.34173	1.42423	1.46272	1.02703	7.6523	0
Fez1	1702.11	2537.1	2083.01	1706.57	1.49057	1.22378	1.00262	1.218	1.48667	1.22058	7.64222	0
Zfp593	97.1085	135.338	138.57	98.7037	1.39368	1.42696	1.01643	1.02388	1.37115	1.40389	7.63599	0
Zfp64	212.571	165.781	240.622	164.51	1.28224	1.13196	1.29214	1.45145	1.00772	1.46266	7.62817	0
LOC386021	858.148	888.559	1247.21	1158.07	1.03544	1.45338	1.3495	1.40363	1.30332	1.07697	7.62224	0
8030447N19Rik	83.0354	71.2337	105.086	103.447	1.16568	1.26555	1.24582	1.47523	1.45222	1.01584	7.62034	0
Cdkl5	58.1416	40.5592	46.7943	59.9177	1.4335	1.24249	1.03055	1.15373	1.47729	1.28045	7.61801	0
Zc3h6	216.109	322.046	261.805	313.527	1.4902	1.21145	1.45078	1.2301	1.02717	1.19756	7.60726	0
4930584N22Rik	40.8807	39.5885	53.17	57.3555	1.03264	1.30062	1.403	1.34307	1.44879	1.07872	7.60682	0
Ndrg2	213.708	185.758	275.051	262.256	1.15047	1.28704	1.22717	1.4807	1.41181	1.04879	7.60597	0
Mtif3	94.7423	76.4037	113.954	112.371	1.24002	1.20278	1.18607	1.49147	1.47075	1.01409	7.60519	0
Tceb3	362.673	355.248	245.624	288.952	1.0209	1.47653	1.25513	1.4463	1.22944	1.1764	7.6047	0
St6galnac4	39.5435	42.2282	54.8198	57.3065	1.06789	1.38632	1.4492	1.29818	1.35707	1.04536	7.60402	0
Mpp3	194.657	290.645	235.486	279.613	1.49312	1.20975	1.43644	1.23423	1.03945	1.18738	7.60038	0
Macrod2	31.3672	46.3394	37.3209	45.5926	1.47732	1.18981	1.45351	1.24165	1.01638	1.22164	7.60031	0
Capn2	617.866	530.318	617.635	413.531	1.16509	1.00037	1.49412	1.16465	1.28241	1.49356	7.60021	0
Kcne4	163.14	134.212	163.588	110.868	1.21554	1.00275	1.47147	1.21887	1.21056	1.47552	7.5947	0
Slc45a3	88.6388	109.317	73.8811	73.8917	1.23329	1.19975	1.19958	1.47964	1.47943	1.00014	7.59183	0
Caln1	112.049	80.9747	96.1666	75.1477	1.38375	1.16516	1.49105	1.18761	1.07754	1.2797	7.58482	0
Dctn6	425.859	631.889	551.147	458.157	1.4838	1.2942	1.07584	1.1465	1.3792	1.20296	7.5825	0
Ccrn4l	583.382	674.446	856.906	574.032	1.1561	1.46886	1.01629	1.27053	1.17493	1.49278	7.57949	0
EG666941	51.2973	48.951	64.2675	71.4672	1.04793	1.25284	1.3932	1.31289	1.45997	1.11203	7.57887	0
LOC385825	1023.73	963.785	1392.41	1309.2	1.0622	1.36013	1.27885	1.44473	1.3584	1.06355	7.56786	0
Cx3cl1	72.5691	104.723	86.4605	70.9421	1.44308	1.19142	1.02293	1.21123	1.47618	1.21875	7.5636	0
LOC241715	158.448	180.817	222.923	231.617	1.14117	1.40691	1.46178	1.23287	1.28095	1.039	7.56267	0
Hist2h2be	592.609	474.931	659.868	453.334	1.24778	1.1135	1.30723	1.3894	1.04764	1.45559	7.56113	0
Hook2	182.206	267.353	203.15	178.245	1.46731	1.11494	1.02223	1.31604	1.49992	1.13972	7.56016	0
A230050P20Rik	64.4329	49.0607	51.714	71.4264	1.31333	1.24595	1.10854	1.05408	1.45588	1.38118	7.55896	0
Slc6a13	93.5795	139.087	110.35	95.8453	1.48629	1.17921	1.02421	1.26042	1.45116	1.15133	7.55262	0
LOC234582	214.912	149.351	211.607	166.107	1.43898	1.01562	1.29382	1.41685	1.11219	1.27393	7.55139	0
2900001A12Rik	126.754	178.999	170.271	127.579	1.41217	1.34332	1.00651	1.05126	1.40304	1.33463	7.55094	0
Mnd1	193.971	203.644	239.93	286.958	1.04987	1.23694	1.47939	1.17818	1.40912	1.19601	7.54951	0
E330016A19Rik	177.072	121.349	139.856	119.377	1.45919	1.2661	1.4833	1.15251	1.01652	1.17155	7.54917	0
mtDNA_ND4L	17892.8	12354.2	18509.6	16088.8	1.44832	1.03447	1.11212	1.49825	1.3023	1.15046	7.54593	0
2610024N24Rik	29.5847	36.4801	24.7985	25.0855	1.23307	1.193	1.17936	1.47106	1.45423	1.01157	7.54229	0
Nsdhl	121.22	145.615	103.198	98.6402	1.20124	1.17463	1.22891	1.41102	1.47622	1.04621	7.53824	0
LOC677375	623.721	787.994	783.425	547.033	1.26338	1.25605	1.14019	1.00583	1.44049	1.43213	7.53806	0
2310010M24Rik	108.226	159.452	141.505	119.436	1.47332	1.30749	1.10358	1.12683	1.33504	1.18477	7.53103	0
Morf4l1	3559.83	4382.55	2991.37	4239.87	1.23111	1.19003	1.19103	1.46507	1.03365	1.41737	7.52826	0
A430088H15Rik	30.0634	33.1333	42.9302	42.3932	1.10212	1.42799	1.41013	1.29568	1.27947	1.01267	7.52805	0
Gpc2	3432.78	5116.42	3778.79	3455.41	1.49046	1.1008	1.00659	1.35398	1.4807	1.09359	7.52612	0
C920011N12Rik	122.7	109.941	145.384	161.767	1.11605	1.18487	1.31839	1.32238	1.47139	1.11269	7.52577	0
D9Wsu20e	161.522	235.94	195.636	164.063	1.46073	1.2112	1.01573	1.20602	1.4381	1.19244	7.52422	0
1200016B10Rik	534.347	359.809	391.097	358.66	1.48508	1.36628	1.48984	1.08696	1.0032	1.09044	7.5218	0
Msrb2	211.962	242.741	282.5	313.399	1.14521	1.33279	1.47857	1.16379	1.29109	1.10938	7.52082	0
Cux2	66.6219	94.2341	72.614	62.8345	1.41446	1.08994	1.06028	1.29774	1.49972	1.15564	7.51777	0
2310014L17Rik	13.3486	16.5413	20.0157	14.9308	1.23918	1.49946	1.11853	1.21004	1.10787	1.34057	7.51565	0
Rapgefl1	369.641	308.914	402.811	275.488	1.19658	1.08974	1.34177	1.30396	1.12133	1.46217	7.51555	0
Arsj	90.982	67.4976	85.2047	63.5263	1.34793	1.0678	1.43219	1.26234	1.06251	1.34125	7.51403	0
Spcs3	578.353	691.503	530.188	774.89	1.19564	1.09085	1.33982	1.30426	1.12059	1.46154	7.51269	0
Gsg2	266.935	300.67	207.06	306.195	1.12638	1.28917	1.14708	1.45209	1.01838	1.47878	7.51188	0
Dpp3	1630.51	2000.05	2386.74	2342.73	1.22665	1.4638	1.43681	1.19334	1.17134	1.01878	7.51072	0
Mmp23	110.444	87.9372	130.934	97.9152	1.25595	1.18552	1.12796	1.48895	1.11347	1.33722	7.50905	0
LOC386005	2248.4	1924.03	2695.87	2800.62	1.16859	1.19902	1.24561	1.40116	1.4556	1.03886	7.50883	0
Igf1r	513.373	630.443	428.688	443.931	1.22804	1.19754	1.15642	1.47063	1.42014	1.03556	7.50834	0
Trmu	61.9552	62.8108	82.1019	87.2636	1.01381	1.32518	1.4085	1.30713	1.38931	1.06287	7.5068	0
Sox17	295.79	203.081	291.637	246.253	1.45652	1.01424	1.20116	1.43607	1.21259	1.1843	7.50487	0
Otub1	119.087	167.799	112.681	112.603	1.40905	1.05685	1.05758	1.48916	1.49018	1.00069	7.50351	0
Pde1b	457.197	682.359	531.703	484.896	1.49248	1.16296	1.06058	1.28334	1.40723	1.09653	7.50313	0
Pcbp3	162.178	242.342	164.68	173.679	1.4943	1.01543	1.07092	1.47159	1.39534	1.05465	7.50223	0
Parp8	213.212	289.092	293.496	212.001	1.35589	1.37655	1.00571	1.01523	1.36363	1.38441	7.50143	0
Alg1	205.815	146.605	181.208	216.529	1.40388	1.13579	1.05206	1.23603	1.47696	1.19492	7.49964	0
B230317C12Rik	152.897	227.688	155.097	165.299	1.48915	1.01439	1.08111	1.46803	1.37743	1.06578	7.49589	0
EG432534	79.1758	55.9234	72.733	83.384	1.41579	1.08858	1.05315	1.30058	1.49104	1.14644	7.49559	0
Hoxa5	1214.18	1312.46	1075.19	886.677	1.08094	1.12927	1.36936	1.22068	1.4802	1.2126	7.49306	0
Raver2	106.776	87.1453	75.3398	108.236	1.22527	1.41726	1.01367	1.1567	1.24202	1.43664	7.49156	0
6530401D06Rik	171.139	114.641	166.37	170.801	1.49282	1.02866	1.00198	1.45123	1.48987	1.02663	7.4912	0
Itpkb	96.8644	67.3482	84.4931	69.0692	1.43826	1.14642	1.40243	1.25457	1.02555	1.22331	7.49054	0
Gcs1	1521.05	1835.14	1350.19	1240.36	1.2065	1.12654	1.22629	1.35917	1.47952	1.08854	7.48656	0
Gtpbp6	152.028	176.493	131.802	120.095	1.16092	1.15346	1.2659	1.33908	1.46961	1.09748	7.48645	0
Gpc1	5052.19	7186.67	4918.66	4799.06	1.42249	1.02715	1.05274	1.4611	1.49751	1.02492	7.48592	0
Cxcl14	1144.89	1677.99	1447.29	1246.09	1.46563	1.26413	1.08839	1.1594	1.3466	1.16146	7.48562	0
Creb3l2	167.529	123.627	133.071	111.831	1.35512	1.25895	1.49806	1.07639	1.10548	1.18993	7.48393	0
Galntl1	1110.7	1444.3	1039.43	965.068	1.30035	1.06856	1.1509	1.38951	1.49658	1.07706	7.48296	0
Dbf4	1637.24	1660.58	1658.51	1113.11	1.01426	1.01299	1.47087	1.00125	1.49184	1.48998	7.48118	0
Esm1	230.055	167.921	213.308	250.942	1.37002	1.07851	1.09079	1.27029	1.4944	1.17643	7.48044	0
2210010B09Rik	110.789	142.746	96.7764	125.702	1.28844	1.1448	1.13461	1.475	1.13558	1.29889	7.47733	0
Agxt2l2	125.869	111.415	146.142	163.004	1.12973	1.16107	1.29503	1.3117	1.46304	1.11538	7.47594	0
Elmo3	82.8405	66.1035	97.703	73.7611	1.25319	1.17941	1.12309	1.47803	1.11584	1.32459	7.47416	0
4930402I24Rik	1507.99	2235.12	1675.87	1556.14	1.48219	1.11133	1.03193	1.33371	1.43632	1.07694	7.47242	0
Akap8	365.12	262.91	389.241	331.364	1.38876	1.06606	1.10187	1.48051	1.26037	1.17466	7.47224	0
1810017N16Rik	88.0499	102.679	77.2798	69.8708	1.16615	1.13936	1.26018	1.32867	1.46956	1.10604	7.46997	0
Rab27a	235.825	166.4	226.436	248.898	1.41722	1.04147	1.05543	1.36079	1.49579	1.0992	7.4699	0
Grk4	41.5306	29.4057	38.1737	30.1274	1.41233	1.08794	1.3785	1.29817	1.02454	1.26707	7.46855	0
Ccno	71.4754	53.3827	64.1598	49.5702	1.33892	1.11402	1.4419	1.20188	1.07691	1.29432	7.46796	0
LOC677144	131.086	89.5135	111.252	97.0496	1.46443	1.17828	1.35072	1.24285	1.08419	1.14634	7.46681	0
AV028368	341.576	453.046	307.914	312.576	1.32634	1.10932	1.09278	1.47134	1.44939	1.01514	7.46432	0
Dgcr2	741.941	968.426	654.054	685.524	1.30526	1.13437	1.0823	1.48065	1.41268	1.04812	7.46338	0
Iqgap1	440.009	340.353	363.488	488.803	1.2928	1.21052	1.11089	1.06797	1.43616	1.34475	7.4631	0
Odz3	502.319	613.715	442.339	419.169	1.22176	1.1356	1.19837	1.38743	1.46412	1.05528	7.46256	0
Ccdc3	803.458	691.009	900.281	1019.42	1.16273	1.12051	1.26879	1.30285	1.47526	1.13233	7.46246	0
Efhc1	80.1379	67.8896	72.3759	100.121	1.18041	1.10725	1.24935	1.06608	1.47476	1.38334	7.4612	0
Stx3	15.4905	20.3414	22.6958	22.4757	1.31316	1.46515	1.45094	1.11574	1.10492	1.00979	7.4597	0
Mycl1	903.768	1332.92	1047.72	952.515	1.47484	1.15927	1.05394	1.27221	1.39937	1.09995	7.45958	0
Plxna2	357.793	479.583	395.921	324.689	1.34039	1.10656	1.10196	1.21131	1.47706	1.21939	7.45667	0
A130092J06Rik	293.189	413.605	297.417	275.984	1.41071	1.01442	1.06234	1.39066	1.49866	1.07766	7.45445	0
BC006779	72.1874	49.8877	59.6756	69.6291	1.447	1.20966	1.03674	1.1962	1.39572	1.16679	7.45211	0
Ttc28	1484.11	1604.51	1757.43	1185.37	1.08113	1.18417	1.25202	1.09531	1.3536	1.4826	7.44883	0
2610304F08Rik	411.214	277.848	318.204	348.935	1.47999	1.2923	1.17848	1.14524	1.25585	1.09658	7.44844	0
Tmem132e	148.409	204.307	189.024	145.754	1.37665	1.27367	1.01821	1.08085	1.40172	1.29687	7.44797	0
Mark1	79.3196	111.373	93.8504	77.4716	1.4041	1.18319	1.02385	1.1867	1.43759	1.21142	7.44686	0
2700081O15Rik	1211.83	936.074	1377.92	1319.72	1.29459	1.13706	1.08903	1.47203	1.40985	1.0441	7.44666	0
Tspan7	640.954	912.075	611.617	653.602	1.423	1.04797	1.01973	1.49125	1.39546	1.06865	7.44605	0
Bahcc1	564.704	684.038	513.597	463.473	1.21132	1.09951	1.21842	1.33186	1.4759	1.10815	7.44515	0
Rnaseh2b	997.617	938.917	1242.52	1327.1	1.06252	1.24549	1.33027	1.32336	1.41343	1.06807	7.44313	0
EG433144	177.639	245.47	165.839	190.417	1.38184	1.07116	1.07193	1.48017	1.28912	1.14821	7.44242	0
Mrps11	438.695	436.42	316.284	335.544	1.00521	1.38703	1.30742	1.37983	1.30064	1.06089	7.44102	0
Rfc3	146.888	207.6	156.676	194.644	1.41332	1.06664	1.32512	1.32503	1.06656	1.24233	7.439	0
Vldlr	227.509	334.576	259.461	238.618	1.4706	1.14044	1.04883	1.2895	1.40214	1.08735	7.43887	0
Grik2	56.883	75.7209	58.8477	50.5663	1.33117	1.03454	1.12492	1.28673	1.49746	1.16377	7.43859	0
Fos	169.769	147.448	125.853	117.64	1.15138	1.34895	1.44312	1.17159	1.25338	1.06981	7.43823	0
Lmo7	109.041	135.712	124.56	93.2311	1.24461	1.14233	1.16957	1.08953	1.45566	1.33604	7.43774	0
Slc39a12	48.9198	60.8287	41.1371	53.2947	1.24344	1.18919	1.08943	1.47868	1.14137	1.29554	7.43764	0
2310009A05Rik	1013.1	1119.03	1090.47	1510.93	1.10456	1.07637	1.49139	1.02619	1.35022	1.38557	7.43429	0
Renbp	402.455	272.279	377.458	391.363	1.4781	1.06623	1.02834	1.38629	1.43736	1.03684	7.43316	0
LOC100044756	109.064	86.7766	126.76	96.6869	1.25683	1.16226	1.12801	1.46076	1.1142	1.31104	7.43311	0
Jun	219.251	172.662	186.305	148.01	1.26983	1.17684	1.48133	1.07902	1.16656	1.25873	7.4323	0
Arhgef3	1224.9	888.388	1071.01	1287.81	1.3788	1.1437	1.05136	1.20556	1.44961	1.20243	7.43145	0
Gas7	112.075	80.4973	99.3086	79.3878	1.39228	1.12855	1.41174	1.23369	1.01398	1.25093	7.43118	0
Cmtm7	158.167	110.886	150.63	163.585	1.4264	1.05003	1.03426	1.35843	1.47526	1.08601	7.43039	0
C030034I22Rik	59.0105	46.8653	49.5147	67.0662	1.25915	1.19178	1.13651	1.05653	1.43104	1.35447	7.42949	0
D230048N11Rik	23.9065	29.7511	22.5977	20.0124	1.24448	1.05792	1.19459	1.31655	1.48664	1.12919	7.42936	0
Eno3	212.619	293.971	201.312	200.529	1.38262	1.05616	1.06029	1.46028	1.46598	1.0039	7.42923	0
AU040320	199.308	279.459	195.819	188.33	1.40214	1.01782	1.05829	1.42712	1.48387	1.03976	7.42901	0
B4galnt4	355.095	515.135	354.507	391.687	1.4507	1.00166	1.10305	1.4531	1.31517	1.10488	7.42856	0
Shisa2	992.893	1124.74	788.923	827.24	1.13279	1.25854	1.20025	1.42567	1.35963	1.04857	7.42545	0
Bmi1	231.993	324.863	226.439	219.671	1.40031	1.02453	1.05609	1.43466	1.47886	1.03081	7.42526	0
Zfp294	122.149	110.355	147.766	156.96	1.10687	1.20972	1.28499	1.33901	1.42232	1.06222	7.42514	0
2310079N02Rik	428.493	336.761	451.633	499.852	1.27239	1.054	1.16654	1.34111	1.48429	1.10677	7.4251	0
2310036I02Rik	30.2405	26.6852	37.0013	25.5251	1.13323	1.22357	1.18474	1.38658	1.04545	1.44961	7.42318	0
Ltbp1	68.2079	59.5064	56.5408	81.715	1.14623	1.20635	1.19803	1.05245	1.37321	1.44524	7.42151	0
0610009L18Rik	161.408	133.697	192.745	185.678	1.20727	1.19414	1.15036	1.44166	1.3888	1.03806	7.42029	0
Snai1	216.448	145.464	168.538	162.166	1.48798	1.28427	1.33473	1.15862	1.11482	1.03929	7.41971	0
Coro1a	344.893	269.827	388.406	389.375	1.2782	1.12617	1.12897	1.43947	1.44305	1.00249	7.41835	0
4921507P07Rik	72.5589	84.2708	78.1733	57.3162	1.16141	1.07738	1.26594	1.078	1.47028	1.36389	7.4169	0
Mus81	100.55	77.6677	102.814	116.008	1.29461	1.02251	1.15374	1.32376	1.49364	1.12833	7.4166	0
Phf14	708.199	547.207	818.353	721.247	1.29421	1.15554	1.01842	1.49551	1.31805	1.13464	7.41637	0
B230369F24Rik	23.6197	32.7945	33.4074	27.0083	1.38844	1.41439	1.14346	1.01869	1.21424	1.23693	7.41614	0
LOC100044170	215.533	177.277	208.02	264.495	1.2158	1.03612	1.22717	1.17342	1.49199	1.27149	7.41599	0
Nme7	678.081	993.315	695.346	738.553	1.46489	1.02546	1.08918	1.42852	1.34495	1.06214	7.41514	0
Acbd4	80.712	57.7489	54.9073	61.3303	1.39764	1.46997	1.31602	1.05175	1.06202	1.11698	7.41438	0
2810012D02Rik	241.907	211.858	268.16	309.773	1.14184	1.10852	1.28054	1.26575	1.46217	1.15518	7.41401	0
AK157302	55.713	46.0904	58.9822	68.3182	1.20877	1.05868	1.22625	1.27971	1.48226	1.15828	7.41396	0
9330185J12Rik	533.281	663.17	461.419	466.103	1.24357	1.15574	1.14413	1.43724	1.4228	1.01015	7.41362	0
Eps8	76.0587	53.3317	78.8998	76.4504	1.42615	1.03735	1.00515	1.47942	1.43349	1.03204	7.4136	0
Evpl	76.1454	82.8417	103.504	70.6239	1.08794	1.3593	1.07818	1.24942	1.173	1.46557	7.4134	0
Mobkl3	30.3825	34.5383	23.5333	32.6039	1.13678	1.29104	1.07311	1.46763	1.05933	1.38544	7.41333	0
Rasgrp4	134.505	104.426	126.5	94.9497	1.28804	1.06328	1.41659	1.21139	1.0998	1.33228	7.41138	0
Ddef2	96.8326	102.566	71.62	82.7297	1.05921	1.35203	1.17047	1.43209	1.23977	1.15512	7.40869	0
Dnajc10	786.24	927.24	652.636	661.56	1.17933	1.20471	1.18846	1.42076	1.4016	1.01367	7.40854	0
Polq	23.8175	25.428	21.2343	17.5347	1.06762	1.12165	1.35831	1.19749	1.45015	1.21099	7.4062	0
1810030N24Rik	551.982	449.201	574.236	667.498	1.22881	1.04032	1.20927	1.27835	1.48597	1.16241	7.40512	0
Taz	444.385	586.313	392	443.24	1.31938	1.13364	1.00258	1.4957	1.32279	1.13072	7.4048	0
Atpi	102.877	106.322	76.7954	113.432	1.03349	1.33963	1.10259	1.38449	1.06687	1.47707	7.40414	0
4930430F08Rik	165.672	192.04	128.232	164.879	1.15916	1.29196	1.00481	1.4976	1.16474	1.28578	7.40405	0
Med23	1892.41	1471.77	1962.47	1421.34	1.28581	1.03702	1.33142	1.33341	1.03548	1.38072	7.40386	0
Ngfr	341.542	481.773	327.572	335.28	1.41058	1.04265	1.01868	1.47074	1.43692	1.02353	7.4031	0
Sar1b	645.474	938.21	662.943	721.842	1.45352	1.02706	1.11831	1.41522	1.29975	1.08884	7.40271	0
D330038O06Rik	422.405	425.108	307.328	456.186	1.0064	1.37445	1.07997	1.38324	1.0731	1.48436	7.40152	0
C030025P15Rik	223.832	235.162	216.389	159.686	1.05062	1.0344	1.4017	1.08676	1.47266	1.35509	7.40122	0
Timm13	58.9874	47.6608	45.2273	39.9147	1.23765	1.30424	1.47784	1.05381	1.19407	1.1331	7.40071	0
Saps1	146.152	149.074	178.216	119.383	1.01999	1.21939	1.22423	1.19549	1.24871	1.49282	7.40063	0
D430007J11Rik	59.0611	60.554	74.5524	82.8394	1.02528	1.26229	1.40261	1.23117	1.36803	1.11116	7.40053	0
2510039O18Rik	402.022	489.727	343.661	345.347	1.21816	1.16982	1.16411	1.42503	1.41807	1.00491	7.4001	0
Clec11a	64.4909	50.1423	63.1299	74.7108	1.28616	1.02156	1.15847	1.25902	1.48998	1.18345	7.39862	0
Ap4m1	115.341	127.097	123.454	170.283	1.10192	1.07034	1.47634	1.02951	1.33979	1.37932	7.39723	0
LOC100046163	99.9279	79.8617	105.463	75.6817	1.25126	1.05539	1.32037	1.32057	1.05523	1.39351	7.39633	0
4930577N17Rik	95.8193	72.033	86.9699	104.843	1.33021	1.10175	1.09418	1.20736	1.45549	1.20551	7.39451	0
Cox6b2	191.488	152.357	165.38	130.768	1.25684	1.15787	1.46433	1.08547	1.16509	1.26468	7.39428	0
Ankle2	681.058	786.111	659.647	529.722	1.15425	1.03246	1.28569	1.19172	1.48401	1.24527	7.39339	0
Clns1a	960.705	1363.07	1278.91	1398.92	1.41883	1.33122	1.45614	1.06581	1.02629	1.09383	7.39212	0
2310005E10Rik	205.813	140.303	201.608	198.989	1.46691	1.02085	1.03429	1.43695	1.41828	1.01316	7.39044	0
Dcx	1038.53	1503.38	1196.37	1084.4	1.4476	1.15198	1.04416	1.25661	1.38638	1.10326	7.39	0
Rabl4	272.891	291.023	398.941	279.885	1.06645	1.46191	1.02563	1.37082	1.03979	1.42537	7.38997	0
Scrn1	76.2068	111.917	94.4204	88.1935	1.46859	1.239	1.15729	1.1853	1.26899	1.07061	7.38979	0
AW146020	100.013	103.586	123.064	141.638	1.03572	1.23048	1.41618	1.18804	1.36734	1.15092	7.38869	0
Oma1	354.618	380.471	436.332	508.725	1.0729	1.23043	1.43457	1.14682	1.33709	1.16591	7.38772	0
Gpatch4	276.126	232.165	336.803	305.856	1.18935	1.21974	1.10767	1.45071	1.31741	1.10118	7.38606	0
Obsl1	1283.24	881.257	946.339	1026.64	1.45614	1.356	1.24993	1.07385	1.16498	1.08486	7.38577	0
Ciapin1	784.484	857.181	592.225	846.353	1.09267	1.32464	1.07887	1.44739	1.01279	1.42911	7.38547	0
Samd9l	238.017	183.517	258.529	265.761	1.29698	1.08618	1.11656	1.40875	1.44816	1.02797	7.3846	0
Ptpn2	40.3941	39.8135	27.9083	36.9349	1.01458	1.44739	1.09366	1.42658	1.07794	1.32343	7.38358	0
Atp1b2	130.735	160.457	129.888	107.585	1.22734	1.00652	1.21517	1.23535	1.49144	1.2073	7.38313	0
5430440L12Rik	679.448	528.806	774.82	717.162	1.28487	1.14037	1.05551	1.46523	1.35619	1.0804	7.38256	0
Trip10	128.05	94.0637	120.193	93.08	1.36131	1.06537	1.3757	1.27778	1.01057	1.29129	7.38202	0
C530044C16Rik	32.5447	36.2656	43.0387	46.0854	1.11433	1.32245	1.41606	1.18676	1.27077	1.07079	7.38117	0
Atpaf2	202.412	287.367	285.897	297.296	1.41971	1.41245	1.46877	1.00514	1.03455	1.03987	7.3805	0
Mtrr	22.4644	24.1328	17.7648	25.89	1.07427	1.26455	1.15249	1.35846	1.07281	1.45738	7.37996	0
Tm2d3	43.852	63.0402	44.9464	50.0586	1.43757	1.02496	1.14154	1.40256	1.25933	1.11374	7.37969	0
2610009O05Rik	98.2167	105.477	134.181	92.1481	1.07392	1.36617	1.06586	1.27213	1.14465	1.45614	7.37886	0
Zfp536	51.4599	74.6633	66.8228	71.604	1.4509	1.29854	1.39145	1.11733	1.04272	1.07155	7.3725	0
LOC381302	1313.83	1654.46	1908.8	1514.72	1.25927	1.45285	1.15291	1.15373	1.09225	1.26016	7.37117	0
Pcbd1	33.8538	44.9533	34.8298	46.2471	1.32786	1.02883	1.36608	1.29066	1.02878	1.3278	7.37002	0
Tmem46	370.749	453.266	317.982	325.366	1.22257	1.16594	1.13948	1.42545	1.39309	1.02322	7.36976	0
Abi3	65.3108	55.6971	78.8834	56.2625	1.17261	1.20782	1.16082	1.41629	1.01015	1.40206	7.36975	0
2900060P06Rik	996.809	1279.04	935.276	878.989	1.28314	1.06579	1.13404	1.36756	1.45513	1.06404	7.3697	0
1110012J17Rik	474.479	606.884	438.605	419.284	1.27905	1.08179	1.13164	1.38367	1.44743	1.04608	7.36966	0
LOC100047675	50.7584	48.6518	39.0854	57.4546	1.0433	1.29865	1.13192	1.24476	1.18093	1.46998	7.36954	0
Setd1b	2783.2	3211.9	3064.62	2227.99	1.15403	1.10111	1.2492	1.04806	1.44162	1.37551	7.36953	0
Hexim2	86.9774	60.2946	70.7256	78.7548	1.44254	1.22979	1.10441	1.173	1.30617	1.11353	7.36943	0
Slc7a7	57.9442	52.1155	45.59	65.8302	1.11184	1.27099	1.1361	1.14313	1.26316	1.44396	7.36918	0
LOC100046923	27.7714	31.7542	26.9069	21.544	1.14341	1.03213	1.28905	1.18015	1.47392	1.24893	7.36759	0
LOC100045081	110.037	160.089	117.912	113.407	1.45487	1.07156	1.03063	1.35771	1.41163	1.03972	7.36612	0
LOC100047936	489.553	692.692	615.537	523.531	1.41495	1.25734	1.06941	1.12535	1.32312	1.17574	7.3659	0
Cep70	118.344	171.168	131.491	122.478	1.44636	1.11109	1.03493	1.30175	1.39754	1.07359	7.36527	0
Aqp1	521.151	355.992	487.231	471.675	1.46394	1.06962	1.10489	1.36866	1.32496	1.03298	7.36505	0
Ndufs8	1095.64	1550.87	1068.87	1148.91	1.41549	1.02505	1.04862	1.45095	1.34986	1.07489	7.36486	0
Coq9	359.973	352.764	247.413	344.937	1.02044	1.45495	1.04359	1.42581	1.02269	1.39417	7.36166	0
Ripk4	145.103	206.752	175.795	153.744	1.42486	1.21151	1.05955	1.1761	1.34478	1.14342	7.36023	0
Cdc42ep5	275.371	197.316	279.056	237.917	1.39559	1.01338	1.15742	1.41426	1.20577	1.17291	7.35933	0
C530008M17Rik	1702.69	1984.41	1540.54	1375.66	1.16545	1.10525	1.23773	1.28812	1.44252	1.11986	7.35894	0
Chd8	674.273	686.823	489.211	568.278	1.01861	1.37829	1.18652	1.40394	1.2086	1.16162	7.35759	0
Yaf2	354.451	438.726	492.898	359.517	1.23776	1.39059	1.01429	1.12347	1.22032	1.371	7.35744	0
Ephb2	248.682	366.896	287.251	283.076	1.47536	1.15509	1.13831	1.27727	1.2961	1.01475	7.35688	0
Gnb1	2230.88	2217.09	1549.69	2081.47	1.00622	1.43957	1.07178	1.43067	1.06515	1.34316	7.35655	0
9130011E15Rik	332.051	341.09	243.244	353.892	1.02722	1.3651	1.06577	1.40225	1.03753	1.45488	7.35276	0
Anxa5	2819.9	2126.04	2756.18	3120.62	1.32636	1.02312	1.10664	1.29639	1.46781	1.13223	7.35256	0
6430562A12Rik	162.192	233.624	189.94	173.514	1.44041	1.17108	1.06981	1.22999	1.34643	1.09467	7.35238	0
C1qtnf4	148.455	215.922	160.757	155.403	1.45446	1.08286	1.0468	1.34316	1.38943	1.03445	7.35117	0
Tex10	275.927	236.901	245.697	337.898	1.16474	1.12304	1.22459	1.03713	1.42633	1.37527	7.35109	0
Lrfn3	289.531	332.676	296.63	226.561	1.14902	1.02452	1.27794	1.12152	1.46838	1.30927	7.35064	0
9830169C18Rik	136.757	200.231	149.097	152.724	1.46414	1.09023	1.11676	1.34296	1.31106	1.02433	7.34948	0
Oprs1	366.748	396.001	302.908	284.074	1.07976	1.21076	1.29103	1.30733	1.39401	1.0663	7.34919	0
Tmem205	332.283	410.993	378.718	480.796	1.23688	1.13974	1.44694	1.08522	1.16984	1.26953	7.34816	0
Nsun3	201.334	201.261	225.27	285.832	1.00036	1.11889	1.41969	1.11929	1.4202	1.26884	7.34727	0
Prrx1	197.643	135.106	178.674	182.564	1.46288	1.10617	1.0826	1.32248	1.35127	1.02177	7.34716	0
LOC100045228	302.3	391.737	291.364	268.565	1.29586	1.03753	1.12561	1.34449	1.45863	1.08489	7.34702	0
Arhgef4	386.559	569.477	454.925	448.498	1.4732	1.17686	1.16023	1.2518	1.26974	1.01433	7.34616	0
2310001H12Rik	342.144	356.034	435.994	298.027	1.0406	1.2743	1.14803	1.22458	1.19464	1.46293	7.34508	0
Bag3	1148.13	802.666	1049.18	1139.05	1.4304	1.09431	1.00797	1.30712	1.41908	1.08565	7.34454	0
Isl2	156.426	191.673	183.832	228.779	1.22533	1.1752	1.46254	1.04265	1.19359	1.2445	7.34381	0
Bcor	235.206	285.825	220.116	197.041	1.21521	1.06856	1.19369	1.29852	1.45058	1.1171	7.34366	0
Hexim1	489.713	378.379	394.788	335.44	1.29424	1.24045	1.45991	1.04337	1.12801	1.17692	7.34289	0
Cpne2	179.885	149.336	181.518	130.567	1.20457	1.00908	1.37772	1.2155	1.14375	1.39023	7.34084	0
Ifrg15	86.4602	83.0035	112.114	112.189	1.04165	1.29671	1.29758	1.35071	1.35162	1.00067	7.33894	0
LOC100047651	920.021	647.884	886.881	785.802	1.42004	1.03737	1.17081	1.36889	1.21288	1.12863	7.33861	0
Wins2	145.254	110.248	151.479	159.7	1.31752	1.04286	1.09946	1.37398	1.44855	1.05428	7.33664	0
Aasdh	299.936	274.598	368.399	379.081	1.09227	1.22826	1.26387	1.3416	1.38049	1.02899	7.33549	0
AI837181	509.988	353.099	464.113	487.516	1.44432	1.09884	1.0461	1.3144	1.38068	1.05042	7.33477	0
Psmd9	105.181	100.29	140.621	123.752	1.04877	1.33694	1.17656	1.40214	1.23394	1.13631	7.33466	0
Arid4b	82.824	72.449	70.0315	56.7064	1.1432	1.18267	1.46058	1.03452	1.27761	1.23498	7.33357	0
Tnfrsf19	393.176	547.935	478.29	401.897	1.39361	1.21648	1.02218	1.14561	1.36337	1.19008	7.33134	0
Ppard	546.28	396.543	515.038	417.786	1.3776	1.06066	1.30756	1.29882	1.05357	1.23278	7.33099	0
Mbnl1	1451.02	1029.12	1221.29	1402.31	1.40996	1.1881	1.03473	1.18673	1.36263	1.14822	7.33039	0
C330002I19Rik	1157.45	1652.82	1301.34	1192.19	1.42799	1.12432	1.03002	1.27009	1.38637	1.09155	7.33033	0
Mpp1	263.164	187.212	270.68	265.992	1.4057	1.02856	1.01075	1.44584	1.42081	1.01762	7.32928	0
Pdk1	275.925	235.821	306.018	337.059	1.17006	1.10906	1.22156	1.29767	1.4293	1.10144	7.3291	0
Arhgap17	654.774	456.732	537.469	492.19	1.4336	1.21825	1.33033	1.17677	1.07763	1.092	7.32859	0
Ctnnd2	132.101	184.026	156.991	132.727	1.39307	1.18842	1.00474	1.17221	1.3865	1.18281	7.32774	0
Slc13a4	52.531	57.2686	40.0027	56.1266	1.09019	1.31319	1.06845	1.43162	1.02035	1.40307	7.32686	0
2410012H22Rik	113.657	96.3204	125.573	137.71	1.17999	1.10484	1.21162	1.3037	1.4297	1.09665	7.32651	0
Gtse1	280.116	293.185	245.313	207.645	1.04666	1.14187	1.34901	1.19515	1.41195	1.1814	7.32604	0
Rnf166	290.409	264.737	377.804	269.045	1.09697	1.30094	1.07941	1.42709	1.01628	1.40424	7.32493	0
Sfxn4	328.863	324.887	334.489	231.717	1.01224	1.01711	1.41925	1.02956	1.40209	1.44352	7.32376	0
Kcnk5	85.583	105.891	85.9998	72.0657	1.23729	1.00487	1.18757	1.2313	1.46937	1.19335	7.32375	0
2900057K09Rik	752.856	588.436	838.15	673.629	1.27942	1.11329	1.11761	1.42437	1.14478	1.24423	7.3237	0
Adamts12	591.015	459.622	515.925	649.244	1.28587	1.14555	1.09852	1.1225	1.41256	1.25841	7.3234	0
Ptplb	46.0173	61.0425	41.8996	46.9913	1.32651	1.09828	1.02117	1.45688	1.29902	1.12152	7.32337	0
4931429I11Rik	39.0747	31.7936	28.3835	38.8654	1.22901	1.37667	1.00539	1.12014	1.22243	1.3693	7.32295	0
Ubxd3	41.8504	44.1885	54.3359	57.5625	1.05587	1.29834	1.37544	1.22964	1.30266	1.05938	7.32132	0
Smarcc2	585.558	821.105	633.866	576.29	1.40226	1.0825	1.01608	1.29539	1.42481	1.09991	7.32096	0
Hist3h2ba	124.477	92.7063	132.571	114.149	1.3427	1.06503	1.09048	1.43002	1.23129	1.16139	7.32091	0
1200008A14Rik	261.405	224.455	293.073	318.932	1.16462	1.12115	1.22007	1.30571	1.42092	1.08823	7.32069	0
Clip2	209.773	231.845	190.516	162.229	1.10522	1.10108	1.29306	1.21693	1.42912	1.17436	7.31977	0
AW146242	684.162	932.409	661.539	779.031	1.36285	1.0342	1.13866	1.40945	1.19688	1.1776	7.31965	0
Slc39a3	69.2176	89.2313	60.9998	68.6892	1.28914	1.13472	1.00769	1.46281	1.29906	1.12606	7.31948	0
Reep5	711.314	1040.25	863.785	847.54	1.46244	1.21435	1.19151	1.20429	1.22738	1.01917	7.31914	0
LOC100047155	916.411	757.973	780.652	1058.05	1.20903	1.1739	1.15456	1.02992	1.39589	1.35534	7.31865	0
Zfp709	64.3826	58.039	84.8225	64.6743	1.1093	1.31748	1.00453	1.46147	1.11432	1.31153	7.31864	0
2610524N02Rik	94.4017	115.018	85.3189	80.8498	1.21839	1.10646	1.16762	1.3481	1.42262	1.05528	7.31845	0
Pex11b	666.581	520.492	702.619	520.064	1.28067	1.05406	1.28173	1.34991	1.00082	1.35102	7.31822	0
9630007E23Rik	61.0807	57.8305	67.2406	82.3316	1.0562	1.10085	1.34792	1.16272	1.42367	1.22443	7.31579	0
D15Ertd682e	271.513	311.488	288.299	216.477	1.14723	1.06183	1.25423	1.08043	1.4389	1.33178	7.3144	0
Mcat	344.02	397.236	374.001	278.1	1.15469	1.08715	1.23704	1.06212	1.42839	1.34484	7.31423	0
Tmem66	1939.36	2665.71	2130.46	1877.33	1.37453	1.09854	1.03304	1.25124	1.41995	1.13484	7.31214	0
Pvrl2	550.915	702.549	537.089	483.61	1.27524	1.02574	1.13917	1.30807	1.45272	1.11058	7.31152	0
Atoh8	61.5941	44.8387	59.1096	48.2702	1.37368	1.04203	1.27603	1.31827	1.07653	1.22456	7.3111	0
1700027J05Rik	250.072	328.277	296.742	236.162	1.31273	1.18663	1.0589	1.10627	1.39005	1.25652	7.31109	0
Peg13	244.014	347.797	267.341	249.301	1.42531	1.0956	1.02167	1.30095	1.39509	1.07236	7.31097	0
Slc35b2	2152.07	2026.18	1755.07	1533.99	1.06213	1.2262	1.40292	1.15447	1.32086	1.14412	7.31071	0
4831403C07Rik	144.047	108.192	153.788	153.826	1.3314	1.06762	1.06789	1.42143	1.42179	1.00025	7.31038	0
Rgs10	1772.87	1334.11	1939.71	1787.27	1.32888	1.09411	1.00812	1.45393	1.33967	1.08529	7.31	0
Gadd45a	416.481	293.265	389.457	416.668	1.42015	1.06939	1.00045	1.32801	1.42079	1.06987	7.30866	0
Greb1	107.874	141.42	100.83	99.3263	1.31098	1.06986	1.08606	1.40256	1.4238	1.01514	7.30839	0
Prkar1b	105.982	153.382	112.274	111.444	1.44724	1.05937	1.05154	1.36614	1.37631	1.00744	7.30804	0
Hexdc	308.032	294.169	319.357	222.692	1.04712	1.03677	1.38322	1.08562	1.32097	1.43408	7.30778	0
Skiv2l2	3555.36	2923.82	4277.21	3534.99	1.216	1.20303	1.00576	1.46289	1.20903	1.20996	7.30668	0
2610205L13Rik	43.4895	42.4097	46.6664	60.4011	1.02546	1.07305	1.38887	1.10037	1.42423	1.29432	7.30629	0
Entpd6	98.3242	116.07	81.8407	88.3699	1.18049	1.20141	1.11264	1.41825	1.31346	1.07978	7.30603	0
A930010C08Rik	54.4588	51.9595	66.2384	71.4633	1.0481	1.2163	1.31225	1.27481	1.37537	1.07888	7.3057	0
2210016F16Rik	226.576	215.424	277.557	295.281	1.05177	1.225	1.30323	1.28842	1.3707	1.06386	7.30298	0
Ttyh3	1673.07	2138.76	1721.64	1474.36	1.27835	1.02903	1.13478	1.24228	1.45064	1.16772	7.30281	0
Ift122	241.435	185.766	258.085	204.414	1.29967	1.06896	1.18111	1.3893	1.10038	1.26256	7.30199	0
Cecr5	96.1134	81.0023	101.938	116.563	1.18655	1.0606	1.21277	1.25846	1.43901	1.14347	7.30086	0
Mbnl2	3122.42	2167.26	2625.56	2765.34	1.44073	1.18924	1.12913	1.21147	1.27596	1.05324	7.29976	0
Mkrn3	595.117	837.095	661.115	596.261	1.4066	1.1109	1.00192	1.26619	1.40391	1.10877	7.29828	0
Sdc3	715.388	893.35	630.302	654.895	1.24876	1.13499	1.09237	1.41734	1.36411	1.03902	7.29659	0
Alkbh6	135.377	165.703	131.707	114.295	1.22402	1.02786	1.18445	1.25812	1.44979	1.15234	7.29659	0
Enc1	1357.34	1842.99	1467.33	1296.22	1.35779	1.08103	1.04715	1.25601	1.42182	1.13201	7.29582	0
AU020206	156.014	113.677	118.515	108.968	1.37244	1.31642	1.43174	1.04256	1.04321	1.08761	7.29397	0
Gab1	2475.01	1720.63	2138.97	2029.27	1.43843	1.1571	1.21965	1.24313	1.17938	1.05406	7.29174	0
LOC212963	77.2055	100.39	71.5679	71.0011	1.30029	1.07877	1.08738	1.40272	1.41392	1.00798	7.29108	0
Mansc1	92.253	109.341	78.9978	78.9734	1.18522	1.16779	1.16815	1.3841	1.38452	1.00031	7.2901	0
LOC381629	1254.36	1773.57	1357.31	1262.73	1.41393	1.08208	1.00668	1.30668	1.40455	1.0749	7.28881	0
Ostf1	445.692	348.659	461.729	501.224	1.2783	1.03598	1.1246	1.3243	1.43757	1.08554	7.28629	0
6030443O07Rik	404.139	536.281	470.288	565.254	1.32697	1.16368	1.39866	1.14032	1.05403	1.20193	7.28559	0
Rad18	41.6894	38.9265	49.5684	53.6977	1.07098	1.18899	1.28804	1.27338	1.37946	1.08331	7.28417	0
C85492	221.295	282.912	199.781	205.56	1.27844	1.10769	1.07655	1.41611	1.3763	1.02893	7.28401	0
Dmwd	722.138	832.104	988.88	711.814	1.15228	1.36938	1.0145	1.18841	1.16899	1.38924	7.2828	0
1700013G10Rik	129.055	98.3153	123.489	140.972	1.31266	1.04507	1.09234	1.25605	1.43387	1.14157	7.28157	0
AA409316	37.2244	51.9013	45.4693	39.5537	1.39428	1.22149	1.06257	1.14146	1.31217	1.14956	7.28154	0
LOC100047200	793.329	695.928	984.833	730.15	1.13996	1.24139	1.08653	1.41514	1.04918	1.34881	7.281	0
D130064L03Rik	393.889	510.374	470.445	370.942	1.29573	1.19436	1.06186	1.08487	1.37589	1.26824	7.28095	0
Actr10	1561.79	1902.7	2185.97	2135.56	1.21829	1.39966	1.36738	1.14887	1.12238	1.0236	7.28019	0
Alkbh3	719.299	581.43	747.813	835.813	1.23712	1.03964	1.16198	1.28616	1.43751	1.11768	7.28009	0
4930432O21Rik	634.992	716.76	670.094	502.176	1.12877	1.05528	1.26448	1.06964	1.42731	1.33438	7.27986	0
Emcn	1826.62	1479.03	2124.77	1902.25	1.23501	1.16322	1.0414	1.4366	1.28615	1.11698	7.27937	0
Cstf1	1146.18	1050.66	1009.53	1424.7	1.09092	1.13537	1.24299	1.04075	1.356	1.41125	7.27728	0
Meox1	565.385	404.197	453.046	515.324	1.39878	1.24796	1.09714	1.12085	1.27493	1.13746	7.27714	0
A730042J05Rik	185.919	163.865	227.314	216.024	1.13459	1.22265	1.16192	1.3872	1.3183	1.05226	7.27693	0
Epdr1	267.342	334.905	324.86	385.32	1.25272	1.21515	1.4413	1.03092	1.15054	1.18611	7.27673	0
5830468K18Rik	150.106	163.693	147.456	207.513	1.09051	1.01798	1.38244	1.11012	1.2677	1.40729	7.27604	0
LOC381283	3822	5535.04	4547.01	4489.66	1.44821	1.18969	1.17469	1.21729	1.23284	1.01277	7.2755	0
Pfkfb4	423.74	326.874	468.223	437.06	1.29634	1.10498	1.03143	1.43243	1.33709	1.0713	7.27357	0
Mcam	329.515	268.247	307.415	382.072	1.2284	1.07189	1.1595	1.14602	1.42433	1.24285	7.273	0
Slc16a13	101.363	144.174	102.649	105.08	1.42235	1.01269	1.03667	1.40454	1.37204	1.02368	7.27197	0
9630050M13Rik	298.186	351.284	287.375	244.435	1.17807	1.03762	1.2199	1.22239	1.43713	1.17567	7.27077	0
Arhgap22	48.9415	54.2042	57.6913	69.721	1.10753	1.17878	1.42458	1.06433	1.28627	1.20852	7.27001	0
Pfdn2	1179.97	1449.54	1474.85	1703.03	1.22846	1.24991	1.44329	1.01746	1.17488	1.15472	7.26872	0
Naprt1	67.1168	52.4728	58.1754	47.7034	1.27908	1.1537	1.40696	1.10868	1.09998	1.21952	7.26792	0
Atp1a1	2556.39	3281.43	2599.67	2278.07	1.28362	1.01693	1.12217	1.26225	1.44044	1.14117	7.26659	0
5830427D03Rik	222.563	260.845	203.88	281.339	1.172	1.09164	1.26408	1.27941	1.07857	1.37992	7.26562	0
Tmem9	984.61	1413.28	1051.42	1047.47	1.43537	1.06786	1.06384	1.34416	1.34923	1.00378	7.26424	0
Ermp1	212.948	302.07	217.265	224.959	1.41851	1.02027	1.0564	1.39033	1.34278	1.03541	7.2637	0
Lrrc20	61.9794	87.7784	68.3116	73.7782	1.41625	1.10217	1.19037	1.28497	1.18976	1.08002	7.26354	0
D630014A15Rik	753.497	861.95	768.412	599.339	1.14393	1.01979	1.25721	1.12173	1.43817	1.2821	7.26294	0
Wdr47	174.895	234.109	174.663	162.983	1.33857	1.00133	1.07309	1.34034	1.4364	1.07167	7.26139	0
Tom1l1	28.0273	28.2626	24.6154	35.5094	1.0084	1.13861	1.26696	1.14817	1.25641	1.44257	7.26111	0
Rnf6	644.092	625.102	471.844	520.829	1.03038	1.36505	1.23666	1.32481	1.20021	1.10382	7.26092	0
Narf	341.754	340.343	317.234	243.389	1.00414	1.07729	1.40415	1.07285	1.39835	1.3034	7.26018	0
Egfl7	762.295	560.709	792.624	717.294	1.35952	1.03979	1.06274	1.41361	1.27926	1.10502	7.25994	0
Mrvi1	32.1875	23.4984	33.5773	32.3015	1.36977	1.04318	1.00354	1.42892	1.37462	1.0395	7.25954	0
LOC100047093	459.06	326.872	435.049	459.931	1.4044	1.05519	1.0019	1.33095	1.40707	1.0572	7.2567	0
Cyp2d22	162.374	157.302	145.933	115.43	1.03224	1.11266	1.40669	1.0779	1.36275	1.26426	7.2565	0
Trps1	1649.79	1167.06	1522.03	1601.69	1.41362	1.08394	1.03003	1.30416	1.37241	1.05234	7.25649	0
Gse1	114.962	149.625	116.587	104.229	1.30152	1.01414	1.10298	1.28337	1.43554	1.11857	7.25613	0
Serping1	291.812	245.812	347.582	314.712	1.18713	1.19112	1.07847	1.41401	1.28029	1.10445	7.25547	0
AB112350	65.5122	80.4725	81.2508	94.4166	1.22836	1.24024	1.44121	1.00967	1.17328	1.16204	7.25479	0
Rnf135	136.175	100.226	142.129	139.411	1.35868	1.04372	1.02377	1.41809	1.39097	1.01949	7.25472	0
Ccdc92	253.212	354.431	283.099	258.933	1.39974	1.11803	1.02259	1.25197	1.36881	1.09333	7.25447	0
Slain1	68.1555	95.2463	74.3599	68.3706	1.39748	1.09103	1.00316	1.28088	1.39309	1.0876	7.25324	0
Hif1an	262.03	273.408	313.74	362.386	1.04343	1.19735	1.383	1.14752	1.32544	1.15505	7.25178	0
Tmod2	173.128	226.694	162.852	161.355	1.3094	1.0631	1.07297	1.39202	1.40494	1.00928	7.2517	0
Hint2	968.814	1261.96	1138.06	1355.59	1.30259	1.17469	1.39922	1.10887	1.07419	1.19114	7.2507	0
Ktn1	229.767	314.709	220.656	230.359	1.36969	1.04129	1.00258	1.42625	1.36617	1.04397	7.24995	0
Dnajc16	246.522	348.88	252.523	248.477	1.41521	1.02434	1.00793	1.38158	1.40407	1.01628	7.24942	0
Wnk2	595.028	799.56	726.202	591.721	1.34374	1.22045	1.00559	1.10102	1.35124	1.22727	7.2493	0
LOC100043822	418.707	519.903	483.359	591.484	1.24169	1.15441	1.41264	1.0756	1.13768	1.2237	7.24572	0
Robo4	255.944	256.693	352.551	293.541	1.00292	1.37745	1.1469	1.37343	1.14355	1.20103	7.24528	0
Rundc3b	359.295	497.931	352.398	353.827	1.38585	1.01957	1.01545	1.41298	1.40727	1.00406	7.24519	0
LOC100046608	84.9484	62.9425	75.8136	87.403	1.34962	1.12049	1.0289	1.20449	1.38862	1.15287	7.24498	0
EG664849	98.8558	71.1058	90.8241	99.1349	1.39026	1.08843	1.00282	1.27731	1.39419	1.0915	7.24452	0
LOC386078	1012.68	927.481	1269.08	1195.36	1.09187	1.25319	1.18039	1.36831	1.28882	1.06168	7.24425	0
Tbk1	2025.05	2390.94	1780.8	1729.45	1.18068	1.13715	1.17092	1.34262	1.38249	1.02969	7.24356	0
Fads2	82.8685	103.607	73.9637	76.4997	1.25026	1.1204	1.08325	1.40078	1.35434	1.03429	7.24332	0
Rasl11a	54.9909	78.3655	65.1089	67.7709	1.42507	1.184	1.2324	1.20361	1.15633	1.04089	7.24229	0
Uhrf1bp1l	528.391	549.578	703.95	693.059	1.0401	1.33225	1.31164	1.28089	1.26107	1.01571	7.24167	0
Fbxo34	306.155	286.317	404.85	296.219	1.06929	1.32237	1.03354	1.41399	1.03458	1.36673	7.2405	0
Mybl2	200.018	218.483	205.946	153.924	1.09232	1.02964	1.29946	1.06088	1.41942	1.33797	7.23968	0
Spint1	253.857	188.484	232.902	263.478	1.34684	1.08997	1.0379	1.23566	1.39788	1.13128	7.23953	0
Spock2	79.2808	111.547	85.5706	81.3311	1.40699	1.07934	1.02586	1.30357	1.37152	1.05213	7.2394	0
Arnt2	431.687	538.576	526.87	399.424	1.24761	1.22049	1.08077	1.02222	1.34838	1.31907	7.23854	0
E030049G20Rik	85.235	98.9405	90.3052	69.9847	1.1608	1.05949	1.21791	1.09562	1.41374	1.29036	7.23792	0
Galnt2	1816.76	2352.22	1711.79	1676.85	1.29473	1.06132	1.08343	1.37413	1.40276	1.02083	7.23721	0
BC052486	71.9044	54.8225	66.2279	76.8626	1.31159	1.08571	1.06896	1.20804	1.40203	1.16058	7.2369	0
Col15a1	550.644	402.731	485.715	414.506	1.36727	1.13368	1.32844	1.20605	1.02924	1.17179	7.23647	0
Wbp2	5539.43	4460.38	4230.28	3920.15	1.24192	1.30947	1.41307	1.05439	1.13781	1.07911	7.23577	0
5730405I09Rik	407.592	402.056	452.202	316.468	1.01377	1.10945	1.28794	1.12472	1.27045	1.4289	7.23523	0
Tmem160	592.646	578.952	570.089	804.072	1.02365	1.03957	1.35675	1.01555	1.38884	1.41043	7.23479	0
Tmeff1	625.122	842.375	621.299	592.585	1.34754	1.00615	1.05491	1.35583	1.42152	1.04845	7.2344	0
2900006A08Rik	230.739	274.234	247.399	194.672	1.1885	1.07221	1.18527	1.10847	1.4087	1.27086	7.23401	0
Ddit4l	400.626	360.796	472.87	339.965	1.11039	1.18033	1.17843	1.31063	1.06128	1.39094	7.232	0
Lgmn	1326.46	945.383	1061.8	1153.39	1.40309	1.24926	1.15006	1.12314	1.22002	1.08626	7.23183	0
Rftn2	632.098	450.277	543.928	585.36	1.4038	1.1621	1.07984	1.20798	1.3	1.07617	7.22989	0
Ctdspl	326.34	228.376	286.256	282.137	1.42896	1.14003	1.15667	1.25344	1.23541	1.0146	7.22911	0
Wdr54	45.1004	48.2397	45.5797	33.9713	1.06961	1.01063	1.3276	1.05836	1.42001	1.34171	7.22793	0
2310001A20Rik	500.234	692.598	491.26	509.505	1.38455	1.01827	1.01853	1.40984	1.35936	1.03714	7.22768	0
Hps6	196.632	139.642	185.769	176.565	1.40811	1.05847	1.11365	1.33032	1.26441	1.05213	7.22709	0
LOC100046401	253.424	222.795	198.987	182.688	1.13747	1.27357	1.3872	1.11965	1.21954	1.08922	7.22665	0
Tomm34	258.358	314.443	324.58	367.254	1.21708	1.25632	1.42149	1.03224	1.16795	1.13148	7.22656	0
Pbx1	328.031	321.264	234.171	304.639	1.02106	1.40082	1.07678	1.37192	1.05457	1.30093	7.22608	0
Adh1	87.3097	77.0072	72.7653	100.415	1.13379	1.19988	1.1501	1.0583	1.30396	1.37998	7.226	0
D2Wsu81e	37.0309	46.7764	35.2555	33.2101	1.26317	1.05036	1.11505	1.32678	1.4085	1.06159	7.22545	0
Rps20	195.288	235.695	235.474	174.872	1.20691	1.20578	1.11675	1.00094	1.34782	1.34655	7.22475	0
LOC100046775	1895.2	2540.8	1795.58	1936.05	1.34065	1.05548	1.02155	1.41503	1.31237	1.07823	7.22331	0
Rcc1	369.135	313.521	409.708	435.052	1.17738	1.10992	1.17857	1.3068	1.38763	1.06186	7.22216	0
Pcp2	91.8452	98.0765	84.8653	119.136	1.06785	1.08225	1.29714	1.15567	1.21472	1.40382	7.22145	0
Hgsnat	1331.74	1565.47	1864.01	1451.33	1.17551	1.39968	1.0898	1.1907	1.07865	1.28435	7.21869	0
Armc7	83.8409	71.2037	76.5945	59.8418	1.17748	1.09461	1.40104	1.07571	1.18986	1.27995	7.21866	0
Enpp2	798.255	653.302	595.256	795.419	1.22188	1.34103	1.00357	1.09751	1.21754	1.33626	7.21778	0
Tom1	48.2118	57.0244	40.9426	44.0726	1.18279	1.17754	1.09392	1.39279	1.29387	1.07645	7.21736	0
Tnfrsf21	227.722	267.369	212.698	190.606	1.1741	1.07063	1.19473	1.25703	1.40273	1.11591	7.21514	0
Zfp286	192.094	186.434	197.363	262.121	1.03036	1.02743	1.36454	1.05862	1.40598	1.32812	7.21505	0
C77080	113.841	103.031	99.3204	80.54	1.10492	1.1462	1.41347	1.03736	1.27925	1.23318	7.21437	0
Ttc13	2176.74	2998.33	2247.27	2522.04	1.37744	1.0324	1.15863	1.33421	1.18885	1.12227	7.2138	0
9430015L11Rik	66.6676	58.9651	60.3858	81.5093	1.13063	1.10403	1.22262	1.02409	1.38233	1.34981	7.21351	0
Slc2a3	1234.46	1622.28	1559.68	1228.34	1.31416	1.26345	1.00498	1.04014	1.32071	1.26974	7.21318	0
D14Ertd171e	239.404	339.305	277.553	269.672	1.41729	1.15935	1.12643	1.22249	1.25821	1.02922	7.21299	0
LOC100044395	84.9191	91.4658	110.655	79.2264	1.07709	1.30306	1.07185	1.20979	1.15449	1.39669	7.21298	0
Leo1	340.178	288.036	395.757	384.497	1.18103	1.16338	1.13028	1.37398	1.33489	1.02929	7.21285	0
Spry3	224.25	271.82	199.985	197.735	1.21213	1.12134	1.13409	1.3592	1.37466	1.01138	7.2128	0
Vsnl1	80.6486	100.83	111.495	110.347	1.25024	1.38248	1.36825	1.10577	1.09439	1.0104	7.21152	0
Slc37a3	148.861	187.134	135.625	167.411	1.2571	1.09759	1.12461	1.37978	1.11781	1.23437	7.21126	0
A130001G05Rik	241.139	207.005	268.936	286.028	1.16489	1.11528	1.18616	1.29918	1.38175	1.06355	7.2108	0
B130008D24Rik	51.3709	52.7228	44.2104	62.6979	1.02632	1.16196	1.2205	1.19254	1.1892	1.41817	7.20869	0
St6gal1	1152.31	1419.02	1016.17	1077.72	1.23146	1.13398	1.06922	1.39644	1.3167	1.06057	7.20836	0
Isca1	3016	2233.15	2630.77	3047.25	1.35056	1.14643	1.01036	1.17805	1.36455	1.15831	7.20827	0
Arhgap18	672.077	499.577	699.287	690.626	1.34529	1.04049	1.0276	1.39976	1.38242	1.01254	7.2081	0
Irx5	582.916	596.134	706.029	497.704	1.02268	1.2112	1.17121	1.18435	1.19777	1.41857	7.20577	0
4930455F23Rik	248.925	318.817	325.191	351.638	1.28077	1.30638	1.41262	1.01999	1.10295	1.08133	7.20404	0
Mrps17	4262.83	4601.67	4403.45	3280.05	1.07949	1.03299	1.29962	1.04502	1.40293	1.34249	7.20253	0
Orc4l	215.096	153.449	203.181	208.675	1.40174	1.05864	1.03077	1.32409	1.3599	1.02704	7.20218	0
Nek4	100.949	130.112	124.615	97.8819	1.28889	1.23443	1.03134	1.04411	1.32928	1.27312	7.20116	0
Them2	1233.81	1420.21	1624.6	1685.01	1.15108	1.31674	1.36569	1.14392	1.18645	1.03718	7.20106	0
BC043098	745.314	1028.36	856.884	775.86	1.37977	1.1497	1.04098	1.20012	1.32545	1.10443	7.20045	0
Mapk12	50.3892	54.2933	46.5229	39.058	1.07748	1.08311	1.29011	1.16702	1.39007	1.19112	7.19891	0
Mpv17l	58.434	68.3713	72.253	81.9253	1.17006	1.23649	1.40201	1.05677	1.19824	1.13387	7.19744	0
Ch25h	375.413	318.304	424.409	314.688	1.17942	1.13051	1.19297	1.33335	1.01149	1.34867	7.1964	0
Scotin	370.971	459.173	323.302	372.37	1.23776	1.14744	1.00377	1.42026	1.23311	1.15177	7.19412	0
Qdpr	318.311	319.426	388.358	424.355	1.0035	1.22006	1.33315	1.2158	1.32849	1.09269	7.19369	0
Gng11	177.898	130.161	182.334	175.566	1.36675	1.02494	1.01328	1.40084	1.34884	1.03855	7.19321	0
D9Ertd392e	352.106	482.431	347.149	368.7	1.37013	1.01428	1.04713	1.38969	1.30847	1.06208	7.19177	0
St7l	591.693	612.159	533.409	445.634	1.03459	1.10927	1.32775	1.14764	1.37368	1.19697	7.18989	0
1500005K14Rik	292.782	207.733	251.925	258.944	1.40942	1.16218	1.13068	1.21274	1.24653	1.02786	7.1894	0
Sema3b	20.7671	20.3312	14.9864	19.1211	1.02144	1.38573	1.08609	1.35665	1.06329	1.2759	7.1891	0
1810026B05Rik	1049.64	1414.85	1353.87	1149.27	1.34794	1.28984	1.09492	1.04504	1.23108	1.17802	7.18686	0
E130201H02Rik	76.2076	97.6954	98.1094	107.684	1.28196	1.2874	1.41303	1.00424	1.10224	1.09759	7.18646	0
Slc30a7	289.545	321.805	400.198	298.627	1.11142	1.38216	1.03136	1.2436	1.07762	1.34013	7.18628	0
2410005O16Rik	55.6641	48.3527	40.1862	52.2288	1.15121	1.38516	1.06578	1.20322	1.08016	1.29967	7.18519	0
Nrm	1202.76	1638.15	1357.77	1205.26	1.36199	1.12888	1.00208	1.2065	1.35917	1.12654	7.18516	0
Kif1c	249.7	180.912	243.103	225.038	1.38023	1.02714	1.10959	1.34377	1.24391	1.08028	7.18491	0
Grwd1	255.407	228.229	215.635	295.466	1.11908	1.18444	1.15685	1.0584	1.2946	1.37021	7.18359	0
Furin	629.984	683.452	522.422	512.319	1.08487	1.20589	1.22967	1.30824	1.33404	1.01972	7.18243	0
Gpaa1	137.111	181.986	136.425	164.854	1.32728	1.00503	1.20234	1.33396	1.10392	1.20838	7.18091	0
Atp12a	11.489	14.8558	12.7416	15.5158	1.29305	1.10903	1.35049	1.16593	1.04443	1.21773	7.18066	0
Col6a3	1922.58	1433.85	1806.74	1520.15	1.34085	1.06412	1.26473	1.26006	1.06018	1.18852	7.17846	0
Centa1	133.713	120.724	131.712	169.76	1.1076	1.0152	1.26958	1.09102	1.40618	1.28887	7.17845	0
Mppe1	57.1547	52.2838	41.8071	57.2724	1.09316	1.3671	1.00206	1.25059	1.09541	1.36992	7.17825	0
Notch3	741.049	867.991	682.152	628.052	1.1713	1.08634	1.17992	1.27243	1.38204	1.08614	7.17816	0
Adamts6	52.3724	48.8583	57.6066	67.2178	1.07192	1.09994	1.28346	1.17905	1.37577	1.16684	7.17699	0
Aff1	275.391	208.351	275.503	224.695	1.32177	1.0004	1.22562	1.3223	1.07845	1.22612	7.17466	0
Zhx2	140.36	138.612	129.971	101.844	1.01261	1.07993	1.37818	1.06649	1.36102	1.27618	7.1744	0
Tde2	7420.36	10333	7649.36	7838.25	1.39252	1.03086	1.05632	1.35083	1.31828	1.02469	7.1735	0
Nr1d2	140.014	108.369	133.051	150.769	1.292	1.05233	1.07681	1.22776	1.39125	1.13316	7.17331	0
1110008J03Rik	41.7462	55.1416	39.6643	40.6407	1.32088	1.05249	1.0272	1.39021	1.35681	1.02462	7.1722	0
Dock6	986.189	754.002	1058.1	991.865	1.30794	1.07292	1.00576	1.40331	1.31547	1.06678	7.17217	0
Flnb	2430.73	1997.92	2237.87	1778.65	1.21663	1.08618	1.36662	1.1201	1.12328	1.25818	7.17099	0
LOC671184	44.2041	33.1805	42.349	46.0682	1.33223	1.04381	1.04217	1.27632	1.38841	1.08782	7.17077	0
Dhx29	134.12	97.608	123.34	132.624	1.37407	1.0874	1.01128	1.26363	1.35874	1.07527	7.17038	0
B930095G15Rik	222.758	290.481	242.621	211.182	1.30402	1.08917	1.05482	1.19726	1.3755	1.14887	7.16963	0
MGC18837	246.094	299.984	301.798	346.993	1.21898	1.22635	1.41	1.00605	1.1567	1.14975	7.16783	0
4632404H12Rik	39.8285	53.4856	44.7565	52.2673	1.3429	1.12373	1.31231	1.19504	1.02331	1.16781	7.16509	0
Rfx1	177.551	136.755	148.552	129.17	1.29832	1.19521	1.37455	1.08626	1.05872	1.15005	7.16311	0
Prx	30.454	26.4918	27.0106	21.7146	1.14956	1.12748	1.40247	1.01958	1.22	1.24389	7.16299	0
Sip1	244.349	209.044	257.371	290.659	1.16889	1.05329	1.18952	1.23118	1.39042	1.12934	7.16264	0
Bgn	4164.07	3175.45	4349.8	4377.63	1.31133	1.0446	1.05129	1.36982	1.37859	1.0064	7.16203	0
LOC100048706	34.8111	27.1508	27.9107	24.9378	1.28214	1.24723	1.39591	1.02799	1.08874	1.11921	7.16122	0
Fahd2a	107.658	112.898	86.9649	120.635	1.04868	1.23794	1.12054	1.29821	1.06852	1.38716	7.16105	0
Cdr2	1675.12	1304.99	1719.07	1814.95	1.28363	1.02623	1.08347	1.3173	1.39077	1.05577	7.15719	0
Fndc3b	1174.76	836.625	1034.97	1025.32	1.40416	1.13506	1.14575	1.23708	1.22554	1.00942	7.15701	0
Rad23a	101.386	89.365	125.149	103.326	1.13451	1.23439	1.01914	1.40043	1.15622	1.21121	7.1559	0
Arhgef15	119.955	86.3466	111.841	108.019	1.38922	1.07255	1.1105	1.29525	1.25099	1.03538	7.1539	0
Abca3	559.027	751.477	544.287	582.207	1.34426	1.02708	1.04146	1.38066	1.29074	1.06967	7.15387	0
Lyrm2	740.167	688.383	862.886	923.461	1.07523	1.1658	1.24764	1.2535	1.34149	1.0702	7.15385	0
Galnt11	1125.03	1061.58	938.978	1300.11	1.05977	1.19814	1.15562	1.13057	1.22469	1.3846	7.15339	0
Smarcd2	1968.16	1564.12	2180.06	2014.06	1.25832	1.10766	1.02332	1.39379	1.28766	1.08242	7.15317	0
Purg	178.867	148.66	138.862	129.885	1.2032	1.28809	1.37712	1.07056	1.14455	1.06911	7.15263	0
Clcn2	226.666	276.045	226.744	196.261	1.21785	1.00035	1.15492	1.21743	1.40652	1.15532	7.1524	0
Ap1gbp1	109.156	119.206	107.273	85.4171	1.09207	1.01755	1.27791	1.11124	1.39557	1.25587	7.15022	0
Rsrc2	996.506	736.505	1015.65	1014.82	1.35302	1.01921	1.01838	1.37901	1.37788	1.00082	7.14832	0
Ints7	1249.62	1193.07	1380.73	996.592	1.0474	1.10492	1.25389	1.15729	1.19715	1.38545	7.14609	0
Mdfic	1120.08	810.016	1016.2	1058.43	1.38279	1.10222	1.05824	1.25455	1.30668	1.04156	7.14603	0
LOC100042179	232.126	308.319	223.926	243.936	1.32824	1.03662	1.05088	1.37687	1.26393	1.08936	7.1459	0
6820427D17Rik	116.231	137.496	155.491	118.372	1.18296	1.33778	1.01842	1.13088	1.16156	1.31358	7.14518	0
Tmem2	451.111	555.401	400.681	471.414	1.23118	1.12586	1.045	1.38614	1.17816	1.17653	7.14288	0
9430041J12Rik	23.2491	32.002	25.3943	24.1795	1.37648	1.09227	1.04002	1.26021	1.32352	1.05024	7.14273	0
Stxbp1	1117.22	1489.72	1171.93	1083.1	1.33342	1.04897	1.0315	1.27117	1.37542	1.08201	7.14249	0
Mrpl11	348.823	464.191	385.4	453.958	1.33073	1.10486	1.3014	1.20444	1.02254	1.17789	7.14186	0
Ehd4	602.262	444.893	597.415	539.47	1.35372	1.00811	1.1164	1.34283	1.21258	1.10741	7.14106	0
LOC382114	57.3359	49.5576	50.6244	66.7497	1.15695	1.13257	1.16419	1.02153	1.34691	1.31853	7.14069	0
2610002J02Rik	641.985	821.983	763.304	619.706	1.28038	1.18897	1.03595	1.07688	1.32641	1.23172	7.14031	0
Fli1	83.6998	60.63	71.1911	75.1459	1.3805	1.1757	1.11383	1.17419	1.23942	1.05555	7.1392	0
Prkch	37.4854	36.7335	43.7636	31.3823	1.02047	1.16748	1.19447	1.19138	1.17051	1.39453	7.13885	0
Ypel5	698.829	581.225	788.056	771.555	1.20234	1.12768	1.10407	1.35585	1.32747	1.02139	7.13879	0
Cyb5r1	294.712	392.208	387.03	408.291	1.33082	1.31325	1.38539	1.01338	1.04101	1.05493	7.13878	0
Rims3	339.163	426.186	409.719	469.744	1.25658	1.20803	1.38501	1.04019	1.10221	1.1465	7.13852	0
A930010I20Rik	115.472	91.3604	126.427	110.848	1.26392	1.09488	1.04171	1.38383	1.21331	1.14054	7.13819	0
Zcchc18	843.344	1174.41	912.146	920.135	1.39257	1.08158	1.09106	1.28753	1.27635	1.00876	7.13784	0
Myo1e	168.347	134.299	156.56	126.055	1.25353	1.07529	1.33551	1.16576	1.0654	1.242	7.13748	0
Sema4b	152.297	200.192	156.967	144.859	1.31448	1.03066	1.05134	1.27538	1.38198	1.08358	7.13743	0
Oaz2	786.985	571.488	718.716	751.271	1.37708	1.09499	1.04754	1.25762	1.31459	1.0453	7.13712	0
EG633692	300.991	411.006	299.377	310.665	1.36551	1.00539	1.03214	1.37287	1.32299	1.03771	7.13661	0
Fads1	7226.65	9697.42	7533.97	7059.37	1.3419	1.04253	1.0237	1.28716	1.37369	1.06723	7.1362	0
Nol12	117.891	164.495	148.368	149.094	1.39531	1.25851	1.26467	1.1087	1.1033	1.00489	7.1354	0
Tnfaip8	2025.65	1477.17	2033.01	1998.69	1.3713	1.00363	1.01349	1.37628	1.35305	1.01717	7.13493	0
Spef1	59.2157	50.8819	49.9953	42.4797	1.16379	1.18443	1.39398	1.01773	1.19779	1.17692	7.13464	0
Hyal2	4073.89	4991.13	3627.27	3867.49	1.22515	1.12313	1.05337	1.376	1.29054	1.06622	7.13441	0
1810049H13Rik	160.852	171.548	177.62	222.23	1.0665	1.10425	1.38158	1.0354	1.29544	1.25115	7.13432	0
Prr13	3410.24	2571.04	3549.52	3324.9	1.3264	1.04084	1.02566	1.38058	1.29321	1.06756	7.13426	0
D630011N09Rik	22.3653	23.2618	24.7035	30.639	1.04008	1.10454	1.36993	1.06198	1.31714	1.24027	7.13394	0
Khdrbs1	772.714	726.102	982.564	720.428	1.0642	1.27158	1.07258	1.3532	1.00788	1.36386	7.13329	0
Wdr33	122.287	141.183	105.134	107.559	1.15452	1.16316	1.13693	1.34289	1.31261	1.02307	7.13318	0
D030028O16Rik	2348.5	3262.93	2751.6	2678.05	1.38937	1.17164	1.14032	1.18583	1.2184	1.02746	7.13302	0
2310005N01Rik	71.9086	62.1627	60.022	80.2006	1.15678	1.19804	1.11531	1.03567	1.29017	1.33619	7.13216	0
3110043O21Rik	315.532	439.265	404.69	403.17	1.39214	1.28257	1.27775	1.08543	1.08953	1.00377	7.13119	0
LOC677317	667.843	509.003	680.685	580.959	1.31206	1.01923	1.14955	1.33729	1.14137	1.17166	7.13116	0
Tspan6	1685.49	2310.67	1707.09	1772.81	1.37092	1.01282	1.05181	1.35357	1.3034	1.0385	7.13101	0
Mettl7b	10.622	11.0954	8.66946	8.48532	1.04457	1.22522	1.2518	1.27983	1.3076	1.0217	7.13073	0
Nphp4	161.559	197.72	155.673	143.097	1.22382	1.03782	1.12902	1.2701	1.38172	1.08788	7.13036	0
Adamts7	238.541	306.06	225.499	224.398	1.28305	1.05783	1.06303	1.35725	1.36391	1.00491	7.12999	0
1810009O10Rik	177.838	184.929	223.358	233.811	1.03987	1.25596	1.31474	1.2078	1.26433	1.0468	7.12951	0
Grasp	372.84	276.04	375.099	380.487	1.35067	1.00606	1.02051	1.35886	1.37837	1.01436	7.12884	0
5930412G12Rik	182.294	199.822	248.82	187.539	1.09615	1.36494	1.02877	1.24521	1.06549	1.32677	7.12733	0
Sgip1	27.3812	36.1904	26.5733	26.4282	1.32172	1.0304	1.03606	1.36191	1.36938	1.00549	7.12497	0
Sesn1	670.892	516.602	712.748	683.122	1.29866	1.06239	1.01823	1.37969	1.32234	1.04337	7.12467	0
Lin7a	308.334	411.25	387.366	334.752	1.33378	1.25632	1.08568	1.06166	1.22852	1.15717	7.12313	0
Lrrk1	131.612	114.134	150.418	112.901	1.15313	1.14289	1.16573	1.3179	1.01092	1.33229	7.12287	0
Cd151	611.461	841.199	639.076	658.85	1.37572	1.04516	1.0775	1.31627	1.27677	1.03094	7.12237	0
Slc14a1	33.149	45.773	36.2247	35.4025	1.38083	1.09278	1.06798	1.26359	1.29293	1.02322	7.12133	0
Ints10	1094.97	1259.72	927.077	1191.35	1.15046	1.1811	1.08802	1.35881	1.05739	1.28506	7.12085	0
A930005G04Rik	590.235	488.133	572.99	675.489	1.20917	1.0301	1.14444	1.17384	1.38382	1.17888	7.12025	0
D17Wsu104e	419.927	537.931	408.287	391.306	1.28101	1.02851	1.07314	1.31753	1.37471	1.0434	7.1183	0
Nudt2	112.859	120.513	101.472	138.82	1.06782	1.11222	1.23003	1.18765	1.15191	1.36806	7.11768	0
LOC381552	26.5146	23.5263	22.8265	30.6241	1.12702	1.16157	1.15499	1.03065	1.3017	1.3416	7.11754	0
Phf23	123.68	112.075	103.986	90.6865	1.10355	1.18939	1.36382	1.07779	1.23585	1.14665	7.11705	0
Immp2l	123.881	117.099	132.181	159.746	1.05792	1.067	1.28951	1.1288	1.3642	1.20854	7.11597	0
LOC100040353	276.714	224.15	247.77	302.125	1.23451	1.11682	1.09183	1.10538	1.34787	1.21937	7.11577	0
Kcna6	268.847	268.889	351.166	253.739	1.00016	1.30619	1.05954	1.30599	1.05971	1.38397	7.11556	0
Tubb6	3337.9	3915.95	3456.14	4468.66	1.17318	1.03543	1.33876	1.13304	1.14114	1.29296	7.11451	0
Pon3	88.4512	68.9097	69.6287	88.2309	1.28358	1.27033	1.0025	1.01043	1.28038	1.26716	7.11439	0
Cdc5l	1598.21	2194.83	2134.28	2096.28	1.37331	1.33542	1.31164	1.02837	1.04701	1.01813	7.11388	0
4933428G20Rik	477.334	366.899	454.35	370.649	1.301	1.05059	1.28783	1.23835	1.01022	1.22582	7.11381	0
6430548M08Rik	302.675	379.55	309.564	274.69	1.25398	1.02276	1.10188	1.22608	1.38174	1.12696	7.1134	0
Hs6st1	340.907	405.351	315.931	298.199	1.18904	1.07906	1.14322	1.28304	1.35933	1.05946	7.11314	0
Itgb1	110.64	125.904	94.0314	97.917	1.13797	1.17662	1.12993	1.33896	1.28583	1.04132	7.11063	0
Klhl18	138.634	125.472	113.775	102.579	1.1049	1.2185	1.35149	1.10281	1.22318	1.10914	7.11002	0
Lbh	2360.77	2973.21	2238.45	2734.46	1.25942	1.05465	1.15829	1.32825	1.08731	1.22159	7.10951	0
Ldb2	606.319	445.139	580.261	547.543	1.36209	1.04491	1.10735	1.30355	1.23005	1.05975	7.1077	0
Fkbp9	3694.04	3235.63	3084.47	2692.67	1.14168	1.19763	1.37189	1.04901	1.20164	1.14551	7.10735	0
Ube2h	401.517	298.221	361.563	396.103	1.34637	1.1105	1.01367	1.2124	1.32822	1.09553	7.1067	0
0610007C21Rik	1709.92	2292.25	1942.42	1741.55	1.34056	1.13597	1.0185	1.1801	1.31622	1.11534	7.10669	0
Stard3	225.839	260.102	194.327	200.855	1.15171	1.16216	1.12439	1.33847	1.29497	1.03359	7.10529	0
4922503N01Rik	66.5263	59.4289	61.9657	80.606	1.11943	1.0736	1.21164	1.04269	1.35634	1.30082	7.10451	0
Mrpl48	321.752	295.394	402.479	343.186	1.08923	1.2509	1.06662	1.36252	1.16179	1.17277	7.10383	0
BC025920	54.9463	75.9595	69.9615	69.7072	1.38243	1.27327	1.26864	1.08573	1.08969	1.00365	7.10342	0
R3hcc1	929.1	883.782	992.783	1200.47	1.05128	1.06854	1.29208	1.12333	1.35834	1.2092	7.10277	0
Timeless	432.341	386.022	464.605	346.391	1.11999	1.07463	1.24813	1.20357	1.11441	1.34127	7.102	0
Cc2d1b	282.906	228.89	301.57	310.37	1.23599	1.06597	1.09708	1.31753	1.35598	1.02918	7.10174	0
C130074G19Rik	118.033	87.0088	107.238	114.215	1.35657	1.10067	1.03343	1.2325	1.31268	1.06506	7.1009	0
Ggcx	56.4149	47.4422	64.7683	59.5393	1.18913	1.14807	1.05538	1.3652	1.25499	1.08782	7.1006	0
Tmem48	963.502	1156.7	846.889	915.782	1.20051	1.1377	1.05211	1.36582	1.26307	1.08135	7.10055	0
Pacrg	121.656	161.217	146.905	127.042	1.32518	1.20755	1.04428	1.09742	1.269	1.15635	7.09977	0
Mia3	29.5247	40.298	30.1688	30.9711	1.36489	1.02181	1.04899	1.33575	1.30115	1.02659	7.09918	0
Jmjd6	3574.28	3079.87	3178.82	2599.86	1.16053	1.1244	1.3748	1.03213	1.18463	1.22269	7.09917	0
LOC629763	20.6528	19.6465	18.8615	25.6729	1.05122	1.09497	1.24307	1.04162	1.30674	1.36112	7.09874	0
LOC665047	94.7817	75.073	95.731	103.477	1.26253	1.01002	1.09174	1.27517	1.37835	1.08092	7.09873	0
Tspan14	1855.61	2518.88	1954.14	2083.63	1.35744	1.0531	1.12288	1.289	1.20889	1.06626	7.09757	0
Gats	108.314	137.088	116.479	101.104	1.26566	1.07538	1.07132	1.17694	1.35592	1.15208	7.09729	0
Gnptg	1250.89	1516.5	1382.02	1126.76	1.21234	1.10483	1.11016	1.09731	1.34589	1.22654	7.09707	0
Nanos1	112.294	133.121	106.817	97.466	1.18547	1.05128	1.15214	1.24625	1.36582	1.09594	7.09689	0
Mterf	342.963	310.546	400.854	409.122	1.10439	1.1688	1.1929	1.2908	1.31743	1.02062	7.09494	0
Nudt8	151.638	122.778	144.463	167.723	1.23506	1.04967	1.10608	1.17662	1.36607	1.16102	7.09451	0
BC017158	395.55	427.953	366.362	316.253	1.08192	1.07967	1.25074	1.16811	1.3532	1.15845	7.09209	0
Acp1	91.219	85.9343	66.6982	87.5261	1.0615	1.36764	1.04219	1.28841	1.01852	1.31227	7.09053	0
Neurod2	152.847	154.681	177.565	128.72	1.012	1.16172	1.18744	1.14795	1.20169	1.37947	7.09026	0
Lsm14b	757.585	816.065	956.081	706.76	1.07719	1.26201	1.07191	1.17157	1.15466	1.35277	7.09011	0
4933425L03Rik	214.813	284.154	209.541	225.28	1.32279	1.02516	1.04873	1.35608	1.26133	1.07511	7.0892	0
Bcl6	176.051	129.011	174.841	174.819	1.36462	1.00692	1.00705	1.35524	1.35506	1.00013	7.08903	0
Mkrn1	324.496	349.549	255.359	315.591	1.07721	1.27074	1.02822	1.36885	1.1076	1.23587	7.08849	0
1810057B09Rik	62.704	51.3392	64.4175	70.3467	1.22137	1.02733	1.12189	1.25474	1.37023	1.09204	7.0876	0
Ipp	323.213	341.265	260.595	273.098	1.05585	1.24029	1.1835	1.30956	1.2496	1.04798	7.08678	0
Tm2d2	1383.94	1861.85	1417.01	1369.95	1.34532	1.02389	1.01021	1.31393	1.35906	1.03435	7.08676	0
Rasgrp3	566.127	418.685	554.475	524.517	1.35215	1.02101	1.07933	1.32433	1.25277	1.05711	7.08671	0
Angptl4	353.418	332.091	303.724	262.717	1.06422	1.16362	1.34524	1.0934	1.26406	1.15609	7.08662	0
BC031353	607.835	826.495	628.039	651.019	1.35974	1.03324	1.07105	1.31599	1.26954	1.03659	7.08614	0
Snn	1005	1310.78	956.913	1013.37	1.30426	1.05025	1.00833	1.3698	1.29349	1.059	7.08513	0
Mrpl14	1441.72	1266.86	1062.9	1188.03	1.13803	1.35641	1.21354	1.1919	1.06636	1.11773	7.08396	0
Ddx26b	617.881	494.002	641.102	672.294	1.25077	1.03758	1.08806	1.29777	1.36091	1.04865	7.08375	0
Opn3	136.481	179.622	135.857	131.406	1.3161	1.00459	1.03862	1.32214	1.36693	1.03388	7.08226	0
Odz4	1840.73	2252.97	1665.34	1736.67	1.22396	1.10532	1.05992	1.35286	1.29729	1.04283	7.08217	0
Dpysl4	840.853	1136.37	951.336	889.61	1.35145	1.13139	1.05798	1.1945	1.27738	1.06939	7.08208	0
Ets2	5011.65	3683.28	4796.8	4640.02	1.36065	1.04479	1.08009	1.30232	1.25975	1.03379	7.08139	0
Sirt4	323.839	397.699	312.015	291.928	1.22808	1.03789	1.10931	1.27461	1.36232	1.06881	7.08102	0
Med14	132.654	180.363	134.988	133.66	1.35965	1.01759	1.00759	1.33615	1.34942	1.00993	7.08033	0
Ntrk2	320.161	236.403	313.929	320.531	1.3543	1.01985	1.00116	1.32794	1.35587	1.02103	7.08015	0
Nt5c2	122.329	135.781	112.993	100.693	1.10996	1.08263	1.21487	1.20168	1.34846	1.12215	7.07975	0
Sec61a2	873.755	1089.89	821.384	809.276	1.24736	1.06376	1.07968	1.32689	1.34674	1.01496	7.07939	0
Plekhm2	781.877	645.366	875.997	738.599	1.21153	1.12038	1.05859	1.35736	1.14447	1.18602	7.07835	0
Eml3	205.016	153.358	207.982	199.679	1.33685	1.01447	1.02672	1.35619	1.30205	1.04158	7.07786	0
2700078E11Rik	55.9581	45.2939	41.968	41.7667	1.23545	1.33335	1.33978	1.07925	1.08445	1.00482	7.07709	0
Adcy4	441.555	352.116	369.534	325.105	1.25401	1.1949	1.35819	1.04947	1.08308	1.13666	7.07631	0
Tmed8	347.898	253.952	274.115	276.901	1.36993	1.26917	1.2564	1.0794	1.09037	1.01016	7.07543	0
Tmem120b	71.5581	90.6112	70.8972	66.1887	1.26626	1.00932	1.08112	1.27806	1.36898	1.07114	7.07489	0
Hoxa7	722.009	552.536	734.005	646.912	1.30672	1.01662	1.11608	1.32843	1.17081	1.13463	7.07328	0
Wdr60	230.081	267.601	301.79	230.735	1.16307	1.31167	1.00284	1.12776	1.15978	1.30795	7.07307	0
Pprc1	471.096	380.994	439.299	357.788	1.23649	1.07238	1.31669	1.15304	1.06486	1.22782	7.07128	0
Zfp612	110.273	124.357	104.452	138.515	1.12772	1.05573	1.25611	1.19057	1.11385	1.32611	7.0701	0
Caskin2	480.528	400.471	506.721	390.992	1.19991	1.05451	1.229	1.26531	1.02424	1.29599	7.06896	0
Ralgps1	122.835	167.682	131.554	130.201	1.3651	1.07098	1.05997	1.27463	1.28787	1.01039	7.06892	0
Mfap3	1361.74	1826.03	1359.13	1435.22	1.34095	1.00193	1.05396	1.34353	1.2723	1.05599	7.06865	0
Sepp1	2667.38	1991.02	2470.72	2645.51	1.3397	1.0796	1.00827	1.24093	1.32872	1.07075	7.06797	0
2610027C15Rik	679.826	504.404	510.416	501.979	1.34778	1.33191	1.35429	1.01192	1.00483	1.01681	7.06754	0
Gnb5	142.256	153.396	186.414	178.462	1.07831	1.31041	1.25451	1.21525	1.16341	1.04456	7.06645	0
Zfp579	1071.69	1092.47	1205.75	882.602	1.0194	1.1251	1.21423	1.10369	1.23779	1.36613	7.06634	0
Ccdc80	400.603	416.528	507.805	374.32	1.03975	1.2676	1.07022	1.21914	1.11276	1.35661	7.06608	0
Cnp	94.8056	74.288	84.263	98.3935	1.27619	1.12512	1.03784	1.13427	1.32449	1.1677	7.06561	0
Baz1a	107.902	97.3234	92.6244	79.6152	1.1087	1.16494	1.3553	1.05073	1.22242	1.1634	7.06549	0
2810428I15Rik	670.4	659.088	531.114	724.566	1.01716	1.26225	1.0808	1.24095	1.09935	1.36424	7.06475	0
D930001I22Rik	251.812	302.794	224.159	238.734	1.20246	1.12336	1.05478	1.3508	1.26833	1.06502	7.06475	0
Cryzl1	719.943	642.488	716.593	880.68	1.12055	1.00468	1.22326	1.11534	1.37073	1.22898	7.06355	0
Ctdsp1	222.735	164.409	200.512	208.835	1.35476	1.11083	1.06656	1.21959	1.27021	1.04151	7.06346	0
Spsb2	62.8754	54.6134	70.5835	72.2661	1.15128	1.12259	1.14935	1.29242	1.32323	1.02384	7.06271	0
Slc7a6	388.335	507.733	373.782	394.308	1.30746	1.03893	1.01538	1.35836	1.28766	1.05491	7.06271	0
Efnb1	1200.49	1461.06	1207.43	1066.05	1.21705	1.00578	1.12611	1.21005	1.37053	1.13262	7.06214	0
6330505N24Rik	173.952	160.387	209.278	156.69	1.08457	1.20308	1.11017	1.30483	1.0236	1.33562	7.06186	0
Tcf12	535.339	599.123	467.721	455.572	1.11915	1.14457	1.17509	1.28094	1.3151	1.02667	7.06151	0
Thbs3	136.653	100.886	132.349	129.278	1.35452	1.03252	1.05705	1.31186	1.28142	1.02375	7.06113	0
Tex264	224.328	235.429	173.871	229.213	1.04948	1.29019	1.02177	1.35404	1.02712	1.31829	7.0609	0
Ltbp3	298.227	221.606	290.353	276.242	1.34575	1.02712	1.07959	1.31022	1.24655	1.05108	7.06031	0
E530017G24Rik	45.1688	54.3255	40.037	43.6112	1.20272	1.12818	1.03572	1.35688	1.24568	1.08927	7.05844	0
5730552E08Rik	126.389	106.965	137.703	142.709	1.18159	1.08952	1.12913	1.28737	1.33416	1.03635	7.05812	0
Dguok	281.956	285.593	291.366	215.285	1.0129	1.03338	1.30969	1.02021	1.32658	1.3534	7.05615	0
Pkn2	321.33	260.844	336.813	267.74	1.23188	1.04818	1.20016	1.29124	1.02644	1.25798	7.05588	0
Mfap1b	2417.8	1801.91	2070.27	1928.84	1.3418	1.16787	1.2535	1.14893	1.07044	1.07332	7.05585	0
Slc9a8	79.279	92.3302	103.447	104.643	1.16462	1.30485	1.31993	1.1204	1.13336	1.01156	7.05473	0
Zfp597	755.589	791.922	677.356	597.879	1.04809	1.1155	1.26378	1.16914	1.32455	1.13293	7.05399	0
Suv39h2	27.7638	27.7973	25.6811	20.8959	1.00121	1.0811	1.32867	1.0824	1.33028	1.229	7.05265	0
Swap70	394.768	289.852	369.158	367.28	1.36196	1.06937	1.07484	1.27361	1.26713	1.00511	7.05203	0
5031439G07Rik	1153.7	1171.37	1449.47	1468.69	1.01531	1.25636	1.27302	1.23742	1.25382	1.01326	7.04919	0
Rhoc	267.042	197.906	266.03	264.607	1.34934	1.00381	1.0092	1.34422	1.33703	1.00538	7.04898	0
A930002F06Rik	113.878	119.377	120.433	89.9119	1.04829	1.05757	1.26655	1.00885	1.32771	1.33946	7.04841	0
Lman2	441.803	505.751	400.881	381.042	1.14474	1.10208	1.15946	1.2616	1.32729	1.05207	7.04724	0
Sncaip	45.2427	53.6031	44.496	39.3908	1.18479	1.01678	1.14856	1.20467	1.3608	1.1296	7.04521	0
Afg3l2	283.972	270.839	251.539	212.733	1.04849	1.12894	1.33488	1.07673	1.27314	1.18242	7.0446	0
Vamp3	1391.15	1204.12	1373.65	1640.06	1.15533	1.01274	1.17892	1.14079	1.36204	1.19394	7.04377	0
BC038286	1821	2218.89	1860.42	1634.17	1.2185	1.02165	1.11433	1.19268	1.35781	1.13845	7.04342	0
2610019E17Rik	2119.05	1814.21	2069.33	2462.94	1.16803	1.02403	1.16228	1.14062	1.35758	1.19021	7.04276	0
l7Rn6	1241.36	1361.82	1027.36	1350.85	1.09704	1.20831	1.0882	1.32556	1.00812	1.31488	7.04211	0
6430527G18Rik	1194.8	1416.03	1080.79	1072.97	1.18517	1.10549	1.11354	1.31019	1.31973	1.00728	7.04141	0
Sox10	883.268	659.066	809.786	851.351	1.34018	1.09074	1.03749	1.22869	1.29175	1.05133	7.04018	0
Yap1	1241.88	974.299	971.636	1185.09	1.27464	1.27814	1.04792	1.00274	1.21635	1.21969	7.03948	0
6030458C11Rik	566.142	579.822	592.406	762.028	1.02416	1.04639	1.346	1.0217	1.31425	1.28633	7.03884	0
Pygb	1286.14	1108.21	1290.19	993.365	1.16056	1.00315	1.29473	1.16421	1.11561	1.29881	7.03707	0
Lum	3275.73	2598.66	3519.24	3225.53	1.26055	1.07434	1.01556	1.35425	1.24123	1.09106	7.03698	0
Rhobtb2	208.002	238.369	211.274	175.523	1.14599	1.01573	1.18504	1.12825	1.35805	1.20369	7.03675	0
2410022L05Rik	451.1	582.176	435.804	478.32	1.29057	1.0351	1.06034	1.33587	1.21713	1.09756	7.03656	0
Tbc1d24	59.547	77.8479	65.7288	59.041	1.30734	1.10381	1.00857	1.18438	1.31854	1.11327	7.03591	0
Fgf12	21.0573	24.3672	20.2278	18.0718	1.15719	1.04101	1.1652	1.20464	1.34835	1.1193	7.03569	0
9330155C01Rik	440.463	371.995	473.09	495.68	1.18406	1.07408	1.12536	1.27177	1.33249	1.04775	7.0355	0
Wipi1	291.411	223.936	287.949	301.958	1.30132	1.01202	1.03619	1.28586	1.34841	1.04865	7.03245	0
BC049806	119.641	89.526	114.92	118.923	1.33639	1.04109	1.00604	1.28365	1.32836	1.03484	7.03036	0
Zic3	829.762	908.672	780.514	679.367	1.0951	1.0631	1.22138	1.1642	1.33753	1.14888	7.03018	0
Tmem132a	1535.35	1908.53	1665.32	1438.13	1.24306	1.08466	1.0676	1.14604	1.32709	1.15798	7.02643	0
Zfp50	186.129	155.399	198.211	206.967	1.19774	1.06491	1.11196	1.2755	1.33184	1.04417	7.02613	0
Tmem184b	4505.23	4570.15	3943.25	3509.68	1.01441	1.14252	1.28366	1.15898	1.30215	1.12354	7.02525	0
Spop	2724.72	2169.82	2803.18	2911.09	1.25573	1.0288	1.0684	1.29189	1.34163	1.0385	7.02495	0
Samhd1	171.139	143.151	185.267	189.428	1.19551	1.08256	1.10687	1.29421	1.32328	1.02246	7.02489	0
A830007P12Rik	125.16	94.8982	108.131	119.22	1.31889	1.15748	1.04983	1.13944	1.25629	1.10255	7.02447	0
Wwtr1	1769.18	1318.61	1732.33	1703.37	1.3417	1.02127	1.03863	1.31376	1.29179	1.017	7.02416	0
Zfp607	140.854	125.466	139.361	169.872	1.12265	1.01071	1.20601	1.11075	1.35393	1.21893	7.02299	0
Rhbdf1	1065.94	792.232	996.564	971.188	1.34549	1.06962	1.09757	1.25792	1.22589	1.02613	7.02261	0
Abhd13	123.187	155.898	119.397	116.538	1.26554	1.03174	1.05705	1.30571	1.33775	1.02454	7.02232	0
Tnk2	79.8826	99.6631	102.517	107.135	1.24762	1.28335	1.34115	1.02864	1.07497	1.04504	7.02077	0
Asb4	943.128	791.358	883.319	1054.61	1.19178	1.06771	1.1182	1.11621	1.33266	1.19392	7.02048	0
Cd99l2	212.622	284.71	228.251	221.102	1.33904	1.07351	1.03988	1.24735	1.28769	1.03234	7.01981	0
LOC100045019	664.037	870.81	651.928	684.504	1.31139	1.01857	1.03082	1.33575	1.27218	1.04997	7.01867	0
Nqo2	166.102	135.722	172.682	181.593	1.22384	1.03962	1.09326	1.27233	1.33798	1.0516	7.01863	0
Zfp26	58.402	69.6289	67.6551	78.64	1.19224	1.15844	1.34653	1.02917	1.12942	1.16237	7.01816	0
Refbp2	453.48	418.42	475.014	559.903	1.08379	1.04749	1.23468	1.13526	1.33814	1.17871	7.01806	0
BC025076	388.135	401.322	361.423	303.08	1.03398	1.07391	1.28063	1.11039	1.32415	1.1925	7.01556	0
Rod1	394.287	293.469	342.404	353.843	1.34354	1.15153	1.1143	1.16675	1.20573	1.03341	7.01525	0
Zfp219	998.795	1211.07	1279.01	1017.46	1.21253	1.28056	1.01869	1.0561	1.19029	1.25707	7.01523	0
LOC100046690	80.6873	77.1627	70.2011	61.2944	1.04568	1.14937	1.31639	1.09917	1.25889	1.14531	7.0148	0
Mtf1	94.9892	81.6195	103.667	107.612	1.1638	1.09135	1.13289	1.27012	1.31846	1.03806	7.01469	0
Gdpd5	351.362	461.64	401.218	363.56	1.31386	1.14189	1.03471	1.1506	1.26978	1.10358	7.01442	0
Anxa3	1552.38	1193.28	1569.78	1423.44	1.30093	1.01121	1.09058	1.31552	1.19287	1.10281	7.01393	0
Foxo1	133.713	99.7107	102.86	104.193	1.341	1.29995	1.28332	1.03158	1.04495	1.01296	7.01376	0
Sec11a	3842.72	4502.54	3363.31	3687.71	1.1717	1.14254	1.04204	1.33872	1.22096	1.09645	7.01241	0
Rarres2	160.38	208.961	164.189	156.336	1.30291	1.02375	1.02586	1.27268	1.33661	1.05023	7.01206	0
Tmem85	1606.85	2134.15	1600.7	1640.56	1.32816	1.00384	1.02098	1.33326	1.30087	1.0249	7.01201	0
Tmem34	1192.77	1472.81	1121.3	1113.79	1.23478	1.06374	1.07092	1.31348	1.32234	1.00675	7.012	0
Snd1	400.393	449.642	347.491	348.383	1.123	1.15224	1.14929	1.29397	1.29065	1.00257	7.01172	0
Mettl1	177.628	148.563	175.327	200.533	1.19564	1.01312	1.12895	1.18016	1.34982	1.14376	7.01145	0
Wdr7	121.194	137.063	111.145	103.881	1.13094	1.09042	1.16667	1.23319	1.31943	1.06993	7.01057	0
Cul7	2259.34	1697.19	2058.09	1946.34	1.33122	1.09779	1.16081	1.21264	1.1468	1.05741	7.00667	0
Myo9a	620.316	514.445	585.362	477.374	1.2058	1.05971	1.29943	1.13785	1.07766	1.22621	7.00667	0
Cars2	208.128	212.049	205.559	274.139	1.01884	1.0125	1.31717	1.03157	1.29281	1.33362	7.00651	0
Plxnb2	838.89	1107.07	896.14	842.616	1.31968	1.06824	1.00444	1.23537	1.31384	1.06352	7.0051	0
5330435L01Rik	58.9192	54.5958	44.1119	56.2334	1.07919	1.33567	1.04776	1.23766	1.02999	1.27479	7.00507	0
Sort1	1763.75	2324.36	1757.03	1739.71	1.31785	1.00382	1.01382	1.32289	1.33606	1.00995	7.00439	0
E130319B15Rik	46.2222	60.8745	45.9022	48.0831	1.31699	1.00697	1.04026	1.32618	1.26603	1.04751	7.00394	0
Chek2	75.3409	71.3805	69.8258	56.3062	1.05548	1.07898	1.33806	1.02227	1.26772	1.24011	7.00262	0
Agtrl1	1010.67	769.12	836.698	775.441	1.31406	1.20792	1.30335	1.08786	1.00822	1.079	7.00041	0
Abcb6	144.421	184.872	138.496	142.263	1.28008	1.04278	1.01517	1.33485	1.2995	1.0272	6.99959	0
Plekhf2	410.913	320.815	427.493	398.773	1.28084	1.04035	1.03044	1.33252	1.243	1.07202	6.99918	0
Polr2f	724.878	766.621	840.582	951.347	1.05759	1.15962	1.31242	1.09648	1.24096	1.13177	6.99884	0
Sh3bgrl	3195.23	2469.9	3040.58	3270.13	1.29367	1.05086	1.02344	1.23106	1.32399	1.07549	6.99852	0
Apaf1	909.599	690.666	915.784	881.438	1.31699	1.0068	1.03195	1.32594	1.27621	1.03897	6.99686	0
5730472N09Rik	468.964	553.143	427.618	423.388	1.1795	1.09669	1.10765	1.29355	1.30647	1.00999	6.99384	0
2410005G18Rik	60.7956	48.202	46.096	46.0562	1.26127	1.31889	1.32003	1.04569	1.04659	1.00086	6.99333	0
Hadhsc	72.3649	56.8628	74.5946	75.3823	1.27262	1.03081	1.0417	1.31184	1.32569	1.01056	6.99322	0
Hnrpf	144.91	135.772	151.645	180.325	1.0673	1.04648	1.2444	1.11691	1.32814	1.18912	6.99236	0
Pqlc1	1113.11	1353.76	1145.83	1420.06	1.2162	1.0294	1.27576	1.18146	1.04898	1.23933	6.99113	0
Acot11	63.9251	57.455	67.7307	76.1097	1.11261	1.05953	1.19061	1.17885	1.32468	1.12371	6.98999	0
LOC675899	13192	14406.7	11362.6	14873.3	1.09208	1.161	1.12745	1.26791	1.03239	1.30898	6.98981	0
Gsto1	1372.71	1044	1202.17	1111.21	1.31485	1.14186	1.23533	1.1515	1.06437	1.08186	6.98977	0
DXImx39e	43.3808	44.5805	35.9854	35.2388	1.02766	1.20551	1.23105	1.23885	1.2651	1.02119	6.98935	0
Arl6ip1	4562.45	5985.33	4495.77	4550.23	1.31187	1.01483	1.00269	1.33132	1.31539	1.01211	6.98821	0
4930563A19Rik	33.4638	34.3583	26.0124	34.424	1.02673	1.28646	1.02869	1.32085	1.00191	1.32337	6.98801	0
EG245190	84.8822	79.4341	86.6335	106.026	1.06859	1.02063	1.24909	1.09063	1.33476	1.22384	6.98755	0
Fhl1	744.541	994.615	815.153	834.676	1.33588	1.09484	1.12106	1.22016	1.19162	1.02395	6.98751	0
Unc45a	788.838	741.289	726.207	591.35	1.06414	1.08624	1.33396	1.02077	1.25355	1.22805	6.98672	0
Sumf2	304.331	355.37	271.813	334.401	1.16771	1.11963	1.09881	1.3074	1.06271	1.23026	6.98652	0
D330001D04Rik	225.694	250.021	209.779	273.59	1.10779	1.07587	1.21222	1.19183	1.09427	1.30418	6.98616	0
Cav1	3930.4	3119.65	2955.52	3057.71	1.25988	1.32985	1.28541	1.05554	1.02026	1.03458	6.98551	0
Dnajb3	164.556	148.398	168.497	198.138	1.10888	1.02394	1.20408	1.13544	1.33518	1.17592	6.98344	0
Phlpp	68.7525	91.1672	70.6992	69.5258	1.32602	1.02831	1.01125	1.28951	1.31127	1.01688	6.98324	0
Arid1a	390.51	396.73	334.885	310.306	1.01593	1.1661	1.25847	1.18468	1.27851	1.07921	6.98289	0
Ncl	1664.99	1303.42	1619.36	1729.59	1.2774	1.02818	1.0388	1.24239	1.32696	1.06807	6.9818	0
Six4	46.828	36.3884	37.1301	35.2652	1.28689	1.26119	1.32788	1.02038	1.03185	1.05288	6.98107	0
Fblim1	1211.95	1002.48	1065.46	918.532	1.20895	1.13749	1.31944	1.06283	1.09139	1.15996	6.98006	0
Utrn	21.4489	19.0439	21.9271	25.4226	1.12629	1.02229	1.18526	1.1514	1.33495	1.15941	6.97961	0
B230365C01Rik	866.15	1017.69	1131.41	1105.19	1.17496	1.30625	1.27598	1.11174	1.08597	1.02373	6.97862	0
2810046M22Rik	1297.77	1003.84	1193.24	1308.87	1.2928	1.0876	1.00856	1.18867	1.30386	1.09691	6.97839	0
CKLF5	55.3767	74.1149	64.1118	63.3408	1.33838	1.15774	1.14382	1.15603	1.1701	1.01217	6.97823	0
LOC100047323	1079.35	1066.23	974.246	828.95	1.0123	1.10788	1.30207	1.09442	1.28625	1.17528	6.97819	0
Patz1	213.56	244.9	199.546	186.205	1.14675	1.07023	1.14691	1.22728	1.31521	1.07164	6.97803	0
2310044H10Rik	1286.99	1632.06	1532.86	1291.56	1.26812	1.19104	1.00355	1.06471	1.26364	1.18683	6.97789	0
Itpr1	773.529	593.584	727.313	660.069	1.30315	1.06354	1.17189	1.22529	1.11201	1.10187	6.97776	0
C130057N11Rik	221.461	295.916	259.332	254.954	1.3362	1.17101	1.15124	1.14107	1.16066	1.01717	6.97736	0
F8a	607.111	760.358	582.41	577.415	1.25242	1.04241	1.05143	1.30554	1.31683	1.00865	6.97728	0
Galk1	992.791	910.524	783.137	777.332	1.09035	1.26771	1.27718	1.16266	1.17135	1.00747	6.97672	0
Mlf1	382.248	322.739	424.044	407.325	1.18439	1.10934	1.06561	1.31389	1.26209	1.04105	6.97636	0
Zmat5	153.889	156.796	180.779	197.173	1.01889	1.17474	1.28127	1.15296	1.25751	1.09068	6.97606	0
Pgs1	1684.09	2078.03	1563.2	1651.38	1.23392	1.07733	1.01981	1.32935	1.25837	1.05641	6.97518	0
Cxcl12	881.022	1159.36	893.553	933.653	1.31593	1.01422	1.05974	1.29747	1.24175	1.04488	6.97398	0
Med30	1681.29	2089.85	1628.56	1929.23	1.243	1.03237	1.14747	1.28325	1.08326	1.18462	6.97397	0
Rasl11b	2213.74	1704.62	2014.23	2208.29	1.29867	1.09905	1.00247	1.18163	1.29547	1.09634	6.97363	0
4631434O19Rik	29.1532	29.5565	23.1684	25.0352	1.01383	1.25832	1.16449	1.27572	1.1806	1.08058	6.97354	0
9430093I07Rik	325.159	303.441	265.781	252.911	1.07157	1.22341	1.28567	1.14169	1.19979	1.05089	6.97302	0
Atf4	2173.92	2123.97	2638.05	1985.17	1.02351	1.2135	1.09508	1.24204	1.06992	1.32888	6.97294	0
Tfdp2	266.374	249.297	248.525	324.834	1.0685	1.07182	1.21947	1.0031	1.303	1.30705	6.97294	0
Gspt2	489.351	636.788	524.84	578.39	1.30129	1.07252	1.18195	1.2133	1.10097	1.10203	6.97206	0
Slc11a1	805.785	760.199	820.532	1010.24	1.05997	1.0183	1.25374	1.07937	1.32892	1.2312	6.97149	0
Hspbap1	91.1108	100.844	86.4227	76.4124	1.10682	1.05425	1.19236	1.16687	1.31973	1.131	6.97102	0
Dctn3	808.721	676.886	889.929	854.655	1.19477	1.10041	1.0568	1.31474	1.26263	1.04127	6.97062	0
Mtap7d3	146.905	126.284	135.538	165.122	1.16329	1.08387	1.124	1.07328	1.30755	1.21827	6.97026	0
Edem2	338.771	416.449	315.67	326.261	1.22929	1.07318	1.03834	1.31925	1.27643	1.03355	6.97005	0
Etl4	1544.78	1277.76	1414.22	1189.84	1.20898	1.09232	1.29831	1.1068	1.07389	1.18858	6.96887	0
Slc1a3	2365.21	2811.12	2110.52	2325.66	1.18853	1.12068	1.01701	1.33196	1.20874	1.10194	6.96885	0
Coq5	497.024	484.559	375.581	475.982	1.02573	1.32335	1.04421	1.29016	1.01802	1.26732	6.96879	0
Rngtt	199.944	241.495	201.234	180.829	1.20781	1.00645	1.10571	1.20007	1.33549	1.11284	6.96838	0
Lace1	83.2976	77.6889	92.146	100.844	1.07219	1.10623	1.21064	1.18609	1.29805	1.09439	6.96759	0
Arl6	489.16	530.442	415.602	541.309	1.08439	1.17699	1.10661	1.27632	1.02049	1.30247	6.96727	0
Mex3c	74.2154	74.2951	65.4249	57.8844	1.00107	1.13436	1.28213	1.13558	1.28351	1.13027	6.96692	0
Slc5a6	828.716	1057.23	810.269	890.828	1.27575	1.02277	1.07495	1.30479	1.1868	1.09942	6.96448	0
6230427J02Rik	228.191	181.078	197.15	230.853	1.26018	1.15745	1.01167	1.08876	1.27488	1.17095	6.96388	0
Hif1a	207.02	159.759	186.782	204.967	1.29583	1.10835	1.01002	1.16915	1.28297	1.09736	6.96368	0
Gstm2	956.03	816.689	956.916	1091.73	1.17062	1.00093	1.14195	1.1717	1.33678	1.14089	6.96286	0
LOC100045780	781.424	890.941	725.368	681.735	1.14015	1.07728	1.14623	1.22826	1.30687	1.064	6.96279	0
Fbxo3	324.809	323.888	357.281	267.844	1.00284	1.09997	1.21268	1.1031	1.20924	1.33391	6.96175	0
E2f6	1316.68	1251.4	1040.21	1365.03	1.05217	1.26579	1.03672	1.20303	1.09081	1.31227	6.96079	0
Oat	3927.28	3306.78	3969.18	4400.61	1.18764	1.01067	1.12052	1.20032	1.33078	1.10869	6.95863	0
Pum1	914.939	743.483	960.521	823.321	1.23061	1.04982	1.11128	1.29192	1.10738	1.16664	6.95765	0
Nola3	1167.02	967.546	1150.23	1285.32	1.20616	1.0146	1.10137	1.18881	1.32843	1.11744	6.95681	0
Zfp101	926.51	880.394	902.557	703.39	1.05238	1.02654	1.31721	1.02517	1.25164	1.28315	6.9561	0
Mfsd8	135.46	172.748	178.886	174.66	1.27527	1.32058	1.28938	1.03553	1.01107	1.02419	6.95602	0
Sfrs5	1637.38	2067.53	1853.69	2108.7	1.2627	1.1321	1.28785	1.11536	1.01992	1.13757	6.95551	0
A930025D01Rik	238.849	236.681	181.61	231.803	1.00916	1.31518	1.0304	1.30324	1.02104	1.27638	6.9554	0
Usp3	993.153	1311.71	1058.72	1037.53	1.32075	1.06602	1.04469	1.23896	1.26425	1.02042	6.95508	0
Cxxc4	248.639	324.964	270.634	255.647	1.30697	1.08846	1.02819	1.20075	1.27114	1.05862	6.95413	0
Ptprk	163.869	202.727	153.627	160.438	1.23713	1.06667	1.02139	1.31961	1.26359	1.04434	6.95272	0
1110038F14Rik	580.913	558.107	688.554	703.349	1.04086	1.1853	1.21076	1.23373	1.26024	1.02149	6.95238	0
Shcbp1	372.707	303.058	378.319	307.231	1.22982	1.01506	1.21312	1.24834	1.01377	1.23138	6.95148	0
Nfkb1	339.111	257.108	331.468	333.4	1.31895	1.02306	1.01713	1.28922	1.29674	1.00583	6.95092	0
Rps6ka1	577.334	476.183	631.587	582.706	1.21242	1.09397	1.0093	1.32635	1.2237	1.08389	6.94964	0
Mapbpip	1190.76	966.278	1262.78	1245.39	1.23231	1.06049	1.04588	1.30685	1.28885	1.01396	6.94835	0
Nfe2l1	2449.4	2836.41	2385.92	2146.08	1.158	1.02661	1.14134	1.18881	1.32167	1.11176	6.94818	0
Ndufc1	2697.47	2150.81	2043.87	2189.71	1.25416	1.31978	1.23188	1.05232	1.01808	1.07136	6.94759	0
Luzp1	393.692	454.65	357.468	352.651	1.15484	1.10134	1.11638	1.27186	1.28924	1.01366	6.94731	0
Zfp639	2117.64	1992.02	2507.91	2502.88	1.06306	1.1843	1.18192	1.25898	1.25645	1.00201	6.94672	0
9630025H16Rik	841.267	656.392	677.262	641.362	1.28165	1.24216	1.31169	1.0318	1.02343	1.05597	6.9467	0
Ctdsp2	1060.63	850.439	1008	1112.42	1.24716	1.05222	1.04883	1.18527	1.30806	1.1036	6.94513	0
Lman2l	518.261	519.307	621.996	648.909	1.00202	1.20016	1.25209	1.19774	1.24957	1.04327	6.94485	0
D1Bwg0212e	118.603	90.1157	103.194	99.4497	1.31612	1.14932	1.19259	1.14513	1.10358	1.03765	6.94438	0
Tmem127	911.14	1085.66	926.304	820.184	1.19154	1.01664	1.1109	1.17204	1.32368	1.12939	6.94419	0
6030470M02Rik	1303.3	1283.96	1237.28	1629.79	1.01506	1.05335	1.25051	1.03772	1.26935	1.31723	6.94323	0
Osr2	2390.11	2236.46	2777.73	2133.67	1.0687	1.16218	1.12019	1.24202	1.04818	1.30186	6.94313	0
Sin3a	576.753	579.267	667.675	502.647	1.00436	1.15764	1.14743	1.15262	1.15243	1.32832	6.94281	0
Pde4d	57.4246	43.7335	45.0671	46.2216	1.31306	1.2742	1.24238	1.03049	1.05689	1.02562	6.94265	0
2610206C24Rik	107.22	86.8717	98.4885	112.475	1.23423	1.08865	1.04902	1.13372	1.29473	1.14201	6.94237	0
Scfd1	987.868	869.767	1034.54	1140.93	1.13578	1.04724	1.15494	1.18944	1.31176	1.10284	6.94201	0
E530003F24Rik	120.439	130.662	152.983	150.299	1.08488	1.27021	1.24792	1.17083	1.15028	1.01786	6.94199	0
LOC100048056	650.176	566.004	701.237	734.398	1.14871	1.07853	1.12954	1.23893	1.29751	1.04729	6.94051	0
LOC100048076	4940.13	4455.02	3815.25	4095.23	1.10889	1.29484	1.20632	1.16769	1.08786	1.07338	6.93897	0
Pip5k1b	100.688	93.7191	88.0709	77.2408	1.07436	1.14326	1.30356	1.06413	1.21334	1.14021	6.93887	0
Thap7	443.563	403.235	482.424	522.114	1.10001	1.08761	1.17709	1.19639	1.29481	1.08227	6.93819	0
Fn1	703.56	715.578	630.811	558.432	1.01708	1.11533	1.25988	1.13438	1.28141	1.12961	6.93769	0
3010027A04Rik	170.04	188.275	175.761	143.366	1.10724	1.03365	1.18606	1.0712	1.31325	1.22596	6.93736	0
Cacnb4	41.7067	52.3459	42.5112	39.7973	1.25509	1.01929	1.04798	1.23134	1.31531	1.06819	6.93721	0
BC031853	130.423	155.62	144.597	169.39	1.19319	1.10867	1.29878	1.07624	1.08849	1.17147	6.93683	0
Eif4ebp2	598.213	494.561	502.271	453.106	1.20959	1.19102	1.32025	1.01559	1.09149	1.10851	6.93644	0
Bahd1	97.5896	93.3166	92.7086	74.025	1.04579	1.05265	1.31833	1.00656	1.26061	1.2524	6.93634	0
2310004N11Rik	1271.96	963.014	1059.76	1048.11	1.32081	1.20023	1.21357	1.10047	1.08836	1.01112	6.93456	0
Mtmr11	131.803	108.389	134.156	142.681	1.21601	1.01786	1.08253	1.23773	1.31637	1.06354	6.93403	0
Gm114	483.015	464.73	580.745	576.793	1.03934	1.20233	1.19415	1.24964	1.24113	1.00685	6.93346	0
Brpf1	344.614	272.703	289.867	265.418	1.2637	1.18887	1.29838	1.06294	1.02745	1.09211	6.93345	0
Keap1	377.47	337.967	432.721	421.309	1.11688	1.14637	1.11614	1.28036	1.2466	1.02709	6.93344	0
Herpud1	1456.37	1583.97	1339.54	1225.03	1.08761	1.08722	1.18884	1.18247	1.293	1.09347	6.93262	0
Cpsf3l	201.027	197.275	223.738	169.664	1.01902	1.11297	1.18485	1.13414	1.16274	1.31871	6.93244	0
D630003M21Rik	116.876	89.1775	116.196	115.548	1.3106	1.00585	1.01149	1.30298	1.29571	1.00561	6.93223	0
Prrx2	268.16	209.309	266.196	274.932	1.28117	1.00738	1.02525	1.27178	1.31352	1.03282	6.93192	0
Tnks1bp1	121.82	109.164	119.291	94.6449	1.11593	1.0212	1.28713	1.09277	1.15341	1.26041	6.93084	0
Snx6	1165.76	1524.94	1479.45	1439.88	1.30811	1.26909	1.23515	1.03075	1.05907	1.02748	6.92966	0
Cdh3	182.564	190.113	156.742	150.831	1.04135	1.16474	1.21039	1.2129	1.26044	1.03919	6.92902	0
LOC234987	473.975	404.134	465.358	532.551	1.17282	1.01852	1.12358	1.15149	1.31776	1.14439	6.92856	0
AI849286	496.699	465.093	475.023	378.908	1.06796	1.04563	1.31087	1.02135	1.22746	1.25366	6.92692	0
LOC100040736	87.8548	78.2674	92.2437	102.168	1.1225	1.04996	1.16292	1.17857	1.30537	1.10759	6.9269	0
Usp53	23.0036	27.4089	23.5151	20.8488	1.19151	1.02224	1.10335	1.16559	1.31465	1.12789	6.92522	0
Stt3b	7339.51	8174.15	6980.42	6267.74	1.11372	1.05144	1.171	1.17101	1.30416	1.11371	6.92504	0
Bzw1	3632.88	3023.55	3548.49	3970.64	1.20153	1.02378	1.09297	1.17362	1.31324	1.11896	6.9241	0
9530048I18Rik	128.658	128.969	140.227	106.26	1.00242	1.08992	1.21079	1.08729	1.21372	1.31966	6.9238	0
Mad2l2	298.784	318.099	279.511	245.5	1.06465	1.06895	1.21704	1.13805	1.29572	1.13854	6.92294	0
Ptpdc1	461.87	400.131	492.869	518.335	1.1543	1.06712	1.12225	1.23177	1.29541	1.05167	6.92252	0
2310061J03Rik	149.019	126.689	133.305	161.776	1.17627	1.11788	1.08561	1.05223	1.27696	1.21358	6.92252	0
Limd1	378.35	296.064	316.415	353.05	1.27793	1.19574	1.07166	1.06874	1.19248	1.11578	6.92233	0
Dmrtc1a	10.4846	10.9686	8.8199	11.4818	1.04616	1.18875	1.09511	1.24362	1.04678	1.3018	6.92222	0
BC037034	730.651	826.848	842.198	663.065	1.13166	1.15267	1.10193	1.01856	1.24701	1.27016	6.92199	0
Prune	564.505	668.645	593.064	513.253	1.18448	1.05059	1.09986	1.12744	1.30276	1.1555	6.92063	0
2310016C16Rik	1418.25	1202.13	1420.84	1586.36	1.17978	1.00182	1.11853	1.18193	1.31963	1.1165	6.9182	0
Ctsd	72.6245	71.2091	87.454	66.7335	1.01988	1.20419	1.08828	1.22813	1.06707	1.3105	6.91804	0
Amotl1	1831.1	1410.69	1573.45	1668.89	1.29802	1.16375	1.0972	1.11538	1.18303	1.06065	6.91803	0
Tex2	152.814	195.385	170.579	154.79	1.27858	1.11625	1.01293	1.14542	1.26226	1.102	6.91744	0
Psmb10	272.649	227.511	269.254	298.988	1.1984	1.01261	1.0966	1.18348	1.31417	1.11043	6.91569	0
Lzic	206.304	165.593	182.048	209.849	1.24585	1.13324	1.01719	1.09937	1.26726	1.15272	6.91562	0
BC011248	251.761	219.827	245.487	287.934	1.14527	1.02556	1.14368	1.11673	1.30982	1.17291	6.91397	0
Rabac1	621.315	776.52	709.733	795.706	1.2498	1.14231	1.28068	1.0941	1.02471	1.12113	6.91273	0
Pdcd4	1141.38	911.74	1066.82	1175.42	1.25187	1.06989	1.02982	1.17009	1.28921	1.1018	6.91269	0
Samd4b	417.569	445.661	380.484	347.743	1.06728	1.09747	1.2008	1.1713	1.28158	1.09415	6.91258	0
Sumo3	1046.43	987.195	1146.69	1265.6	1.06	1.09582	1.20945	1.16157	1.28201	1.1037	6.91254	0
Exoc2	864.123	1007.11	925.562	779.711	1.16547	1.0711	1.10826	1.08811	1.29165	1.18706	6.91165	0
Tle4	1429.4	1590.65	1343.73	1228.8	1.11281	1.06376	1.16325	1.18376	1.29448	1.09353	6.91158	0
C530028I08Rik	85.1788	107.942	98.8138	108.962	1.26724	1.16008	1.27922	1.09237	1.00945	1.1027	6.91106	0
Kns2	710.984	547.863	694.316	710.946	1.29774	1.02401	1.00005	1.26732	1.29767	1.02395	6.91074	0
Akap8l	589.162	598.826	766.592	611.651	1.0164	1.30116	1.03817	1.28016	1.02142	1.25332	6.91062	0
Ckap2l	372.661	482.688	406.934	387.087	1.29525	1.09197	1.03871	1.18616	1.24698	1.05127	6.91033	0
Amigo1	172.771	212.667	190.585	166.581	1.23092	1.10311	1.03716	1.11586	1.27666	1.1441	6.90781	0
Ncstn	639.696	775.543	675.549	598.936	1.21236	1.05605	1.06805	1.14802	1.29487	1.12792	6.90726	0
Ppme1	1597.42	1980.6	1603.39	1511.56	1.23987	1.00374	1.05681	1.23526	1.3103	1.06076	6.90673	0
Copz2	582.504	461.074	584.054	602.675	1.26336	1.00266	1.03463	1.26673	1.30711	1.03188	6.90637	0
Azi2	105.847	92.9559	97.3557	81.5195	1.13868	1.08722	1.29842	1.04733	1.14029	1.19426	6.9062	0
Mtvr2	435.334	472.487	402.175	367.615	1.08534	1.08245	1.18421	1.17483	1.28528	1.09401	6.90612	0
4933434E20Rik	699.117	899.745	692.876	713.305	1.28697	1.00901	1.02029	1.29857	1.26137	1.02949	6.9057	0
6330578E17Rik	992.841	797.888	846.13	995.453	1.24434	1.17339	1.00263	1.06046	1.24761	1.17648	6.9049	0
Ormdl3	880.828	984.464	812.799	767.017	1.11766	1.0837	1.14838	1.2112	1.2835	1.05969	6.90413	0
Zbtb39	858.318	908.983	776.045	712.899	1.05903	1.10602	1.20398	1.1713	1.27505	1.08858	6.90396	0
Tmem49	275.79	345.401	266.351	269.014	1.25241	1.03544	1.02519	1.29679	1.28395	1.01	6.90377	0
2410016O06Rik	365.011	307.558	397.886	382.918	1.1868	1.09007	1.04906	1.29369	1.24503	1.03909	6.90374	0
Erbb2	256.633	312.548	252.434	239.5	1.21788	1.01663	1.07153	1.23814	1.305	1.054	6.9032	0
Bex4	808.425	947.374	868.428	1035.43	1.17188	1.07422	1.2808	1.09091	1.09294	1.1923	6.90305	0
Rreb1	266.378	288.322	255.269	222.065	1.08238	1.04352	1.19955	1.12948	1.29837	1.14953	6.90283	0
Slu7	241.691	276.165	213.986	227.382	1.14264	1.12947	1.06293	1.29058	1.21454	1.0626	6.90276	0
Gata3	224.142	263.535	240.354	204.626	1.17575	1.07233	1.09537	1.09644	1.28788	1.1746	6.90238	0
Ctf1	246.296	195.21	229.5	250.458	1.2617	1.07319	1.0169	1.17565	1.28302	1.09132	6.90177	0
Nlgn2	1228.86	1371.83	1244.43	1047.79	1.11635	1.01267	1.17281	1.10238	1.30926	1.18767	6.90114	0
LOC100045981	2841.49	3677.02	2982.57	2884.31	1.29405	1.04965	1.01507	1.23284	1.27484	1.03407	6.90051	0
Hmgn3	4395.44	3766.53	4925.12	4467.78	1.16697	1.12051	1.01646	1.3076	1.18618	1.10237	6.90009	0
Psmg2	728.736	829.763	654.244	655.755	1.13863	1.11386	1.11129	1.26828	1.26536	1.00231	6.89973	0
Slc16a6	149.298	144.095	168.018	182.309	1.03611	1.12539	1.22111	1.16603	1.2652	1.08505	6.89889	0
Atg16l1	684.784	714.199	867.778	672.117	1.04296	1.26723	1.01885	1.21504	1.06261	1.29111	6.89779	0
Pcdh12	162.487	129.331	163.903	168.37	1.25636	1.00871	1.03621	1.26731	1.30185	1.02726	6.8977	0
9130019O22Rik	209.065	190.94	229.758	243.543	1.09493	1.09898	1.16492	1.2033	1.2755	1.06	6.89763	0
Por	311.247	373.964	315.045	286.051	1.2015	1.0122	1.08808	1.18702	1.30733	1.10136	6.89749	0
Lrp4	471.645	579.534	528.13	457.6	1.22875	1.11976	1.03069	1.09733	1.26646	1.15413	6.89713	0
Chst8	392.922	479.153	494.287	419.591	1.21946	1.25798	1.06787	1.03159	1.14195	1.17802	6.89687	0
Dyrk1a	580.939	571.642	513.824	458.221	1.01626	1.13062	1.26782	1.11252	1.24752	1.12135	6.89609	0
Tbl2	293.561	343.761	263.069	297.845	1.171	1.11591	1.01459	1.30673	1.15416	1.13219	6.89459	0
Pcbd2	568.58	459.387	565.878	599.533	1.23769	1.00477	1.05444	1.23181	1.30507	1.05947	6.89327	0
C130032J12Rik	163.262	183.535	166.379	140.753	1.12418	1.01909	1.15992	1.10311	1.30395	1.18206	6.89231	0
Asphd2	557.421	650.746	536.159	502.639	1.16742	1.03966	1.10899	1.21372	1.29466	1.06669	6.89113	0
Ufc1	1430.57	1279.12	1632.54	1557.97	1.1184	1.14118	1.08906	1.2763	1.218	1.04786	6.89082	0
Cblb	820.876	933.959	776.235	724.886	1.13776	1.05751	1.13242	1.20319	1.28842	1.07084	6.89014	0
4930564D15Rik	1783.99	1472.12	1816.17	1913.02	1.21185	1.01804	1.07233	1.23371	1.2995	1.05333	6.88876	0
Nrarp	970.378	1210.92	1033.71	944.85	1.24788	1.06526	1.02702	1.17143	1.2816	1.09405	6.88723	0
Atxn2	3177.15	3283.37	3039.03	2548.33	1.03343	1.04545	1.24676	1.0804	1.28844	1.19256	6.88704	0
Mthfsd	52.2413	62.7914	54.8238	48.6789	1.20195	1.04943	1.07318	1.14533	1.28991	1.12623	6.88603	0
Hoxa9	48.0351	57.2046	49.8794	44.2023	1.19089	1.03839	1.08671	1.14686	1.29415	1.12844	6.88544	0
Insig2	211.332	240.613	263.475	210.189	1.13855	1.24673	1.00544	1.09501	1.14475	1.25351	6.884	0
2300004C15Rik	491.039	603.831	548.96	478.532	1.2297	1.11796	1.02614	1.09995	1.26184	1.14718	6.88276	0
Elac1	132.702	161.068	169.125	170.132	1.21376	1.27448	1.28206	1.05002	1.05627	1.00595	6.88254	0
Large	621.754	768.75	591.163	625.713	1.23642	1.05175	1.00637	1.3004	1.2286	1.05844	6.88198	0
Amotl2	128.692	147.383	129.681	112.954	1.14524	1.00768	1.13933	1.1365	1.30481	1.14809	6.88165	0
Fbxo4	222.68	184.387	206.299	235.453	1.20768	1.0794	1.05736	1.11884	1.27695	1.14132	6.88156	0
Flnc	330.776	379.502	362.898	298.837	1.14731	1.09711	1.10688	1.04575	1.26993	1.21437	6.88135	0
Gfpt2	170.184	134.394	164.055	172.899	1.2663	1.03736	1.01596	1.22069	1.28651	1.05391	6.88073	0
Kif3c	457.757	564.373	505.728	445.92	1.23291	1.1048	1.02654	1.11596	1.26564	1.13412	6.87997	0
Mcf2l	360.766	465.107	380.789	369.568	1.28922	1.0555	1.0244	1.22143	1.25851	1.03036	6.87942	0
Cdk5rap1	167.994	186.663	168.711	212.168	1.11113	1.00427	1.26295	1.1064	1.13664	1.25758	6.87897	0
Pgrmc2	350.008	404.483	329.24	315.89	1.15564	1.06308	1.108	1.22854	1.28045	1.04226	6.87798	0
Odf2	43.2661	48.2996	38.0539	39.5291	1.11634	1.13697	1.09454	1.26924	1.22188	1.03877	6.87773	0
She	119.536	96.8863	119.391	100.999	1.23378	1.00122	1.18354	1.23228	1.04244	1.18211	6.87537	0
Blvra	871.042	708.465	859.295	917.626	1.22948	1.01367	1.05348	1.2129	1.29523	1.06788	6.87264	0
BC057893	793.418	648.466	716.154	628.014	1.22353	1.10789	1.26338	1.10438	1.03257	1.14035	6.87209	0
Ganab	1161.31	1421.13	1104.59	1130.35	1.22373	1.05135	1.02738	1.28656	1.25724	1.02332	6.86959	0
Plagl2	965.85	910.495	878.663	750.017	1.0608	1.09923	1.28777	1.03623	1.21397	1.17152	6.86951	0
Bcar1	204.604	197.659	198.633	158.167	1.03514	1.03006	1.2936	1.00493	1.24968	1.25585	6.86925	0
Elac2	174.533	225.677	181.521	183.586	1.29304	1.04004	1.05187	1.24325	1.22927	1.01137	6.86885	0
Bola3	477.448	388.311	448.52	495.659	1.22955	1.0645	1.03814	1.15505	1.27645	1.1051	6.8688	0
Mcph1	135.833	144.955	120.697	154.077	1.06716	1.1254	1.13431	1.20098	1.06293	1.27656	6.86734	0
Sdhc	1291.08	1178.18	1032.67	1304.22	1.09582	1.25023	1.01018	1.14091	1.10697	1.26295	6.86705	0
Zbed4	2945.91	3358	2823.55	2611.94	1.13989	1.04333	1.12786	1.18928	1.28563	1.08102	6.86701	0
Zfp61	230.784	194.215	192.448	236.423	1.18829	1.1992	1.02443	1.00918	1.21733	1.2285	6.86693	0
Dicer1	961.082	762.87	986.334	959.022	1.25982	1.02627	1.00215	1.29293	1.25712	1.02848	6.86678	0
1700085B03Rik	29.9192	30.051	28.3337	36.7148	1.0044	1.05596	1.22713	1.06061	1.22175	1.2958	6.86565	0
Fars2	1090.02	1204.75	1253.6	1402.48	1.10525	1.15006	1.28665	1.04054	1.16412	1.11876	6.86539	0
Tmem204	608.44	508.429	554.667	642.859	1.19671	1.09695	1.05657	1.09094	1.2644	1.159	6.86457	0
Snx3	1295.09	1002.69	1216.02	1233.49	1.29162	1.06503	1.04994	1.21275	1.23018	1.01437	6.86388	0
Dhps	212.288	253.198	203.418	243.275	1.19271	1.04361	1.14597	1.24472	1.04079	1.19594	6.86373	0
Slc25a28	1322.82	1137.7	1454.18	1394.18	1.16272	1.0993	1.05394	1.27818	1.22544	1.04304	6.86261	0
Tmco3	70.0851	84.8099	67.7423	66.163	1.2101	1.03458	1.05928	1.25195	1.28183	1.02387	6.86161	0
2610019N19Rik	798.662	780.867	969.454	753.374	1.02279	1.21385	1.06011	1.24151	1.03649	1.28682	6.86157	0
2900019M05Rik	76.6366	78.1732	79.0264	61.5469	1.02005	1.03118	1.24517	1.01091	1.27014	1.284	6.86146	0
Med1	424.065	466.629	370.188	384.74	1.10037	1.14554	1.10221	1.26052	1.21284	1.03931	6.86079	0
Plk2	1562.23	1227.21	1557.33	1479.29	1.27299	1.00315	1.05607	1.269	1.2054	1.05276	6.85937	0
EG627624	459.549	416.126	469.91	537.095	1.10435	1.02255	1.16874	1.12925	1.2907	1.14297	6.85857	0
6720463L11Rik	1435.16	1593.24	1399.24	1235.41	1.11015	1.02567	1.16169	1.13865	1.28965	1.13261	6.85841	0
BC030336	66.6168	64.6978	52.0435	66.3841	1.02966	1.28002	1.00351	1.24315	1.02606	1.27555	6.85795	0
Pdxdc1	412.669	380.48	433.819	486.834	1.0846	1.05125	1.17972	1.14019	1.27953	1.12221	6.85749	0
Slc9a1	371.287	393.696	421.485	330.4	1.06036	1.1352	1.12375	1.07059	1.19157	1.27568	6.85715	0
Mtus1	145.956	184.272	143.136	146.77	1.26252	1.0197	1.00557	1.28739	1.25552	1.02539	6.85609	0
Serpinb6a	981.403	805.05	995.385	1036.89	1.21906	1.01425	1.05654	1.23643	1.28799	1.0417	6.85596	0
Hist1h3h	2050.13	2366.13	2151.23	2583.13	1.15414	1.04931	1.25998	1.0999	1.09171	1.20077	6.8558	0
Ripk1	399.395	311.385	396.704	390.885	1.28264	1.00678	1.02177	1.274	1.25531	1.01489	6.85538	0
Loxl1	904.461	914.326	753.33	749.859	1.01091	1.20062	1.20617	1.21371	1.21933	1.00463	6.85537	0
Pcdhgb4	286.612	341.269	280.394	265.233	1.1907	1.02218	1.08061	1.21711	1.28668	1.05716	6.85443	0
Nusap1	1039.46	961.82	911.582	814.146	1.08072	1.14028	1.27675	1.05511	1.18139	1.11968	6.85392	0
Vav2	348.773	408.807	341.098	317.485	1.17213	1.0225	1.09855	1.1985	1.28764	1.07437	6.8537	0
LOC226758	90.5613	92.6939	108.371	84.2029	1.02355	1.19666	1.07551	1.16912	1.10084	1.28702	6.8527	0
Dcps	465.292	524.122	458.707	572.228	1.12644	1.01435	1.22983	1.14261	1.09178	1.24748	6.85249	0
Yipf3	573.872	575.174	471.068	480.961	1.00227	1.21823	1.19318	1.221	1.19589	1.021	6.85157	0
Luzp2	94.4458	93.2623	101.591	117.869	1.01269	1.07566	1.24801	1.08931	1.26385	1.16023	6.84975	0
Gcdh	192.867	151.564	194.617	192.372	1.27251	1.00908	1.00257	1.28406	1.26925	1.01167	6.84914	0
3930401K13Rik	123.969	117.167	102.793	99.8602	1.05805	1.206	1.24143	1.13983	1.17331	1.02937	6.848	0
Pecr	231.393	212.707	251.725	268.385	1.08785	1.08787	1.15987	1.18343	1.26176	1.06618	6.84696	0
Gm960	61.8094	48.9445	51.3332	48.6647	1.26285	1.20408	1.27011	1.0488	1.00575	1.05484	6.84643	0
Srebf2	177.746	208.612	175.683	161.937	1.17366	1.01174	1.09763	1.18743	1.28824	1.08489	6.84358	0
Spon2	583.204	532.468	595.869	684.396	1.09528	1.02172	1.17351	1.11907	1.28533	1.14857	6.84347	0
Nup88	1202.92	1043.75	1341.33	1228.09	1.1525	1.11506	1.02092	1.28511	1.17661	1.09221	6.84241	0
Cutc	392.388	412.708	402.7	501.583	1.05179	1.02628	1.27828	1.02485	1.21535	1.24555	6.8421	0
Ap3s2	185.01	206.088	167.717	164.631	1.11393	1.10311	1.12379	1.22878	1.25182	1.01875	6.84017	0
Brd7	844.159	738.749	825.622	948.616	1.14269	1.02245	1.12374	1.1176	1.28408	1.14897	6.83953	0
C030045D06Rik	30.4546	28.041	26.3556	33.2013	1.08607	1.15553	1.09019	1.06395	1.18403	1.25974	6.83951	0
Pacsin1	81.6112	87.7592	81.7663	68.0878	1.07533	1.0019	1.19862	1.07329	1.28891	1.20089	6.83895	0
Cant1	467.553	546.203	429.386	446.739	1.16822	1.08889	1.04659	1.27206	1.22265	1.04041	6.83881	0
Pole	378.953	356.251	427.952	337.729	1.06372	1.1293	1.12206	1.20126	1.05485	1.26715	6.83835	0
Mrpl10	1257.51	1202.88	1409.89	1498	1.04542	1.12118	1.19124	1.1721	1.24535	1.06249	6.83778	0
AI662250	544.426	478.581	538.255	615.784	1.13758	1.01147	1.13107	1.12469	1.28669	1.14404	6.83553	0
Cd83	196.968	157.433	188.337	199.668	1.25112	1.04582	1.01371	1.1963	1.26827	1.06016	6.83539	0
Plvap	687.496	571.176	625.135	548.065	1.20365	1.09976	1.25441	1.09447	1.04217	1.14062	6.83507	0
Abcb7	1288.23	1588.82	1236.79	1288.83	1.23333	1.0416	1.00047	1.28463	1.23276	1.04208	6.83487	0
Ylpm1	479.594	460.634	410.839	385.558	1.04116	1.16735	1.2439	1.1212	1.19472	1.06557	6.8339	0
Sec63	837.681	998.458	780.68	820.755	1.19193	1.07302	1.02062	1.27896	1.21651	1.05133	6.83238	0
Apcdd1	601.183	746.068	695.078	617.186	1.241	1.15618	1.02662	1.07336	1.20882	1.12621	6.83219	0
Polrmt	1241.11	1383.46	1205.54	1082.32	1.1147	1.02951	1.14671	1.14759	1.27823	1.11384	6.83058	0
Aldh5a1	163.209	205.445	160.648	163.62	1.25879	1.01594	1.00252	1.27886	1.25562	1.0185	6.83024	0
Fkbp7	568.612	467.432	539.295	591.862	1.21646	1.05436	1.04089	1.15374	1.2662	1.09747	6.82912	0
2900046G09Rik	368.749	453.294	425.329	369.372	1.22927	1.15344	1.00169	1.06575	1.2272	1.15149	6.82884	0
Rbbp5	96.3899	111.085	96.8438	86.3907	1.15246	1.00471	1.11574	1.14705	1.28585	1.121	6.82681	0
Pgm2	2271.99	2424.58	2410.55	1925.2	1.06716	1.06099	1.18013	1.00582	1.25939	1.2521	6.82559	0
Ankrd13b	152.114	168.718	154.6	131.751	1.10915	1.01634	1.15456	1.09132	1.28058	1.17342	6.82536	0
Heph	355.929	402.194	351.246	434.323	1.12998	1.01333	1.22025	1.14505	1.07989	1.23652	6.82502	0
Cldnd1	948.849	1152.05	899.226	945.255	1.21416	1.05518	1.0038	1.28116	1.21877	1.05119	6.82426	0
Nr2c2ap	82.2294	79.6606	96.7948	76.0892	1.03225	1.17713	1.0807	1.21509	1.04694	1.27212	6.82422	0
Traf3	806.677	810.349	699.67	660.68	1.00455	1.15294	1.22098	1.15819	1.22654	1.05902	6.82221	0
Vasn	930.649	805.05	769.836	734.551	1.15601	1.20889	1.26696	1.04574	1.09598	1.04804	6.82163	0
Zfp566	173.083	187.238	177.876	147.167	1.08178	1.02769	1.17609	1.05263	1.27228	1.20866	6.81914	0
Grina	3866.08	4651.52	4117.23	3693.88	1.20316	1.06496	1.04662	1.12977	1.25925	1.11461	6.81837	0
Ern1	184.16	172.335	161.837	146.145	1.06862	1.13793	1.26012	1.06487	1.17921	1.10738	6.81812	0
Ppp1r3f	157.72	190.463	176.808	197.845	1.2076	1.12102	1.2544	1.07723	1.03876	1.11898	6.818	0
Agps	944.412	786.55	810.53	959.566	1.2007	1.16518	1.01605	1.03049	1.21997	1.18387	6.81626	0
Lmo2	1500.41	1284.48	1621.05	1575.36	1.16811	1.0804	1.04995	1.26203	1.22646	1.02901	6.81596	0
Mrpl3	601.89	605.258	488.256	622.479	1.00559	1.23273	1.03421	1.23963	1.02845	1.2749	6.81552	0
Hs3st3b1	232.989	204.72	237.149	261.4	1.13809	1.01786	1.12194	1.15841	1.27687	1.10226	6.81543	0
Sec61a1	692.414	778.802	607.207	691.027	1.12476	1.14033	1.00201	1.2826	1.12702	1.13804	6.81476	0
9430034D17Rik	95.5082	111.281	90.5674	88.3446	1.16515	1.05455	1.08109	1.22871	1.25963	1.02516	6.8143	0
Hdhd2	123.97	110.784	124.02	100.434	1.11903	1.0004	1.23435	1.11947	1.10306	1.23484	6.81115	0
Crem	36.8621	30.945	38.1373	39.1301	1.19121	1.03459	1.06153	1.23242	1.2645	1.02603	6.81029	0
Nfat5	842.668	676.918	765.274	834.809	1.24486	1.10113	1.00941	1.13053	1.23325	1.09086	6.81005	0
Sulf2	3385.12	3687.38	3166.34	2936.69	1.08929	1.06909	1.1527	1.16456	1.25563	1.0782	6.80947	0
Gins4	1815.24	1804.32	1555.08	1987.3	1.00605	1.1673	1.09479	1.16028	1.10141	1.27794	6.80776	0
A730063M14Rik	443.594	460.668	508.897	550.419	1.03849	1.14721	1.24082	1.10469	1.19483	1.08159	6.80764	0
Murr2	29.9087	26.2571	30.6337	33.3773	1.13907	1.02424	1.11597	1.16668	1.27117	1.08956	6.80669	0
Cry2	59.667	69.5648	68.8096	56.9683	1.16588	1.15323	1.04737	1.01097	1.22111	1.20786	6.80643	0
Inppl1	1881.85	1488.01	1519.49	1561.06	1.26468	1.23847	1.2055	1.02116	1.0491	1.02736	6.80626	0
Vps24	803.419	714.72	849.122	898.64	1.1241	1.05689	1.11852	1.18805	1.25733	1.05832	6.8032	0
Zyx	4462.51	4234.89	4778.85	3796.09	1.05375	1.07089	1.17555	1.12845	1.11559	1.25889	6.80311	0
Tmem201	275.332	283.145	261.348	225.502	1.02838	1.05351	1.22097	1.0834	1.25562	1.15896	6.80084	0
Mtr	124.639	100.641	116.602	125.626	1.23846	1.06893	1.00792	1.1586	1.24826	1.07739	6.79956	0
Wisp1	489.272	425.684	538.101	505.889	1.14938	1.0998	1.03396	1.26408	1.18841	1.06367	6.79931	0
Zfp162	143.378	152.652	146.226	120.491	1.06468	1.01986	1.18995	1.04395	1.26692	1.21358	6.79893	0
Syvn1	2882.56	3127.47	2781.98	2475.76	1.08496	1.03615	1.16431	1.12419	1.26324	1.12369	6.79654	0
Mast2	1410.99	1368.47	1538.27	1216.03	1.03107	1.09021	1.16032	1.12408	1.12535	1.26499	6.79603	0
6330548G22Rik	242.316	211.229	248.727	267.403	1.14717	1.02646	1.10353	1.17752	1.26594	1.07509	6.79572	0
Dcp1b	732.389	639.443	740.413	606.806	1.14535	1.01096	1.20696	1.1579	1.05378	1.22018	6.79513	0
Dusp6	1698.9	1420.46	1660.82	1797.77	1.19602	1.02293	1.05819	1.16921	1.26562	1.08246	6.79445	0
Dnase1l1	235.261	191.864	208.46	189.575	1.22619	1.12857	1.241	1.0865	1.01208	1.09962	6.79395	0
Col8a1	1069.34	862.47	991.022	1071.63	1.23986	1.07903	1.00214	1.14905	1.24251	1.08134	6.79393	0
Ppil3	416.355	434.69	392.223	493.534	1.04404	1.06153	1.18537	1.10827	1.13537	1.2583	6.79287	0
Sipa1l3	368.215	380.029	336.931	306.553	1.03209	1.09285	1.20115	1.12792	1.23968	1.09909	6.79278	0
BC023829	223.055	283.333	233.52	233.827	1.27024	1.04692	1.04829	1.21331	1.21172	1.00131	6.7918	0
2310003F16Rik	4358.05	3990.35	3711.37	4601.93	1.09215	1.17425	1.05596	1.07517	1.15327	1.23996	6.79075	0
Snx2	1516.03	1203.15	1475.27	1501.9	1.26005	1.02763	1.00941	1.22617	1.24831	1.01805	6.78962	0
Srd5a3	397.107	401.916	376.052	476.461	1.01211	1.05599	1.19983	1.06878	1.18547	1.26701	6.78919	0
Iscu	2948.68	2389.4	2621.24	2891.18	1.23407	1.12492	1.01989	1.09703	1.21	1.10298	6.78889	0
9130227C08Rik	114.439	101.497	114.706	93.7508	1.12752	1.00233	1.22067	1.13015	1.08262	1.22352	6.78681	0
Ugcg	2823.74	3364.51	2759.89	2669.15	1.19151	1.02313	1.05791	1.21907	1.26051	1.03399	6.78614	0
Gemin4	562.838	568.887	645.938	687.098	1.01075	1.14764	1.22077	1.13544	1.20779	1.06372	6.78612	0
Mrp63	73.1512	73.597	74.9796	91.9996	1.00609	1.02499	1.25766	1.01879	1.25005	1.22699	6.78458	0
Ephb4	1192.06	1259.78	1045.19	1034.28	1.05681	1.14052	1.15255	1.20531	1.21803	1.01055	6.78376	0
Maml1	442.972	387.309	385.754	348.666	1.14372	1.14833	1.27048	1.00403	1.11083	1.10637	6.78376	0
2410002F23Rik	578.209	518.524	639.853	633.478	1.11511	1.10661	1.09559	1.23399	1.2217	1.01006	6.78305	0
Cst3	4513.58	5162.33	4141.11	4251.67	1.14373	1.08994	1.0616	1.24661	1.21419	1.0267	6.78277	0
A130062D16Rik	200.603	184.755	195.126	232.683	1.08578	1.02807	1.15992	1.05613	1.25941	1.19247	6.78178	0
Nptn	5282.72	5986.39	4828.71	4901.87	1.1332	1.09402	1.07769	1.23975	1.22125	1.01515	6.78107	0
3110001A13Rik	177.039	176.079	173.859	140.758	1.00545	1.01829	1.25775	1.01277	1.25093	1.23516	6.78036	0
Gga1	39.7253	41.4658	34.9425	34.0379	1.04381	1.13688	1.16709	1.18669	1.21822	1.02658	6.77926	0
9830001H06Rik	341.493	390.4	364.66	313.525	1.14321	1.06784	1.0892	1.07058	1.24519	1.1631	6.77914	0
Commd6	705.715	607.372	723.405	764.412	1.16191	1.02507	1.08317	1.19104	1.25856	1.05669	6.77644	0
Herpud2	86.6336	84.9519	74.5469	71.2459	1.0198	1.16214	1.21598	1.13958	1.19238	1.04633	6.7762	0
Snx11	1050.63	946.088	1167.05	962.895	1.1105	1.11081	1.09111	1.23355	1.01776	1.21202	6.77576	0
Nav1	1144.39	1109.09	1316.18	1047.82	1.03183	1.15011	1.09217	1.18672	1.05848	1.25612	6.77543	0
M6prbp1	396.372	330.647	418.03	397.855	1.19878	1.05464	1.00374	1.26428	1.20326	1.05071	6.77541	0
Schip1	974.624	1212.54	969.173	1004.63	1.24411	1.00562	1.03079	1.25111	1.20695	1.03658	6.77517	0
2011-09-02	4440.5	3800.14	4390.79	4802.38	1.16851	1.01132	1.0815	1.15543	1.26374	1.09374	6.77423	0
1700084E18Rik	41.9635	37.6498	39.5518	46.8757	1.11457	1.06098	1.11706	1.05052	1.24505	1.18517	6.77334	0
Rab4a	553.424	542.189	442.938	521.503	1.02072	1.24944	1.06121	1.22407	1.03967	1.17737	6.77248	0
Fbxo42	329.781	270.405	308.861	274.26	1.21958	1.06773	1.20244	1.14222	1.01426	1.12616	6.77239	0
2310009B15Rik	599.161	542.342	579.633	680.405	1.10477	1.03369	1.1356	1.06876	1.25457	1.17385	6.77123	0
9430029L20Rik	116.876	98.8416	103.441	120.397	1.18246	1.12988	1.03012	1.04654	1.21808	1.16391	6.77099	0
Cd9	286.422	261.144	315.314	320.747	1.0968	1.10087	1.11984	1.20743	1.22824	1.01723	6.77041	0
Rab13	42.0233	50.3239	40.0508	41.3299	1.19752	1.04925	1.01678	1.2565	1.21761	1.03194	6.7696	0
Dhrs4	75.813	69.7733	79.7178	87.0321	1.08656	1.05151	1.14798	1.14253	1.24736	1.09175	6.76769	0
Glb1	180.313	220.255	204.359	183.326	1.22152	1.13336	1.01671	1.07778	1.20144	1.11473	6.76554	0
C730026E21Rik	67.4044	79.0041	62.7178	66.6879	1.17209	1.07472	1.01074	1.25968	1.18468	1.0633	6.76522	0
Rogdi	387.539	474.279	377.29	385.68	1.22382	1.02716	1.00482	1.25707	1.22972	1.02224	6.76483	0
A230067E15Rik	41.5411	33.8099	39.7128	42.0485	1.22867	1.04604	1.01221	1.17459	1.24367	1.05882	6.764	0
Zcchc14	376.865	390.704	342.2	318.609	1.03672	1.1013	1.18285	1.14174	1.22628	1.07405	6.76294	0
Prickle1	792.796	634.637	765.754	783.433	1.24921	1.03531	1.01195	1.2066	1.23446	1.02309	6.76063	0
Ypel3	2753.64	2294.3	2724.68	2882.09	1.20021	1.01063	1.04665	1.18759	1.2562	1.05777	6.75905	0
Imp4	826.22	874.006	854.984	701.422	1.05784	1.03481	1.17792	1.02225	1.24605	1.21893	6.7578	0
Slc35c1	230.522	279.223	237.723	223.94	1.21126	1.03124	1.02939	1.17457	1.24687	1.06155	6.75489	0
2310047B19Rik	185.26	190.843	208.055	227.347	1.03014	1.12305	1.22718	1.09019	1.19128	1.09272	6.75455	0
Med25	1056.32	1054.11	1028.76	848.544	1.0021	1.02679	1.24487	1.02464	1.24226	1.21238	6.75304	0
Lrdd	55.6467	68.1995	67.2635	69.5699	1.22558	1.20876	1.25021	1.01392	1.02009	1.03429	6.75285	0
2010107H07Rik	725.278	769.229	762.638	910.24	1.0606	1.05151	1.25502	1.00864	1.18331	1.19354	6.75263	0
Sec22b	1998.03	1713.55	1734.73	2060.86	1.16602	1.15178	1.03144	1.01236	1.20268	1.188	6.75229	0
Rhoq	697.489	786.671	635.54	659.798	1.12786	1.09747	1.05713	1.2378	1.19229	1.03817	6.75072	0
LOC100041797	275.793	287.256	343.369	279.759	1.04156	1.24502	1.01438	1.19534	1.0268	1.22737	6.75048	0
Slc45a4	65.3131	77.8047	64.715	75.1063	1.19126	1.00924	1.14994	1.20227	1.03593	1.16057	6.74921	0
Glrx5	3858.68	3358.34	3550.97	4121.09	1.14898	1.08666	1.06801	1.05736	1.22712	1.16055	6.74868	0
D15Wsu169e	243.821	247.311	221.096	202.763	1.01432	1.10278	1.20249	1.11857	1.2197	1.09041	6.74828	0
LOC629364	848.243	725.145	791.36	893.643	1.16976	1.07188	1.05352	1.09131	1.23236	1.12925	6.74808	0
Bmpr1b	220.243	247.817	200.626	207.519	1.1252	1.09778	1.06132	1.23522	1.19419	1.03435	6.74805	0
Txnl4	848.106	991.367	821.472	964.796	1.16892	1.03242	1.13759	1.20682	1.02754	1.17447	6.74776	0
Pwp2	119.8	113.32	120.609	142.146	1.05718	1.00675	1.18653	1.06432	1.25438	1.17857	6.74773	0
Gmip	195.462	187.003	157.534	193.6	1.04523	1.24076	1.00962	1.18706	1.03528	1.22894	6.74688	0
LOC100045343	1576.04	1301.14	1509.56	1341.42	1.21127	1.04404	1.1749	1.16018	1.03096	1.12534	6.7467	0
LOC384860	27.8891	26.5265	24.286	22.7837	1.05137	1.14836	1.22408	1.09225	1.16427	1.06594	6.74627	0
Tor1a	459.229	552.226	454.44	442.161	1.20251	1.01054	1.0386	1.21518	1.24893	1.02777	6.74353	0
Men1	421.222	435.222	384.554	356.31	1.03324	1.09535	1.18218	1.13176	1.22147	1.07927	6.74326	0
LOC674308	140.895	162.239	138.4	129.87	1.15149	1.01803	1.08489	1.17224	1.24924	1.06568	6.74157	0
Bcl7a	2371.34	2922.66	2538.68	2402.71	1.23249	1.07057	1.01323	1.15125	1.2164	1.05659	6.74053	0
Ankrd46	2529.24	2881.33	2610.86	3078.88	1.13921	1.03227	1.21731	1.10359	1.06856	1.17926	6.7402	0
LOC100048622	2295.67	2090.35	2436.69	2577.63	1.09822	1.06143	1.12282	1.16568	1.23311	1.05784	6.73911	0
Fkbp10	564.25	453.107	527.205	513.173	1.24529	1.07027	1.09953	1.16353	1.13256	1.02734	6.73853	0
Socs3	299.086	257.068	303.982	320.821	1.16345	1.01637	1.07267	1.1825	1.248	1.05539	6.73838	0
Pias3	687.055	572.032	640.115	567.879	1.20108	1.07333	1.20986	1.11902	1.00731	1.1272	6.73781	0
Tmem120a	461.075	543.21	445.741	438.532	1.17814	1.0344	1.0514	1.21867	1.2387	1.01644	6.73775	0
Vrk1	192.187	179.589	216.745	216.366	1.07015	1.12779	1.12581	1.2069	1.20479	1.00175	6.73718	0
Slc31a1	1088.01	1214.19	1002.17	994.166	1.11597	1.08565	1.09439	1.21155	1.22131	1.00805	6.73693	0
Pbx2	338.141	365.659	318.626	296.709	1.08138	1.06125	1.13964	1.14761	1.23238	1.07386	6.73612	0
Glrx	1761.25	1672.44	1563.28	1931.15	1.0531	1.12664	1.09646	1.06982	1.15469	1.23532	6.73604	0
Rassf4	233.055	236.733	278.54	223.522	1.01578	1.19517	1.04265	1.1766	1.0591	1.24614	6.73544	0
Sppl3	2830.54	3365.76	2932.43	2715.03	1.18909	1.036	1.04254	1.14777	1.23968	1.08007	6.73515	0
Ss18	1377.31	1113.92	1281.47	1335.98	1.23646	1.07479	1.03094	1.15042	1.19935	1.04254	6.73449	0
Vamp4	948.008	827.227	840.025	997.081	1.14601	1.12855	1.05176	1.01547	1.20533	1.18697	6.73409	0
Fxc1	335.193	395.721	398.739	418.555	1.18058	1.18958	1.2487	1.00763	1.0577	1.0497	6.73388	0
Rrp15	613.451	513.079	558.44	624.022	1.19563	1.09851	1.01723	1.08841	1.21623	1.11744	6.73345	0
Lrrc51	58.617	61.2082	60.4307	49.4474	1.04421	1.03094	1.18544	1.01287	1.23785	1.22212	6.73342	0
Ccdc120	511.551	585.065	543.799	475.424	1.14371	1.06304	1.07599	1.07588	1.23062	1.14382	6.73306	0
LOC100043257	2482.98	2569.96	2340.82	2903.34	1.03503	1.06073	1.1693	1.09789	1.12972	1.24031	6.73297	0
Brp17	726.066	824.885	744.146	662.703	1.1361	1.0249	1.09561	1.1085	1.24473	1.12289	6.73274	0
Btbd3	147.494	129.011	143.204	160.298	1.14327	1.02996	1.08681	1.11002	1.24252	1.11937	6.73194	0
Tmem50a	1671.64	1737.66	1430.94	1515.33	1.03949	1.16821	1.10315	1.21434	1.14672	1.05897	6.73088	0
Ccdc47	412.923	468.246	381.193	390.07	1.13398	1.08324	1.05859	1.22837	1.20041	1.02329	6.72787	0
Qtrt1	748.203	808.059	859.27	918.951	1.08	1.14845	1.22821	1.06338	1.13723	1.06946	6.72672	0
Mab21l2	515.487	566.599	479.033	463.432	1.09915	1.0761	1.11232	1.1828	1.22261	1.03366	6.72665	0
Abcg1	52.8391	63.5357	55.7414	62.9084	1.20244	1.05493	1.19057	1.13983	1.00997	1.12858	6.72631	0
Bcl11a	807.034	887.582	813.86	711.34	1.09981	1.00846	1.13453	1.09058	1.24776	1.14412	6.72526	0
Ube2k	1076.64	889.651	966.768	1068.9	1.21018	1.11365	1.00724	1.08668	1.20148	1.10564	6.72487	0
Rsu1	1839.23	1506.71	1867.73	1811.1	1.22069	1.0155	1.01553	1.23961	1.20203	1.03127	6.72463	0
Setd8	321.675	264.441	287.878	265.059	1.21643	1.1174	1.2136	1.08863	1.00234	1.08609	6.72449	0
Phf13	460.143	454.389	443.572	372.097	1.01266	1.03736	1.23662	1.02439	1.22116	1.19209	6.72427	0
Bptf	783.166	715.984	704.827	629.54	1.09383	1.11115	1.24403	1.01583	1.13731	1.11959	6.72174	0
Zdhhc6	615.463	752.594	618.099	657.357	1.22281	1.00428	1.06807	1.21759	1.14488	1.06351	6.72115	0
Cmas	3104.48	3063.26	3501.5	3678.05	1.01346	1.12789	1.18476	1.14306	1.2007	1.05042	6.72028	0
Tyms	449.707	464.184	425.868	526.471	1.03219	1.05598	1.1707	1.08997	1.13419	1.23623	6.71926	0
Wdr37	101.767	105.892	90.261	88.2182	1.04053	1.12748	1.15359	1.17318	1.20035	1.02316	6.71829	0
Srp14	3926.42	4274.7	3512.97	4239.1	1.0887	1.11769	1.07963	1.21683	1.0084	1.2067	6.71796	0
Prdx4	3035.14	3550.43	2891.31	3197.18	1.16978	1.04974	1.05339	1.22797	1.11049	1.10579	6.71715	0
Ddah1	1461.79	1276.8	1506.31	1577.17	1.14488	1.03046	1.07893	1.17976	1.23525	1.04704	6.71633	0
Slc35b1	3547.03	4273.28	3755.64	4181.62	1.20475	1.05881	1.17891	1.13783	1.02192	1.11342	6.71565	0
Col6a1	2547.1	2125.94	2590.99	2626.71	1.19811	1.01723	1.03125	1.21875	1.23555	1.01378	6.71468	0
Wdhd1	406.973	403.486	375.229	466.51	1.00864	1.0846	1.14629	1.07531	1.1562	1.24327	6.71431	0
Dido1	224.267	260.461	233.464	211.529	1.16139	1.04101	1.06022	1.11563	1.23132	1.1037	6.71327	0
Cnih4	1300.11	1460.92	1196	1223.22	1.12369	1.08705	1.06286	1.2215	1.19432	1.02276	6.71217	0
Ube2f	1381.61	1258.07	1227.57	1116.72	1.0982	1.12548	1.2372	1.02484	1.12658	1.09927	6.71157	0
Tmem188	326.309	355.479	353.183	292.965	1.08939	1.08236	1.11382	1.0065	1.21338	1.20555	6.71099	0
Txndc15	2172.32	2693.21	2253.65	2242.39	1.23979	1.03744	1.03226	1.19505	1.20105	1.00502	6.7106	0
2810403A07Rik	1831.46	2200.06	1882.24	1785.34	1.20126	1.02773	1.02583	1.16886	1.23229	1.05427	6.71023	0
Zfp82	91.414	108.262	87.7775	89.4648	1.1843	1.04143	1.02179	1.23337	1.21011	1.01922	6.71022	0
Paox	476.333	399.236	410.108	466.291	1.19311	1.16148	1.02154	1.02723	1.16796	1.137	6.70832	0
D19Bwg1357e	2117.84	2128.97	2316.96	2562.95	1.00526	1.09402	1.21017	1.0883	1.20384	1.10617	6.70775	0
Preb	556.054	500.615	609.386	595.474	1.11074	1.09591	1.07089	1.21727	1.18948	1.02336	6.70767	0
0610006I08Rik	1880.75	2318.56	2204.55	2255.2	1.23279	1.17217	1.1991	1.05172	1.0281	1.02297	6.70684	0
Ndufab1	203.82	173.81	198.022	171.088	1.17266	1.02928	1.19132	1.1393	1.01591	1.15743	6.7059	0
Unc13b	1117.22	1177.42	999.866	981.71	1.05388	1.11737	1.13803	1.17758	1.19936	1.01849	6.70472	0
Trpc3	134.755	111.426	120.26	131.144	1.20937	1.12053	1.02754	1.07928	1.17696	1.0905	6.70419	0
Slc25a44	216.103	242.405	207.87	197.378	1.12171	1.03961	1.09486	1.16614	1.22812	1.05315	6.70359	0
Zfyve21	2126.62	1760.95	1958.27	2129.22	1.20765	1.08597	1.00122	1.11205	1.20913	1.08729	6.70332	0
Sepn1	2575.92	2930.6	2609.57	2366.56	1.13769	1.01306	1.08846	1.12302	1.23834	1.10268	6.70327	0
3110049J23Rik	58.2905	60.8209	62.0813	71.9027	1.04341	1.06503	1.23352	1.02072	1.1822	1.1582	6.7031	0
Trim3	159.237	144.861	150.854	129.734	1.09924	1.05557	1.22742	1.04136	1.11661	1.16279	6.70299	0
Foxk2	675.971	725.753	659.306	588.444	1.07364	1.02528	1.14874	1.10078	1.23334	1.12042	6.70221	0
Trappc4	1768.87	2017.51	1727.25	1637.26	1.14056	1.0241	1.08039	1.16805	1.23225	1.05496	6.70031	0
LOC100045542	2684.67	2181.35	2563.13	2498.47	1.23074	1.04742	1.07453	1.17502	1.14538	1.02588	6.69896	0
Btbd14a	289.486	236.179	251.874	242.986	1.22571	1.14933	1.19137	1.06646	1.02882	1.03658	6.69827	0
A630098G22Rik	145.758	122.74	134.158	148.281	1.18754	1.08647	1.01731	1.09302	1.20809	1.10527	6.6977	0
Dnajc8	346.903	369.403	390.958	423.095	1.06486	1.12699	1.21963	1.05835	1.14535	1.0822	6.69738	0
Fhl2	173.914	184.726	191.979	157.724	1.06217	1.10387	1.10264	1.03926	1.17119	1.21718	6.69632	0
LOC637353	129.117	104.941	110.233	112.91	1.23038	1.17131	1.14354	1.05043	1.07594	1.02429	6.69589	0
Bex2	1854.87	2218.11	1905.2	2127.06	1.19583	1.02713	1.14674	1.16424	1.0428	1.11645	6.6932	0
Pknox2	155.488	179.953	156.33	145.572	1.15735	1.00541	1.06812	1.15111	1.23618	1.0739	6.69208	0
Gli3	1238.08	1052.65	1081.86	1008.88	1.17616	1.14441	1.22718	1.02775	1.04338	1.07233	6.69121	0
Daam1	429.805	478.243	395.427	399.952	1.1127	1.08694	1.07464	1.20944	1.19575	1.01145	6.69091	0
Fyttd1	83.5864	85.9366	96.8541	78.88	1.02812	1.15873	1.05966	1.12704	1.08946	1.22787	6.69088	0
Supt4h2	1296.4	1185.38	1277.32	1461.56	1.09365	1.01493	1.1274	1.07756	1.23299	1.14424	6.69077	0
Abcd1	173.336	141.194	166.11	169.42	1.22764	1.0435	1.02311	1.17647	1.19991	1.01993	6.69057	0
Mtap7d1	1144.53	1093.73	1120.57	934.23	1.04644	1.02138	1.22511	1.02454	1.17073	1.19946	6.68766	0
Sh3kbp1	372.022	311.903	373.201	384.256	1.19275	1.00317	1.03289	1.19653	1.23197	1.02962	6.68693	0
Avpi1	62.3235	54.238	59.4395	66.1297	1.14907	1.04852	1.06107	1.0959	1.21925	1.11255	6.68637	0
Asph	60.5146	68.2695	69.7018	74.3415	1.12815	1.15182	1.22849	1.02098	1.08894	1.06657	6.68494	0
C430014K11Rik	734.466	604.916	710.187	737.587	1.21416	1.03419	1.00425	1.17403	1.21932	1.03858	6.68452	0
Pnpla6	227.291	241.418	231.167	276.735	1.06215	1.01705	1.21753	1.04434	1.14629	1.19712	6.68449	0
Pms2	636.22	591.644	559.251	675.796	1.07534	1.13763	1.0622	1.05792	1.14223	1.20839	6.68373	0
LOC269515	303.878	248.07	304.514	304.343	1.22497	1.00209	1.00153	1.22753	1.22684	1.00056	6.68352	0
1110014J17Rik	966.789	1031.49	1072.29	1180.74	1.06693	1.10912	1.2213	1.03955	1.14469	1.10114	6.68273	0
Tmed9	3759.7	4193.03	3459.41	3998.57	1.11526	1.08681	1.06353	1.21207	1.04863	1.15586	6.68215	0
Mrps10	387.548	409.998	392.32	471.287	1.05793	1.01231	1.21607	1.04506	1.14949	1.20128	6.68214	0
Slc19a1	115.028	136.512	111.505	113.03	1.18677	1.03159	1.01768	1.22426	1.20775	1.01367	6.68172	0
Tnrc6a	1041.5	865.112	976.242	902.142	1.20389	1.06684	1.15447	1.12846	1.0428	1.08214	6.6786	0
Mthfd2	539.794	440.186	456.961	451.937	1.22629	1.18127	1.1944	1.03811	1.0267	1.01112	6.67788	0
LOC100044829	2861.09	2352.96	2590.72	2714.64	1.21595	1.10436	1.05395	1.10105	1.15371	1.04783	6.67686	0
Arhgap28	88.8816	76.8685	85.3715	93.6315	1.15628	1.04112	1.05344	1.11062	1.21807	1.09675	6.67628	0
4632417K18Rik	904.286	878.392	794.85	971.719	1.02948	1.13768	1.07457	1.1051	1.10625	1.22252	6.6756	0
Ebpl	1506.67	1481.14	1326.25	1626.76	1.01724	1.13604	1.0797	1.11679	1.09831	1.22658	6.67466	0
Krt23	46.2426	39.2416	46.5116	48.1594	1.17841	1.00582	1.04145	1.18526	1.22725	1.03543	6.67362	0
Hoxd10	1495.77	1509	1440.89	1242.17	1.00884	1.03809	1.20415	1.04727	1.2148	1.15997	6.67313	0
Cybasc3	158.857	170.723	141.572	169.298	1.0747	1.12209	1.06573	1.20591	1.00842	1.19585	6.67269	0
Brcc3	216.885	188.603	214.112	231.369	1.14995	1.01295	1.06678	1.13525	1.22675	1.0806	6.67228	0
Trrp2	284.928	292.326	258.761	316.353	1.02597	1.10112	1.11029	1.12971	1.08219	1.22257	6.67185	0
Dolk	634.006	716.308	598.585	593.131	1.12981	1.05917	1.06891	1.19667	1.20767	1.0092	6.67143	0
B930045J24Rik	140.667	130.179	140.001	159.988	1.08057	1.00476	1.13735	1.07545	1.22899	1.14276	6.66988	0
Lypd6	226.395	229.025	192.504	235.43	1.01162	1.17605	1.03991	1.18972	1.02797	1.22299	6.66825	0
Mrpl27	1379.17	1248.26	1385.6	1533.97	1.10487	1.00466	1.11224	1.11002	1.22888	1.10708	6.66775	0
Gatad1	283.007	273.026	287.192	333.724	1.03656	1.01479	1.17921	1.05189	1.22232	1.16202	6.66679	0
Stk3	125.501	111.412	132.552	134.52	1.12645	1.05618	1.07186	1.18974	1.2074	1.01484	6.66649	0
Setdb2	59.3632	52.8515	58.5221	64.7346	1.12321	1.01437	1.09048	1.10729	1.22484	1.10616	6.66636	0
Fez2	717.303	638.379	742.33	776.507	1.12363	1.03489	1.08254	1.16284	1.21637	1.04604	6.66631	0
5730409K12Rik	201.163	214.799	205.781	176.112	1.06778	1.02295	1.14224	1.04382	1.21967	1.16846	6.66494	0
Whsc1l1	347.042	288.564	312.73	292.77	1.20265	1.10972	1.18537	1.08375	1.01458	1.06818	6.66424	0
Plec1	129.751	121.049	124.912	106.71	1.07188	1.03874	1.21592	1.03191	1.13438	1.17057	6.66339	0
Lamp1	2093.64	2387.95	1951.43	2121.19	1.14057	1.07287	1.01316	1.22369	1.12576	1.08699	6.66304	0
LOC100044468	1259.53	1408.05	1285.23	1152.73	1.11792	1.0204	1.09265	1.09557	1.2215	1.11494	6.66298	0
H3f3b	7560.96	8137.63	7383.91	8855.48	1.07627	1.02398	1.17121	1.10208	1.08821	1.19929	6.66104	0
Mrpl47	467.541	467.22	399.007	488.92	1.00069	1.17176	1.04573	1.17096	1.04645	1.22534	6.66092	0
Sfrs2ip	1665.35	1511.43	1652.83	1396.82	1.10184	1.00757	1.19224	1.09356	1.08205	1.18328	6.66054	0
F8	27.1235	28.5596	30.2764	32.6933	1.05294	1.11624	1.20535	1.06011	1.14474	1.07983	6.65921	0
C630028N24Rik	68.2032	69.9004	80.1323	65.8894	1.02488	1.17491	1.03512	1.14638	1.06087	1.21616	6.65832	0
Rilpl1	378.973	313.249	337.318	323.329	1.20982	1.12349	1.1721	1.07684	1.03218	1.04326	6.65769	0
LOC640972	585.466	494.639	596.088	601.122	1.18362	1.01814	1.02674	1.2051	1.21527	1.00844	6.65732	0
Meis1	1812.66	2204.93	1913.21	1872.12	1.2164	1.05547	1.0328	1.15248	1.17777	1.02194	6.65687	0
Chfr	647.879	756.3	628.173	625.318	1.16735	1.03137	1.03608	1.20397	1.20946	1.00456	6.6528	0
Scrib	162.691	173.563	150.959	145.08	1.06683	1.07772	1.12139	1.14974	1.19633	1.04053	6.65253	0
Ddx1	2725.76	2411.73	2753.92	2943.35	1.13021	1.01033	1.07983	1.14189	1.22043	1.06878	6.65147	0
Wapal	355.955	309.609	313.524	363.345	1.14969	1.13534	1.02076	1.01264	1.17356	1.15891	6.6509	0
LOC100044636	179.785	207.742	175.065	171.454	1.1555	1.02696	1.04859	1.18666	1.21165	1.02106	6.65042	0
Tmem192	194.791	213.732	202.398	234.361	1.09724	1.03905	1.20314	1.056	1.09652	1.15792	6.64987	0
2810455F06Rik	1440.48	1310.74	1568.46	1543.35	1.09898	1.08885	1.07141	1.19662	1.17746	1.01627	6.64959	0
Arpc5	2333.53	2106.66	2259.16	2553.12	1.10769	1.03292	1.0941	1.07239	1.21193	1.13012	6.64915	0
Sri	1049.71	924.237	918.74	1076.12	1.13576	1.14256	1.02516	1.00598	1.16433	1.1713	6.64509	0
Abhd5	388.05	323.695	392.406	382.701	1.19881	1.01122	1.01398	1.21227	1.18229	1.02536	6.64394	0
Sacm1l	1095.49	1045.53	1087.06	909.747	1.04778	1.00775	1.20417	1.03972	1.14925	1.19491	6.64358	0
LOC677528	2004.03	1676.35	1823.51	1950.3	1.19547	1.099	1.02755	1.08778	1.16342	1.06953	6.64276	0
LOC383607	25.3104	29.5507	29.0086	30.6864	1.16753	1.14611	1.2124	1.01869	1.03843	1.05784	6.641	0
Megf8	815.172	754.687	720.176	677.403	1.08015	1.13191	1.20338	1.04792	1.11409	1.06314	6.64058	0
Ube2e2	1590.5	1551.41	1599.81	1884.4	1.0252	1.00585	1.18479	1.0312	1.21464	1.17789	6.63957	0
Prss8	44.3367	48.4788	48.5971	41.0208	1.09342	1.09609	1.08083	1.00244	1.18181	1.18469	6.63929	0
Foxred1	131.259	126.769	153.307	128.968	1.03542	1.16797	1.01777	1.20934	1.01734	1.18872	6.63657	0
Ralb	898.034	741.724	860.302	872.325	1.21074	1.04386	1.02947	1.15987	1.17608	1.01398	6.63399	0
2810003C17Rik	1670.6	1421.76	1438.26	1603.71	1.17502	1.16154	1.04171	1.01161	1.12797	1.11503	6.63287	0
LOC100046120	313.597	265.135	269.884	259.657	1.18279	1.16197	1.20774	1.01791	1.0211	1.03939	6.63089	0
5430417L22Rik	733.457	768.699	675.694	648.248	1.04805	1.08549	1.13145	1.13764	1.18581	1.04234	6.63077	0
LOC270491	85.7745	78.4115	83.2064	94.5269	1.0939	1.03086	1.10204	1.06115	1.20552	1.13605	6.62953	0
Ap4s1	1075.31	1223.02	1064.41	1009.62	1.13736	1.01024	1.06507	1.14901	1.21136	1.05427	6.62731	0
Arpc4	294.267	255.354	303.122	306.861	1.15239	1.03009	1.0428	1.18706	1.20171	1.01234	6.62638	0
Slc30a6	1410.94	1647.19	1467.44	1650.32	1.16744	1.04005	1.16966	1.12249	1.0019	1.12462	6.62616	0
Ogt	1545.51	1851.95	1604.79	1546.93	1.19828	1.03836	1.00092	1.15401	1.19717	1.0374	6.62615	0
D6Wsu163e	378.769	416.452	353.365	350.995	1.09949	1.07189	1.07913	1.17853	1.18649	1.00675	6.62228	0
Lsm3	1600.96	1758.54	1481.02	1496.38	1.09843	1.08098	1.06989	1.18738	1.17519	1.01037	6.62224	0
Pex14	847.683	989.469	820.956	835.15	1.16726	1.03256	1.01501	1.20526	1.18478	1.01729	6.62216	0
Degs1	3537.12	3509.59	3024.26	3135.38	1.00784	1.16958	1.12813	1.16048	1.11935	1.03674	6.62213	0
Helb	354.483	323.19	371.821	385.985	1.09682	1.04891	1.08887	1.15047	1.1943	1.03809	6.61746	0
Patl1	736.245	735.3	701.392	617.88	1.00128	1.04969	1.19157	1.04834	1.19004	1.13516	6.61608	0
Asns	1012.88	1038.78	1056.13	1217.11	1.02557	1.0427	1.20163	1.0167	1.17167	1.15242	6.6107	0
Sphk2	416.405	386.065	407.594	350.405	1.07859	1.02162	1.18835	1.05577	1.10177	1.16321	6.60929	0
Tdrd3	875.5	752.209	810.859	741.747	1.1639	1.07972	1.18032	1.07797	1.0141	1.09317	6.60919	0
2010003O02Rik	1332.88	1182.96	1331.48	1429.43	1.12673	1.00105	1.07244	1.12554	1.20835	1.07357	6.60768	0
Midn	3737.66	3852.15	3763.5	3202.64	1.03063	1.00691	1.16706	1.02356	1.20281	1.17512	6.60609	0
Gosr2	1075.92	1009.46	1008.56	1191.98	1.06583	1.06679	1.10787	1.0009	1.18081	1.18186	6.60406	0
BB128963	114.634	105.508	113.558	127.066	1.08649	1.00947	1.10845	1.0763	1.20432	1.11895	6.60398	0
LOC668492	994.052	887.149	1047.88	927.602	1.1205	1.05415	1.07164	1.18118	1.0456	1.12967	6.60274	0
Rhog	363.759	312.26	335.166	308.469	1.16492	1.08531	1.17924	1.07336	1.01229	1.08655	6.60167	0
Ccdc137	267.89	245.822	262.354	226.756	1.08977	1.0211	1.1814	1.06725	1.08408	1.15699	6.60059	0
Zfp260	1728.18	1522.72	1711.51	1829.79	1.13493	1.00974	1.0588	1.12399	1.20166	1.06911	6.59822	0
Inpp5a	483.876	403.817	457.61	464.937	1.19826	1.0574	1.04074	1.13321	1.15135	1.01601	6.59697	0
1700052N19Rik	171.219	160.249	164.189	190.37	1.06846	1.04282	1.11185	1.02459	1.18796	1.15945	6.59513	0
Haghl	381.982	411.081	427.48	454.654	1.07618	1.11911	1.19025	1.03989	1.106	1.06357	6.59499	0
Gtf2h3	2070.54	2032.12	2114.58	2426.72	1.01891	1.02127	1.17203	1.04058	1.19418	1.14761	6.59458	0
Ccdc86	1000.56	919.571	899.161	836.482	1.08807	1.11277	1.19615	1.0227	1.09933	1.07493	6.59394	0
Tgfb1i1	646.639	559.115	560.553	631.74	1.15654	1.15357	1.02358	1.00257	1.12989	1.12699	6.59315	0
Tufm	1557.31	1464.71	1516.54	1308.87	1.06322	1.02689	1.18982	1.03539	1.11907	1.15867	6.59304	0
Cugbp1	321.838	369.549	364.971	385.401	1.14824	1.13402	1.1975	1.01254	1.0429	1.05598	6.59118	0
Cd63	1198.05	1086.34	1223.35	1298.31	1.10283	1.02112	1.08369	1.12613	1.19513	1.06127	6.59017	0
Crym	536.591	613.044	516.658	518.201	1.14248	1.03858	1.03549	1.18656	1.18302	1.00299	6.58911	0
Capn6	4994.48	4553.84	4665.18	5352.83	1.09676	1.07059	1.07175	1.02445	1.17545	1.1474	6.5864	0
Aebp2	220.426	191.547	207.657	188.4	1.15077	1.06149	1.16999	1.08411	1.01671	1.10222	6.58527	0
Cd248	963.95	929.725	925.572	805.394	1.03681	1.04146	1.19687	1.00449	1.15437	1.14922	6.58322	0
Mmab	194.898	188.05	182.903	216.953	1.03641	1.06558	1.11316	1.02814	1.15369	1.18616	6.58315	0
Cdkn2aip	139.068	138.949	128.403	119.033	1.00085	1.08305	1.16831	1.08213	1.16732	1.07872	6.58039	0
Grhpr	726.674	661.191	623.007	618.199	1.09904	1.1664	1.17547	1.06129	1.06954	1.00778	6.57951	0
1200011O22Rik	420.597	486.191	496.996	499.404	1.15595	1.18164	1.18737	1.02223	1.02718	1.00485	6.57921	0
2210407N10Rik	122.591	126.034	108.43	111.673	1.02808	1.1306	1.09777	1.16235	1.1286	1.0299	6.57731	0
Tspyl3	533.19	462.891	548.586	546.837	1.15187	1.02888	1.0256	1.18513	1.18135	1.0032	6.57602	0
AW555464	1218.56	1217.01	1186.38	1028.49	1.00128	1.02712	1.18481	1.02581	1.1833	1.15353	6.57585	0
Arl8a	5282.46	5887.62	5125.58	4966.2	1.11456	1.03061	1.06368	1.14867	1.18554	1.03209	6.57515	0
Sdccag1	175.712	153.108	182.598	174.065	1.14763	1.03919	1.00946	1.19261	1.13687	1.04902	6.57478	0
Psme4	2032.3	1706.77	1997.51	2011.67	1.19073	1.01741	1.01026	1.17035	1.17864	1.00709	6.57446	0
Pcyt1b	413.512	487.051	440.96	420.117	1.17784	1.06638	1.01597	1.10452	1.15932	1.04961	6.57365	0
Phf12	924.146	837.004	924.845	798.972	1.10411	1.00076	1.15667	1.10495	1.0476	1.15754	6.57163	0
Usp10	679.672	642.868	628.676	572.251	1.05725	1.08112	1.18772	1.02258	1.1234	1.0986	6.57066	0
Syt9	145.796	133.991	135.059	156.245	1.0881	1.0795	1.07167	1.00797	1.16608	1.15686	6.57018	0
C76566	181.424	157.506	180.412	187.668	1.15185	1.00561	1.03442	1.14543	1.1915	1.04022	6.56903	0
Dlst	2008.31	1968.92	2217.02	2277.92	1.02001	1.10392	1.13425	1.12601	1.15694	1.02747	6.56859	0
Cpt2	986.968	1102.25	1067.93	1168.01	1.11681	1.08203	1.18343	1.03214	1.05965	1.09371	6.56777	0
Hdlbp	2406.62	2065.5	2210.77	2381.36	1.16515	1.08859	1.01061	1.07033	1.15292	1.07716	6.56476	0
Adipor2	2060.07	1942.19	1822.02	1761.1	1.06069	1.13065	1.16976	1.06596	1.10283	1.03459	6.56448	0
Ppfia1	862.808	833.01	834.756	724.938	1.03577	1.0336	1.19018	1.0021	1.14908	1.15149	6.56222	0
Scye1	1563.51	1653.42	1678.06	1855.36	1.05751	1.07326	1.18666	1.0149	1.12213	1.10566	6.56013	0
Amz2	876.207	861.536	739.408	852.559	1.01703	1.18501	1.02774	1.16517	1.01053	1.15303	6.55851	0
Capza1	300.154	260.863	291.122	307.545	1.15062	1.03103	1.02462	1.116	1.17895	1.05641	6.55763	0
0610025P10Rik	255.287	254.888	234.085	220.469	1.00157	1.09057	1.15793	1.08887	1.15612	1.06176	6.55681	0
5830434P21Rik	3373.06	3692.94	3217.55	3149.49	1.09484	1.04833	1.07099	1.14775	1.17255	1.02161	6.55607	0
Nat5	1442.16	1269.7	1387.69	1492.74	1.13583	1.03926	1.03507	1.09292	1.17566	1.0757	6.55444	0
Rasa3	667.264	569.007	639.006	665.849	1.17268	1.04422	1.00212	1.12302	1.1702	1.04201	6.55425	0
Snx33	149.062	128.329	140.23	130.494	1.16156	1.06298	1.14229	1.09274	1.01687	1.07461	6.55105	0
2310045N01Rik	185.093	179.988	192.956	211.029	1.02836	1.04248	1.14012	1.07205	1.17246	1.09366	6.54913	0
Cttnbp2nl	677.453	681.413	640.899	584.302	1.00585	1.05704	1.15942	1.06321	1.1662	1.09686	6.54858	0
Evl	6137.21	6745.32	6184.13	5692.84	1.09909	1.00765	1.07806	1.09075	1.18488	1.0863	6.54671	0
D11Bwg0414e	2991.98	2621.02	2660.19	2533.56	1.14153	1.12472	1.18094	1.01494	1.03452	1.04998	6.54664	0
Arhgef11	904.673	980.733	890.527	829.836	1.08407	1.01589	1.09018	1.1013	1.18184	1.07314	6.54641	0
Fis1	768.157	752.859	783.255	886.653	1.02032	1.01966	1.15426	1.04037	1.17771	1.13201	6.54433	0
Uck2	974.165	917.478	985.806	1084.08	1.06179	1.01195	1.11283	1.07447	1.18159	1.09969	6.54231	0
1700021F05Rik	1218.07	1161.37	1251.98	1365.45	1.04883	1.02783	1.12099	1.07802	1.17572	1.09063	6.54203	0
LOC667582	823.522	771.057	855.938	903.018	1.06804	1.03936	1.09653	1.11008	1.17114	1.055	6.54017	0
Med26	356.691	357.946	381.813	322.598	1.00352	1.07043	1.10569	1.06668	1.10957	1.18356	6.53944	0
BC018462	475.087	486.948	523.214	445.018	1.02497	1.1013	1.06757	1.07448	1.09422	1.17571	6.53825	0
Lhfpl2	1840.99	1636.45	1930.46	1819.34	1.12499	1.0486	1.0119	1.17967	1.11176	1.06108	6.538	0
2310075M15Rik	2533.71	2442.66	2686.39	2293.82	1.03728	1.06026	1.10458	1.09978	1.06489	1.17114	6.53793	0
Fbxl15	145.934	171.446	146.888	149.329	1.17482	1.00653	1.02326	1.1672	1.14811	1.01662	6.53654	0
Ift52	911.908	854.697	861.23	992.343	1.06694	1.05884	1.0882	1.00764	1.16105	1.15224	6.53492	0
Lxn	2026.88	2170.55	1961.44	1852.87	1.07088	1.03336	1.09391	1.10661	1.17145	1.05859	6.53482	0
Kctd20	618.612	526.755	534.909	527.826	1.17438	1.15648	1.172	1.01548	1.00203	1.01342	6.53379	0
Nek9	1761.75	1582.92	1693.21	1848.56	1.11297	1.04048	1.04927	1.06967	1.16781	1.09175	6.53196	0
Gstm5	2717.1	2702.14	2814.32	3154.18	1.00553	1.03578	1.16087	1.04151	1.16729	1.12076	6.53175	0
Rragc	2237.33	1959.93	1949.62	1899.94	1.14154	1.14757	1.17758	1.00529	1.03158	1.02615	6.5297	0
Ckap5	2324.22	2682.76	2327.17	2277.4	1.15426	1.00127	1.02056	1.1528	1.17799	1.02185	6.52874	0
Ndufa5	1633.43	1516.19	1717.72	1761.35	1.07733	1.0516	1.07831	1.13292	1.1617	1.0254	6.52725	0
Atic	283.657	263.016	272.596	306.503	1.07848	1.04058	1.08054	1.03642	1.16534	1.12439	6.52574	0
Polr3b	414.449	486.034	422.619	418.518	1.17272	1.01971	1.00982	1.15005	1.16132	1.0098	6.52342	0
2700092H06Rik	3103.5	2664.34	2767.08	2682.19	1.16483	1.12158	1.15708	1.03856	1.0067	1.03165	6.52039	0
Csnk2a2	1318.61	1260.44	1280.52	1126.83	1.04615	1.02974	1.17019	1.01593	1.11857	1.13639	6.51697	0
LOC224732	184.554	163.598	182.649	191.644	1.1281	1.01043	1.03842	1.11645	1.17144	1.04925	6.51408	0
Pik3cb	152.311	157.334	173.493	149.216	1.03298	1.13907	1.02075	1.1027	1.05441	1.1627	6.5126	0
Pcf11	680.512	630.22	633.498	579.851	1.0798	1.07421	1.1736	1.0052	1.08686	1.09252	6.5122	0
1500011H22Rik	694.965	761.909	749.695	664.594	1.09633	1.07875	1.0457	1.01629	1.14643	1.12805	6.51155	0
Litaf	1779.78	1538.86	1768.91	1690.05	1.15655	1.00614	1.05309	1.14949	1.09825	1.04666	6.51019	0
Nubp1	591.011	581.547	555.427	648.167	1.01627	1.06407	1.09671	1.04703	1.11456	1.16697	6.50561	0
Slc12a9	74.475	77.5497	67.9109	68.7639	1.04129	1.09666	1.08305	1.14193	1.12777	1.01256	6.50326	0
Mtap	686.288	598.764	648.536	688.097	1.14618	1.05821	1.00264	1.08313	1.1492	1.061	6.50034	0
Fbxl10	250.139	258.15	241.769	222.85	1.03203	1.03462	1.12246	1.06775	1.1584	1.0849	6.50016	0
Papd4	141.952	126.42	138.944	146.955	1.12286	1.02165	1.03525	1.09907	1.16244	1.05766	6.49892	0
Ttc4	702.789	807.844	693.239	704.015	1.14948	1.01378	1.00174	1.16532	1.14748	1.01554	6.49334	0
Tpp1	383.24	433.38	386.858	372.542	1.13083	1.00944	1.02872	1.12026	1.16331	1.03843	6.49098	0
Dok4	1132.44	976.144	1101.25	1117.47	1.16012	1.02833	1.0134	1.12816	1.14478	1.01473	6.48951	0
1500034J01Rik	1129.71	1211.98	1159.84	1046.78	1.07283	1.02667	1.07922	1.04496	1.15782	1.108	6.4895	0
Mrpl40	711.084	684.046	738.427	788.326	1.03953	1.03845	1.10863	1.0795	1.15244	1.06757	6.48612	0
Drg1	1029.64	1196.4	1167.19	1168.41	1.16195	1.13359	1.13477	1.02502	1.02396	1.00104	6.48033	0
Csk	1370.65	1353.1	1324.95	1187.32	1.01297	1.03449	1.1544	1.02125	1.13962	1.11592	6.47865	0
0610037L13Rik	838.894	741.132	819.227	855.015	1.13191	1.02401	1.01922	1.10537	1.15366	1.04369	6.47785	0
Alg5	470.31	535.348	512.828	539.013	1.13829	1.0904	1.14608	1.04391	1.00685	1.05106	6.47659	0
Wdr51b	375.738	335.141	371.082	387.737	1.12113	1.01255	1.03193	1.10724	1.15694	1.04488	6.47467	0
Hbp1	1710.34	1618.64	1651.55	1857.79	1.05665	1.0356	1.08621	1.02033	1.14775	1.12488	6.47142	0
Grb10	4967.85	4730.99	4722.35	5382.93	1.05007	1.05199	1.08355	1.00183	1.1378	1.13988	6.46512	0
Hcfc1	5662.13	5741.64	5379.52	5050.69	1.01404	1.05253	1.12106	1.06731	1.1368	1.06511	6.45686	0
Map2k1	2207.23	1956.34	1935.61	1919.84	1.12825	1.14033	1.14969	1.01071	1.01901	1.00821	6.4562	0
Dpysl2	2050.89	2257.11	2017.21	1966.85	1.10055	1.01669	1.04272	1.11893	1.14757	1.0256	6.45208	0
LOC545866	2895.9	2755.61	3105.46	3101.55	1.05091	1.07237	1.07101	1.12696	1.12554	1.00126	6.44806	0
LOC100047603	121.381	112.898	109.221	106.677	1.07514	1.11134	1.13784	1.03367	1.05831	1.02384	6.44014	0
5730494M16Rik	877.88	920.476	891.608	994.623	1.04852	1.01564	1.13298	1.03238	1.08055	1.11554	6.42561	0
Snrpf	1667.79	1581.5	1628.14	1796.45	1.05457	1.02436	1.07714	1.02949	1.13591	1.10338	6.42484	0
Col4a2	2662.02	2755.71	2598.46	2433.41	1.03519	1.02446	1.09395	1.06051	1.13245	1.06783	6.41439	0
Ube3b	1189.74	1052.71	1086.25	1062.26	1.13017	1.09527	1.12001	1.03186	1.00907	1.02258	6.40896	0
Metap2	440.188	399.022	432.978	445.623	1.10317	1.01665	1.01235	1.0851	1.11679	1.0292	6.36325	0
