# Supplementary material for: Mouse strain specific gene expression differences for illumina microarray expression profiling in embryos
Source: BMC Res Notes. 2012 May 14;5:232. doi: 10.1186/1756-0500-5-232 (PMC3497855; doi:10.1186/1756-0500-5-232)
Supplement: Additional file 6 — Table S5. List of significant differentially regulated probes with a fold change >1.5× for eviscerated embryos of 11 strains (129 S2/SvHsd; FVB/NHan TMHsd; C3H/HeNHs; CBA/JHsd; BALB/cOlaHsd; C.B-17/IcrHanTMHsd-Prkdcscid; C57BL/6J; B6; SJL-Tg(Col2a1-cre)1Bhr/J; 129 S4/SvJaeSor-Gt(Rosa)26Sortm1(FLP1)Dym/J; C57BL/6-Tg(Zp3-cre)93Knw/J; Hsd:ICR(CD-1)®). at E12.5 subjected to microarray expression analysis. [file 1756-0500-5-232-S6.xls]

## Sheet: FC>1.5
SYMBOL	Total FC	FC>1.5	P	FDR
Tm7sf3	9377.02	1	1.54e-27	5.56e-24
Fcer1g	6877.11	1	0.00082962	0.0062054
C920006O11Rik	5549.69	1	1.04e-33	7.54e-30
Lrrc57	5547.04	1	1e-28	3.1e-25
scl0001602.1_506	4829.47	1	1.27e-20	1.02e-17
LOC100041516	4760.42	1	2.06e-20	1.06e-17
Pou6f1	4564.61	1	5.82e-42	1.26e-37
Sspn	4189.08	1	1.11e-40	2.41e-36
LOC382555	2869.97	1	2.88e-25	2.97e-22
Mod1	2775.56	1	5.33e-19	2.22e-16
Smad2	2718.83	1	1.22e-42	2.65e-38
Thumpd1	2565.2	1	1.6e-29	2.31e-26
Myl2	2289.58	1	1.22e-06	1.4e-05
OTTMUSG00000010673	1937.54	1	2.3e-17	1.31e-14
AA388235	1930.63	1	1.9e-23	1.42e-20
Tmem87a	1776.48	1	2.74e-32	9.89e-29
Map3k4	1775.3	1	2.64e-21	2.6e-18
LOC641366	1725.95	1	2.96e-05	0.000194712
Gmfb	1699.06	1	2.54e-05	0.000328435
Klk1b22	1643.86	1	4.3e-16	9.6e-14
2610203C20Rik	1590.69	1	4.91e-14	8.05e-12
9430065F12Rik	1578.61	1	0.000697443	0.00951124
Ctse	1496.64	1	7.67e-26	1.28e-22
Bat5	1447.38	1	1.59e-28	2.65e-25
EG631624	1441.8	1	2.89e-27	3.91e-24
Bag2	1317.61	1	1.62e-27	2.92e-24
3110099E03Rik	1314.51	1	1.27e-21	9.83e-19
LOC229810	1306.93	1	8.15e-17	1.63e-14
3110007F17Rik	1268.4	1	1.28e-22	8.67e-20
6230403H02Rik	1249.4	1	1.01e-27	1.98e-24
6720422M22Rik	1249.39	1	3.43e-20	1.62e-17
2600001B17Rik	1226.11	1	2.28e-10	2.01e-08
Rbm45	1204.91	1	7.03e-31	2.18e-27
3110003A22Rik	1189.69	1	2.5e-14	5.46e-12
Usp25	1160.38	1	1.05e-30	3.78e-27
Apol7c	1140.54	1	3.82e-21	2.12e-18
LOC100044289	1135.02	1	3.26e-29	7.86e-26
Cryaa	1121.98	1	1.95e-16	6.41e-14
B230213E18Rik	1074.27	1	3.87e-09	8.3e-08
LOC384154	1045.15	1	6.22e-32	2.25e-28
D330027H18Rik	1042.43	1	3.15e-12	3.37e-10
Zfp35	995.149	1	7.53e-24	7.1e-21
EG384179	994.754	1	2.67e-17	5.13e-15
Cap1	991.672	1	2.01e-40	2.18e-36
4930488E11Rik	990.26	1	3.01e-17	7.73e-15
Ccdc109b	927.857	1	1.2e-32	8.67e-29
Rnf20	871.857	1	2.58e-37	2.79e-33
Crygd	870.519	1	1.53e-14	1.51e-12
LOC666661	855.924	1	3.31e-11	3.29e-09
1700001E04Rik	855.735	1	3.76e-12	5.22e-10
LOC386486	841.109	1	1.43e-27	3.43e-24
D930048J18Rik	807.905	1	5.66e-26	6.45e-23
BC026585	805.77	1	6.46e-30	2.33e-26
A630064P09Rik	797.754	1	5.69e-31	2.47e-27
Ube2i	787.192	1	3.26e-28	6.42e-25
LOC100048169	765.582	1	5.96e-27	9.93e-24
Ctsc	750.832	1	2.87e-20	1.64e-17
Hsd3b6	741.857	1	2.49e-12	2.98e-10
F830002E14Rik	740.471	1	2.37e-11	2.18e-09
Gramd4	712.783	1	8.71e-22	4.84e-19
Pah	710.179	1	9.92e-13	1.28e-10
Mett11d1	709.66	1	4.28e-31	2.32e-27
LOC100043918	689.986	1	2.46e-26	5.34e-23
LOC382264	682.132	1	4.17e-13	9.62e-11
G430022H21Rik	671.1	1	8.95e-36	9.7e-32
EG382265	668.114	1	2.27e-23	1.89e-20
Gbp1	662.166	1	2.81e-18	1.79e-15
2310002F18Rik	661.804	1	3.81e-29	7.51e-26
scl0001163.1_8	661.216	1	1.82e-13	1.37e-11
Trpc4	658.725	1	8.82e-20	5.98e-17
Ambp	656.53	1	8.64e-06	6.71e-05
Serpina3h	655.743	1	1.79e-09	4.22e-08
Aldh1a7	655.428	1	4.03e-21	2.18e-18
A230048G03Rik	653.93	1	3.24e-16	1.03e-13
6430530L21Rik	652.734	1	2.14e-16	1.13e-13
BC027344	642.747	1	3.92e-22	2.36e-19
LOC100044150	630.35	1	5.63e-22	6.09e-19
Gus-s	626.812	1	1.21e-27	1.87e-24
Gsbs	619.791	1	1.3e-17	3.43e-15
LOC100040657	612.629	1	7.51e-09	1.47e-07
6330566F14Rik	611.102	1	1.28e-11	6.44e-10
Cfl1	599.816	1	3.16e-19	1.16e-16
F730021A14Rik	594.33	1	5.68e-18	2.93e-15
BC032265	591.602	1	0.00028163	0.00264183
LOC100047007	586.363	1	1.58e-13	1.21e-11
Pdrg1	582.671	1	2.96e-19	1.28e-16
Best1	581.816	1	2.32e-26	2.51e-23
C130082I06Rik	574.622	1	7.43e-15	2.24e-12
D930007N19Rik	573.384	1	1.9e-18	5.81e-16
4930431J19Rik	570.353	1	3.06e-23	4.14e-20
Zfp85-rs1	569.855	1	1.15e-07	1.54e-06
LOC622901	569.479	1	1.8e-14	4.58e-12
Cryga	568.787	1	7.89e-16	2.34e-13
Ifi202b	562.263	1	3.83e-16	1.57e-13
Paip1	559.425	1	9.77e-11	3.54e-09
LOC676779	557.521	1	3.57e-28	7.03e-25
2900017F05Rik	551.484	1	2.02e-17	5.47e-15
6430598J10Rik	547.283	1	6.02e-30	1.86e-26
Tmem25	540.257	1	2.41e-21	2.28e-18
Clasp2	529.409	1	9.12e-22	9.41e-19
Hist3h2a	529.329	1	1.53e-20	6.91e-18
C230084O18Rik	528.308	1	6.89e-10	1.8e-08
Trip13	520.916	1	8.38e-30	1.3e-26
Trim30	516.855	1	1.6e-16	2.94e-14
6720487G11Rik	516.194	1	1.88e-19	8.31e-17
Mrpl35	513.462	1	1.58e-27	2.14e-24
4632427K15Rik	513.365	1	1.75e-14	4.51e-12
Crygb	507.361	1	5.65e-11	2.15e-09
Tor1aip2	506.369	1	1.38e-24	1.31e-21
2010005H15Rik	504.987	1	1.8e-52	3.91e-48
Kcnq5	502.217	1	2.93e-13	2.06e-11
Prkag2	491.92	1	5.81e-27	1.57e-23
AW011738	478.735	1	6.04e-18	1.82e-15
Pln	478.701	1	8.01e-05	0.000517745
A430071O12Rik	475.813	1	9.04e-10	5.59e-08
Cryba2	475.051	1	3.57e-16	1.49e-13
E030030I06Rik	472.598	1	4.74e-13	7.83e-11
Snx5	462.734	1	1.82e-23	1.52e-20
H2-Q6	460.948	1	5.07e-14	8.8e-12
LOC620009	459.964	1	3.24e-07	4.44e-06
Chchd4	455.78	1	3.1e-25	3.54e-22
Bmp2k	451.434	1	1.74e-11	1.71e-09
A130091L04Rik	443.16	1	2e-07	7e-06
LOC674912	441.528	1	9.31e-09	4.21e-07
Klk1b24	441.006	1	2.19e-08	9.94e-07
LOC331139	440.147	1	2.68e-13	4.3e-11
Bivm	439.03	1	2.86e-15	3.64e-13
H2-Aa	437.297	1	1.26e-06	3.43e-05
Grlf1	433.497	1	1.15e-10	3.75e-09
A130096D14Rik	432.555	1	1.95e-12	2.23e-10
Camp	430.363	1	7.54e-12	3.47e-10
Pcdhb9	429.755	1	6.32e-10	4.9e-08
Sfrp4	429.696	1	4.15e-06	3.54e-05
9530076I17Rik	425.526	1	2.75e-17	7.93e-15
Plau	424.973	1	3.36e-11	3.02e-09
Serpina1d	423.191	1	2.11e-06	4.7e-05
5330414O08Rik	422.007	1	3.64e-17	8.29e-15
Tacstd1	420.801	1	8.85e-17	1.74e-14
Cryge	417.723	1	1.68e-14	4.38e-12
Hfm1	415.649	1	9.15e-14	1.34e-11
B230312I18Rik	415.452	1	8.02e-29	1.74e-25
Masp2	403.453	1	7.87e-23	9.47e-20
1600002H07Rik	403.086	1	3.44e-13	2.36e-11
2810417H13Rik	402.335	1	7.02e-14	6.21e-12
2810410P22Rik	398.058	1	1.26e-23	1.09e-20
Myl3	397.013	1	4.76e-09	1.13e-07
2610301B20Rik	387.135	1	6.73e-30	1.12e-26
Rab3c	386.771	1	6.57e-21	5.93e-18
2900016B01Rik	386.599	1	1.11e-06	1.29e-05
Crybb1	383.771	1	1.34e-13	1.06e-11
3010022N24Rik	382.933	1	2.25e-20	1.68e-17
Cd48	382.904	1	8.66e-07	8.97e-06
8430438D04Rik	382.241	1	8.32e-08	1.16e-06
4930555G01Rik	381.427	1	1.76e-16	3.06e-14
LOC100048807	377.892	1	1.08e-13	1.7e-11
LOC329506	376.878	1	5.1e-11	1.97e-09
Lmod3	374.13	1	6.09e-14	5.3e-12
LOC233184	374.121	1	4.06e-06	4.07e-05
9630038C08Rik	370.469	1	2.57e-15	3.3e-13
Frzb	370.069	1	6.67e-19	2.26e-16
2310079P10Rik	368.42	1	1.74e-19	6.98e-17
Itga9	366.147	1	6.35e-37	3.44e-33
LOC100047135	363.422	1	1.17e-13	1.65e-11
A430077H15Rik	359.517	1	2.07e-11	8.53e-10
Nepn	358.649	1	6.06e-06	0.000115535
2310038D14Rik	357.247	1	3.02e-19	1.07e-16
Slamf1	355.525	1	6.2e-13	8.56e-11
9830004G04Rik	355.487	1	2.38e-05	0.000160924
C330018M05Rik	355.294	1	4.49e-22	2.07e-19
Pcyox1l	353.473	1	5.55e-26	6.45e-23
EG666668	352.484	1	3.3e-12	4.97e-10
C030037D09Rik	351.5	1	1.19e-17	7.38e-15
2010007H06Rik	350.587	1	1.95e-15	5.78e-13
4930515G01Rik	348.818	1	2.28e-16	4.02e-14
Csrp1	348.584	1	5.73e-29	7.75e-26
Arl2bp	346.185	1	8.52e-33	9.23e-29
Tens1	344.73	1	3.36e-16	8e-14
LOC630127	342.778	1	4.52e-09	2.58e-07
Cryba1	342.715	1	1.93e-16	6.41e-14
D8Ertd531e	342.017	1	5.6e-18	1.22e-15
D130046C19Rik	340.889	1	2.95e-07	9.72e-06
Zfp273	340.774	1	1.34e-06	5.91e-05
Slc39a2	340.739	1	4.86e-13	3.18e-11
D430006B11Rik	330.98	1	8.46e-20	3.67e-17
3110040M04Rik	330.046	1	6.08e-11	5.08e-09
Ly6g6c	327.783	1	2.71e-14	2.68e-12
LOC670356	326.706	1	1.85e-15	3.72e-13
A230013K13Rik	325.811	1	2.2e-10	7.17e-09
G430008M12Rik	323.834	1	2.22e-14	5.48e-12
Hyou1	323.553	1	2.87e-11	3.33e-09
LOC100040016	323.147	1	3.03e-11	2.76e-09
Gjd4	322.765	1	1.54e-20	9.28e-18
5330423N11Rik	318.674	1	7.29e-05	0.00102845
LOC100045240	318.405	1	0.000378662	0.00203049
Lip1	315.813	1	1.43e-34	3.1e-30
Hnrpa3	314.308	1	1.13e-18	6.47e-16
4932415A06Rik	313.317	1	1.34e-10	1.03e-08
Sec24d	312.195	1	3.21e-23	2.49e-20
Drbp1	309.186	1	2.85e-21	2.81e-18
Pnliprp2	307.22	1	5.36e-06	5.13e-05
D330012P07Rik	306.424	1	7.21e-08	2.79e-06
Emb	305.442	1	2e-25	1.49e-22
Serpina1e	302.195	1	1.97e-07	5.87e-06
scl0001155.1_50	301.803	1	2.11e-07	6.21e-06
LOC100048530	301.781	1	4.54e-24	2.98e-21
BC002216	300.894	1	1.04e-24	1.61e-21
Thg1l	299.918	1	5.06e-18	1.34e-15
Prcp	298.67	1	1.57e-22	1.79e-19
B130052F17Rik	298.444	1	7.2e-22	7.43e-19
Per3	297.745	1	2.33e-11	1.1e-09
D930002C22Rik	297.595	1	4.66e-24	4.39e-21
Snf1lk	296.389	1	0.000819266	0.00715834
Gdpd3	295.916	1	7.13e-13	9.65e-11
LOC231069	295.626	1	3.58e-10	2.53e-08
Rere	295.522	1	8.27e-10	6.2e-08
LOC100041596	294.131	1	5.97e-06	0.000112027
H2-Bl	293.979	1	2.97e-08	1.34e-06
Csf2rb2	293.51	1	1.12e-11	1.13e-09
Spink8	293.37	1	3.94e-08	1.42e-06
Serpina1a	290.684	1	6.26e-08	2.16e-06
LOC100041932	290.607	1	4.05e-13	7.01e-11
LOC383616	290.521	1	4.06e-08	1.73e-06
Pyy	290.368	1	9.51e-05	0.00117226
Aph1c	290.002	1	5e-11	2.15e-09
Crygc	288.437	1	2.49e-12	1.44e-10
D030067L12Rik	287.397	1	3.73e-17	7.77e-15
Mrap	287.148	1	1.17e-08	5.13e-07
BC030307	285.988	1	1.89e-11	8.15e-10
D130027K14Rik	285.854	1	1.31e-05	0.000111249
Rgs18	285.079	1	4.81e-06	9.5e-05
1700008P20Rik	285.029	1	5.84e-17	3.08e-14
1300014I06Rik	283.25	1	6.19e-19	2.53e-16
LOC666621	283.151	1	3.36e-13	6.14e-11
Serpina1b	283.12	1	7.69e-10	4.82e-08
Gcg	282.376	1	0.000129136	0.00152659
Ankrd2	282.195	1	1.59e-10	5.4e-09
Zfp339	282.195	1	5.73e-12	7.38e-10
Ppbp	282.088	1	3.52e-20	1.69e-17
D430014P18Rik	281.529	1	8.45e-06	0.000170955
F2rl2	280.403	1	4.67e-10	3.06e-08
Panx3	280.259	1	1.32e-13	1.07e-11
Serpind1	277.14	1	1.67e-07	5.09e-06
Gp6	275.512	1	2.49e-08	9.94e-07
9030216K14Rik	275.064	1	5.7e-20	2.87e-17
2510003D18Rik	274.916	1	5.05e-09	1.05e-07
2010106G01Rik	274.866	1	2.11e-14	2.14e-12
Tmem16b	272.7	1	1.43e-10	1.29e-08
Fga	271.24	1	4.3e-07	1.16e-05
LOC547343	270.315	1	3.46e-11	3.12e-09
2410008A19Rik	270.011	1	2.22e-15	6.41e-13
Crygn	269.999	1	4.97e-11	1.93e-09
Aspn	269.819	1	1.77e-07	6.3e-06
Slc27a5	269.417	1	2.44e-10	3.2e-08
Zfp429	269.195	1	1.02e-26	1.87e-23
Lcn2	268.458	1	3.32e-10	9.63e-09
Spink10	268.379	1	8.44e-12	9.94e-10
Tspan32	267.297	1	4.94e-15	5.92e-13
C030003M13Rik	267.108	1	1.94e-09	1.06e-07
Dennd1c	267.058	1	4.61e-17	1.01e-14
E030038D23Rik	266.766	1	1.61e-17	4.53e-15
Ctsg	266.455	1	3.23e-06	6.8e-05
Pcp4	265.708	1	3.53e-08	5.61e-07
Copb1	265.39	1	2.35e-25	2.43e-22
Tnfrsf5	265.144	1	2.87e-08	4.7e-07
Serpina10	263.859	1	3.42e-05	0.000500353
Car1	263.745	1	1.65e-24	1.56e-21
1500035N22Rik	263.316	1	4.64e-16	7.4e-14
Idi1	263.166	1	3.78e-28	1.79e-24
Ptpn7	261.74	1	3.49e-07	9.67e-06
Lim2	261.696	1	5.44e-07	5.99e-06
D030007L02Rik	261.205	1	3.53e-09	1.97e-07
Lrrc27	260.479	1	2.67e-10	9.24e-09
2510022D24Rik	260.182	1	7.47e-23	5.06e-20
Agmat	259.19	1	2.45e-07	7.05e-06
Mip	259.099	1	2.79e-08	5.18e-07
Treml1	258.311	1	1.33e-11	1.33e-09
4930455G09Rik	256.295	1	4.72e-16	1.03e-13
3110070M22Rik	255.675	1	1.4e-20	8.64e-18
D730006F06Rik	255.196	1	3.86e-06	8.85e-05
E430033B07Rik	254.912	1	1.03e-13	1.82e-11
Mds1	254.373	1	4.59e-09	9.65e-08
Lrrc18	254.342	1	2.76e-06	5.96e-05
LOC381946	253.729	1	1.6e-09	4.12e-08
Itih1	253.349	1	3.45e-14	6.28e-12
LOC665427	253.227	1	6.95e-10	5.06e-08
Rec8	252.417	1	9.8e-14	2.76e-11
A230097C02	251.537	1	9.38e-10	5.68e-08
Apof	251.021	1	7.51e-09	3.48e-07
Il17b	250.798	1	1.28e-16	2.3e-14
1110005F07Rik	250.685	1	5.06e-32	3.66e-28
LOC384565	250.674	1	3.73e-08	6.66e-07
Hemgn	250.502	1	4.09e-07	1.11e-05
Kcnn4	250.447	1	7.93e-05	0.00100883
9830005G06Rik	250.03	1	3.73e-09	1.86e-07
Apob	249.506	1	6.25e-11	5.19e-09
Epx	248.649	1	1.2e-05	8.9e-05
Itpa	248.639	1	2.99e-09	1.8e-07
Znf24	247.601	1	2.3e-15	4.54e-13
LOC380910	247.397	1	1.49e-14	1.55e-12
Ear3	247.349	1	6.42e-08	9.31e-07
Rhox7	247.282	1	1.29e-16	2.43e-14
E030017M08Rik	247.225	1	1.53e-11	6.54e-10
6030458P06Rik	247.018	1	1.98e-12	1.21e-10
5330438F16Rik	247.008	1	1.91e-07	2.41e-06
EG381438	245.074	1	1.72e-08	3.37e-07
D930049F02Rik	244.406	1	0.000951234	0.00806112
Mscp-pending	244.385	1	2.41e-09	1.29e-07
Nucb2	244.187	1	3.16e-16	5.4e-14
Tlr1	243.801	1	2.35e-10	7.08e-09
LOC640963	242.927	1	6.22e-12	3.08e-10
Ubash3a	242.26	1	1.1e-06	1.28e-05
BC117090	241.785	1	0.000124578	0.0014816
6330500I05Rik	241.372	1	6.06e-06	4.93e-05
9530051K01Rik	240.924	1	8.1e-10	5.25e-08
Tcrg-V4	240.288	1	8.75e-13	1.31e-10
Nudel-pending	239.191	1	7.51e-10	1.94e-08
9430038G21Rik	238.951	1	1.55e-06	3.73e-05
6230412A12Rik	238.535	1	2e-20	1.89e-17
Eif4e	236.557	1	9.19e-26	1.05e-22
LOC666403	236.539	1	1.55e-22	1.77e-19
Bhmt	236.127	1	0.0012575	0.00965472
Klk1b9	235.558	1	0.000280724	0.00310992
D130086K05Rik	234.57	1	1.53e-14	1.58e-12
E030018N11Rik	234.076	1	1.04e-14	2.11e-12
Necab1	233.516	1	7.91e-08	3.24e-06
C230055K05Rik	233.448	1	1.15e-13	9.29e-12
6330405H19	233.374	1	1.6e-07	2.42e-06
Osta	233.139	1	7.98e-08	1.31e-06
B230311B06Rik	232.138	1	2.02e-11	2.23e-09
LOC100043919	231.767	1	7.52e-15	1.43e-12
Afm	231.496	1	3.76e-07	1.03e-05
Zfp235	231.232	1	4.93e-24	3.95e-21
1700001P01Rik	230.141	1	8.79e-12	1.18e-09
Tssc6	229.963	1	6.87e-11	5.61e-09
Efhd2	229.861	1	1.12e-15	1.59e-13
LOC380862	229.702	1	2.59e-08	4.31e-07
2610036A22Rik	228.814	1	2.5e-08	4.2e-07
Ocel1	228.777	1	2.79e-13	6.72e-11
C130015E15Rik	227.976	1	2.38e-12	2.88e-10
3110079O15Rik	227.916	1	4.62e-12	2.63e-10
Cuedc1	227.839	1	1.17e-13	3.26e-11
D830007F02Rik	226.731	1	3.96e-05	0.000250527
Crybb3	225.534	1	3.71e-15	4.19e-13
Ptpra	225.246	1	2.77e-23	1.94e-20
Dpt	225.196	1	1.61e-07	4.77e-06
Nr1h5	224.693	1	3.43e-16	5.43e-14
LOC383770	224.369	1	1.18e-13	2.35e-11
LOC385830	223.967	1	6.02e-06	4.91e-05
2011-03-08	223.939	1	2.29e-32	1.24e-28
9130023H24Rik	222.167	1	1.96e-15	2.58e-13
2410098H20Rik	222	1	9.52e-08	3.66e-06
Apoh	221.843	1	0.000168904	0.00190326
H2-T22	221.539	1	1.84e-11	7.99e-10
Arl11	221.528	1	6.22e-20	3.06e-17
2810408P10Rik	221.38	1	1.31e-17	3.03e-15
A930027G11Rik	221.331	1	6.68e-09	1.54e-07
LOC100039755	220.833	1	1.35e-10	1.03e-08
P2rx1	220.774	1	7.67e-11	2.63e-09
1810049N02Rik	220.387	1	1.58e-16	2.93e-14
C030044M21Rik	220.287	1	3.24e-06	2.85e-05
AY761185	219.85	1	8.36e-07	1.01e-05
Gypa	219.485	1	1.41e-07	2.13e-06
Defcr-rs7	219.129	1	1.4e-09	3.83e-08
EG435366	219.001	1	5.35e-09	1.21e-07
2900027M19Rik	218.296	1	7.02e-05	0.000410568
1700007N01Rik	218.111	1	2.38e-15	6.42e-13
Prodh2	217.996	1	2.87e-07	4.02e-06
Dhrs7c	217.955	1	0.000369493	0.0016981
Zfp369	217.658	1	3.19e-06	6.73e-05
LOC100040962	217.283	1	1.22e-13	1.7e-11
2010005E20Rik	217.059	1	5.14e-07	5.71e-06
Mpo	216.713	1	5.22e-11	4.43e-09
Rxfp2	216.589	1	1.47e-10	5.45e-09
Cited4	216.484	1	1.51e-10	1.13e-08
Smcy	216.224	1	3.67e-06	3.18e-05
3100003M19Rik	216.219	1	7.37e-13	4.93e-11
Col1a2	215.977	1	7.9e-13	1.36e-10
Fhl3	215.638	1	2.54e-10	7.59e-09
E330019D12Rik	215.618	1	0.000120674	0.000654538
LOC100041430	215.385	1	4.5e-09	2.22e-07
Il1b	215.053	1	8.14e-13	1.19e-10
Kcne2	214.334	1	3.93e-21	1.44e-18
1600029D21Rik	214.158	1	0.000886126	0.00402969
Pklr	213.933	1	7.01e-05	0.000461437
C330024D21Rik	213.87	1	1.15e-06	2.79e-05
Mpl	213.702	1	7.14e-15	1.47e-12
LOC380947	213.473	1	3.01e-18	9.44e-16
F10	213.445	1	1.61e-05	0.000262973
Slc18a3	212.778	1	0.000849396	0.00388303
2410146L05Rik	212.533	1	4.29e-27	4.04e-24
Ear12	212.451	1	7.61e-07	8.03e-06
Cacng1	212.424	1	4.48e-10	1.35e-08
Cenpq	211.708	1	1.48e-26	2.29e-23
Hoxb1	210.975	1	7.99e-05	0.00107869
Gm288	210.95	1	0.000493728	0.00411269
Sidt1	210.814	1	4.21e-12	2.22e-10
6530402E24Rik	210.556	1	7.83e-11	2.68e-09
scl0004023.1_57	210.165	1	1.28e-06	5.67e-05
B930083N20Rik	209.933	1	0.00016041	0.000836968
Agpat5	209.906	1	3.29e-12	4.38e-10
LOC633016	209.759	1	1.06e-05	0.000232024
A630074O09Rik	209.706	1	4.1e-05	0.000257702
LOC381471	209.361	1	5.42e-06	0.000193516
Tac2	209.041	1	0.00142203	0.00597634
LOC269251	208.321	1	1.8e-19	4.88e-17
F5	207.825	1	4.34e-07	4.93e-06
Trhr	207.404	1	6.11e-09	1.23e-07
LOC100042744	207.402	1	5.62e-07	7.2e-06
Adh7	207.187	1	0.000494204	0.00411269
Etsrp71	207.026	1	1.81e-09	1.01e-07
Hoxb8	206.615	1	4.13e-06	4.08e-05
9830123K24Rik	206.52	1	2.25e-11	2.44e-09
Psmd8	206.17	1	2.66e-32	1.92e-28
Unc5h3	205.986	1	1.6e-18	8.08e-16
Icam4	205.94	1	6.16e-06	4.99e-05
A930034L06Rik	205.491	1	1.86e-14	1.86e-12
Cryba4	205.11	1	2.87e-17	6.1e-15
Serpinf2	204.645	1	1.73e-05	0.000280776
1700120C14Rik	204.47	1	0.000667019	0.00604755
scl0003799.1_2	203.339	1	1.06e-23	6.54e-21
2700033B16Rik	202.324	1	9.95e-10	7.31e-08
Hist1h2ae	202.31	1	3.18e-30	2.29e-26
Klf1	201.925	1	9.14e-10	5.61e-08
Rxfp1	201.462	1	0.000163489	0.00170371
Zcchc3	201.333	1	6.63e-19	2.44e-16
C530028O21Rik	201.068	1	0.000408545	0.00216502
Larp2	200.654	1	1.06e-05	0.00023069
Tubgcp5	200.63	1	4.99e-19	1.27e-16
LOC237769	200.59	1	6.95e-10	1.98e-08
Nfe2	200.256	1	3.93e-16	5.99e-14
5330432H08Rik	200.167	1	2.5e-13	1.8e-11
E330029N23Rik	200.093	1	0.000116331	0.00074228
LOC277281	200.077	1	1.16e-09	3.25e-08
Crb1	200.025	1	8.22e-05	0.000529206
Mybpc3	199.834	1	4.55e-06	9.13e-05
Rhd	199.615	1	6.89e-08	1.13e-06
LOC100044702	199.604	1	1.19e-23	9.92e-21
Pi4kb	199.403	1	1.17e-14	4.1e-12
Lhx4	198.669	1	0.00104797	0.00463153
Dsg1b	198.648	1	6.26e-06	5.86e-05
E130114F22Rik	198.133	1	3.17e-05	0.000442761
Gm566	197.92	1	7.96e-05	0.000944976
LOC224549	197.847	1	6.96e-16	2.1e-13
Adra2b	197.543	1	2.01e-09	5.04e-08
SRRP86	197.469	1	5.14e-08	2.14e-06
Ugt2b34	197.356	1	1.95e-05	0.000312987
Aps-pending	197.199	1	7.08e-08	2.97e-06
LOC386537	197.168	1	9.5e-16	3.68e-13
Anxa8	197.074	1	9.02e-10	2.28e-08
Gp5	197.064	1	5.46e-14	9.24e-12
LOC385906	197.062	1	1.37e-14	3.15e-12
Lrp6	197	1	3.29e-15	1.17e-12
Bach2	196.404	1	2.7e-08	1.05e-06
Uts2r	196.332	1	1.3e-13	1.02e-11
MGC41689	195.88	1	5.42e-08	1.91e-06
Gas5	195.669	1	5.79e-11	4.97e-09
Ntrk1	194.996	1	8.08e-05	0.000463563
Cox15	194.963	1	8.53e-14	7.16e-12
scl0003151.1_1374	194.733	1	1.49e-13	1.13e-11
5730521N16Rik	194.612	1	1.02e-12	6.52e-11
Pcdhga2	194.362	1	7.81e-14	1.42e-11
Ibsp	194.247	1	4.61e-11	4.69e-09
Bhmt2	194.232	1	1.53e-05	0.000126559
LOC233529	194.23	1	3.98e-07	5.25e-06
Slc7a14	194.137	1	5.31e-09	3.19e-07
Clec4g	193.911	1	8.29e-06	0.000128362
Cbwd1	193.776	1	1.85e-20	9.32e-18
E230029C05Rik	193.707	1	0.000943935	0.00935687
Spata7	193.604	1	3.01e-12	1.78e-10
Exosc9	192.891	1	6.54e-05	0.00107896
D930014N22Rik	192.803	1	1.65e-09	9.22e-08
Ccdc5	192.704	1	1.4e-26	2.02e-23
B930008G09Rik	192.645	1	4.14e-11	4.25e-09
C230084K08Rik	192.619	1	3.09e-09	7.7e-08
Cdx2	192.308	1	0.0026767	0.00910111
C330006F04Rik	192.117	1	0.000481725	0.00239415
LOC674427	192.054	1	1.78e-16	4.87e-14
C430020H24Rik	191.725	1	1.19e-07	3.7e-06
Centg1	191.561	1	3.54e-06	3.58e-05
A930018I09Rik	191.374	1	1.38e-06	1.57e-05
LOC236604	191.145	1	0.000959244	0.00947828
Rusc2	190.61	1	4e-24	2.8e-21
C230080E09Rik	190.235	1	2.54e-28	5e-25
Casq2	190.197	1	8.93e-18	2.51e-15
Proc	189.939	1	0.000105994	0.00128998
E130309O17Rik	189.929	1	2.21e-11	1.05e-09
Apol2	189.423	1	1.58e-06	3.65e-05
Stfa1	188.809	1	2.02e-06	1.89e-05
B930083D07Rik	188.72	1	0.00191309	0.00765694
Rpl6	188.689	1	1.08e-11	5.57e-10
Ermap	188.617	1	1.9e-09	4.8e-08
LOC243968	188.594	1	3.5e-07	1.15e-05
Clec4d	188.477	1	4.39e-10	1.23e-08
9626958_317	188.375	1	1.03e-12	6.2e-11
Crh	188.348	1	9.75e-08	1.33e-06
Dars2	188.256	1	4.02e-12	1.99e-10
3830421F03Rik	187.929	1	6.38e-10	1.85e-08
A830023I12Rik	187.791	1	1.96e-22	9.66e-20
2210409F01Rik	187.613	1	1.25e-10	4.75e-09
C430046P22Rik	187.324	1	6.6e-05	0.000816072
Hal	187.215	1	4.06e-09	2.53e-07
Muc16	186.181	1	3.26e-10	1.1e-08
EG70793	185.873	1	2.77e-06	2.89e-05
Fcgr4	185.553	1	1.76e-11	7.42e-10
LOC100048461	185.543	1	3.11e-13	4.52e-11
E030045B01Rik	185.506	1	1.18e-05	8.76e-05
Fxyd4	185.486	1	2.81e-08	5.26e-07
Bche	185.455	1	1.35e-06	1.54e-05
D830036I24Rik	185.303	1	3.72e-10	1.22e-08
A830027B17Rik	184.929	1	1.67e-07	2.14e-06
Atrnl1	184.529	1	5.41e-15	1.38e-12
AB041568	184.09	1	2.19e-26	2.97e-23
E130207H16Rik	184.086	1	1.9e-07	6.22e-06
Trem3	183.91	1	1.13e-05	0.000194668
Tsku	183.873	1	2.18e-06	5.42e-05
Slc15a2	183.247	1	2.21e-18	6.64e-16
LOC674229	183.194	1	0.00138848	0.00525354
Gkn1	183.192	1	2.25e-05	0.000625581
9630023E17Rik	183.074	1	2.6e-10	2.15e-08
6330562C20Rik	183.031	1	1.29e-26	2e-23
LOC382080	182.892	1	6.11e-05	0.000820722
E130116C07Rik	182.822	1	1e-05	0.000197161
Lyrm7	182.756	1	0.000342777	0.00420591
9630033F20Rik	182.641	1	6.44e-05	0.00070371
Gimap5	182.552	1	2.55e-05	0.000195813
Gpr171	182.426	1	0.000936955	0.00421484
5330439C02Rik	182.334	1	2.15e-06	1.99e-05
Uts2d	181.977	1	9.12e-08	1.25e-06
Eme2	181.922	1	4.52e-13	7.2e-11
Aqp8	181.816	1	0.00043143	0.00218478
Actn2	181.805	1	5.75e-18	1.5e-15
Klk1b26	181.638	1	0.000940754	0.00813345
Prg3	181.539	1	0.00165442	0.00678711
LOC218499	181.099	1	6.92e-08	2.92e-06
Bicc1	180.736	1	1.72e-19	4.72e-17
Car7	180.663	1	0.000943051	0.00800743
D130056F09Rik	180.234	1	1.67e-08	8.3e-07
Plk1	180.192	1	2.04e-21	1.47e-18
LOC671564	180.082	1	0.00121396	0.00938135
S100a9	179.749	1	4.16e-07	4.75e-06
Slit1	179.654	1	0.00131629	0.00582216
Nms	179.448	1	0.00105581	0.00466109
LOC100039175	179.211	1	2.47e-12	2.72e-10
Zfp296	178.826	1	2.31e-06	2.48e-05
Ihpk2	178.761	1	8.6e-09	1.9e-07
Ang	178.467	1	1.7e-06	1.62e-05
Clip4	178.446	1	7.01e-19	2.81e-16
Tnfrsf14	178.167	1	0.0010478	0.00463153
Lefty1	178.024	1	3.14e-17	1.26e-14
4930427A07Rik	177.849	1	3.72e-16	1.22e-13
Gpr137b-ps	177.466	1	2.09e-18	6.97e-16
Aoah	177.45	1	6.76e-09	1.34e-07
LOC100044292	177.261	1	1.07e-06	2.73e-05
4933406L09Rik	177.014	1	1.49e-14	3.67e-12
LOC631037	176.939	1	3.84e-08	1.41e-06
4933432I09Rik	176.827	1	0.00158747	0.00683739
9626962_211_rc	176.81	1	4.73e-06	0.000105569
Fpr2	176.663	1	0.000859599	0.00349731
Gstm6	176.366	1	2.03e-09	2.02e-07
LOC380706	176.226	1	1.12e-07	4.36e-06
LOC433632	176.223	1	7.54e-06	5.96e-05
Klra4	176.18	1	3.39e-07	4.62e-06
Best2	175.823	1	2.9e-05	0.000218472
Stfa3	175.807	1	4.01e-06	8.18e-05
Snf1lk2	175.745	1	4.55e-05	0.000599991
LOC383308	175.604	1	3.01e-11	1.38e-09
Cd4	175.403	1	0.000136167	0.000818715
Prl2b1	175.365	1	2.55e-05	0.000328808
2810484G07Rik	175.224	1	3.54e-16	5.52e-14
8430427C03Rik	175.119	1	1.52e-05	0.000108966
Map4k5	175.063	1	2.79e-14	6.56e-12
3110021A11Rik	174.717	1	2.98e-05	0.00055734
Vmn2r29	174.612	1	8.53e-09	3.84e-07
C230048N02Rik	174.608	1	0.00101414	0.00466765
Slpi	174.511	1	1.16e-18	4.34e-16
LOC224330	173.745	1	5.12e-05	0.000313426
Mup1	173.744	1	9.61e-05	0.00124091
A130084F23Rik	172.978	1	0.000906531	0.00791121
Dpep1	172.973	1	0.00150581	0.00997015
Ahsg	172.858	1	0.000111679	0.00134667
Prkwnk3	172.798	1	1.1e-08	4.72e-07
A230077G12Rik	172.764	1	4.1e-06	4.09e-05
9330104G04Rik	172.598	1	0.000241977	0.00317206
E330022G21Rik	172.549	1	4.21e-06	3.59e-05
Galr2	172.393	1	3.73e-10	2.94e-08
4930596A03Rik	172.252	1	6.08e-06	0.000144816
Rbm27	172.198	1	1.02e-06	2.31e-05
Zfp459	171.941	1	7.4e-05	0.00164221
Rpl17	171.808	1	8.04e-08	1.12e-06
IGKV2-112_J00562_Ig_kappa_variable_2-112_55	171.751	1	1.62e-08	3.27e-07
6030424L16Rik	171.719	1	0.000411899	0.00186608
LOC544988	171.325	1	3.06e-19	1.33e-16
LOC382494	170.995	1	0.000396751	0.00203706
1500016O10Rik	170.912	1	2.99e-06	3.09e-05
A730012K24Rik	170.698	1	4.18e-08	1.78e-06
Tceal7	170.576	1	8.62e-10	2.38e-08
Slc34a1	170.529	1	2.39e-08	4.59e-07
Trpm5	170.495	1	1.19e-08	6.2e-07
LOC435815	170.205	1	9e-10	2.63e-08
2700017A04Rik	170.192	1	5.59e-19	3.91e-16
T2	170.162	1	0.000102167	0.00130304
LOC240921	170.091	1	0.00260978	0.00892963
A730013O20	170.056	1	0.000140403	0.00150093
Ltf	170.046	1	9.07e-09	1.74e-07
A630043J01Rik	169.962	1	1.63e-35	3.53e-31
Serpina3n	169.881	1	1.12e-05	0.000216342
C230097I24Rik	169.844	1	1.95e-09	5.12e-08
Crp	169.572	1	1.02e-08	2.22e-07
Slfn14	169.562	1	2.11e-05	0.000145268
Oca2	169.523	1	3.46e-11	3.39e-09
Zfp330	169.409	1	6.16e-27	1.03e-23
B930046C15Rik	169.078	1	6.65e-10	1.75e-08
5430409I15Rik	168.931	1	3.02e-05	0.000231035
LOC384227	168.917	1	8.3e-14	1.75e-11
LOC382425	168.914	1	2.76e-06	5.88e-05
E030002O03Rik	168.746	1	3.09e-05	0.000384278
4930441O14Rik	168.572	1	1.88e-14	3.4e-12
5830431I07Rik	168.527	1	5.78e-07	6.31e-06
5330423I11Rik	168.41	1	0.000169704	0.00156149
5730408I11Rik	168.378	1	0.00102661	0.0073612
Olfr641	168.227	1	1.61e-05	0.000285054
4921504I05Rik	168.189	1	6.04e-05	0.00101458
EG433016	168.149	1	1.44e-07	4.46e-06
2410170E21Rik	168.082	1	2.46e-13	1.83e-11
Ccl27	167.956	1	2.96e-20	1.26e-17
Matn1	167.662	1	2.28e-12	1.38e-10
Myh8	167.473	1	1.97e-17	4.9e-15
1700020D05Rik	167.198	1	1.32e-06	1.51e-05
Gpr120	167.088	1	2.31e-05	0.000180276
Stk22b	167.056	1	1.68e-08	2.99e-07
1200013F24Rik	167.028	1	3.47e-06	3.02e-05
Cpa3	166.879	1	4.51e-20	1.34e-17
EG432825	166.863	1	0.000948822	0.00804708
LOC278266	166.862	1	3.06e-07	4.19e-06
Gt(ROSA)26asSor	166.466	1	4.72e-06	4.62e-05
B930066N23Rik	166.257	1	2.11e-16	7.25e-14
9626100_15	166.172	1	3.24e-08	5.2e-07
Cox8b	166.085	1	4.09e-14	3.74e-12
AW822252	166.081	1	3.76e-14	3.49e-12
9330137I11Rik	166.067	1	4.94e-06	0.000109192
6530401N04Rik	165.975	1	7.23e-08	1.02e-06
Nkx6-2	165.795	1	7.11e-06	6.58e-05
LOC386059	165.759	1	2.56e-06	2.32e-05
E030004P15Rik	165.645	1	2.07e-06	5.17e-05
D630047N04Rik	165.595	1	4.1e-07	4.69e-06
6430590A10Rik	165.585	1	0.00146127	0.0091098
D230044M03Rik	165.319	1	0.000131013	0.00126399
Nkx3-1	165.276	1	2.76e-11	2.95e-09
Ms4a3	165.212	1	0.000451717	0.00423734
C130067A03Rik	164.964	1	2.79e-08	4.59e-07
S100a8	164.935	1	1.83e-06	1.73e-05
LOC381971	164.837	1	6.98e-06	6.44e-05
Pcdhb11	164.786	1	3.7e-07	4.91e-06
Ceacam12	164.541	1	0.000710814	0.00333824
Emx1	164.527	1	1.74e-05	0.000309978
Pmch	164.281	1	0.000126944	0.00123076
LOC381663	163.963	1	8.28e-16	1.12e-13
C130090K21Rik	163.85	1	6.6e-06	5.31e-05
LOC242235	163.848	1	1.95e-07	1.11e-05
Rhox4d	163.669	1	4.84e-17	1.31e-14
Pkhd1l1	163.656	1	1.65e-05	0.000117165
B930054I22Rik	163.633	1	3.3e-09	3.08e-07
6030468B19Rik	163.506	1	5.96e-08	8.74e-07
Kng1	163.484	1	8.04e-06	0.000145951
Pcdh24	163.377	1	0.000103166	0.000667915
Gfi1b	163.325	1	1.74e-05	0.000143685
D330027L06Rik	163.303	1	1.27e-06	1.46e-05
Cphx	163.248	1	1.81e-12	2.82e-10
scl000959.1_2	163.2	1	1.64e-07	2.43e-06
Havcr2	163.128	1	1.59e-07	2.06e-06
Ttll6	163.106	1	4.37e-21	1.58e-18
Ifi203	163.061	1	9.04e-05	0.0014187
Cdh2	163.047	1	3.55e-12	1.8e-10
Aqp2	163.029	1	0.000643608	0.00319138
Myh6	162.988	1	0.000235113	0.00248521
A830016G09Rik	162.986	1	7.92e-05	0.000455236
Cend1	162.885	1	4.26e-08	1.8e-06
Sla2	162.878	1	1.5e-06	3.51e-05
Pcoln3	162.847	1	3.24e-13	4.67e-11
2510042H12Rik	162.613	1	4.12e-08	7.27e-07
Krtdap	162.516	1	6.8e-07	2.04e-05
Tnfsf14	162.406	1	8.42e-05	0.000479913
Them4	162.169	1	8.7e-12	1.18e-09
A630004L17Rik	162.153	1	0.00057436	0.0082062
Cort	162.09	1	2.02e-08	9.76e-07
Papss2	161.976	1	2.84e-23	1.66e-20
LOC100044897	161.975	1	0.000368818	0.00447476
5730437O09Rik	161.96	1	5.13e-05	0.000313988
Ptgdr	161.766	1	2.23e-09	1.48e-07
scl0003425.1_488	161.571	1	3.59e-10	2.58e-08
A330102L03Rik	161.519	1	5.07e-07	5.65e-06
Tmem151b	161.381	1	2.77e-05	0.000454245
Spink3	161.362	1	5.77e-06	0.000111134
Maml3	161.304	1	2.12e-06	4.76e-05
Ngp	161.272	1	6.19e-06	5.01e-05
Plg	161.269	1	0.000730955	0.00341948
Cst9	161.212	1	2.93e-07	3.5e-06
A430083I17Rik	161.157	1	5.63e-08	8.33e-07
1200003E11Rik	161.129	1	2.34e-07	1.31e-05
9629553_2023_rc	161.042	1	3.09e-07	3.68e-06
9430022P05Rik	160.965	1	1.02e-06	1.21e-05
2700089E24Rik	160.946	1	9.75e-07	4.54e-05
2310034G01Rik	160.938	1	1.37e-06	3.69e-05
Zfp157	160.889	1	9.9e-16	2.41e-13
Cyp2a4	160.621	1	0.000114426	0.000706206
scl0002177.1_17	160.621	1	2.4e-07	8.43e-06
0610037M15Rik	160.579	1	2.67e-06	5.78e-05
Olfr646	160.556	1	1.98e-05	0.000335028
LOC554327	160.476	1	0.000147639	0.00138914
D930002M03Rik	160.382	1	0.000246964	0.00270003
Defcr-rs1	160.282	1	0.00262341	0.00994171
Lycat	160.223	1	0.00134714	0.00571927
Myh3	160.179	1	1.22e-15	1.54e-13
Gata1	160.103	1	0.00242888	0.00841032
Clec14a	160.099	1	1.04e-06	2.87e-05
9830163H01Rik	160.041	1	1.45e-07	1.9e-06
Gm1082	160.033	1	6.71e-05	0.000827188
2610528A11Rik	159.984	1	3.38e-05	0.000248206
Gys1	159.887	1	2.65e-09	1.53e-07
Asb17	159.811	1	4.99e-22	2.25e-19
0610012A05Rik	159.725	1	7.62e-07	1.94e-05
2010012O05Rik	159.597	1	1.04e-07	1.63e-06
1700123K08Rik	159.459	1	5.52e-08	2.39e-06
Hopx	159.421	1	1.16e-10	1.04e-08
Olfr1385	159.294	1	0.00154351	0.0064124
A630099L06Rik	159.09	1	2.72e-07	8.43e-06
Mboat4	159.066	1	0.00082732	0.00379331
Csrp3	159.056	1	6.29e-10	1.82e-08
2310005G13Rik	158.975	1	1.33e-11	1.7e-09
A630038P11Rik	158.924	1	1.47e-10	1.24e-08
Trim11	158.885	1	5.07e-14	4.5e-12
AA474455	158.831	1	0.000796049	0.0038067
Lrrc8b	158.723	1	4.04e-08	1.73e-06
Mia1	158.655	1	5.8e-17	1e-14
A630032F01Rik	158.624	1	3.94e-06	8.99e-05
E130308J18Rik	158.606	1	9.11e-05	0.00190921
Osgin1	158.551	1	6.5e-05	0.000432369
B430211C08Rik	158.54	1	5.4e-05	0.000607113
Cpb2	158.51	1	3.57e-05	0.000260363
2700018L05Rik	158.372	1	2.18e-07	7.8e-06
scl0001546.1_9	158.311	1	3.8e-21	3.58e-18
E330005K07Rik	158.217	1	4.99e-09	1.14e-07
Olfr368	158.099	1	4.74e-05	0.000331127
9430087C24Rik	158.082	1	8.28e-10	5.83e-08
Krt24	158.076	1	3.9e-05	0.000559951
C030048H21Rik	157.912	1	1.54e-12	2.31e-10
A830010M20Rik	157.857	1	3.29e-07	4.51e-06
C330020F18Rik	157.769	1	2.24e-05	0.000175432
A130014H13Rik	157.726	1	3.01e-05	0.000197424
C030007B13Rik	157.592	1	8.22e-05	0.000469556
LOC100043899	157.583	1	8.83e-05	0.000499003
A330019P12Rik	157.538	1	6.49e-07	1.96e-05
2610204G22Rik	157.274	1	0.000107299	0.00107047
9530021H06Rik	157.143	1	8.1e-05	0.000848131
5230400G24Rik	157.097	1	3.85e-32	2.78e-28
B3galt6	156.804	1	2.66e-19	1.69e-16
1700027F06Rik	156.801	1	0.000986432	0.00392346
Clec4b1	156.788	1	1.5e-09	3.59e-08
Ern2	156.717	1	2.75e-09	1.73e-07
C330043M08Rik	156.715	1	3.32e-10	1.11e-08
Bcl2l10	156.619	1	0.00161245	0.00664264
LOC435023	156.583	1	3.83e-07	1.31e-05
LOC384985	156.47	1	1.22e-08	9.66e-07
LOC386346	156.447	1	0.00013685	0.000731475
Psma8	156.419	1	7.14e-05	0.000926552
1100001G20Rik	156.384	1	1.7e-05	0.000276594
LOC100047419	156.357	1	1.08e-12	7.11e-11
Crygs	156.287	1	1.69e-06	3.96e-05
Nudt6	156.277	1	1.76e-23	1.36e-20
LOC386286	156.259	1	1.22e-05	8.99e-05
Ccdc42	156.174	1	0.000963119	0.00384697
C430002D13Rik	156.117	1	3.24e-16	1.38e-13
P38ip-pending	156.035	1	0.0011058	0.00870063
Fgf3	156.026	1	2.03e-07	2.98e-06
LOC672705	155.954	1	7.17e-05	0.000492092
LOC433721	155.909	1	0.000166877	0.00154006
Olfr54	155.821	1	6.24e-07	6.75e-06
3830402I07Rik	155.781	1	1.09e-06	2.42e-05
Ces1	155.666	1	1.73e-11	1.69e-09
Hist1h1d	155.615	1	7.9e-06	7.21e-05
C130071C03Rik	155.499	1	1.79e-09	4.56e-08
Sfrs16	155.471	1	1.13e-28	2.44e-25
2810021O14Rik	155.395	1	2.21e-16	5.99e-14
Agtrap	155.333	1	3.36e-14	6.22e-12
A830005F24Rik	155.205	1	5.84e-05	0.000650572
Cbx3	155.175	1	4.54e-05	0.000318671
Myoz2	155.085	1	7.68e-13	5.12e-11
LOC383913	155.032	1	7.64e-05	0.000979433
1700030F18Rik	155.007	1	0.000806166	0.00371835
Itga2b	154.896	1	2.15e-11	2.05e-09
Ncf4	154.874	1	7.33e-10	2.07e-08
Hdac4	154.566	1	8.21e-17	2.17e-14
Cyp3a44	154.538	1	0.00235469	0.0081966
Mfrp	154.513	1	0.000599934	0.00289403
LOC100047717	154.462	1	0.000355089	0.001859
Bsnd	154.421	1	3.95e-08	6.18e-07
A630038E17Rik	154.358	1	1.53e-05	0.000455292
Olfr18	154.285	1	4.97e-16	7.18e-14
Tgm5	154.205	1	6.04e-07	7.63e-06
D130019P04Rik	154.148	1	0.00039753	0.0020398
Acta1	154.104	1	2.56e-12	1.47e-10
LOC677248	154.077	1	1.98e-15	5.57e-13
Mnda	153.938	1	0.000725101	0.00977571
Nars2	153.875	1	4.37e-16	9.67e-14
BC100530	153.807	1	7.21e-06	5.73e-05
LOC100047126	153.754	1	2.12e-05	0.000167726
5430427O19Rik	153.738	1	4.77e-11	1.74e-09
Mia2	153.702	1	1.47e-06	3.42e-05
1700011M02Rik	153.625	1	4.6e-09	9.66e-08
Atp6v1e2	153.545	1	0.000761573	0.00354284
D030069C22Rik	153.544	1	6.57e-10	1.98e-08
Dsc2	153.469	1	0.000728689	0.00341114
9430091F09Rik	153.335	1	1.02e-15	3.87e-13
3010002I12Rik	153.319	1	5.11e-06	9.82e-05
Cd59a	153.282	1	5.55e-11	4.66e-09
Kcnk12	153.236	1	1.84e-05	0.000148828
LOC268701	153.175	1	0.00106156	0.00416418
Samd4	152.944	1	1.87e-07	2.37e-06
C730004I03Rik	152.78	1	7.07e-12	8.66e-10
B930088D13Rik	152.698	1	0.000391749	0.00393
Ear2	152.676	1	2.56e-05	0.000171671
LOC433716	152.572	1	1.76e-06	4.53e-05
4432416J03Rik	152.53	1	8.25e-09	3.79e-07
F630050F06Rik	152.394	1	1.38e-08	1.07e-06
Trim72	152.304	1	1.38e-09	3.34e-08
Cdc42ep1	152.238	1	4.37e-17	9.86e-15
2310001L23Rik	152.234	1	1.5e-06	3.92e-05
LOC384169	152.158	1	0.000690436	0.00290958
Foxd4	152.109	1	0.00227203	0.00881832
D430030M24Rik	151.98	1	4.02e-11	1.6e-09
9630020E24Rik	151.944	1	0.00202754	0.00721189
1110020C03Rik	151.908	1	1.44e-13	1.12e-11
Usp18	151.705	1	0.000183747	0.00204186
Fbp3	151.703	1	1.75e-05	0.000309978
LOC385982	151.702	1	2.5e-05	0.000323883
Ifi44	151.685	1	0.000103158	0.00158759
LOC386364	151.578	1	1.3e-05	0.000110856
4831422N07Rik	151.576	1	9.07e-08	1.25e-06
D630030L16Rik	151.554	1	2.27e-06	5.03e-05
Ube2u	151.516	1	7.4e-05	0.000483395
E030038K17Rik	151.495	1	0.000159349	0.000934235
LOC382900	151.442	1	1.37e-06	3.68e-05
scl0004052.1_76	151.399	1	3.23e-40	2.33e-36
1110020C17Rik	151.386	1	0.000335488	0.00301647
Gm73	151.366	1	5.93e-05	0.00085954
Foxa2	151.176	1	1.35e-06	3.33e-05
Olfr1000	151.148	1	2.71e-05	0.000445967
A730015C16Rik	151.141	1	7.28e-14	1.55e-11
Trim10	151.127	1	2.97e-13	2.19e-11
E230021B08Rik	151.1	1	3.85e-06	3.87e-05
Myo7a	151.03	1	2.13e-08	3.65e-07
Htatip2	151.008	1	6.96e-13	9.48e-11
Epn3	150.979	1	0.000236893	0.00261391
Olfr94	150.967	1	8.69e-06	6.74e-05
LOC235086	150.94	1	1.63e-07	2.09e-06
Tpsab1	150.9	1	0.000232847	0.00201661
A430106P18Rik	150.847	1	1.82e-06	5.07e-05
LOC270589	150.677	1	7.74e-12	3.72e-10
Mpzl3	150.674	1	5.27e-05	0.000363005
Olfr1184	150.519	1	0.00073651	0.00306971
A830030H10Rik	150.457	1	0.000442351	0.00222916
A630005A06Rik	150.388	1	1.3e-06	1.49e-05
C230096K16Rik	150.349	1	2.77e-07	3.84e-06
E430014K09Rik	150.265	1	1.74e-06	4.06e-05
4930590J08Rik	150.194	1	3.73e-05	0.000268847
2810442I21Rik	150.128	1	5.65e-06	0.00013638
Pla2g2f	150.045	1	0.000271231	0.00229403
A930024N16Rik	149.989	1	8.72e-17	1.45e-14
Olfr492	149.86	1	1.24e-06	3.42e-05
Cd37	149.857	1	1.8e-06	4.1e-05
LOC382099	149.846	1	6.4e-07	8.03e-06
LOC383104	149.695	1	6.78e-10	4.38e-08
A230020C16Rik	149.341	1	0.000932573	0.00419727
Sell	149.286	1	6.04e-05	0.000361384
E030017D19Rik	149.246	1	3.25e-07	9.79e-06
Atp7b	149.233	1	0.000842083	0.00385448
Ttll2	149.102	1	1.88e-05	0.000287585
Musk	148.999	1	2.59e-07	3.63e-06
LOC381119	148.75	1	0.00123314	0.00986375
5730508B09Rik	148.615	1	0.000742855	0.00309199
OTTMUSG00000016293	148.535	1	0.000461801	0.0044954
Ctla2b	148.515	1	1.1e-14	1.13e-12
A930025J12Rik	148.509	1	8.78e-22	1e-18
6030422M01Rik	148.361	1	1.54e-05	0.000217347
Icam5	148.278	1	1.31e-13	1.07e-11
Olfr1506	148.256	1	0.00200447	0.00795832
LOC673556	148.246	1	0.000311882	0.00146789
F730038L14Rik	148.192	1	0.00190983	0.00764672
Ntf5	148.174	1	5.61e-13	9.01e-11
Tmem184a	148.001	1	3.61e-08	6.56e-07
9530065M15Rik	147.87	1	0.000777957	0.00360898
Creg2	147.835	1	2.34e-09	5.81e-08
5730590G19Rik	147.81	1	0.00167029	0.00683799
Olfr446	147.787	1	3.08e-07	1.01e-05
A630062H14	147.757	1	0.00261475	0.00894523
Raet1c	147.752	1	3.48e-16	1.71e-13
BC021919	147.747	1	8.54e-08	1.39e-06
EG545047	147.743	1	2.8e-06	2.92e-05
1700057K13Rik	147.735	1	2.94e-05	0.000474507
AU023871	147.714	1	6.06e-10	3.9e-08
Mal2	147.58	1	8.09e-08	1.31e-06
D130067E14Rik	147.571	1	5.75e-05	0.000346237
Prtg	147.556	1	0.000940102	0.00687515
LOC386298	147.496	1	4.32e-10	1.38e-08
3110001I22Rik	147.473	1	0.000451651	0.0022681
Il12a	147.451	1	0.00210448	0.00744157
Hrh1	147.42	1	1.85e-07	2.71e-06
LOC382419	147.321	1	0.000293573	0.00157852
C530005A01Rik	147.272	1	0.000293349	0.0031038
Tnnc1	147.249	1	1.99e-12	1.16e-10
Hbq1	147.215	1	9.92e-08	1.59e-06
4933432P15Rik	147.012	1	0.000430615	0.00366496
1810013D15Rik	146.923	1	0.000731754	0.00342247
C130032L16Rik	146.908	1	2.94e-07	4.04e-06
Nphp3	146.885	1	2.52e-06	5.45e-05
LOC672445	146.869	1	4.24e-07	5.56e-06
scl0001065.1_54	146.853	1	0.00102813	0.00471802
Mett5d1	146.735	1	4.45e-17	1.72e-14
4933406C08Rik	146.64	1	4.93e-05	0.000303592
Olfr197	146.585	1	0.000654971	0.00278013
D130051D11Rik	146.527	1	3.94e-06	8.99e-05
LOC381659	146.501	1	0.000170927	0.00103141
5730445E20Rik	146.454	1	2.37e-06	5.87e-05
Trim68	146.449	1	1.16e-20	9.69e-18
Cd69	146.415	1	2.63e-12	1.4e-10
Pnpla3	146.32	1	1.7e-06	7.24e-05
Zc3h12d	146.311	1	4.04e-14	8.11e-12
Thex1	146.198	1	1.68e-09	1.16e-07
C1ql4	146.148	1	5.21e-05	0.00124559
6030408K21Rik	146.104	1	9.21e-11	3.36e-09
Jup	146.073	1	0.00118806	0.00458734
Pla2g12b	146.026	1	4.21e-08	7.5e-07
Fxh	145.989	1	0.000491107	0.00252894
4931440B09Rik	145.985	1	0.000736529	0.00344075
Satb2	145.873	1	3.17e-07	4.37e-06
LOC245580	145.866	1	2.34e-07	7.96e-06
2010205O06Rik	145.836	1	4.06e-06	8.95e-05
Pfkfb1	145.82	1	7.85e-07	8.25e-06
Sbp	145.766	1	0.00119054	0.00514515
LOC100046045	145.757	1	0.000141312	0.000844109
Itgax	145.754	1	1.12e-16	2.89e-14
5530401N12Rik	145.724	1	0.000216044	0.00121533
LOC385827	145.627	1	0.000485896	0.00482092
Abt1	145.618	1	1.81e-05	0.000317878
Lrrc36	145.609	1	0.000624688	0.00299477
Tnfrsf9	145.565	1	2.63e-11	1.23e-09
Olfr1037	145.53	1	0.00272775	0.00925148
Sfpi1	145.52	1	0.000286398	0.00292045
LOC384394	145.476	1	7.58e-05	0.000492972
2410078J06Rik	145.383	1	0.000360793	0.00188477
C030023A16Rik	145.378	1	7.44e-09	4.07e-07
Sytl5	145.322	1	0.000233803	0.00407013
1700012L04Rik	145.32	1	4.53e-05	0.000281792
Isoc2b	145.317	1	7.53e-10	4.73e-08
E330010P20Rik	145.227	1	5.06e-06	8.67e-05
Myoz1	145.19	1	2.3e-05	0.000445715
4930473A06Rik	145.177	1	0.000494762	0.00218084
Pramef12	145.1	1	2.15e-05	0.000360348
1810009H17Rik	145.067	1	0.000310354	0.00171645
LOC381904	145.037	1	6.92e-10	1.81e-08
Wnt8b	145.033	1	5.73e-07	7.31e-06
B930011A14Rik	145.022	1	2.9e-06	3.01e-05
Gcc1	145.002	1	6.29e-05	0.000880411
4933408F15	144.993	1	8.38e-12	4.43e-10
Chrna1	144.887	1	3.06e-18	8.61e-16
Mgat5	144.816	1	1.01e-05	8.94e-05
Hamp	144.806	1	5.65e-05	0.000383853
Slc22a13	144.729	1	0.000116994	0.000718987
LOC100043389	144.605	1	1.53e-05	0.000126595
Prl3d1	144.548	1	8.02e-31	1.58e-27
Stfa2	144.515	1	0.00104329	0.00410815
LOC224882	144.43	1	5.77e-05	0.000978974
5133400J02Rik	144.42	1	8.85e-06	6.84e-05
Alox12	144.297	1	1.98e-16	4.88e-14
Cd3g	144.174	1	0.00125747	0.00480906
E030040L08Rik	144.026	1	1.59e-06	3.68e-05
Parp12	143.946	1	1.04e-06	2.56e-05
C230043F19Rik	143.877	1	5.51e-10	1.49e-08
Rnase6	143.821	1	6.47e-14	5.79e-12
A930018P22Rik	143.804	1	0.000894598	0.00730408
Kel	143.764	1	4.47e-14	4.05e-12
LOC383466	143.591	1	1.9e-06	4.8e-05
Capn3	143.572	1	1.48e-14	1.48e-12
LOC100045421	143.419	1	7.52e-10	1.94e-08
Olfr1160	143.399	1	0.00132585	0.00504032
Olfr351	143.384	1	7.23e-06	6.66e-05
0610030P10Rik	143.365	1	9.92e-06	0.000171058
D730046L02Rik	143.328	1	3.23e-05	0.000509555
Serpina1c	143.317	1	0.000847855	0.00701763
2810440N09Rik	143.274	1	0.000637571	0.00892171
3632431M01Rik	143.122	1	1.95e-07	6.84e-06
LOC668549	143.122	1	3.94e-09	9.6e-08
4930503E14Rik	142.935	1	0.000647604	0.00275534
LOC100042627	142.907	1	0.0027884	0.00942914
MGC107702	142.859	1	7.38e-05	0.000786394
Tmem82	142.841	1	1.56e-05	0.000281546
Dyrk4	142.803	1	0.00101564	0.00451353
Olfr1153	142.799	1	2.91e-20	8.91e-18
Cpa1	142.789	1	2.48e-06	2.62e-05
LOC280487	142.7	1	4.13e-16	9.42e-14
A130050O07Rik	142.684	1	1.81e-06	4.63e-05
Olfr1129	142.584	1	4.1e-05	0.000615701
Pdia2	142.579	1	9.25e-05	0.00114819
Spred3	142.566	1	3.83e-10	1.25e-08
9630055N22Rik	142.515	1	1.72e-09	1.8e-07
Cel	142.501	1	0.00110371	0.00779182
2810430B18Rik	142.448	1	1.36e-12	7.83e-11
D430050F18Rik	142.427	1	2.62e-05	0.000336579
Tmprss4	142.315	1	4.59e-05	0.000602646
Foxb2	142.285	1	8e-05	0.00175311
LOC241293	142.281	1	0.0021465	0.00841643
Slc5a11	142.279	1	0.000566757	0.00419006
A830015L23Rik	142.183	1	4.52e-05	0.000317197
C230071H18Rik	142.181	1	8.19e-14	1.21e-11
Calm4	142.02	1	0.00243495	0.00935182
C130057D23Rik	142.002	1	0.00138353	0.00584058
Scarb1	141.945	1	0.000932663	0.00419727
Klrd1	141.938	1	9.45e-05	0.000529048
LOC384721	141.874	1	0.000973354	0.00435058
Akr1b7	141.856	1	0.000320126	0.00170396
6430553K24Rik	141.825	1	1.22e-07	1.63e-06
Rps23	141.821	1	1.17e-06	2.58e-05
LOC227995	141.8	1	9.06e-11	3.6e-09
9626100_224	141.799	1	7.76e-08	3.21e-06
Hnf1b	141.776	1	5.33e-05	0.000366435
Bfsp2	141.713	1	0.000434196	0.00195483
Tmem158	141.675	1	0.000101032	0.000656255
Dnajb7	141.665	1	0.000376826	0.00331121
Csf2rb	141.597	1	0.000320335	0.00170465
Kcnj12	141.588	1	3.55e-10	1.18e-08
Barhl2	141.488	1	0.00018526	0.00255045
Olfr133	141.467	1	3.83e-07	1.21e-05
Rbp2	141.452	1	0.000659638	0.00279665
Crsp3	141.342	1	0.000202753	0.00102031
Il22ra2	141.33	1	5.62e-06	0.000116566
a	141.291	1	4.17e-10	2.86e-08
LOC384546	141.239	1	5.89e-05	0.00035418
Cdh6	141.186	1	1.05e-15	2.53e-13
Klb	141.092	1	0.000243031	0.00235837
8430438L13Rik	141.077	1	6.15e-06	0.000114877
Cyp17a1	141.038	1	0.00128357	0.0088466
1110018M03Rik	141.035	1	0.000638863	0.00317076
V1rb1	140.977	1	0.000140196	0.000746781
IGHV1S119_L33961_Ig_heavy_variable_1S119_14	140.952	1	0.00125377	0.00963057
4631422A03Rik	140.946	1	4.32e-05	0.000768095
B930007E16Rik	140.898	1	1.2e-05	8.88e-05
Calcr	140.89	1	1.64e-09	4.21e-08
Scin	140.838	1	8.7e-12	4.56e-10
D630001M17Rik	140.771	1	0.000129546	0.000785431
1110070O15Rik	140.764	1	8.88e-13	1.17e-10
Plcxd1	140.764	1	0.000147326	0.000873438
Ptgfrn	140.742	1	2.22e-07	7.9e-06
Myl4	140.646	1	2.11e-12	1.23e-10
Rbm34	140.587	1	0.000512618	0.00584666
Olfr1465	140.546	1	0.000107547	0.000667937
Gabbr1	140.511	1	0.00063132	0.00302189
Tcf23	140.495	1	0.000331909	0.0035773
Cfb	140.407	1	4.7e-08	1.69e-06
Gas2l2	140.282	1	5.26e-05	0.000774759
Ctbp1	140.222	1	3.93e-06	3.38e-05
Cox6a2	140.208	1	1.72e-10	5.78e-09
Dsg4	140.205	1	0.000693239	0.00623829
E330014H18Rik	140.146	1	1.47e-05	0.000122109
Zscan10	140.144	1	0.00117849	0.00915297
LOC279923	140.098	1	0.00038469	0.00175788
6720436C02Rik	140.073	1	1.91e-08	9.28e-07
1110050B14Rik	140.038	1	0.000111089	0.00124402
Nnmt	139.955	1	1.76e-14	1.82e-12
Olfr1469	139.944	1	0.00151827	0.00632567
Flt3	139.905	1	0.000340477	0.00179771
Hsf5	139.793	1	0.00244204	0.00937249
LOC330264	139.787	1	0.000821577	0.00377333
LOC668418	139.751	1	0.000557121	0.00622923
Olfr1239	139.724	1	0.00109505	0.00717745
Neil2	139.7	1	3.06e-09	6.76e-08
scl0015365.1_6	139.674	1	3.26e-12	3.81e-10
Clecsf5	139.637	1	1.29e-05	9.46e-05
Ptf1a	139.631	1	2.72e-11	1.26e-09
A630076G18Rik	139.521	1	6.04e-10	4.48e-08
Nlrp4e	139.513	1	3.5e-06	6.37e-05
1700016J18Rik	139.507	1	4.21e-11	1.55e-09
Slc8a2	139.482	1	0.00126735	0.00542625
Rint1	139.435	1	0.000597826	0.00656246
Clec5a	139.362	1	5.2e-05	0.000317636
Otop3	139.327	1	5.22e-05	0.000360061
Irs3	139.269	1	0.00148425	0.00620533
C330007P06Rik	139.204	1	0.000131223	0.000793377
Olfr521	139.193	1	4.43e-10	1.24e-08
4933409A11Rik	139.157	1	0.000368425	0.0029612
Sp9	139.11	1	2.74e-05	0.000207767
Myom3	139.086	1	4.68e-13	3.26e-11
Ghrl	139.078	1	2.47e-05	0.000359451
LOC277313	139.055	1	0.000418894	0.00642392
Krtap16-3	138.938	1	0.0014665	0.00614279
LOC237188	138.932	1	5.9e-05	0.000354256
1110062G22Rik	138.914	1	4.87e-11	5.33e-09
Tshr	138.9	1	3.55e-13	2.65e-11
1700092M07Rik	138.85	1	0.000297123	0.00165213
4930451I11Rik	138.845	1	1.31e-08	2.41e-07
4931440L10Rik	138.842	1	0.000174783	0.00323835
6720406L13Rik	138.808	1	0.000653547	0.00511623
E130203E12Rik	138.685	1	0.000626795	0.00300354
2610029J22Rik	138.632	1	1.38e-07	5.31e-06
LOC386164	138.624	1	4.36e-11	1.72e-09
Morc4	138.613	1	1.78e-11	7.74e-10
LOC386099	138.559	1	1.24e-05	0.000106658
Serpinb9d	138.539	1	0.000596098	0.00287916
C130069I09Rik	138.521	1	0.000265629	0.00144912
Jhdm1d	138.51	1	4.49e-06	4.42e-05
Ren1	138.459	1	1.26e-07	3.87e-06
Pkd2l2	138.428	1	6.3e-10	1.92e-08
Olfr919	138.411	1	0.00138957	0.0094037
EG667977	138.343	1	0.000897186	0.00660813
OTTMUSG00000016790	138.329	1	7.86e-05	0.000452755
E130112N23Rik	138.328	1	3.34e-08	5.34e-07
Olfr948	138.266	1	2.44e-05	0.000357032
Il10ra	138.255	1	7.46e-14	6.49e-12
Acsm1	138.202	1	0.00174799	0.00635417
Poli	138.179	1	4.98e-21	2.63e-18
Reg3b	138.13	1	0.00100456	0.00446976
2610042L04Rik	138.051	1	7.76e-19	2.8e-16
Ucp2	138.009	1	8.15e-09	1.82e-07
LOC218945	137.989	1	1.94e-05	0.000134564
Olfr1031	137.978	1	0.00126574	0.00483557
Hc	137.958	1	0.000980502	0.00437621
LOC381400	137.942	1	6.97e-08	1.15e-06
Tap1	137.916	1	3.98e-05	0.00060026
9626100_224_rc	137.856	1	0.000603481	0.00259306
Olfr1390	137.827	1	2.07e-05	0.000142965
Cma2	137.821	1	0.00174839	0.00635454
Ache	137.729	1	3.78e-05	0.000272107
Itih2	137.527	1	9.06e-05	0.00113124
Psapl1	137.51	1	0.000153139	0.000903943
Spag11	137.499	1	0.000379999	0.00173864
Zfp109	137.475	1	5.55e-09	3.33e-07
1810044B20Rik	137.457	1	0.00014526	0.000863965
Lcn5	137.451	1	0.000407565	0.00208586
Rhag	137.381	1	6.27e-12	3.1e-10
9330181H08Rik	137.351	1	3.12e-08	5.04e-07
Dpf2	137.305	1	0.00218496	0.00853387
Olfr536	137.245	1	1.74e-05	0.000270523
Spata5l1	137.218	1	7.83e-09	4.26e-07
C920004C08Rik	137.211	1	6.18e-18	1.84e-15
scl000260.1_64	137.194	1	1.02e-10	3.38e-09
LOC381231	137.15	1	2.45e-06	2.6e-05
LOC217503	137.121	1	0.000230492	0.00128427
Noxa1	136.938	1	5.87e-05	0.000396632
2810403G11Rik	136.914	1	4.61e-12	2.4e-10
D130077B20Rik	136.899	1	8.93e-05	0.000504108
Pla2g4c	136.857	1	8.22e-09	1.83e-07
Tspan10	136.854	1	0.00019355	0.00264608
Nalcn	136.806	1	0.000803387	0.00383449
Caps2	136.766	1	0.00013165	0.000795737
Fbxo40	136.745	1	0.000416421	0.00212416
Rab37	136.721	1	5.18e-06	4.99e-05
D630008M13Rik	136.694	1	7.69e-06	6.06e-05
Itgb7	136.679	1	0.000320328	0.0014995
9330102G19Rik	136.672	1	1.08e-05	9.44e-05
5730408A14Rik	136.633	1	1.81e-05	0.000246594
Atp7a	136.592	1	3.5e-14	7.36e-12
Olfr1395	136.589	1	9.75e-07	1.15e-05
Cyp4f15	136.578	1	4.64e-12	2.63e-10
Klk1b4	136.493	1	0.00012837	0.00163147
LOC382673	136.454	1	4.36e-06	4.31e-05
C8a	136.438	1	0.000288392	0.0029394
A530098C11Rik	136.388	1	0.00272039	0.00923083
LOC224097	136.386	1	0.00116082	0.00942698
Crhr1	136.326	1	3.74e-06	3.77e-05
LOC100048251	136.303	1	0.00187045	0.00672598
Ecm2	136.282	1	6.32e-05	0.000421898
Gpr111	136.258	1	1.09e-05	0.000185208
Gm867	136.252	1	0.000121546	0.00145296
1700028G04Rik	136.208	1	0.000577827	0.00280618
Acot6	136.189	1	6.19e-06	5.81e-05
1500015O10Rik	136.14	1	1.3e-15	1.76e-13
A730010D24Rik	136.111	1	0.000129151	0.00140915
EG632778	136.061	1	2.69e-05	0.000204971
Itih3	136.004	1	4.34e-07	1.17e-05
H2-Q8	135.875	1	1.78e-06	3.65e-05
2410076I21Rik	135.853	1	9.21e-10	2.52e-08
LOC384334	135.831	1	0.000156685	0.00163783
Pdxdc1	135.792	1	1.37e-31	4.23e-28
Tmem181	135.739	1	3.85e-16	6.36e-14
LOC100045966	135.725	1	0.00149365	0.0062374
Arv1	135.699	1	2.44e-13	3.95e-11
4930474N05Rik	135.609	1	7.39e-05	0.000429138
2310040G24Rik	135.58	1	6.03e-06	0.000123888
E530001F21Rik	135.564	1	0.000667981	0.00718336
Crhr2	135.532	1	1.84e-07	6.51e-06
Usmg3	135.531	1	6.66e-09	1.54e-07
A430043M19Rik	135.512	1	0.000663133	0.00280762
1700029I01Rik	135.507	1	4.74e-11	7.18e-09
Chrna5	135.46	1	0.000678391	0.00613525
Colec10	135.44	1	5.79e-05	0.000391591
Nkx1-2	135.344	1	9.14e-06	8.19e-05
Gadd45gip1	135.302	1	5.06e-17	1.23e-14
E230013N04Rik	135.242	1	3.33e-08	6.11e-07
4921517D21Rik	135.086	1	0.000295904	0.00299904
Zkscan2	135.041	1	0.000205802	0.00223311
Olfr1052	135.023	1	0.00152662	0.00635425
Ltbp2	135.009	1	0.000562637	0.00528241
Cacna1c	134.986	1	0.000146631	0.00087039
Hscb	134.937	1	6.76e-16	1.04e-13
LOC100047090	134.929	1	0.000192759	0.000977506
Gfap	134.893	1	4.83e-05	0.000335824
LOC100042508	134.763	1	0.00137163	0.00519433
Ctsl	134.646	1	0.000661056	0.00516567
A330019B12Rik	134.625	1	9.48e-07	9.74e-06
E330009H06Rik	134.621	1	5.45e-06	0.000193925
Abca4	134.612	1	0.00162902	0.00670197
2610037M15Rik	134.491	1	0.000230191	0.00255142
scl0002690.1_1	134.414	1	0.000101083	0.0011498
Hist2h2bb	134.412	1	7.57e-06	0.000173508
Pnlip	134.349	1	1.39e-12	2.23e-10
A730085F06Rik	134.26	1	5.5e-08	2.38e-06
2610301K12Rik	134.258	1	7.34e-11	6.19e-09
LOC384664	134.187	1	0.000334376	0.00155452
G6pc2	134.173	1	2.84e-05	0.000405173
LOC100048116	134.142	1	1.66e-05	0.00013569
Frmd3	134.121	1	2.9e-05	0.000191471
Slc26a2	134.12	1	0.00205878	0.00812749
Col4a6	134.098	1	5.62e-13	8.46e-11
LOC208256	133.996	1	2.94e-07	3.51e-06
4921507O14Rik	133.996	1	0.00154436	0.0066756
9030623C06Rik	133.933	1	0.00153207	0.005715
2310058D17Rik	133.918	1	1.58e-05	0.000112977
Tnnc2	133.886	1	2.86e-12	1.59e-10
LOC382994	133.859	1	9.26e-05	0.000519836
Mep1a	133.827	1	0.000915086	0.00672626
Slc35d3	133.754	1	2.64e-16	6.42e-14
5730407I07Rik	133.706	1	0.000311506	0.00146685
LOC100048446	133.694	1	3.32e-14	3.16e-12
Higd1b	133.46	1	3.38e-05	0.000248534
Igfals	133.434	1	4.8e-07	5.38e-06
Cacna1s	133.418	1	8.4e-09	1.82e-07
Cyp27b1	133.368	1	1.99e-11	9.55e-10
LOC641240	133.356	1	0.000288892	0.0015576
LOC385909	133.332	1	0.000352672	0.00431024
Ppfia4	133.317	1	0.00078905	0.00709752
2610206P12Rik	133.192	1	1.8e-10	1.33e-08
Slc38a1	133.135	1	1.28e-12	8.2e-11
Prdm10	133.105	1	0.00263341	0.00997436
D130009I18Rik	133.089	1	0.000474899	0.00211046
LOC384649	133.081	1	0.000204154	0.002033
Myh1	133.06	1	0.00154552	0.00667928
Prg2	132.869	1	2.25e-08	3.82e-07
B230112C05Rik	132.861	1	0.000302664	0.00380198
Lgals2	132.785	1	0.00247028	0.009867
scl0002270.1_1	132.776	1	0.000377453	0.00396079
Ppyr1	132.603	1	8.97e-07	2.74e-05
1190028F09	132.436	1	3.82e-19	1.38e-16
Gm249	132.392	1	0.000878333	0.00412765
Mrpl45	132.366	1	1.23e-07	4.31e-06
Prg4	132.207	1	8.19e-08	2.66e-06
P2ry10	132.198	1	0.000793508	0.00367012
4933439C10Rik	132.17	1	2.35e-18	7.83e-16
Tmod4	132.082	1	5.04e-07	6.53e-06
Ela1	132.082	1	2.9e-16	5.03e-14
LOC100039693	132.049	1	2.85e-07	1.54e-05
4932432K03Rik	132.047	1	0.00126104	0.00540244
EG546638	132.02	1	9.19e-06	0.000299329
Mas1	131.854	1	0.000112649	0.000696231
LOC638301	131.806	1	5.64e-05	0.000765983
Syt17	131.785	1	6.13e-06	5.77e-05
Lhfpl4	131.729	1	0.000423305	0.00215218
3110027P15Rik	131.726	1	8.01e-05	0.000517674
Pth	131.666	1	1.63e-07	2.45e-06
Sms	131.627	1	2.86e-10	2e-08
Olfr1157	131.559	1	8.67e-05	0.000554545
LOC665143	131.558	1	0.000106504	0.00120138
Traf3ip1	131.542	1	8.42e-06	7.61e-05
D630018J02Rik	131.404	1	5.5e-07	6.05e-06
BC049730	131.295	1	4.85e-07	1.5e-05
Fcrla	131.214	1	0.00249795	0.00954807
Olfr346	131.168	1	0.00245839	0.00942514
C130020O07Rik	131.055	1	4.76e-13	3.13e-11
Olfr1370	130.994	1	0.00131901	0.00905052
4930429A08Rik	130.948	1	8.1e-05	0.000464468
Il4	130.934	1	7.2e-08	1.02e-06
LOC100044218	130.91	1	0.000462378	0.00231072
Zmynd12	130.887	1	0.000262551	0.00127276
Pla2g5	130.783	1	5.63e-05	0.000382868
9530062G19Rik	130.783	1	0.00113017	0.00793572
Sftpc	130.772	1	1.43e-05	0.000295924
9330175K08Rik	130.765	1	4.31e-06	8.72e-05
LOC383792	130.762	1	0.000232982	0.00227265
Ccdc83	130.705	1	0.000162536	0.000948276
Olfr726	130.692	1	5.91e-05	0.00079678
Lars2	130.682	1	4.12e-19	1.68e-16
LOC100041569	130.662	1	4.21e-15	5.11e-13
Hipk3	130.644	1	8.66e-05	0.000577651
A130004G07Rik	130.634	1	4.74e-05	0.000833384
4930528A17Rik	130.567	1	5.22e-05	0.00066928
LOC268876	130.544	1	4.68e-06	0.000100709
C230040D17Rik	130.502	1	0.000429856	0.00656416
Olfr319	130.447	1	5.58e-07	1.47e-05
Itgb1bp2	130.43	1	6.24e-11	2.21e-09
5830482F20Rik	130.429	1	7.02e-08	1.15e-06
A130023A14Rik	130.412	1	4.32e-06	4.28e-05
A030010B06Rik	130.39	1	0.000699735	0.00294304
Gal	130.337	1	1.37e-10	1.25e-08
LOC100040671	130.315	1	3.58e-26	4.31e-23
AW049900	130.302	1	3.38e-08	1.28e-06
Crisp1	130.285	1	9.21e-05	0.00058399
4833445A15Rik	130.279	1	2.06e-09	4.74e-08
Ccl6	130.222	1	0.00205233	0.00728212
2310009E04Rik	130.184	1	1.33e-20	1.06e-17
D330022A01Rik	130.149	1	0.000384265	0.00198348
Gzmg	130.149	1	1.96e-07	2.9e-06
Psors1c2	130.141	1	0.00137405	0.00581301
A730080H06Rik	130.093	1	1.28e-05	0.000210009
A930015K17Rik	130.074	1	9.54e-08	1.51e-06
EG233445	130.058	1	0.000369956	0.0037566
9830141J12Rik	130.051	1	0.000556753	0.00271963
Dppa1	130.05	1	0.000446443	0.00438133
Sucla2	130.048	1	3.74e-08	2.56e-06
Cd19	130.038	1	3.82e-05	0.000583449
Guf1	129.936	1	8.55e-05	0.000548344
D330011G23Rik	129.914	1	0.000129232	0.00140933
LOC386199	129.869	1	5.76e-12	2.92e-10
Nxf3	129.857	1	6.44e-12	8.26e-10
6720485J18Rik	129.781	1	0.000830836	0.00738876
EG317677	129.762	1	0.00128921	0.0049183
Serpina1f	129.708	1	0.00149466	0.00624041
A730008H23Rik	129.588	1	1.63e-23	9.82e-21
Col5a3	129.534	1	2.43e-05	0.000163846
LOC100043402	129.531	1	2.89e-11	1.2e-09
B230216G23Rik	129.465	1	1.68e-19	6.86e-17
LOC100046804	129.431	1	1.75e-05	0.00031023
Gm97	129.431	1	3.44e-06	7.07e-05
Eraf	129.422	1	2.08e-10	6.82e-09
Tmem27	129.389	1	0.000219331	0.00109182
6720453O12Rik	129.321	1	6.26e-07	1.62e-05
LOC386169	129.311	1	1.37e-07	8.01e-06
D030013I16Rik	129.293	1	1.9e-14	6.44e-12
Slc16a8	129.278	1	7.41e-06	0.000136038
Flt4	129.186	1	3.09e-05	0.000230424
Olfr1373	129.166	1	0.00045976	0.00462588
Mylpf	129.151	1	1.3e-12	8.1e-11
5330438O12Rik	129.11	1	6.84e-06	0.000125144
Rbm14	129.068	1	2.5e-22	1.64e-19
Casp9	129.053	1	6.46e-23	4.83e-20
Polh	129.026	1	1.35e-07	4.1e-06
Gp9	128.994	1	2.07e-09	1.13e-07
LOC194905	128.99	1	0.000194153	0.00174859
1110059M19Rik	128.969	1	1.33e-08	2.69e-07
LOC239559	128.959	1	1e-05	0.000196652
C920027J16Rik	128.947	1	3e-05	0.000424566
1200016G03Rik	128.928	1	0.000178968	0.00182582
9230101D24Rik	128.865	1	1.74e-08	6.93e-07
E230012G14Rik	128.85	1	8.12e-07	8.48e-06
A230065N10Rik	128.774	1	5.47e-06	4.51e-05
Entpd8	128.755	1	2.04e-11	2.53e-09
Col10a1	128.738	1	8.51e-07	1.03e-05
LOC328660	128.726	1	0.000422306	0.00329764
Olfr216	128.669	1	0.000225265	0.00111623
Ang1	128.644	1	1.6e-05	0.000114348
Wdr46	128.574	1	2.23e-10	1.69e-08
H2-Eb1	128.567	1	0.000492314	0.00454149
LOC381755	128.561	1	3.22e-11	2.94e-09
LOC545238	128.518	1	0.000326737	0.00295495
B230334K19Rik	128.51	1	6.45e-08	9.33e-07
Olfr1168	128.502	1	0.00166454	0.00682088
BC064033	128.487	1	9.46e-08	3.77e-06
4933428D01Rik	128.452	1	1.36e-10	4.38e-09
Mdc1	128.391	1	9.75e-05	0.000637268
Gm944	128.184	1	1.9e-05	0.000152746
LOC381360	128.172	1	0.001372	0.00931798
Spna1	128.169	1	4.69e-13	3.26e-11
LOC382076	128.144	1	0.000161234	0.000943244
LOC384538	128.139	1	3.99e-06	3.98e-05
S100b	128.089	1	0.000611832	0.00294291
Tnfrsf26	127.974	1	0.00029467	0.00299073
Olfr832	127.967	1	0.000791395	0.00326146
Fgr	127.947	1	0.000238725	0.00137104
Lrrc44	127.946	1	0.000624499	0.00877579
Eif3s6	127.919	1	0.00231396	0.00807037
4930424G05Rik	127.915	1	2.87e-06	5.43e-05
LOC674019	127.873	1	5.59e-05	0.000380495
4833414E09Rik	127.807	1	1.92e-09	1.22e-07
Eif4ebp3	127.782	1	5.17e-08	9.02e-07
Hs6st3	127.779	1	0.000264089	0.00144108
9630012C05Rik	127.744	1	0.000100118	0.00128067
D030059N20Rik	127.724	1	5.89e-11	2.49e-09
EG628586	127.692	1	0.00145135	0.00608304
Gvin1	127.691	1	8.02e-10	2.05e-08
Tm2d1	127.676	1	0.000975683	0.00785367
A430078G23Rik	127.547	1	0.00109677	0.00774913
Dbx2	127.529	1	3.58e-08	1.56e-06
LOC383748	127.502	1	3.52e-06	9.06e-05
G6pd2	127.481	1	1.47e-05	0.000122379
Cntn2	127.43	1	7.38e-12	3.57e-10
Eya2	127.427	1	0.000161645	0.00196339
B230339C08Rik	127.425	1	9.15e-07	2.27e-05
Setbp1	127.389	1	0.000283333	0.00265322
3110050L10Rik	127.361	1	1.13e-10	8.93e-09
Dupd1	127.288	1	0.000153284	0.00182701
9430030N17Rik	127.252	1	2.49e-08	1.12e-06
2600013E07Rik	127.248	1	2.52e-05	0.000193407
AmbionRNASpike2_EC12	127.194	1	9.32e-05	0.00107739
2810474C18Rik	127.171	1	5.59e-06	0.000108028
Grap2	127.157	1	0.000368567	0.00169492
6530402F18Rik	127.146	1	6.26e-05	0.000780442
D6Mm5e	127.043	1	0.0013527	0.00922589
E430002G05Rik	126.98	1	5.6e-11	6.07e-09
8430421H08Rik	126.976	1	1e-07	1.58e-06
A330088F01Rik	126.944	1	2.33e-11	2.44e-09
1500015A07Rik	126.858	1	2.01e-09	4.65e-08
Gpr6	126.831	1	0.000717396	0.00300217
Srpk3	126.769	1	1.2e-16	2.29e-14
Ugt2b36	126.598	1	0.000354865	0.00185828
Olfr325	126.588	1	0.000991457	0.00795405
H2-Q5	126.571	1	8.82e-09	4.01e-07
Med29	126.51	1	0.000461155	0.00230567
Olfr684	126.492	1	0.000826199	0.00378978
Olfr434	126.428	1	3.86e-05	0.000522509
A530057A03Rik	126.418	1	0.0025211	0.00961961
Hao3	126.378	1	1.45e-05	0.00026013
Hspb2	126.355	1	0.000317113	0.00148798
Slc6a16	126.334	1	6.59e-05	0.000389091
Olfr316	126.265	1	0.00109784	0.00481072
A430090J22	126.253	1	9.25e-05	0.000519524
Pou5f1	126.242	1	9.74e-06	8.64e-05
Cts3	126.19	1	6.05e-06	5.71e-05
Rdh16	126.189	1	0.00125014	0.00536208
Bmp10	126.174	1	1.27e-05	0.000233215
LOC100040233	126.168	1	0.000123342	0.000667675
Ly6a	126.163	1	5.63e-06	4.62e-05
3300002P13Rik	126.15	1	0.000261521	0.00148581
Dcpp1	126.14	1	0.000511477	0.00224492
LOC230253	126.106	1	1.1e-17	2.22e-15
4933404M02Rik	126.091	1	2.04e-11	8.69e-10
Uqcrq	126.052	1	0.00241809	0.00930684
Med13	126.041	1	0.000492691	0.00244026
Krtap5-5	125.984	1	1.55e-06	4.03e-05
Prss34	125.98	1	0.000311301	0.00146643
Mamdc2	125.95	1	8.57e-10	5.54e-08
LOC238726	125.923	1	1.49e-06	1.44e-05
BC034076	125.84	1	1.14e-08	2.42e-07
Igfbp1	125.769	1	0.000733037	0.00342701
C330005M16Rik	125.765	1	7.75e-07	9.39e-06
EG623172	125.754	1	0.00212447	0.00749637
Erdr1	125.724	1	3.69e-06	8.28e-05
Sc4mol	125.709	1	4.39e-14	8.57e-12
A530017D12Rik	125.708	1	0.000821368	0.00377321
BC031748	125.618	1	7.8e-07	9.53e-06
A230052G08Rik	125.596	1	2.16e-05	0.000361858
4933439F18Rik	125.588	1	0.00246378	0.00944006
Pcdhb2	125.542	1	0.000720458	0.00350006
Hist1h1a	125.511	1	1.52e-05	0.000242521
Psg25	125.5	1	0.000764508	0.0035542
F830116E18Rik	125.496	1	1.16e-06	1.16e-05
Olfr671	125.491	1	0.00122561	0.00526939
9830113C24Rik	125.462	1	0.000123661	0.000668734
Plcz1	125.448	1	0.000419005	0.00213408
Cer1	125.396	1	5.88e-05	0.000654728
A130017M23Rik	125.385	1	7.92e-05	0.000513048
Rdh19	125.315	1	0.00181441	0.00762684
Gm414	125.29	1	6.11e-05	0.000880937
LOC384833	125.205	1	0.000263017	0.0025085
Car2	125.199	1	2.43e-12	1.4e-10
Rsad2	125.152	1	5.23e-15	6.16e-13
1110020G09Rik	125.15	1	4.06e-18	1.11e-15
I830077J02Rik	125.136	1	3.7e-05	0.000569609
LOC227109	125.117	1	0.00046445	0.00466366
5330429D05Rik	125.109	1	0.000943891	0.00424164
5031409G23	125.07	1	0.00259847	0.00889654
Mscp	125.065	1	1.98e-10	6.54e-09
1300007F04Rik	125.05	1	1.51e-06	1.7e-05
Zfp300	124.978	1	0.00134418	0.00570784
Myl1	124.958	1	5.12e-13	3.53e-11
Olfr545	124.957	1	0.000985736	0.00439504
Hpx	124.936	1	5.4e-06	5.14e-05
EG546337	124.909	1	0.000202786	0.00237651
Tnnt3	124.83	1	7.35e-12	3.56e-10
Cdh7	124.821	1	3.39e-06	3.44e-05
Cage1	124.82	1	0.00032611	0.00152327
9530031D18Rik	124.805	1	0.00015965	0.00148538
Tsp50	124.804	1	4.19e-06	4.17e-05
D430003P20Rik	124.766	1	1e-05	8.92e-05
LOC380784	124.712	1	6.68e-07	8.34e-06
E330033J05Rik	124.699	1	4.79e-06	0.000106138
4632425I16Rik	124.687	1	1.41e-06	1.37e-05
5033425G24Rik	124.65	1	8.43e-06	0.000277192
scl0002993.1_1671	124.649	1	1.77e-08	3.13e-07
Gjb1	124.585	1	2.06e-10	1.8e-08
C430014G13Rik	124.571	1	4.19e-09	8.9e-08
1700038P13Rik	124.55	1	0.00125494	0.00538056
Cars	124.523	1	3.14e-05	0.000233002
EG237433	124.504	1	0.000286928	0.00304776
Mmel1	124.501	1	0.00195681	0.00699935
Rhox4b	124.499	1	4.59e-05	0.000321412
2610305D13Rik	124.457	1	5.07e-14	4.64e-12
LOC623374	124.44	1	0.000426981	0.00505036
Arhgap26	124.421	1	0.00120723	0.00839265
LOC243044	124.42	1	1.99e-07	7.38e-06
Prl3b1	124.416	1	9.65e-05	0.000607159
E230011D01Rik	124.406	1	3.17e-05	0.000442761
LOC386002	124.373	1	2.25e-07	8.24e-06
4930505N22Rik	124.326	1	0.00142448	0.00892984
Cpox	124.282	1	0.00117982	0.00456203
Atp2a1	124.265	1	1.33e-17	3.04e-15
C230011D12Rik	124.243	1	0.00126555	0.00810857
Cdk6	124.206	1	0.000889513	0.00656725
Ttn	124.169	1	8.6e-18	2.45e-15
Cylc1	124.157	1	0.00107786	0.00709052
F730046H10Rik	124.143	1	0.00015974	0.000936274
9630025C19Rik	124.059	1	8.61e-06	0.000151551
Syce1	124.026	1	3.04e-05	0.000227802
Sypl2	124.014	1	6.8e-17	1.43e-14
4932413F04Rik	124.011	1	2.6e-06	2.73e-05
Itgal	123.928	1	1.59e-08	2.85e-07
Sstr4	123.928	1	2.77e-13	2.12e-11
LOC383415	123.874	1	0.000612387	0.00566118
Pcdha2	123.869	1	0.00228298	0.00885603
Plek	123.821	1	1.05e-17	3.34e-15
C230080I20Rik	123.818	1	0.000941818	0.00437007
Bbox1	123.816	1	1.17e-07	1.84e-06
5930409M18Rik	123.808	1	0.000673598	0.00319043
Olfm4	123.807	1	1.92e-06	1.8e-05
Gin1	123.806	1	4.39e-12	5.94e-10
TRAC	123.747	1	2.83e-08	1.99e-06
Npas2	123.731	1	0.00114949	0.00499464
Ptger2	123.694	1	1.99e-09	5e-08
Amh	123.683	1	3.2e-05	0.000237398
LOC381333	123.629	1	2.3e-08	4.46e-07
Rbp4	123.588	1	9.76e-10	5.89e-08
LOC385904	123.585	1	0.00215757	0.0084482
4933427C01Rik	123.567	1	5.85e-05	0.000412542
Yipf4	123.559	1	7.89e-09	4.28e-07
LOC272633	123.556	1	5e-07	1.56e-05
E330040E10Rik	123.556	1	8.69e-06	6.74e-05
Btnl7	123.546	1	0.000505757	0.00249698
2210418G03Rik	123.504	1	1.26e-05	0.000107863
Hist1h2ac	123.472	1	3.56e-08	5.65e-07
V1rj3	123.371	1	4.82e-05	0.0002979
Apom	123.316	1	2.42e-09	1.29e-07
Gpr77	123.315	1	0.000215283	0.00107412
Epn1	123.302	1	1.3e-06	1.48e-05
ENSMUSG00000068790	123.301	1	2.46e-18	7.97e-16
4930519H02Rik	123.239	1	1.55e-05	0.000127689
Pttg1	123.236	1	1.29e-18	3.04e-16
4932702K14Rik	123.217	1	4.58e-05	0.0011199
Defcr-rs12	123.198	1	0.000453908	0.00443851
E130102A02Rik	123.189	1	0.0026267	0.00897739
Tuba8	123.186	1	3.6e-06	7.49e-05
EG621976	123.072	1	0.000144706	0.00279968
B230310N24Rik	123.068	1	0.000175903	0.00204268
B230311P14Rik	123.06	1	4.49e-06	9.72e-05
4930418G15Rik	123.01	1	9.35e-05	0.000591322
LOC384396	123.001	1	0.000135351	0.00146207
4833435K08Rik	122.987	1	0.00101398	0.00400947
4933406L05Rik	122.972	1	0.000279058	0.00297292
A830033B12Rik	122.939	1	5.17e-06	4.98e-05
Tmem206	122.918	1	1.59e-05	0.000251673
LOC100038860	122.914	1	1.55e-11	7.63e-10
LOC100045501	122.796	1	0.00108196	0.00423347
D630016P04Rik	122.78	1	7.28e-05	0.00049821
Ly86	122.773	1	1.78e-16	3.24e-14
3202002H23Rik	122.72	1	0.000260722	0.00142558
C030003H22Rik	122.714	1	2.94e-13	2.17e-11
LOC277157	122.691	1	0.000569251	0.00245983
6330589A16Rik	122.689	1	1.27e-08	5.47e-07
A230050N15Rik	122.655	1	4.79e-09	2.79e-07
LOC195727	122.592	1	1.77e-06	1.96e-05
Gpr123	122.57	1	1.18e-15	1.49e-13
E330017C12Rik	122.566	1	0.000213402	0.00106745
V1rh6	122.554	1	2.2e-07	1.23e-05
LOC668978	122.471	1	0.00022866	0.00198829
Syt2	122.427	1	0.00173828	0.00706692
AF251705	122.39	1	0.000238424	0.00116913
Neurog3	122.317	1	3.68e-10	3e-08
Adcyap1r1	122.307	1	6.48e-06	0.000119676
Iqcg	122.259	1	0.000987259	0.00659664
EG434727	122.208	1	1.83e-12	1.13e-10
Tieg	122.195	1	0.000706242	0.00296786
C8b	122.186	1	1.44e-09	3.75e-08
Apoa1	122.172	1	3.8e-06	7.86e-05
Cdrt4	122.14	1	0.000742677	0.00994012
1110002E22Rik	122.059	1	2.29e-08	4.35e-07
A730008I18Rik	122.038	1	1.98e-07	1.12e-05
C130008L17Rik	122.009	1	3.39e-09	8.34e-08
Ppapdc1a	121.936	1	0.00167937	0.00715781
Ela2	121.895	1	5.99e-05	0.000358836
Akr1c19	121.887	1	0.0012244	0.00526731
Gbp2	121.857	1	0.00205657	0.00729357
Atp2a3	121.851	1	2.48e-14	4.67e-12
A230078H02Rik	121.812	1	0.000774164	0.00587167
9330161M13Rik	121.771	1	5.24e-06	0.000102156
Tbx20	121.718	1	6.04e-07	7.63e-06
Slfn5	121.713	1	0.000339722	0.00179416
Olfr144	121.71	1	1.35e-10	4.36e-09
C130078B07Rik	121.522	1	9.73e-06	7.43e-05
Ccl22	121.513	1	0.000252666	0.00263096
Krtap6-1	121.452	1	6.7e-23	4.84e-20
4932443H13Rik	121.425	1	3.74e-05	0.00027926
LOC627199	121.419	1	2.79e-05	0.000211299
Slc44a3	121.412	1	2.12e-05	0.000170245
Arl14	121.373	1	1.51e-05	0.00027024
9430024O13Rik	121.35	1	9.52e-09	5.02e-07
Lbx1h	121.332	1	0.00247372	0.0098771
F830005D05Rik	121.303	1	0.00110285	0.00903159
C130022M03Rik	121.267	1	7.06e-16	2.22e-13
Fkbp15	121.244	1	0.000575063	0.00279584
A930029O05Rik	121.236	1	1.31e-05	0.000403323
LOC434635	121.227	1	0.000569186	0.00419942
A930005K01Rik	121.206	1	2.92e-05	0.000781863
6330583M11Rik	121.16	1	5.56e-10	1.71e-08
6030447G11Rik	121.155	1	6.25e-08	1.04e-06
Tmem56	121.118	1	2.5e-08	9.95e-07
4933416E05Rik	121.112	1	4.39e-05	0.000309425
LOC100046963	121.111	1	4.59e-17	8.21e-15
AI854517	121.106	1	0.000359041	0.00165674
Gm1865	121.101	1	0.000147785	0.00156578
Neurod6	121.098	1	0.000131004	0.000792275
LOC384307	121.049	1	5.27e-07	1.32e-05
A330021E22Rik	120.988	1	4.31e-15	5.19e-13
1110049B09Rik	120.957	1	0.00078476	0.00323843
A530021E08Rik	120.949	1	0.00221866	0.00777428
9430024E24Rik	120.934	1	3e-05	0.000196878
Prdm13	120.934	1	1.15e-06	1.34e-05
Pou3f4	120.925	1	8.87e-05	0.00187996
Akap14	120.918	1	1.28e-08	2.61e-07
EG667705	120.899	1	3.04e-10	9.5e-09
Tnni1	120.899	1	1.26e-11	5.75e-10
Defb11	120.88	1	5.76e-11	5.7e-09
E130012G03Rik	120.879	1	0.00097861	0.006553
4933434I20Rik	120.863	1	0.00163593	0.00672911
Scg5	120.833	1	6.16e-20	2.84e-17
Vip	120.662	1	1.74e-06	1.65e-05
4933439C20Rik	120.65	1	3.92e-13	6.86e-11
2900092C05Rik	120.634	1	0.000285598	0.00291503
C920016N10Rik	120.61	1	6.42e-05	0.000919024
1700015F03Rik	120.595	1	1.95e-06	2.13e-05
Gm1006	120.551	1	0.00257691	0.00978944
Stk25	120.493	1	1.65e-09	1.07e-07
Aldob	120.482	1	4.46e-06	8.99e-05
Htr1d	120.471	1	0.00153216	0.00637242
1700024C24Rik	120.353	1	2.85e-08	1.08e-06
Alox5	120.307	1	0.000581903	0.00250781
LOC546840	120.278	1	0.00108962	0.0077212
Dip2b	120.275	1	0.00262912	0.0099599
EG574081	120.23	1	0.000547606	0.00237797
Actc1	120.225	1	1.22e-13	9.74e-12
Clec4a3	120.192	1	7.65e-11	2.63e-09
Cxcl4	120.19	1	6.04e-15	7.04e-13
D630013G24Rik	120.152	1	5.05e-08	7.63e-07
Olfr96	120.147	1	0.000785996	0.0036416
Pde6g	120.102	1	3.8e-08	6.86e-07
Tff3	120.096	1	0.000153452	0.00188283
1810024B03Rik	120.072	1	1.24e-05	0.000228888
Scgn10	120.036	1	0.000109114	0.000601168
1300017J02Rik	120.026	1	1.52e-10	5.22e-09
2810051F02Rik	119.959	1	0.000639851	0.0058576
Zmym4	119.945	1	0.000321325	0.00523518
9430050L06Rik	119.926	1	0.00150171	0.00652117
Lyz2	119.918	1	3.62e-11	1.37e-09
Osm	119.876	1	0.000582819	0.0028272
Osbp	119.874	1	8.4e-23	5.51e-20
Olfr667	119.871	1	0.000119249	0.000731184
Clec7a	119.851	1	3.85e-10	2.62e-08
LOC382935	119.811	1	0.00098391	0.00842701
G430005B15Rik	119.796	1	0.000189852	0.00112709
Olfr859	119.752	1	0.000918323	0.00369286
Slc5a8	119.666	1	0.00137804	0.00582537
Cart	119.643	1	1.27e-11	5.8e-10
Mgat4c	119.629	1	1.04e-05	9.16e-05
Slc25a37	119.626	1	4.55e-09	1.05e-07
Ifi35	119.614	1	2.39e-07	3.43e-06
LOC332100	119.611	1	6.87e-10	4.39e-08
C920007D24Rik	119.599	1	2.86e-13	6.8e-11
5430407P10Rik	119.572	1	4.48e-05	0.000315004
Hp	119.568	1	1.55e-09	8.84e-08
Hbb-bh1	119.515	1	1.28e-12	8.03e-11
Omd	119.475	1	1.42e-10	1.21e-08
6720470G16Rik	119.473	1	4.87e-07	6.25e-06
LOC212084	119.441	1	1.35e-06	2.91e-05
A930029N17Rik	119.416	1	6.18e-08	2.48e-06
2010106E10Rik	119.379	1	0.00137136	0.00931798
4932413O14Rik	119.358	1	1.04e-06	1.23e-05
Smarcc1	119.347	1	1.12e-20	3.78e-18
Olig1	119.341	1	1.16e-16	1.89e-14
A630098A13Rik	119.284	1	5.84e-09	1.19e-07
LOC381455	119.272	1	2.26e-06	4.96e-05
Slfn4	119.268	1	0.000890427	0.00360525
Safb2	119.25	1	2.9e-05	0.000468895
Onecut3	119.241	1	1.5e-05	0.000124194
LOC238598	119.226	1	1.12e-05	9.79e-05
1700007B13Rik	119.214	1	0.00160013	0.00591491
Zcchc5	119.171	1	8.25e-12	4.37e-10
LOC100047693	119.147	1	8.71e-15	2.12e-12
Tom1l2	119.105	1	0.00217843	0.00766056
LOC381052	119.084	1	0.000123909	0.00078348
A730010O16Rik	119.036	1	8.22e-05	0.000469556
Zfp9	119.01	1	9.32e-07	1.11e-05
4930404F20Rik	118.971	1	3.71e-05	0.000947021
Pnliprp1	118.865	1	1.68e-09	4.47e-08
Atcay	118.811	1	0.000128499	0.000807552
D430038H04Rik	118.798	1	0.00113075	0.00492704
Abhd1	118.752	1	1.77e-09	4.71e-08
F830008I11Rik	118.746	1	0.000752146	0.00573882
D130051B03Rik	118.746	1	1.48e-06	3.87e-05
H60a	118.643	1	0.00214513	0.00755943
LOC226086	118.635	1	0.000356886	0.0016482
2810433K01Rik	118.623	1	0.00175153	0.00711545
Ugt2a2	118.613	1	4.28e-06	8.66e-05
2310042P07Rik	118.539	1	1.85e-05	0.000129432
Sema6c	118.501	1	0.000223761	0.00125095
scl0004010.1_24	118.497	1	0.000974577	0.00836361
Cldn13	118.488	1	0.000908736	0.00366556
Dnttip2	118.479	1	1.54e-06	3.71e-05
6430553P18Rik	118.444	1	5e-05	0.000346867
Kcnh5	118.417	1	0.000193051	0.00114108
D5Ertd505e	118.412	1	0.000166431	0.00194835
Olfr670	118.408	1	0.00225647	0.00877521
A930038I05Rik	118.398	1	3e-06	0.000117655
2410044A07Rik	118.391	1	2.6e-05	0.000173746
LOC385923	118.387	1	8e-07	9.74e-06
Gabra6	118.385	1	1.57e-05	0.000129245
Rgn	118.365	1	0.000734648	0.0062575
Cdkn1b	118.303	1	0.000871407	0.00644895
LOC100034363	118.302	1	0.00239807	0.00924127
D630002J15Rik	118.291	1	1.14e-05	0.00021992
Cd36	118.289	1	0.00102288	0.00853269
9330188B09Rik	118.286	1	9.69e-05	0.000987703
Pcdhb16	118.249	1	4.49e-05	0.000524334
Fgf15	118.245	1	3.39e-12	1.83e-10
Aldh8a1	118.193	1	1.44e-05	0.0001206
Tmem37	118.189	1	2.78e-05	0.00021088
LOC386054	118.164	1	3.52e-08	5.59e-07
B930083E23Rik	118.088	1	1.94e-12	2.23e-10
C330011F01Rik	118.074	1	1.37e-14	4.72e-12
LOC240779	118.007	1	4.81e-07	6.19e-06
LOC674050	117.991	1	7.1e-12	3.45e-10
LOC100044122	117.969	1	4.51e-05	0.000280916
Runx1	117.925	1	3.55e-10	2.43e-08
Hapln4	117.921	1	4.66e-05	0.000610046
Picalm	117.916	1	4.07e-16	6.67e-14
A730018C14Rik	117.811	1	0.000435137	0.00219974
D430015M13Rik	117.782	1	0.000177264	0.00102022
Sesn2	117.776	1	0.000861062	0.00747204
Dlx6	117.69	1	0.000471481	0.00456687
LOC100041230	117.649	1	9.38e-11	8.8e-09
Pcdhb5	117.595	1	0.000726637	0.005573
Aox3l1	117.539	1	0.000136169	0.000818715
LOC665506	117.535	1	9.64e-10	2.79e-08
BC006965	117.512	1	3.07e-06	7.16e-05
Msi1h	117.497	1	2.14e-12	1.3e-10
LOC331012	117.493	1	2.85e-05	0.00036026
Ccr7	117.445	1	0.000566813	0.00546364
LOC380815	117.43	1	0.000526421	0.0022998
Ms4a7	117.386	1	7.82e-13	4.84e-11
A430069M06Rik	117.379	1	2.26e-08	1.08e-06
2210408O09Rik	117.363	1	3.42e-05	0.000471851
Chrm3	117.355	1	7.65e-11	2.63e-09
LOC100048082	117.35	1	2.97e-05	0.000223215
LOC382229	117.275	1	1.23e-07	1.63e-06
Aldh7a1	117.202	1	0.000199071	0.00226558
D230032H14Rik	117.192	1	0.00179455	0.00726167
Ifna2	117.182	1	0.00138761	0.00585326
Rax	117.152	1	0.000160145	0.00226958
LOC382449	117.149	1	1.11e-10	8.8e-09
LOC384258	117.118	1	4.97e-07	6.46e-06
Stk35	117.113	1	8.64e-15	2.5e-12
Fbln7	117.104	1	0.000248337	0.00240232
LOC327767	117.103	1	9.73e-05	0.000543353
Cpn1	117.092	1	5.22e-06	0.000102064
Muc13	117.08	1	1.76e-09	9.9e-08
LOC242497	117.078	1	0.00143492	0.00602118
4930524B15Rik	117.071	1	0.000117781	0.00146341
Dcpp2	117.032	1	0.000697595	0.00328541
D930020N02Rik	117.004	1	1.38e-09	3.62e-08
Gapds	116.964	1	0.000424833	0.00191786
D230045G11Rik	116.948	1	4.8e-05	0.000334554
LOC385267	116.948	1	0.0016136	0.00595355
Six6os1	116.931	1	9.07e-15	1e-12
D14Ertd449e	116.931	1	1.16e-20	3.87e-18
Arvcf	116.916	1	9.14e-05	0.00105984
1700106J16Rik	116.858	1	6.78e-06	0.000124485
C87860	116.85	1	4.13e-17	1.02e-14
1700030C10Rik	116.836	1	3.17e-08	1.21e-06
scl0003067.1_7	116.819	1	3.37e-08	5.38e-07
A130046C05Rik	116.818	1	1.16e-06	3.22e-05
Unc13a	116.744	1	0.000110715	0.00224423
1700025D03Rik	116.702	1	6.12e-05	0.000409944
1700018C11Rik	116.627	1	0.000168036	0.00313623
Prkaa2	116.505	1	0.00054878	0.00238211
Cdc42bpa	116.477	1	1.84e-05	0.000315677
EG245174	116.431	1	8e-06	0.000265775
2610021K21Rik	116.406	1	2.45e-17	8.29e-15
Acox1	116.339	1	5.67e-10	4.27e-08
Neurod2	116.329	1	3.81e-14	3.64e-12
C730029A08Rik	116.288	1	0.000436353	0.00196291
Phyhip	116.217	1	1.37e-05	0.000254981
LOC385074	116.204	1	0.00100532	0.00398395
Mrgprf	116.202	1	3.23e-12	4.54e-10
Snx20	116.19	1	1.45e-08	2.64e-07
Abcc8	116.069	1	0.00181249	0.00762027
Pcdhgb2	116.018	1	2.61e-05	0.000199619
4632408I12Rik	115.961	1	1.94e-05	0.000329779
5031409G22Rik	115.953	1	0.000130924	0.00165809
Myf6	115.939	1	3.53e-07	4.73e-06
Wtap	115.911	1	3.27e-12	1.67e-10
Fbp1	115.865	1	0.000935276	0.0043453
6720407D17Rik	115.86	1	3.71e-07	1.1e-05
C330019M07Rik	115.857	1	2.7e-08	4.48e-07
Hebp1	115.849	1	2.63e-09	1.39e-07
5031404C24Rik	115.773	1	4.91e-05	0.00068294
Pitx1	115.727	1	6.89e-06	0.000145119
LOC100048594	115.704	1	0.00010968	0.00109021
Nfix	115.676	1	2.95e-10	1.01e-08
B930062B16Rik	115.665	1	0.00195871	0.00700386
scl0001434.1_18	115.64	1	1.94e-06	4.93e-05
Prom1	115.629	1	3.44e-05	0.000537318
4831426I19Rik	115.619	1	7.54e-06	0.000149051
4921504I02Rik	115.595	1	0.00222741	0.00779862
LOC216223	115.591	1	1.48e-07	1.93e-06
4930562D19Rik	115.544	1	0.000344724	0.00280349
A430096B05Rik	115.518	1	0.00206211	0.00813619
Vpreb2	115.415	1	1.86e-05	0.000149632
C230060E24	115.412	1	0.000883805	0.00358435
LOC432945	115.405	1	0.000284488	0.00159374
Zfp68	115.397	1	6.48e-14	5.71e-12
Srgn	115.339	1	7.22e-11	2.52e-09
Rbm11	115.328	1	2.3e-05	0.000156005
9630034F02Rik	115.325	1	6.47e-07	1.78e-05
Cstn2-pending	115.318	1	4.76e-06	0.000105732
LOC384806	115.266	1	5.99e-12	2.98e-10
A830011N18Rik	115.216	1	5.11e-06	4.93e-05
C030046K23Rik	115.208	1	2.61e-10	8.31e-09
Slc36a2	115.2	1	1.68e-06	4.34e-05
Adamts2	115.196	1	1.14e-11	1.48e-09
LOC329381	115.193	1	0.000612457	0.00447147
LOC280144	115.138	1	2.45e-05	0.000412376
LOC665682	115.126	1	0.000268492	0.00227887
Gbe1	115.099	1	2.85e-06	2.55e-05
Pctp	115.09	1	0.000256676	0.00246102
Lama1	115.081	1	2.69e-11	1.25e-09
8430408J21Rik	115.04	1	0.000448986	0.00225785
Hpn	114.949	1	0.00243844	0.00936355
D430044H24Rik	114.937	1	0.000646308	0.00700593
A630014I05Rik	114.933	1	9.9e-07	2.54e-05
Klk6	114.921	1	0.000160451	0.000836979
A130026C10Rik	114.916	1	1.97e-09	4.55e-08
4122402O22Rik	114.913	1	0.000239126	0.0027243
LOC280096	114.911	1	0.000112716	0.0014687
LOC381093	114.904	1	0.000271926	0.00257255
Olfr1418	114.841	1	4.47e-11	1.95e-09
B430114K07Rik	114.791	1	0.000917852	0.00623087
Ifih1	114.722	1	1.3e-07	1.99e-06
1190007I07Rik	114.699	1	5.47e-14	1.2e-11
Ankrd33	114.647	1	0.000471241	0.00234851
Fhad1	114.628	1	0.000844478	0.00748425
LOC333559	114.567	1	4.61e-05	0.000286229
LOC194209	114.566	1	1.36e-05	9.87e-05
LOC100047300	114.562	1	0.000425887	0.00331962
Upk3b	114.547	1	7.03e-08	2.38e-06
Rspo1	114.546	1	0.00253882	0.00873007
D130026O08Rik	114.538	1	0.000367259	0.00373446
Pcdhb12	114.517	1	2.62e-05	0.00020487
6820437F20Rik	114.505	1	1.26e-10	1.24e-08
4632434I11Rik	114.463	1	6.25e-13	4.02e-11
Nr2c2	114.456	1	0.000760709	0.00690781
Tktl1	114.436	1	0.00147437	0.00981211
D230018C02Rik	114.429	1	3.99e-09	2.2e-07
Dnahc6	114.366	1	1.69e-09	4e-08
LOC386513	114.356	1	1.01e-08	5.49e-07
4930527B16Rik	114.337	1	1.62e-06	3.75e-05
Nkg7	114.323	1	5.9e-10	1.58e-08
Pam	114.302	1	9.58e-11	3.19e-09
2010312A17Rik	114.257	1	9.78e-13	6.58e-11
Krt75	114.237	1	1.94e-05	0.0005522
LOC381660	114.202	1	5.76e-05	0.000819717
4833426D18Rik	114.19	1	0.000851935	0.00704359
LOC223347	114.171	1	0.000345542	0.00355197
LOC386321	114.171	1	3.81e-12	5.23e-10
LOC100045688	114.091	1	4.05e-10	2.78e-08
B230317F23Rik	114.086	1	0.000909541	0.00411899
Pkd2l1	114.085	1	4.06e-10	1.15e-08
BC020108	114.081	1	1.05e-13	8.79e-12
LOC669999	114.074	1	1.12e-15	5e-13
EG383436	114.055	1	2.61e-06	5.03e-05
F730031O20Rik	114.02	1	0.000106873	0.00129816
LOC381470	114.013	1	0.000115484	0.00128528
Nlrp5	113.967	1	0.000274255	0.00350817
Spink12	113.917	1	0.000951104	0.00426707
Csnk	113.859	1	1.9e-09	5.01e-08
LOC386254	113.845	1	2.8e-06	2.92e-05
Ankrd1	113.839	1	2.03e-07	6.01e-06
Cidea	113.827	1	0.00157309	0.00650409
Wdr92	113.777	1	2.29e-17	9.37e-15
0610011L14Rik	113.68	1	1.47e-05	0.000270289
Nrg3	113.628	1	5.91e-07	6.43e-06
9030625A04Rik	113.624	1	2.24e-16	6e-14
9530019H20Rik	113.559	1	7.73e-06	0.000158411
Ifi27	113.514	1	0.00154358	0.0064124
Mlkl	113.5	1	4.79e-07	5.38e-06
Oasl2	113.484	1	6.11e-10	1.63e-08
LOC384421	113.46	1	0.000151702	0.000798063
Dmgdh	113.447	1	0.0024889	0.00952002
LOC386268	113.44	1	1.08e-06	3.22e-05
Adra1a	113.426	1	7.74e-07	9.47e-06
Olfr338	113.381	1	0.000374185	0.00194209
2210038L17Rik	113.381	1	3.54e-08	1.31e-06
Lyve1	113.359	1	1e-10	3.94e-09
Fbxo44	113.332	1	7.65e-09	1.67e-07
Pib5pa	113.309	1	0.00018107	0.00332227
Gm1549	113.283	1	0.000965046	0.00385254
Nmnat3	113.263	1	2e-08	8.21e-07
Srb1	113.248	1	8.51e-05	0.00113173
4921510J17Rik	113.246	1	1.63e-14	2.98e-12
A130053G17Rik	113.233	1	8.38e-09	4.7e-07
Tssk6	113.219	1	0.000990762	0.00393923
1190007F08Rik	113.201	1	1.29e-17	3.99e-15
LOC276803	113.183	1	0.000889132	0.00360258
Lmx1a	113.162	1	9.51e-13	1.41e-10
LOC233400	113.155	1	1.29e-05	0.000212215
LOC100047226	113.154	1	1.46e-09	1.56e-07
Uchl4	113.154	1	0.000285735	0.00136288
Cd180	113.109	1	2.26e-06	2.07e-05
4930500M09Rik	113.052	1	0.000836889	0.00341517
Colec11	113.037	1	0.000179437	0.000920073
Npy	112.972	1	9.65e-14	8.23e-12
Fv1	112.942	1	9.84e-12	1.15e-09
Capn8	112.93	1	2.01e-06	2.19e-05
Tspan33	112.885	1	1.91e-09	1.06e-07
Pcdhb1	112.884	1	0.000252795	0.00216087
4832420L08Rik	112.874	1	5.78e-14	1.08e-11
Nt5c3	112.819	1	2.51e-18	7.99e-16
Zfp706	112.811	1	1.29e-05	9.43e-05
D030029G14Rik	112.772	1	0.000587087	0.00284408
A330073P05Rik	112.727	1	4.38e-06	8.62e-05
4631433D01Rik	112.699	1	2.42e-05	0.000187068
LOC100045423	112.698	1	5.17e-06	4.29e-05
Rhox12	112.686	1	2.7e-07	3.26e-06
OTTMUSG00000013918	112.594	1	3.17e-08	5.86e-07
D7Ertd413e	112.552	1	5.63e-07	1.57e-05
3110031I02Rik	112.531	1	6.81e-05	0.000834789
9630046H06Rik	112.512	1	0.000760384	0.00315405
9530008L14Rik	112.492	1	3.46e-09	1.74e-07
6430558H08Rik	112.49	1	9.79e-08	1.34e-06
Clecsf9	112.468	1	3.73e-05	0.000269128
B930008A12Rik	112.465	1	2.82e-05	0.000186539
Ms4a6d	112.43	1	6.23e-11	2.21e-09
Scn11a	112.374	1	1.27e-09	3.51e-08
Fgf7	112.348	1	0.000275045	0.0014941
Sp7	112.338	1	1.3e-15	3.77e-13
Arf5	112.289	1	5.84e-14	1.1e-11
Irx4	112.249	1	7.52e-08	2.54e-06
1700095J03Rik	112.239	1	0.00102413	0.00679067
Adamts3	112.236	1	0.00022354	0.00297978
Ing1	112.222	1	4.76e-05	0.000620266
Ucn3	112.219	1	3.21e-05	0.000507799
Igsf8	112.197	1	0.00180298	0.00729165
Sys1	112.183	1	7.73e-12	1.06e-09
Ptprv	112.182	1	1.22e-09	8.13e-08
1110004P21Rik	112.145	1	3.26e-07	1.08e-05
4832436F04Rik	112.118	1	8.91e-05	0.000568408
Centa2	112.094	1	1.41e-05	0.00010231
E430039K24Rik	112.055	1	0.00148983	0.00989672
Sil	112.052	1	0.00248204	0.009499
G430064E20Rik	112.032	1	8.98e-16	1.19e-13
9330154J02Rik	111.983	1	4.74e-05	0.00114806
Tmem63b	111.954	1	3.28e-05	0.000484238
4930431B09Rik	111.946	1	6.21e-18	1.33e-15
A630008E13Rik	111.902	1	0.000398743	0.00181558
Creb3l3	111.844	1	0.000550795	0.00269721
Akr1d1	111.842	1	0.00255405	0.00972136
Rasl10a	111.741	1	0.000640816	0.0030599
D430021H21Rik	111.714	1	9.13e-06	0.000182091
Slc12a1	111.705	1	0.00124306	0.00476962
9430025M13Rik	111.704	1	1.24e-12	7.83e-11
Parp14	111.669	1	0.000406479	0.00390532
Cck	111.659	1	0.00178514	0.00646599
LOC381716	111.639	1	9.35e-05	0.000614923
D430021P20Rik	111.634	1	0.000279501	0.0015723
LOC100039607	111.621	1	4.04e-06	3.46e-05
Duxbl	111.536	1	8.1e-10	5.06e-08
Rgl3	111.529	1	0.000160262	0.000836798
E430038L21Rik	111.516	1	9.26e-06	0.000141238
Efcab7	111.507	1	7.9e-06	6.21e-05
Npm2	111.487	1	2.75e-08	5.11e-07
Olfr915	111.482	1	0.00117909	0.00456083
Clec4a1	111.477	1	4.53e-13	3.19e-11
5730496N17Rik	111.463	1	4.76e-06	8.22e-05
Lnp	111.458	1	0.00204785	0.00809611
A830087C18Rik	111.441	1	0.000620499	0.00491433
Bcl2a1d	111.406	1	2.01e-09	5.04e-08
Epor	111.321	1	5.36e-10	3.51e-08
LOC244061	111.31	1	1.27e-05	9.35e-05
C730029N23Rik	111.295	1	0.000217804	0.00243872
Havcr1	111.289	1	0.00166819	0.00683071
Scn3b	111.276	1	3.36e-13	2.44e-11
2810012D02Rik	111.26	1	6.46e-22	3.75e-19
Gjb3	111.238	1	2.49e-07	3.55e-06
Ncan	111.168	1	7.11e-08	1.17e-06
LOC383833	111.147	1	1.24e-05	0.000386843
scl0004029.1_17	111.114	1	5.17e-05	0.000713695
C130063I20Rik	111.102	1	0.000265654	0.0028639
[truncated: 6,806 more rows]

## Sheet: FC<1.5
SYMBOL	Total FC	FC>1.5
Fxn	66.994	0
Lamb2	66.7085	0
Dpp3	66.5203	0
Rtn4ip1	66.4102	0
Fbxo3	66.3331	0
Fgd4	66.0715	0
Med23	66.0408	0
6330403E01Rik	65.9893	0
BC025575	65.9584	0
Mafg	65.9051	0
5830457O10Rik	65.7665	0
Dock6	65.7378	0
Pm20d1	65.7281	0
4833406C17Rik	65.6799	0
Elac1	65.6577	0
LOC637353	65.6481	0
Pno1	65.6272	0
Rab7l1	65.5899	0
2310028O11Rik	65.5685	0
LOC383576	65.5553	0
Fez1	65.5525	0
Tpm1	65.5079	0
Ddb2	65.5061	0
Slc25a33	65.4853	0
LOC100046898	65.4804	0
1110038G02Rik	65.4379	0
Mars2	65.4336	0
LOC100043313	65.4177	0
Dctn6	65.4031	0
BC005682	65.3928	0
Gtpbp6	65.3614	0
Axl	65.3251	0
Nfkbiz	65.2429	0
Cyb5r3	65.2244	0
Angel1	65.2236	0
Ier3	65.1912	0
Cchcr1	65.1707	0
Mapk1ip1	65.1572	0
BC038286	65.1537	0
2310010J17Rik	65.1128	0
1810058M03Rik	65.1119	0
Spop	65.0926	0
Gfod1	65.0883	0
Spock2	65.0856	0
Hic2	65.0795	0
Emilin2	65.0631	0
2210016F16Rik	65.0533	0
Ifrg15	65.0126	0
Nupl2	65.0085	0
9630025H16Rik	64.9647	0
Polr3b	64.931	0
Btbd14b	64.9282	0
Ptplad1	64.9186	0
Tcfap2a	64.9175	0
Zbtb3	64.8965	0
Rps6ka1	64.8922	0
Zfp294	64.8659	0
Ints7	64.8656	0
Arhgap12	64.8438	0
Nphp4	64.8396	0
Sac3d1	64.8396	0
LOC637089	64.83	0
LOC100046775	64.824	0
Qdpr	64.8114	0
4833425P12Rik	64.8059	0
Rsu1	64.8032	0
C430015A10Rik	64.7992	0
2810003O05Rik	64.7952	0
Ttl	64.7837	0
Tcf7l2	64.7756	0
Tbl2	64.7675	0
9430029L20Rik	64.7631	0
Hspb8	64.759	0
Rhbdf1	64.7493	0
Bag3	64.7437	0
Tnfrsf21	64.7354	0
D330045A20Rik	64.7354	0
1110001A07Rik	64.727	0
Tsen54	64.709	0
Rasl10b	64.7007	0
Mbtps1	64.6871	0
Nudt18	64.687	0
Timm17a	64.6865	0
Lamc1	64.662	0
Noc4l	64.6459	0
1500019C06Rik	64.6377	0
DXImx39e	64.6362	0
Triobp	64.6353	0
LOC100044204	64.628	0
Bmpr1b	64.6262	0
Casz1	64.6259	0
Trmt6	64.6223	0
Tm2d3	64.6221	0
2210403N09Rik	64.622	0
Usp45	64.6157	0
Xrcc2	64.6088	0
LOC100048589	64.596	0
F2r	64.5953	0
Tgoln1	64.5837	0
Sema3a	64.563	0
Gpr89	64.5602	0
Stim1	64.5534	0
Gde1	64.5504	0
Rab11fip3	64.5435	0
C130021I20	64.5432	0
Cd63	64.5427	0
Hnrpf	64.5377	0
Nudt2	64.5354	0
1700037H04Rik	64.5349	0
Pex11b	64.5346	0
4933434I06Rik	64.5161	0
Braf	64.502	0
1700011J10Rik	64.494	0
Acta2	64.4787	0
Morf4l1	64.4787	0
Tspan3	64.4624	0
Mrpl34	64.4583	0
Man2a1	64.4472	0
Plcd1	64.4452	0
LOC100043796	64.436	0
7530408C15Rik	64.4335	0
Tdrkh	64.4312	0
Wipf3	64.418	0
E130001F20Rik	64.4169	0
Kdelc1	64.4158	0
Chpf	64.4121	0
Mtap	64.4046	0
Mapbpip	64.3858	0
Wdr47	64.3839	0
Ptk7	64.3834	0
Mtmr9	64.3695	0
Ppl	64.3669	0
Zfp101	64.3653	0
2410019A14Rik	64.3575	0
LOC234987	64.356	0
Gabarapl2	64.3472	0
Lss	64.3391	0
Purg	64.3383	0
AU040829	64.3379	0
Ung	64.3364	0
5133400G04Rik	64.332	0
LOC385855	64.3277	0
2010305A19Rik	64.3272	0
Tmem34	64.327	0
Tbc1d2b	64.3132	0
Sod1	64.307	0
Lrrc34	64.307	0
LOC212963	64.3007	0
Gnl3l	64.3004	0
Supt3h	64.2913	0
LOC666652	64.2849	0
Zfp263	64.2843	0
Hnrph3	64.276	0
Hmga2	64.2704	0
D15Ertd682e	64.2655	0
Phf7	64.2622	0
Serinc2	64.2573	0
Wdr9	64.2558	0
D330038O06Rik	64.253	0
Alkbh2	64.246	0
EG546143	64.2457	0
Rgs2	64.24	0
Iah1	64.2334	0
Uhrf1bp1l	64.2311	0
Ppapdc1	64.2308	0
Plec1	64.228	0
Oat	64.2274	0
Iqgap1	64.2158	0
Rnf113a1	64.2145	0
Pex19	64.2136	0
Med8	64.2121	0
4921507P07Rik	64.2066	0
Vkorc1	64.1995	0
Krba1	64.1989	0
Trak2	64.195	0
Sulf1	64.1939	0
Atp13a1	64.1821	0
Mars	64.1767	0
Bex4	64.1558	0
Cd34	64.1501	0
Tmem199	64.1499	0
Apeh	64.1385	0
Ccdc71	64.1359	0
Lypd6	64.1335	0
Gnptg	64.132	0
9530018I07Rik	64.1274	0
Tm6sf1	64.1228	0
Lix1	64.1207	0
Gnpda1	64.1192	0
Slco4a1	64.1162	0
Tbx4	64.1159	0
Hif1an	64.1076	0
P4ha2	64.1061	0
Spc25	64.1015	0
Rras	64.0967	0
Mrps11	64.0963	0
Tmem175	64.0913	0
3110009E18Rik	64.0868	0
Leprel1	64.0847	0
Grb14	64.0819	0
Rnaseh2b	64.0798	0
Dnajb12	64.0797	0
Blvra	64.0783	0
Npr2	64.0767	0
Meox1	64.0662	0
Mib2	64.0661	0
Fdps	64.0639	0
Pigl	64.0607	0
Tufm	64.0589	0
2310061C15Rik	64.0573	0
Mad2l1	64.0557	0
Stx17	64.0541	0
Xylt2	64.0357	0
Letm1	64.0325	0
Hist2h2aa2	64.0315	0
Magohb	64.0301	0
5430411C19Rik	64.0298	0
Tm9sf4	64.0243	0
Pgrmc2	64.0225	0
Tgfbi	64.0221	0
Serping1	64.0204	0
Edem2	64.0174	0
Rfc3	64.0172	0
Lyar	64.017	0
Slc39a13	64.0168	0
Efnb1	64.0107	0
B930030B22Rik	64.0008	0
Hat1	63.9994	0
Efr3a	63.9987	0
Gng7	63.9963	0
Apaf1	63.9835	0
Slc9a3r1	63.9749	0
Tapt1	63.9719	0
Thsd1	63.9677	0
Frap1	63.9651	0
Cspp1	63.947	0
Galnt10	63.9459	0
Uchl5	63.9456	0
D10Ertd322e	63.9446	0
6530415H11Rik	63.9444	0
Hspb1	63.937	0
4930402I24Rik	63.9366	0
D2Bwg1335e	63.933	0
Prpf39	63.926	0
Tubb6	63.9239	0
Plekhg5	63.9153	0
Pappa2	63.9113	0
Arid1b	63.9094	0
Gtf2a1	63.9078	0
Msrb2	63.9073	0
Pold2	63.9025	0
1700008F19Rik	63.9015	0
Sgcb	63.8954	0
Mcm7	63.893	0
Txnl4	63.8925	0
Tssc1	63.8803	0
LOC100047963	63.8774	0
Cd97	63.87	0
Rexo1	63.8632	0
Psmg3	63.8556	0
Ran	63.8546	0
Ethe1	63.853	0
4933428G20Rik	63.8527	0
Mcart6	63.8515	0
Snx2	63.8492	0
Angptl4	63.8388	0
A630097D09Rik	63.8348	0
Rhod	63.8346	0
Snrpf	63.8329	0
1200008A14Rik	63.8328	0
Snapc4	63.832	0
Rasgrp4	63.8319	0
Psmd9	63.8306	0
Mat2b	63.8292	0
Brwd1	63.8259	0
Heph	63.8188	0
Shisa2	63.8171	0
Pdk3	63.8107	0
Nmral1	63.8101	0
2810017I02Rik	63.8069	0
Exoc8	63.7969	0
5730403B10Rik	63.7913	0
Ptplb	63.791	0
Gfpt2	63.7872	0
Vamp3	63.787	0
1500009L16Rik	63.7837	0
Dmwd	63.7836	0
Spag4	63.7816	0
Dbi	63.7804	0
D0H8S2298E	63.7772	0
Hdgf	63.7659	0
LOC623006	63.7617	0
EG433224	63.7613	0
Mobkl2a	63.7606	0
mtDNA_COXII	63.7527	0
LOC100047634	63.7504	0
Swap70	63.7473	0
App	63.7466	0
Usp46	63.7454	0
Cox18	63.7436	0
EG633692	63.7425	0
LOC100046500	63.7392	0
AA407526	63.7318	0
Zdhhc13	63.7257	0
Bcar3	63.7251	0
Mrpl49	63.7242	0
Cmas	63.7242	0
Ripk2	63.7241	0
3010027A04Rik	63.72	0
Abcb7	63.7139	0
Plekhf2	63.7108	0
Aasdh	63.7077	0
Prmt6	63.7028	0
Myh9	63.7015	0
Zcchc14	63.7008	0
Zfp653	63.6984	0
Rnf6	63.6974	0
Nsmce2	63.697	0
Ogt	63.6947	0
Fkbp11	63.6925	0
Mapk8ip1	63.6871	0
Bre	63.6845	0
Foxa1	63.6838	0
B230312L03Rik	63.6819	0
Snx3	63.6816	0
Hexim2	63.681	0
4.93e+26	63.6761	0
Lamb1-1	63.6742	0
Ap3m2	63.6703	0
Rbbp5	63.6647	0
Ephb4	63.6592	0
2010100O12Rik	63.6573	0
Ttc19	63.6553	0
Nipsnap3a	63.6546	0
Dmxl2	63.6514	0
Mcm5	63.6499	0
Ppcs	63.6472	0
Zcchc2	63.6469	0
Kif21b	63.646	0
Mrpl22	63.6452	0
Pbk	63.6447	0
Acin1	63.6412	0
Ebf2	63.6369	0
Asah1	63.6334	0
Clip2	63.6321	0
Rag1ap1	63.6274	0
Trim3	63.6212	0
Dennd1a	63.6194	0
9830166G06Rik	63.6175	0
Scly	63.611	0
Otud7b	63.6106	0
Suv420h2	63.6018	0
Dcp1b	63.6011	0
LOC100047863	63.601	0
Amotl2	63.5914	0
Wdr33	63.5902	0
Ubr2	63.5882	0
LOC215086	63.5876	0
Hmgn3	63.5851	0
Id2	63.5844	0
Gemin6	63.5816	0
Zcchc11	63.5755	0
D4Wsu132e	63.5675	0
Kelchl	63.5621	0
Lzic	63.56	0
Pecr	63.5566	0
Dnajb4	63.5537	0
Grasp	63.548	0
Tmem50b	63.5462	0
5730403M16Rik	63.5444	0
C330050A14Rik	63.5412	0
Mcm10	63.5399	0
Rad54l	63.5398	0
Arfgap3	63.5385	0
BC034090	63.5315	0
Auts2	63.5309	0
Hadhsc	63.5216	0
Xpo7	63.5201	0
1110062M06Rik	63.5183	0
Erbb2	63.5176	0
Scrn1	63.5156	0
Man2c1	63.5085	0
Acot11	63.5085	0
2900006A08Rik	63.5081	0
Ascc2	63.5038	0
Snx33	63.5029	0
Kif1c	63.5006	0
6030470M02Rik	63.499	0
2310075M15Rik	63.4969	0
Fap	63.495	0
Atg9a	63.4949	0
St6gal1	63.4875	0
Hmox2	63.4863	0
Coq9	63.4777	0
scl0002180.1_25	63.4749	0
LOC215879	63.4734	0
C1qbp	63.4706	0
Atxn7l2	63.4703	0
Neurod1	63.4673	0
2610042F04Rik	63.4667	0
Mcm4	63.4608	0
Rreb1	63.4587	0
Mapk8	63.4536	0
M6prbp1	63.4521	0
1200009O22Rik	63.4503	0
EG216185	63.4494	0
Adamts19	63.4482	0
Mospd2	63.4453	0
2310002B06Rik	63.4407	0
Gnb5	63.4402	0
Nqo2	63.4393	0
4933421H10Rik	63.4386	0
Igfbp5	63.4337	0
1110013L07Rik	63.4337	0
LOC100045780	63.4296	0
Mpp6	63.4258	0
B930004C15Rik	63.422	0
Pcsk7	63.4208	0
Wwp1	63.4195	0
Pcdhgb4	63.4189	0
Pdcd5	63.4156	0
2410017P09Rik	63.4155	0
A930005G04Rik	63.4151	0
0610007J10Rik	63.4136	0
Pld3	63.4124	0
Atad1	63.4096	0
Commd7	63.4072	0
Slc30a7	63.406	0
Fbxo4	63.4044	0
Per1	63.4018	0
Notch4	63.4008	0
Clptm1l	63.4004	0
Klhl17	63.3986	0
LOC100044829	63.3982	0
C330027C09Rik	63.3946	0
3110001D03Rik	63.3946	0
Pfkfb4	63.3909	0
Adam12	63.3884	0
LOC100045312	63.382	0
Dpysl4	63.3801	0
Ezh2	63.3782	0
Pla2g12a	63.3781	0
Bcor	63.3751	0
Cct6a	63.3728	0
9630025I21Rik	63.3689	0
Tirap	63.3672	0
4632401N01Rik	63.3652	0
Gnptab	63.3633	0
C030026E19Rik	63.3627	0
Ifi30	63.3583	0
EG226654	63.3572	0
Agrn	63.3554	0
Golga4	63.3553	0
Mfsd9	63.3551	0
Ikbkg	63.3538	0
Tmem9	63.3493	0
AA407270	63.348	0
Sar1b	63.3456	0
Prkd2	63.3412	0
Setd3	63.3409	0
Agtrl1	63.3391	0
Ect2	63.3383	0
Sfrs2	63.3364	0
Psap	63.3343	0
9630036L12Rik	63.3308	0
Cd99l2	63.3287	0
Por	63.3287	0
LOC100045882	63.3285	0
A430107N12Rik	63.3275	0
BC011487	63.3245	0
Hoxa5	63.3181	0
Pet112l	63.3136	0
Aars	63.3116	0
Tyw1	63.3111	0
Bdnf	63.3086	0
Prrx2	63.3075	0
Rmnd1	63.3045	0
Setd8	63.3037	0
Rasa3	63.3012	0
Tmco3	63.297	0
6430540M20Rik	63.2906	0
5330431N19Rik	63.2905	0
Atg16l1	63.2896	0
Ddx26b	63.2874	0
BC031853	63.2833	0
Flad1	63.2821	0
Fzd7	63.2809	0
Rcan3	63.2807	0
Snrpg	63.2764	0
Emid2	63.2757	0
Adpgk	63.2716	0
Spg7	63.2693	0
Cdk5	63.2691	0
Smarcc2	63.2685	0
BC046331	63.2684	0
Rfc5	63.2675	0
Ppie	63.2637	0
Slc25a24	63.2624	0
Mrpl15	63.2603	0
Fchsd2	63.2586	0
Insl6	63.2546	0
Pigk	63.2503	0
Mdm1	63.2478	0
Vrk1	63.2478	0
Arhgef15	63.2477	0
Lrrfip1	63.2462	0
Polr2f	63.246	0
1110012F10Rik	63.2448	0
Eml3	63.2413	0
Pdik1l	63.2411	0
Atxn3	63.2389	0
Fgd1	63.238	0
scl0001233.1_26	63.2348	0
Abcc5	63.2345	0
scl0002617.1_582	63.231	0
Akap1	63.2256	0
1110021J02Rik	63.2241	0
Cdc123	63.2234	0
A730042J05Rik	63.2219	0
BC004022	63.2198	0
Foxf2	63.2185	0
1110034A24Rik	63.2182	0
Echdc2	63.218	0
Rpa3	63.2157	0
Oma1	63.215	0
1700021C14Rik	63.212	0
Mfap2	63.2107	0
Hisppd1	63.2107	0
C76566	63.2087	0
LOC380626	63.208	0
Ramp2	63.2065	0
Sipa1l3	63.206	0
Osgepl1	63.1953	0
Alkbh3	63.1915	0
Ncstn	63.1913	0
Dusp6	63.1904	0
Ftl1	63.1893	0
Sf3b4	63.1891	0
2011-09-02	63.1853	0
Mfn1	63.1841	0
Zfp704	63.1831	0
Odc1	63.1814	0
Dhrs7b	63.1747	0
Cugbp1	63.1734	0
2610029K11Rik	63.1718	0
Orc3l	63.168	0
1110020N13Rik	63.1678	0
Itfg2	63.1651	0
AI481316	63.164	0
Mutyh	63.1635	0
Commd6	63.1604	0
C130020C13Rik	63.1574	0
Prps2	63.1557	0
Smarcd2	63.1555	0
Scyl1bp1	63.153	0
LOC231368	63.1503	0
Arpc3	63.1465	0
Megf8	63.1464	0
LOC100048384	63.1387	0
2310003F16Rik	63.1334	0
Ubxd3	63.1263	0
Rab4a	63.1222	0
LOC635086	63.1192	0
Arnt2	63.1182	0
Glt25d1	63.1181	0
Tfg	63.115	0
Hey1	63.1142	0
Cdh5	63.1128	0
Pacsin2	63.1122	0
2310004N24Rik	63.1105	0
Armc6	63.1088	0
Gatad1	63.1083	0
Hoxa13	63.1061	0
Plxnd1	63.105	0
Gats	63.1046	0
Chn2	63.1033	0
Chd6	63.1022	0
Plp2	63.0973	0
Brrn1	63.0963	0
Mkrn1	63.0956	0
Noc2l	63.0947	0
LOC381891	63.0941	0
Irf2bp1	63.0912	0
4732462B05Rik	63.0895	0
D11Wsu47e	63.0887	0
Hist1h3a	63.0876	0
C530028I08Rik	63.0871	0
Slc37a3	63.0865	0
Appl2	63.0856	0
6330500D04Rik	63.0825	0
1810009A15Rik	63.0814	0
Ctps2	63.0782	0
1700054E11Rik	63.0779	0
A730063M14Rik	63.0694	0
Jam3	63.0691	0
D030072B18Rik	63.0683	0
Cluap1	63.0634	0
Thoc4	63.058	0
5730472N09Rik	63.0555	0
4933407P14Rik	63.055	0
6530406A20Rik	63.0525	0
Bola1	63.0522	0
Fdxr	63.0491	0
Tnfaip3	63.0489	0
Sec23a	63.0485	0
Slc35c1	63.0468	0
Cdc2l5	63.0412	0
B020018G12Rik	63.0408	0
Zmpste24	63.0405	0
Ppp4r1l	63.0395	0
Ppp2r3a	63.0349	0
Glg1	63.031	0
2300009A05Rik	63.0282	0
Eif1ad	63.0233	0
Cstf1	63.0174	0
Mettl4	63.0173	0
Pepd	63.0173	0
9030420J04Rik	63.013	0
Bfar	63.0125	0
Smc4	63.0078	0
Rsbn1	63.0053	0
Sox4	63.0029	0
St7l	63.0018	0
6330503C03Rik	62.9968	0
Mbc2	62.9961	0
6330578E17Rik	62.9921	0
Hnrph2	62.9914	0
Gga3	62.9889	0
Bub1b	62.9886	0
Zhx2	62.9868	0
Tra2a	62.9863	0
AU022252	62.9834	0
B930095G15Rik	62.983	0
BC057893	62.9794	0
Lrp10	62.9794	0
Lemd2	62.9753	0
Snf8	62.973	0
Leng9	62.973	0
LOC385699	62.9656	0
mtDNA_COXIII	62.9615	0
LOC100044774	62.96	0
Xpo4	62.9559	0
Tmem49	62.9557	0
Stard3	62.9555	0
Bxdc2	62.9553	0
Il28ra	62.9536	0
1700123O20Rik	62.9497	0
Mtf2	62.947	0
Rab14	62.939	0
Gm114	62.9386	0
Vcam1	62.9364	0
scl0002540.1_6	62.9354	0
2510008P16Rik	62.9287	0
Ubp1	62.9271	0
Il17rd	62.9215	0
Jmjd3	62.9213	0
Snrpd2	62.918	0
Gcdh	62.9172	0
Ubl4	62.917	0
Cog8	62.9169	0
LOC100046608	62.9114	0
E2f4	62.9113	0
Rpn2	62.911	0
Ppp1r3f	62.9077	0
Mfap3	62.9053	0
Sel1l	62.9017	0
2310045N01Rik	62.8994	0
LOC100045300	62.898	0
Murr2	62.898	0
Mrpl3	62.8978	0
Megf6	62.8957	0
Elmo3	62.8952	0
1700094D03Rik	62.8942	0
Syce2	62.8938	0
2310004N11Rik	62.8893	0
Rcl1	62.8882	0
BC085271	62.8876	0
2310044H10Rik	62.8873	0
Lxn	62.886	0
Plekha8	62.8849	0
Rfc4	62.8846	0
Pcp2	62.8838	0
Irf6	62.8767	0
Abtb1	62.8729	0
Azi2	62.8702	0
Pls3	62.8674	0
1110008B24Rik	62.8617	0
Apex1	62.8614	0
Specc1	62.8595	0
Ppfibp2	62.859	0
C230079O04Rik	62.8582	0
Eps15l1	62.8575	0
Dsel	62.8545	0
Mad2l1bp	62.8539	0
Siah2	62.8523	0
2810046M22Rik	62.8505	0
Kctd10	62.8503	0
4732418C07Rik	62.8481	0
Ntn2l	62.8438	0
9130404D08Rik	62.8435	0
Cltc	62.8365	0
Mrpl36	62.8363	0
Sptlc1	62.8332	0
D130004H04Rik	62.8318	0
Trip10	62.8305	0
Impact	62.8302	0
Tspan31	62.8297	0
Luzp1	62.8288	0
LOC384206	62.8269	0
C030034I22Rik	62.8256	0
Sgsm2	62.8253	0
Stx4a	62.8244	0
B3gat3	62.8243	0
Eef2k	62.8239	0
Pofut2	62.8226	0
Rnasek	62.8197	0
1810055E12Rik	62.8196	0
BC008150	62.816	0
LOC100041585	62.8126	0
Dnajb1	62.8087	0
Asns	62.8014	0
Tmem120b	62.7988	0
EG434858	62.7986	0
Usp30	62.7939	0
Brca1	62.7928	0
BC011426	62.7924	0
Mcm3	62.7912	0
Glt8d1	62.7902	0
LOC100047827	62.7877	0
Zfp664	62.7844	0
Epb4.1l4a	62.7834	0
Clip1	62.7793	0
Gyg	62.7773	0
Snapin	62.7762	0
Bat2	62.7757	0
Isl1	62.7721	0
4930429O20Rik	62.7671	0
Rttn	62.7658	0
2900046G09Rik	62.7642	0
BC002163	62.7639	0
Pcnx	62.7605	0
5630401D24Rik	62.758	0
Nup85	62.7529	0
Lman2	62.7528	0
Grn	62.7527	0
5830434P21Rik	62.7487	0
Sepn1	62.7482	0
Fars2	62.7478	0
Hspa4	62.7472	0
Socs4	62.7448	0
Nkd2	62.7412	0
Gtdc1	62.7388	0
Tmem136	62.7382	0
Tcf12	62.738	0
Pip5k1a	62.7352	0
Zdhhc8	62.7336	0
Tde2	62.7331	0
LOC671523	62.7312	0
Pdzrn3	62.7309	0
Sdhc	62.7306	0
Efs	62.7252	0
Pdgfrb	62.7244	0
Enc1	62.7234	0
Rev3l	62.7223	0
Fchsd1	62.7213	0
Sfxn5	62.7184	0
Fert2	62.7167	0
Dag1	62.7125	0
Ndc80	62.712	0
Avpi1	62.7104	0
LOC100048076	62.7065	0
BC017158	62.7058	0
Mrpl40	62.7031	0
Dnajc12	62.7008	0
Cdt1	62.6985	0
Dhps	62.6964	0
B230380D07Rik	62.6954	0
Elac2	62.6952	0
2010309E21Rik	62.6946	0
Srp19	62.6945	0
LOC668038	62.6943	0
LOC277856	62.6889	0
4933425L03Rik	62.6872	0
Fez2	62.6847	0
Smarcal1	62.6834	0
Htatsf1	62.6832	0
l7Rn6	62.6797	0
4933431K14Rik	62.6754	0
Wasf1	62.6737	0
Tbc1d23	62.6729	0
1300010F03Rik	62.6728	0
Magi1	62.6715	0
Eif4a3	62.6708	0
2610036L11Rik	62.6681	0
Trak1	62.6673	0
Dcps	62.6631	0
BC029169	62.6626	0
Gcn5l2	62.6608	0
Scamp1	62.6608	0
Fryl	62.6587	0
Taf12	62.6521	0
2700050C19Rik	62.6491	0
2410005G18Rik	62.6429	0
Bid	62.6423	0
Nfyb	62.6419	0
Arrdc4	62.6393	0
Tmem205	62.639	0
Lhx8	62.6383	0
Lin7a	62.6367	0
Orc4l	62.6345	0
Sap30l	62.6291	0
Man1b1	62.6278	0
Btbd11	62.6267	0
Th1l	62.6258	0
Slc44a2	62.6232	0
2610019N19Rik	62.6226	0
H2afx	62.6201	0
D11Wsu99e	62.6191	0
Hnrpc	62.6176	0
Ing3	62.6107	0
Nfat5	62.6106	0
Polrmt	62.6102	0
LOC100042427	62.606	0
Tarsl2	62.6045	0
Zbtb39	62.6026	0
Gja7	62.6018	0
Atic	62.6016	0
Nrm	62.6016	0
EG433923	62.6	0
E2f5	62.5985	0
Sh3pxd2b	62.5893	0
Cenpm	62.5861	0
1110038F14Rik	62.5821	0
2700087H15Rik	62.5718	0
Pdhb	62.5711	0
2810410M20Rik	62.571	0
Stt3b	62.5706	0
Elmo1	62.5706	0
Calu	62.569	0
LOC195418	62.5689	0
Tegt	62.5667	0
Cdh1	62.5656	0
3930401E15Rik	62.5617	0
scl0002507.1_236	62.5592	0
6720467C03Rik	62.5583	0
2310047C04Rik	62.5561	0
Klf7	62.5553	0
Tcf3	62.5534	0
LOC667005	62.5534	0
Fbxw7	62.5523	0
LOC381046	62.5487	0
Cd151	62.5446	0
Hist1h3h	62.5426	0
Fbs1	62.5421	0
Cdk4	62.5416	0
Polr1e	62.5393	0
Herc1	62.5392	0
3110001O07Rik	62.5344	0
Itpr1	62.5339	0
Limd2	62.5331	0
9530068E07Rik	62.5326	0
scl0002720.1_68	62.5325	0
Tmem98	62.532	0
LOC100048056	62.5298	0
Ilvbl	62.5274	0
Bzw2	62.5268	0
Ubox5	62.5259	0
Stk3	62.5243	0
Scamp4	62.5228	0
6030443O07Rik	62.5223	0
EG627624	62.5211	0
Rnaset2	62.5203	0
1110054O05Rik	62.5186	0
Gemin4	62.5182	0
1810009K13Rik	62.5169	0
2810432D09Rik	62.5165	0
Chpt1	62.5141	0
Ypel1	62.5136	0
1500001M20Rik	62.5118	0
Abr	62.509	0
BC003266	62.5064	0
Pigf	62.506	0
LOC676748	62.5057	0
Npc1	62.5056	0
Mrpl12	62.5055	0
3110001P07Rik	62.5031	0
9330112M16	62.5013	0
Brca2	62.5004	0
A430005L14Rik	62.4993	0
Rbm4b	62.4954	0
LOC676724	62.4941	0
Irf2bp2	62.4935	0
Mtr	62.4934	0
Rmnd5b	62.4896	0
Abcb8	62.4878	0
Mrps18b	62.4875	0
6430548M08Rik	62.4864	0
Gtf3c1	62.4857	0
Ctcf	62.4837	0
Rftn1	62.4812	0
Ddhd1	62.4805	0
4833427B12Rik	62.4792	0
Klhl13	62.4769	0
H13	62.4767	0
Tbk1	62.4741	0
Kif4	62.4667	0
Lsm14b	62.4656	0
2410187C16Rik	62.4626	0
Rbm19	62.4612	0
scl0004175.1_57	62.4581	0
Hyal2	62.4577	0
Ccdc86	62.4541	0
LOC232887	62.4533	0
Morn2	62.4527	0
Usp39	62.4524	0
LOC100046650	62.4521	0
A530082C11Rik	62.4514	0
LOC383826	62.4504	0
Park7	62.4497	0
LOC100047261	62.4452	0
Wee1	62.4421	0
1700052N19Rik	62.4419	0
5730405I09Rik	62.4397	0
Isca1	62.4369	0
Sall2	62.4342	0
Klf8	62.4341	0
C130057N11Rik	62.4314	0
AI314976	62.4308	0
Tmem85	62.43	0
LOC100048480	62.43	0
Tspan18	62.4287	0
Mll3	62.4278	0
Mfsd3	62.426	0
Pank2	62.4258	0
B3gnt1	62.425	0
D16H22S680E	62.4228	0
Ypel3	62.4218	0
Abcd1	62.4208	0
Dus1l	62.4163	0
Dph2l1	62.4153	0
Scd2	62.4149	0
Ankrd13a	62.4136	0
Tbc1d24	62.4127	0
Smtn	62.4124	0
EG237412	62.4121	0
5430440L12Rik	62.4117	0
Sec63	62.4109	0
Mccc2	62.41	0
Chst7	62.409	0
Sfxn1	62.4088	0
D430019H16Rik	62.4064	0
Dhx57	62.4063	0
Prps1	62.4044	0
Clk4	62.4034	0
Fermt2	62.4004	0
Dut	62.3993	0
0610007P22Rik	62.3944	0
LOC382707	62.3924	0
1110002N22Rik	62.3923	0
A930025D01Rik	62.3923	0
Rnasen	62.3895	0
Cpsf3l	62.3804	0
Rpl34	62.3793	0
Cecr5	62.3791	0
D17Wsu104e	62.3786	0
Mrpl44	62.3785	0
Itgb1	62.3779	0
5730552E08Rik	62.3737	0
Myo9a	62.3697	0
AI115600	62.3684	0
Rspo3	62.3676	0
Slc2a1	62.3606	0
2900057K09Rik	62.3601	0
Mgea6	62.3575	0
Plxnb2	62.3556	0
C230091E03Rik	62.352	0
Cyb5b	62.3507	0
Setd5	62.3494	0
5430417L22Rik	62.3478	0
Aplp2	62.3477	0
Sgk1	62.3475	0
5830411I20	62.3444	0
Zbtb9	62.3422	0
1810027O10Rik	62.3409	0
Extl3	62.3391	0
Uevld	62.3388	0
4930438D12Rik	62.3359	0
Ormdl3	62.3346	0
Nucks1	62.3346	0
Gne	62.3333	0
Cyb5	62.3307	0
Rnf121	62.3298	0
Nadsyn1	62.3264	0
Pkn2	62.3262	0
Tmed10	62.3259	0
Tor1b	62.324	0
Tsfm	62.3237	0
Rap1b	62.3229	0
Aurkb	62.3209	0
2410002F23Rik	62.3201	0
Bud31	62.3178	0
LOC100042405	62.3153	0
1810021J13Rik	62.3133	0
Srp68	62.3096	0
Mrps30	62.3093	0
Zmynd11	62.3077	0
Phf5a	62.3065	0
Cdyl	62.3046	0
Khdrbs1	62.3024	0
Tmem209	62.3006	0
Zfp597	62.3001	0
Fkbpl	62.2957	0
Mif	62.2915	0
Nr2c2ap	62.2914	0
LOC384943	62.2912	0
Otud3	62.2899	0
Vrk3	62.2893	0
Ctdspl2	62.289	0
LOC329750	62.2888	0
Wdr7	62.2877	0
Col23a1	62.2859	0
Siah1b	62.2858	0
Ankrd50	62.2856	0
Polr2j	62.2855	0
LOC100043257	62.2846	0
Vav2	62.2816	0
AI551093	62.2807	0
Htatip	62.2782	0
5930434B04Rik	62.2765	0
Msn	62.2738	0
Phf12	62.2728	0
Ube2h	62.2723	0
9130404D14Rik	62.272	0
Dnajb3	62.2691	0
Ptcd2	62.2683	0
B230333C21Rik	62.266	0
Casp6	62.2653	0
Msi2	62.2635	0
Sf3b5	62.2625	0
Vmn2r-ps14	62.2613	0
Tbcb	62.2611	0
Pias2	62.2604	0
Snx4	62.2588	0
LOC100042179	62.2585	0
Npm1	62.2507	0
Ptdss2	62.2501	0
1500005N04Rik	62.2472	0
Haghl	62.2449	0
Mycbp2	62.244	0
Ruvbl2	62.2395	0
Stard5	62.2393	0
LOC434127	62.2373	0
Crlf3	62.2365	0
Ext1	62.2345	0
Ccdc47	62.2257	0
Ddhd2	62.2242	0
Pip4k2a	62.2238	0
Tcf7	62.2225	0
1500004F05Rik	62.2218	0
Twf2	62.2191	0
2810428I15Rik	62.217	0
Nup43	62.2134	0
Zgpat	62.212	0
Stx7	62.2116	0
Gmip	62.2094	0
0610011I19Rik	62.2079	0
Ndufa3	62.2077	0
Hddc2	62.2068	0
Cep170	62.2048	0
Nmt1	62.2023	0
Spry3	62.1997	0
Odf2l	62.1993	0
Pik3r2	62.199	0
Tmem141	62.1986	0
4732479N06Rik	62.1955	0
Hsp90aa1	62.1955	0
Six5	62.1931	0
Mbtd1	62.1927	0
9130227C08Rik	62.1884	0
Als2	62.187	0
D10Wsu102e	62.1853	0
Ccdc99	62.1849	0
Trove2	62.1843	0
1110049F12Rik	62.1839	0
4930563A19Rik	62.1819	0
Rab15	62.1812	0
Pacrg	62.1809	0
LOC100047856	62.1806	0
Gstz1	62.1791	0
Sulf2	62.1787	0
Idh3b	62.1777	0
2610304G08Rik	62.1771	0
Cxcl12	62.176	0
LOC675228	62.1744	0
LOC100040961	62.1739	0
5033430I15Rik	62.1731	0
Sesn3	62.1713	0
Dolk	62.1703	0
Nol11	62.1607	0
2010107H07Rik	62.1603	0
Bbs10	62.159	0
Mab21l2	62.1575	0
Dap3	62.1566	0
5730478M09Rik	62.1559	0
LOC100041500	62.1558	0
Shroom2	62.1554	0
EG666609	62.1543	0
Gpr172b	62.1522	0
Smg5	62.1505	0
Vegfc	62.1498	0
Col4a1	62.1435	0
Daam1	62.1411	0
D030056L22Rik	62.1398	0
Pafah2	62.1382	0
Sidt2	62.1377	0
Aurka	62.1372	0
LOC331507	62.1331	0
Mterf	62.1319	0
Rqcd1	62.1316	0
Utp6	62.1314	0
Tmem184b	62.1309	0
Slc12a9	62.1296	0
2810008M24Rik	62.1284	0
LOC668492	62.1262	0
Slc25a28	62.1252	0
Snx8	62.1238	0
Rab5a	62.121	0
Kif22	62.1208	0
Nol3	62.1177	0
Cdc25c	62.1171	0
2010320M18Rik	62.117	0
Srd5a3	62.1152	0
Ddt	62.1151	0
Cox7a2	62.1143	0
Lypla1	62.1134	0
Fcf1	62.1116	0
Cenpa	62.1098	0
Polr2l	62.1093	0
1110003O08Rik	62.1088	0
Mras	62.107	0
Foxm1	62.1063	0
Slc30a6	62.1015	0
Appbp1	62.0991	0
Herpud1	62.0974	0
0610007C21Rik	62.0974	0
Rgs3	62.0968	0
Uhrf1	62.0967	0
Camk2g	62.0962	0
BC028528	62.092	0
2010200O16Rik	62.0917	0
Cenpb	62.0915	0
Rabac1	62.0895	0
1810037C20Rik	62.0865	0
Actr10	62.0834	0
Rps27l	62.0823	0
Sfrs2ip	62.0821	0
Cdc20	62.0791	0
Flii	62.0781	0
Pole3	62.0754	0
Pde4d	62.0742	0
Bmpr1a	62.0715	0
Pex13	62.0692	0
4933434E20Rik	62.0676	0
Ctdsp2	62.0664	0
LOC100048331	62.066	0
Mrrf	62.0649	0
Zic3	62.063	0
Akt3	62.0587	0
Fip1l1	62.0584	0
Tpx2	62.0568	0
Oxr1	62.0562	0
Plekha1	62.0546	0
Ece2	62.0543	0
B230114H05Rik	62.0534	0
Ahi1	62.0501	0
LOC380616	62.0479	0
LOC268569	62.0477	0
LOC667582	62.0472	0
Gnpda2	62.0407	0
Rnu65	62.0401	0
Nubp1	62.0372	0
Aldh5a1	62.0267	0
Dph4	62.0267	0
Msto1	62.023	0
Isg20l2	62.0121	0
Bcl2l11	62.0093	0
Zmym3	62.0084	0
Gprasp1	62.0083	0
Mrpl13	62.003	0
Mtx1	61.9998	0
Tacc1	61.9992	0
Rrn3	61.9982	0
Cep78	61.9973	0
2310016C16Rik	61.9958	0
Ccnh	61.9954	0
Kns2	61.9949	0
1190005P17Rik	61.9947	0
Map4k4	61.9916	0
Btbd9	61.9905	0
Mad2l2	61.9896	0
Gabpb1	61.9887	0
Ccdc130	61.9886	0
Dnajc8	61.9872	0
Orc5l	61.985	0
LOC675933	61.9841	0
Hccs	61.9835	0
Trip6	61.9796	0
Acbd5	61.9791	0
Phca	61.9788	0
Atox1	61.9774	0
Plac1	61.9769	0
2310024N18Rik	61.9765	0
Qars	61.9736	0
Ythdf2	61.9705	0
2410012H22Rik	61.9652	0
Ccdc112	61.9649	0
Mrpl37	61.9646	0
Dnajc2	61.9634	0
Eif2b1	61.9626	0
Mfap1b	61.9617	0
Mtf1	61.9615	0
Camk1	61.9584	0
Tctn3	61.9564	0
Grhpr	61.9535	0
Seh1l	61.9528	0
Ruvbl1	61.9507	0
Ttc35	61.9489	0
LOC224732	61.9477	0
Bub3	61.9462	0
Klf16	61.9454	0
Slc19a1	61.9442	0
Ahsa1	61.9422	0
Pter	61.9421	0
Clp1	61.9398	0
C77080	61.9372	0
Tbl3	61.9371	0
Rfwd2	61.9368	0
Zcchc17	61.9331	0
Rfx1	61.933	0
Rhob	61.9322	0
Zfp187	61.9313	0
Angptl6	61.9285	0
Whsc2	61.9252	0
Rab38	61.925	0
Zscan12	61.9236	0
Dci	61.923	0
Nfkb1	61.9228	0
Rasl11a	61.9227	0
Gtpbp2	61.9221	0
Yipf6	61.9191	0
Pcgf3	61.918	0
Rnf8	61.9175	0
Gstm4	61.9174	0
Recql5	61.9111	0
Fktn	61.9041	0
Etv5	61.898	0
9030025P20Rik	61.8968	0
Atp6v0b	61.895	0
Nudt21	61.8926	0
Zmiz2	61.8918	0
scl000408.1_6	61.8896	0
2810470D21Rik	61.8886	0
Parp1	61.8877	0
2011-09-06	61.8873	0
Aldh2	61.887	0
LOC675440	61.8863	0
Myo5a	61.8859	0
Sbno1	61.8851	0
4632408A20Rik	61.8843	0
Znrf1	61.8842	0
LOC384727	61.8837	0
Dnmt3b	61.8837	0
Chd3	61.8792	0
Twist1	61.8782	0
Cct4	61.8781	0
Cep164	61.877	0
0610010K14Rik	61.8765	0
D030070L09Rik	61.8762	0
Lrpap1	61.8762	0
Gm169	61.8729	0
Aifm1	61.8715	0
Bloc1s2	61.8711	0
1500031L02Rik	61.8692	0
LOC666036	61.8692	0
Pfkl	61.8649	0
Rbbp7	61.864	0
Cdc42	61.8617	0
Taf11	61.8616	0
Sec61a1	61.8592	0
Foxo1	61.8557	0
LOC381200	61.8527	0
Peli1	61.8492	0
2010317E24Rik	61.8479	0
Svil	61.8475	0
Yipf1	61.8445	0
Atp5h	61.8417	0
Edf1	61.8372	0
Rarres2	61.8367	0
Mcee	61.8364	0
Trp53inp1	61.8335	0
G3bp1	61.8315	0
Tmem127	61.8289	0
Bex2	61.8281	0
Mapre2	61.8271	0
Med14	61.824	0
Nrp2	61.8238	0
Cul7	61.823	0
Pik3cb	61.821	0
Plekhg2	61.8204	0
Slc25a5	61.8201	0
Ubtd2	61.8198	0
Tnks1bp1	61.8189	0
Aaas	61.8183	0
Cutc	61.8161	0
LOC383010	61.816	0
Sdf4	61.8135	0
Ptpn21	61.8119	0
Tspan6	61.8116	0
Isyna1	61.8106	0
LOC100040413	61.8101	0
Rgs12	61.8091	0
Surf6	61.8084	0
Brcc3	61.8082	0
Wins2	61.8066	0
Cycs	61.8063	0
LOC237512	61.8061	0
Sestd1	61.804	0
Pebp1	61.8037	0
Tcf20	61.8029	0
Rngtt	61.8027	0
Ccdc120	61.8001	0
Tceal1	61.7999	0
2310007F21Rik	61.7992	0
Rpl24	61.7988	0
Cln6	61.797	0
Tomm7	61.7958	0
Ift81	61.7944	0
1810026B05Rik	61.7943	0
Kif26b	61.791	0
Hax1	61.7874	0
Pick1	61.7869	0
Zfpl1	61.7866	0
Mrps7	61.7853	0
Tmsb4x	61.7832	0
Ndufa11	61.782	0
Dpp7	61.7802	0
Tdg	61.78	0
Supt4h2	61.7795	0
Aamp	61.7787	0
2010005J08Rik	61.7779	0
Rhebl1	61.7765	0
Unc5c	61.7764	0
Gins4	61.7759	0
Pdzrn4	61.7735	0
Dyrk1a	61.7723	0
4930463P07Rik	61.7698	0
Sppl3	61.7697	0
2610204L23Rik	61.7642	0
Ak2	61.7621	0
LOC100045950	61.7619	0
Spsb1	61.7615	0
Mrps16	61.7589	0
Epb4.1	61.7589	0
Tmem177	61.7587	0
Hist2h3b	61.7579	0
Nudt8	61.7576	0
2500002L14Rik	61.7574	0
Ogdh	61.7573	0
Bahd1	61.755	0
4933428G09Rik	61.751	0
9130019O22Rik	61.7474	0
Agpat4	61.7455	0
Exoc1	61.7452	0
9330180L10Rik	61.7421	0
Mipep	61.7385	0
Nek8	61.7381	0
2810003C17Rik	61.7362	0
Dusp19	61.7358	0
Egln3	61.7349	0
Rad52	61.7345	0
Tpi1	61.7314	0
Ints3	61.7308	0
Pldn	61.7305	0
Fhl1	61.73	0
Erbb2ip	61.7288	0
LOC638034	61.7284	0
D830014B20Rik	61.7272	0
2510006D16Rik	61.7258	0
C130007D14	61.7257	0
Sf4	61.7218	0
Als2cr4	61.7196	0
Fhl2	61.7191	0
Tube1	61.7186	0
1110039B18Rik	61.7174	0
Fkbp2	61.716	0
Leo1	61.716	0
Ddx11	61.7151	0
Hint2	61.713	0
6720458F09Rik	61.7125	0
Mrpl2	61.7119	0
4833442J19Rik	61.7118	0
scl0002791.1_134	61.7097	0
Cetn2	61.708	0
D2Bwg1423e	61.7068	0
Wdr90	61.7056	0
Arf6	61.7052	0
Zcchc18	61.7018	0
Cdca2	61.7016	0
Arl6	61.6996	0
Ncdn	61.6956	0
Minpp1	61.6927	0
LOC677205	61.6899	0
Dnajc19	61.6878	0
Sirt7	61.6871	0
Zfp583	61.6871	0
5730525O22Rik	61.687	0
Stx12	61.6869	0
Bckdk	61.6849	0
Mobk1b	61.6838	0
Ap3s2	61.6828	0
Golga5	61.6816	0
Rpl13a	61.6799	0
Mbd1	61.6798	0
2610008E11Rik	61.6797	0
Traf3	61.6791	0
Ndufb3	61.6784	0
Psrc1	61.6784	0
Eif3g	61.6772	0
LOC381285	61.6752	0
Txn2	61.6723	0
1810009O10Rik	61.6705	0
Sf3b3	61.6699	0
Dynll1	61.6682	0
Zfp82	61.6681	0
Hspd1	61.6666	0
Hs3st3b1	61.6663	0
2310033F14Rik	61.6644	0
LOC100047369	61.6639	0
Ap2s1	61.6639	0
Ints1	61.6628	0
Rps10	61.6625	0
Rfxap	61.6579	0
2900093K20Rik	61.6549	0
Ccdc85b	61.6511	0
Cyb561d1	61.6452	0
Nt5m	61.6447	0
Tpcn1	61.643	0
Whrn	61.6425	0
Snx7	61.6407	0
Pcgf1	61.6358	0
Psmc5	61.6356	0
Plod3	61.6347	0
9630027A13Rik	61.633	0
5830404H04Rik	61.6316	0
Rnf26	61.6304	0
Ugcg	61.6301	0
2011-09-05	61.6249	0
Atf4	61.6211	0
Mrpl51	61.621	0
Cox4nb	61.6209	0
Gna-rs1	61.6204	0
BC037034	61.6196	0
3110037I16Rik	61.6177	0
Nxt2	61.6157	0
EG633570	61.6129	0
Frmd6	61.6122	0
3830430K15Rik	61.6114	0
A230106M15Rik	61.6108	0
2410016O06Rik	61.6102	0
Sf1	61.6077	0
Homer2	61.6075	0
Ergic1	61.6067	0
2310079P03Rik	61.6066	0
C530044N13Rik	61.6046	0
Ddx3x	61.6034	0
LOC232890	61.6026	0
2610209M04Rik	61.6026	0
1110067D22Rik	61.6016	0
Cdkn1c	61.5992	0
Rpap2	61.5989	0
Snurf	61.5929	0
Ccdc55	61.5927	0
LOC271490	61.5919	0
Gm2a	61.591	0
Cyb5r4	61.5889	0
LOC666904	61.5861	0
1810043H04Rik	61.586	0
Zcchc4	61.5826	0
Tyms	61.5825	0
1110029I05Rik	61.5792	0
4922501C03Rik	61.5751	0
Csrp2	61.5749	0
Zfp667	61.5749	0
Ubxd8	61.5746	0
Eif4a1	61.5746	0
Nup133	61.5734	0
Sri	61.573	0
Pdia3	61.5711	0
Med11	61.5656	0
1700021K19Rik	61.5654	0
Nola2	61.5641	0
LOC100045958	61.5622	0
C920006C10Rik	61.5613	0
Map3k7	61.5609	0
Nxt1	61.5568	0
2510010F15Rik	61.5546	0
Adrm1	61.5541	0
BC003236	61.5517	0
Ift20	61.5499	0
Iscu	61.549	0
Mier1	61.5456	0
1810055G02Rik	61.5456	0
Serpinf1	61.5438	0
Tnfrsf19	61.5431	0
Jmjd6	61.5427	0
Snx11	61.5426	0
Ddit4	61.541	0
Mocs1	61.5399	0
Scmh1	61.5385	0
Aldh6a1	61.5345	0
Pkn1	61.5332	0
Zfp316	61.5331	0
Rab18	61.5313	0
Vasn	61.5306	0
Med30	61.5286	0
Tro	61.5273	0
Usp24	61.5244	0
Copz1	61.5231	0
LOC385662	61.5219	0
Sh3gl1	61.5198	0
Ppa1	61.5196	0
Nt5c2	61.5185	0
Arid1a	61.5153	0
Wfs1	61.5132	0
Zfp574	61.5112	0
Drg1	61.5082	0
Cry2	61.5079	0
Atpif1	61.5071	0
Smpd1	61.5046	0
Ube2f	61.5035	0
LOC234374	61.5034	0
Icmt	61.5008	0
Pex6	61.5	0
Pnrc2	61.4996	0
Ascc3l1	61.4958	0
Tulp3	61.4956	0
Ddx26	61.4912	0
Gosr2	61.4888	0
Hoxd10	61.4872	0
Arhgap17	61.4825	0
scl0004176.1_1597	61.4822	0
Caskin2	61.4807	0
Grpel1	61.4806	0
Araf	61.4782	0
Kif2c	61.4742	0
Foxk2	61.4735	0
U2af1	61.4721	0
Cdk5rap2	61.4717	0
Lrig3	61.471	0
Ap1gbp1	61.4704	0
Jtv1	61.4686	0
LOC636952	61.4668	0
Anks3	61.4663	0
Lmf1	61.4662	0
Lck	61.4601	0
Ntan1	61.4581	0
Gspt2	61.4552	0
Hnrpd	61.4527	0
Slc35e1	61.4515	0
Sec22b	61.4474	0
Pnma1	61.4472	0
Yipf3	61.4466	0
Ppil3	61.4447	0
2810046L04Rik	61.4439	0
Hmgcl	61.4436	0
4930487N19Rik	61.4428	0
Tmem179b	61.4412	0
BC021395	61.44	0
Brp17	61.438	0
Tmed7	61.4375	0
Thada	61.433	0
Rce1	61.4301	0
Zfp219	61.4291	0
Rnmt	61.4268	0
2310009B15Rik	61.4267	0
Zc3h7a	61.4265	0
LOC384104	61.4249	0
Syt9	61.4208	0
9430038I01Rik	61.4192	0
Pank1	61.4186	0
Pold4	61.417	0
Atxn2	61.4153	0
Tmem65	61.4138	0
Elof1	61.4131	0
Dus3l	61.4119	0
D030051N19Rik	61.4112	0
Soat1	61.4099	0
Centd1	61.4072	0
9430093I07Rik	61.4071	0
Pafah1b3	61.4071	0
Zfp639	61.407	0
Emilin1	61.4058	0
Brms1	61.4031	0
Tspan14	61.4027	0
Tmem88	61.3989	0
2410006H16Rik	61.3978	0
Crem	61.3955	0
Saal1	61.3943	0
Rpgr	61.3922	0
8430415E04Rik	61.3912	0
Ndufs8	61.3904	0
Txn1	61.3885	0
Rpl4	61.3882	0
Slc39a7	61.3856	0
Sas	61.3845	0
4931406C07Rik	61.3838	0
1110058L19Rik	61.3836	0
BC003885	61.3824	0
Otub2	61.3822	0
Acp6	61.3818	0
Rps6ka3	61.3812	0
Zfp521	61.3787	0
Melk	61.3784	0
Zfp790	61.3744	0
Ube2e2	61.3733	0
Mrpl16	61.373	0
Zdhhc9	61.3699	0
Ppp1ca	61.3696	0
Fis1	61.3695	0
Psmc1	61.3683	0
Spata13	61.3677	0
LOC224163	61.3657	0
LOC100048187	61.3639	0
2700038C09Rik	61.3638	0
Pibf1	61.3623	0
D330016G23Rik	61.3592	0
Ccdc131	61.3545	0
D030028O16Rik	61.3509	0
Ghitm	61.3507	0
Nedd9	61.3506	0
Mrpl10	61.3487	0
Atp5j2	61.3483	0
Fin14	61.345	0
Orai1	61.3423	0
LOC100041797	61.3422	0
Ank	61.3402	0
Polg	61.339	0
Zfp768	61.335	0
Kctd17	61.3344	0
Lsm5	61.3317	0
Slu7	61.3308	0
Heatr1	61.3301	0
LOC640972	61.3251	0
Sdf2	61.3236	0
Cblb	61.3211	0
Dus4l	61.319	0
BC003940	61.3187	0
Cdc16	61.3182	0
Tomm40l	61.311	0
Wdr61	61.3094	0
Snn	61.3087	0
Gemin7	61.3077	0
Anp32a	61.3073	0
LOC100048037	61.3042	0
Mrpl30	61.304	0
Eif3d	61.3036	0
Igbp1	61.3034	0
LOC100045430	61.3033	0
Clic1	61.3029	0
LOC382885	61.3021	0
Rbm15	61.3017	0
Rabl5	61.3017	0
6330548G22Rik	61.301	0
Kars	61.3008	0
Esco2	61.2994	0
Dak	61.2947	0
Slc25a19	61.2878	0
C730029F17Rik	61.2863	0
Gtpbp4	61.2861	0
Galnt12	61.2855	0
LOC100043906	61.2853	0
Pgd	61.2852	0
Srf	61.2846	0
Mtg1	61.2834	0
Sec61b	61.2824	0
Asxl2	61.2809	0
Dek	61.2796	0
Dgcr6	61.2793	0
Sfrs5	61.2768	0
Zscan20	61.2761	0
Etaa1	61.2757	0
Prickle3	61.2752	0
Cdca4	61.268	0
LOC100047323	61.2662	0
Grina	61.2646	0
Upf3a	61.2642	0
Tusc2	61.2635	0
Sec14l1	61.2613	0
Ola1	61.26	0
Dscr2	61.2584	0
Tex10	61.2562	0
Armcx5	61.2561	0
LOC100047393	61.2558	0
Cryzl1	61.2549	0
Luc7l	61.2528	0
Gins3	61.2502	0
Spast	61.2502	0
Deb1	61.2492	0
Prpf3	61.248	0
Brd9	61.2455	0
Ttll5	61.2446	0
Ctdsp1	61.2444	0
LOC100044696	61.2422	0
G6pdx	61.2416	0
Nup160	61.2413	0
Mrpl4	61.2406	0
Arnt	61.2398	0
Nde1	61.2396	0
Psmc4	61.237	0
Coro1b	61.2369	0
LOC100047670	61.2358	0
Smc5l1	61.2346	0
Usp20	61.2321	0
Hbegf	61.2286	0
Stambp	61.228	0
Mpdz	61.2264	0
Top1mt	61.2263	0
Hnrpk	61.2253	0
LOC380707	61.2242	0
Mrps35	61.222	0
Cd8b	61.2205	0
Trpc3	61.2204	0
Abat	61.2202	0
EG432448	61.2191	0
Rhobtb2	61.2188	0
AK129302	61.2179	0
LOC100048445	61.2147	0
Mfsd10	61.2135	0
Nptn	61.2121	0
Zfp313	61.2116	0
Hsp90b1	61.2115	0
D15Wsu169e	61.2088	0
Fxc1	61.2084	0
Ndufs2	61.2083	0
2700084L06Rik	61.206	0
LOC100043209	61.2028	0
Suclg1	61.2021	0
Mast2	61.2016	0
Nkiras2	61.2004	0
LOC236831	61.1962	0
Dazap2	61.1961	0
Helb	61.1958	0
2310047B19Rik	61.1957	0
Stx18	61.1943	0
Sfrs17b	61.1916	0
Pomp	61.1911	0
Hsd3b7	61.1905	0
Rpa2	61.189	0
Ccdc123	61.188	0
Athl1	61.1877	0
Clta	61.1871	0
Add3	61.1852	0
E130016E03Rik	61.1846	0
D19Wsu162e	61.1846	0
Rwdd1	61.1831	0
LOC100048645	61.1828	0
2310035C23Rik	61.1821	0
Prc1	61.1795	0
Glb1	61.1736	0
Chkb	61.1718	0
2310061J03Rik	61.1707	0
Gmpr2	61.1703	0
Nsmce1	61.1678	0
Ube2e1	61.166	0
Uchl5ip	61.1637	0
Rilpl1	61.1637	0
Ppan	61.1611	0
Ccdc66	61.1609	0
Tmem126a	61.159	0
LOC100046883	61.158	0
LOC622655	61.1575	0
Magoh	61.1549	0
LOC100048372	61.1549	0
Ttbk2	61.1512	0
BC055324	61.151	0
6720458D17Rik	61.1506	0
2310008H09Rik	61.1496	0
Cct3	61.1474	0
Sat2	61.1458	0
Tnip1	61.1413	0
Pdcl	61.1395	0
Vps37d	61.1372	0
EG432681	61.1364	0
Incenp	61.1348	0
Suclg2	61.1318	0
Rab43	61.1315	0
D230004N01Rik	61.1301	0
LOC668706	61.1298	0
0610038F07Rik	61.1293	0
1110008L16Rik	61.1266	0
LOC668387	61.1263	0
Rapgef1	61.1256	0
Scube3	61.1248	0
Ell	61.1244	0
Btf3	61.124	0
Psmd10	61.1239	0
B130015M16Rik	61.1228	0
2410025L10Rik	61.1217	0
Commd1	61.1189	0
Arfgap2	61.1173	0
Prkrir	61.1168	0
Ccdc97	61.1138	0
Ascc1	61.1134	0
Brd7	61.1131	0
Hps4	61.1127	0
BC023829	61.1127	0
Alg12	61.1118	0
Mtch2	61.1116	0
Ctns	61.1036	0
LOC620678	61.1018	0
Med4	61.1015	0
Ckap2l	61.1012	0
Cpt2	61.0998	0
5730601F06Rik	61.0989	0
Twsg1	61.096	0
scl0003723.1_3	61.0952	0
Rpl12	61.0929	0
EG632248	61.0922	0
Lrrc8c	61.0909	0
LOC100046853	61.087	0
Ppic	61.0869	0
LOC272681	61.0846	0
Rrp15	61.0837	0
Trib2	61.0822	0
Ddx19b	61.0777	0
Dvl1	61.0771	0
Chmp2a	61.0765	0
0610006I08Rik	61.076	0
LOC665281	61.0756	0
D930038J03Rik	61.0743	0
Irgq	61.0725	0
Etl4	61.0721	0
Rnf10	61.068	0
LOC100045890	61.0675	0
2610002M06Rik	61.0669	0
LOC212815	61.0653	0
LOC674308	61.0632	0
Paox	61.0628	0
Eif2b2	61.0626	0
Atxn7l3	61.0615	0
Asphd2	61.0597	0
Dicer1	61.0593	0
1700023B02Rik	61.0584	0
Pcbp1	61.0568	0
Etf1	61.0567	0
Agps	61.0563	0
Cdkn2aip	61.0533	0
B930045J24Rik	61.0527	0
Dars	61.052	0
Dnajc4	61.046	0
2310007D09Rik	61.0456	0
EG269105	61.0411	0
LOC668573	61.0406	0
Ciao1	61.0397	0
Lrsam1	61.0365	0
Copb2	61.0362	0
Opa1	61.036	0
Psme1	61.0358	0
Pccb	61.0355	0
Ufsp2	61.0333	0
Insig2	61.0278	0
Ppp2r5c	61.0254	0
Zc3h3	61.0243	0
LOC238836	61.023	0
Triap1	61.0187	0
Spg20	61.0165	0
Prkrip1	61.0163	0
Rfc2	61.0115	0
Tpk1	61.0112	0
Mrps21	61.0107	0
Mdm4	61.0079	0
Dab1	61.0073	0
Map2k3	61.0041	0
Tsga14	61.0039	0
Vps35	61.0032	0
2011-09-11	61.0026	0
Nup98	61.001	0
Slc35b4	61.0007	0
Ipo9	60.9993	0
Cct8	60.9959	0
Pacs1	60.9956	0
Top1	60.9944	0
Hook3	60.992	0
Slc30a5	60.9918	0
Utp11l	60.9918	0
Etfa	60.9908	0
LOC270037	60.9907	0
Etfb	60.9899	0
Prrg2	60.9883	0
Tm2d2	60.987	0
LOC219145	60.9843	0
Htra2	60.9842	0
LOC100045040	60.9835	0
Tkt	60.9833	0
4933427G23Rik	60.9818	0
Aip	60.9808	0
EG624124	60.9798	0
2010004M13Rik	60.977	0
Papss1	60.9766	0
LOC667776	60.9753	0
D12Ertd551e	60.9741	0
mtDNA_ND4	60.973	0
EG665369	60.9719	0
Rdm1	60.9712	0
Sin3b	60.9704	0
LOC100047615	60.9695	0
Papola	60.9687	0
Crabp1	60.9683	0
LOC100040505	60.9673	0
Prkcd	60.9632	0
Ppm2c	60.9624	0
2610003J06Rik	60.9612	0
5031439G07Rik	60.9596	0
Ppp2r5d	60.9591	0
Ampd2	60.9589	0
Serf2	60.957	0
D15Ertd621e	60.957	0
Pole	60.9565	0
Zfp260	60.9559	0
LOC382010	60.9525	0
Psmb3	60.9459	0
Ppp2r3c	60.9438	0
Oaz2	60.9437	0
Nme4	60.9421	0
LOC100046796	60.9403	0
Mpi	60.9403	0
Usp13	60.9402	0
Ssbp1	60.9381	0
Rpp30	60.9367	0
Tbc1d7	60.9341	0
Usmg5	60.9337	0
2810025M15Rik	60.9326	0
LOC269515	60.9321	0
Adar	60.9297	0
Copg2	60.9279	0
Tmem59	60.9256	0
Sertad2	60.9215	0
Snd1	60.92	0
Snx15	60.9196	0
Tes	60.9194	0
2010003O02Rik	60.919	0
Rab9	60.9186	0
2010301N04Rik	60.9181	0
Wasf2	60.9158	0
AI448196	60.915	0
Bnip3l	60.9147	0
E2f1	60.9145	0
St13	60.9141	0
D17Wsu92e	60.9112	0
Pias3	60.911	0
Bptf	60.9096	0
Mllt1	60.9086	0
Smarca4	60.9084	0
4631426J05Rik	60.9083	0
Thoc7	60.908	0
Pigx	60.9072	0
Scp2	60.9064	0
C030046E11Rik	60.9058	0
Ndufb4	60.9048	0
Txnl2	60.9048	0
Pfdn5	60.9038	0
Ndufa10	60.9033	0
EG625917	60.9018	0
Herpud2	60.8983	0
Ccdc45	60.8975	0
Ccdc28b	60.8966	0
Lrba	60.8958	0
Zswim3	60.8954	0
Farsb	60.8949	0
Vti1a	60.8936	0
Ndufa6	60.8928	0
Pgs1	60.8908	0
Tpm4	60.89	0
BC020002	60.8891	0
Tsen34	60.8877	0
Sphk2	60.8853	0
Acy1	60.8821	0
Pcgf6	60.882	0
Eef1d	60.8786	0
EG668829	60.876	0
Efnb3	60.8749	0
Sufu	60.8745	0
Rangap1	60.873	0
Grip1	60.8717	0
Mrps22	60.8717	0
Dido1	60.8703	0
Nradd	60.8701	0
LOC434200	60.8699	0
Ap4s1	60.8689	0
[truncated: 1,215 more rows]
